# Supplementary material for: A supercharged molecular motor operating by constitutional alteration and proton transfer
Source: Nat Chem. 2026 Jun 3;18(7):1186–94. doi: 10.1038/s41557-026-02141-6 (PMC13322973; doi:10.1038/s41557-026-02141-6)
Supplement: Supplementary file 2 — Crystallographic data for compound A-1, CCDC 2307157. [file 41557_2026_2141_MOESM2_ESM.cif]

data_23dub_ao01
_audit_creation_date               2023-06-30
_audit_creation_method
;
Olex2 1.5
(compiled 2023.03.06 svn.rbb2c1857 for OlexSys, GUI svn.r6748)
;
_shelx_SHELXL_version_number       '2018/3'
loop_
  _audit_author_name
  _audit_author_email
  _audit_author_address
 'Oezcelik, A.' ani.oezcelik@fau.de
;
OC1-Dube
DCP
;
 'F.H., P.G.' ? ?

_audit_contact_author_address      ?
_audit_contact_author_email        ?
_audit_contact_author_name         ''
_audit_contact_author_phone        ?
_publ_contact_author_id_orcid      ?
_publ_section_references
;
Dolomanov, O.V., Bourhis, L.J., Gildea, R.J, Howard, J.A.K. & Puschmann, H.
 (2009), J. Appl. Cryst. 42, 339-341.

Sheldrick, G.M. (2015). Acta Cryst. A71, 3-8.

Sheldrick, G.M. (2015). Acta Cryst. C71, 3-8.
;
_chemical_name_common              ?
_chemical_name_systematic          ?
_chemical_formula_moiety           'C22 H21 Br O4 S'
_chemical_formula_sum              'C22 H21 Br O4 S'
_chemical_formula_weight           461.36
_chemical_melting_point            ?
_chemical_oxdiff_formula           C22H21BrO4S
_chemical_oxdiff_usercomment       PKB-141A
loop_
  _atom_type_symbol
  _atom_type_description
  _atom_type_scat_dispersion_real
  _atom_type_scat_dispersion_imag
  _atom_type_scat_source
 'C' 'C' 0.0181 0.0091 'International Tables Vol C Tables 4.2.6.8 and 6.1.1.4'
 'H' 'H' 0.0000 0.0000 'International Tables Vol C Tables 4.2.6.8 and 6.1.1.4'
 'Br' 'Br' -0.6763 1.2805
 'International Tables Vol C Tables 4.2.6.8 and 6.1.1.4'
 'O' 'O' 0.0492 0.0322 'International Tables Vol C Tables 4.2.6.8 and 6.1.1.4'
 'S' 'S' 0.3331 0.5567 'International Tables Vol C Tables 4.2.6.8 and 6.1.1.4'

_shelx_space_group_comment
;
The symmetry employed for this shelxl refinement is uniquely defined
by the following loop, which should always be used as a source of
symmetry information in preference to the above space-group names.
They are only intended as comments.
;
_space_group_crystal_system        'triclinic'
_space_group_IT_number             2
_space_group_name_H-M_alt          'P -1'
_space_group_name_Hall             '-P 1'
loop_
  _space_group_symop_operation_xyz
 'x, y, z'
 '-x, -y, -z'

_cell_length_a                     6.5649(4)
_cell_length_b                     9.4961(4)
_cell_length_c                     16.7764(7)
_cell_angle_alpha                  86.705(4)
_cell_angle_beta                   88.092(4)
_cell_angle_gamma                  74.891(5)
_cell_volume                       1007.85(9)
_cell_formula_units_Z              2
_cell_measurement_reflns_used      7822
_cell_measurement_temperature      153(1)
_cell_measurement_theta_max        70.9990
_cell_measurement_theta_min        4.8040
_shelx_estimated_absorpt_T_max     0.732
_shelx_estimated_absorpt_T_min     0.424
_exptl_absorpt_coefficient_mu      3.964
_exptl_absorpt_correction_T_max    1.000
_exptl_absorpt_correction_T_min    0.417
_exptl_absorpt_correction_type     gaussian
_exptl_absorpt_process_details
;
CrysAlisPro 1.171.42.49 (Rigaku Oxford Diffraction, 2022)
Numerical absorption correction based on gaussian integration over
a multifaceted crystal model
Empirical absorption correction using spherical harmonics,
implemented in SCALE3 ABSPACK scaling algorithm.
;
_exptl_absorpt_special_details     ?
_exptl_crystal_colour              'clear light red'
_exptl_crystal_colour_lustre       clear
_exptl_crystal_colour_modifier     light
_exptl_crystal_colour_primary      red
_exptl_crystal_density_diffrn      1.520
_exptl_crystal_density_meas        ?
_exptl_crystal_density_method      ?
_exptl_crystal_description         block
_exptl_crystal_F_000               472
loop_
  _exptl_crystal_face_index_h
  _exptl_crystal_face_index_k
  _exptl_crystal_face_index_l
  _exptl_crystal_face_perp_dist
 -1 -3 -10 0.0355
 1 3 10 0.0355
 -4 -2 0 0.1283
 4 2 0 0.1283
 -1 -6 1 0.0431
 1 6 -1 0.0431
 -2 -1 9 0.0616
 2 1 -9 0.0616

_exptl_crystal_recrystallization_method 
 'The material was recrystallised from a mixture of DCM and pentane  by solvent layering'
_exptl_crystal_size_max            0.261
_exptl_crystal_size_mid            0.093
_exptl_crystal_size_min            0.084
loop_
  _exptl_oxdiff_crystal_face_indexfrac_h
  _exptl_oxdiff_crystal_face_indexfrac_k
  _exptl_oxdiff_crystal_face_indexfrac_l
  _exptl_oxdiff_crystal_face_x
  _exptl_oxdiff_crystal_face_y
  _exptl_oxdiff_crystal_face_z
 -0.5211 -2.9159 -9.8726 -0.3545 0.4167 -0.8371
 0.5211 2.9159 9.8726 0.3545 -0.4167 0.8371
 -4.2500 -1.8898 0.2086 -0.5763 0.6724 0.4645
 4.2500 1.8898 -0.2086 0.5763 -0.6724 -0.4645
 -0.5949 -6.0153 1.4045 -0.9116 -0.3781 -0.1611
 0.5949 6.0153 -1.4045 0.9116 0.3781 0.1611
 -2.0720 -1.4741 9.1733 -0.4491 -0.1880 0.8735
 2.0720 1.4741 -9.1733 0.4491 0.1880 -0.8735

_exptl_transmission_factor_max     ?
_exptl_transmission_factor_min     ?
_diffrn_reflns_av_R_equivalents    0.0363
_diffrn_reflns_av_unetI/netI       0.0254
_diffrn_reflns_Laue_measured_fraction_full  0.998
_diffrn_reflns_Laue_measured_fraction_max  0.980
_diffrn_reflns_limit_h_max         8
_diffrn_reflns_limit_h_min         -7
_diffrn_reflns_limit_k_max         11
_diffrn_reflns_limit_k_min         -11
_diffrn_reflns_limit_l_max         20
_diffrn_reflns_limit_l_min         -20
_diffrn_reflns_number              16048
_diffrn_reflns_point_group_measured_fraction_full  0.998
_diffrn_reflns_point_group_measured_fraction_max  0.980
_diffrn_reflns_theta_full          67.684
_diffrn_reflns_theta_max           71.571
_diffrn_reflns_theta_min           2.639
_diffrn_ambient_environment        N~2~
_diffrn_ambient_temperature        153(1)
_diffrn_detector                   'CCD plate'
_diffrn_detector_area_resol_mean   10.6144
_diffrn_detector_type              Atlas
_diffrn_measured_fraction_theta_full  0.998
_diffrn_measured_fraction_theta_max  0.980
_diffrn_measurement_details
;
List of Runs (angles in degrees, time in seconds):

  # Type    Start    End  Width  t~exp~   \w     \q     \k     \f   Frames
--------------------------------------------------------------------------
  1  \w     -4.00  22.00   1.00    1.00    --   34.00  91.00  65.22   26
  2  \w      3.00  28.00   1.00    1.00    --   38.00  85.00 -80.90   25
  3  \w    -65.00  34.00   1.00    1.00    --  -42.18  77.00  90.00   99
  4  \w   -110.00 -83.00   1.00    1.00    --  -42.18 -38.00  60.00   27
  5  \w    -53.00 -25.00   1.00    1.00    --  -42.18 -38.00  60.00   28
  6  \w    -82.00 -54.00   1.00    1.00    --  -42.18 -38.00  60.00   28
  7  \w     28.00  98.00   1.00    1.00    --   42.18-125.00 -90.00   70
  8  \w     13.00  42.00   1.00    1.00    --   46.00  81.00-147.97   29
  9  \w     16.00  42.00   1.00    1.00    --   50.00  81.00 167.70   26
 10  \w     16.00  42.00   1.00    1.00    --   50.00  81.00  16.35   26
 11  \w     16.00  41.00   1.00    1.00    --   50.00  82.00 105.02   25
 12  \w     16.00  41.00   1.00    1.00    --   50.00  81.00-116.46   25
 13  \w     16.00  41.00   1.00    1.00    --   50.00  81.00 -56.53   25
 14  \w     26.00  95.00   1.00    1.00    --   54.00  61.00  -1.25   69
 15  \w     64.00 123.00   1.00    1.00    --   58.00  71.00 -98.57   59
 16  \w     27.00  54.00   1.00    1.00    --   58.00  71.00 -98.57   27
 17  \w     66.00 121.00   1.00    1.00    --   62.00  70.00 137.58   55
 18  \w     32.00  59.00   1.00    1.00    --   62.00  70.00 137.58   27
 19  \w     36.00  65.00   1.00    1.00    --   66.00  70.00-167.08   29
 20  \w     36.00 138.00   1.00    1.00    --   66.00  69.00  -4.76  102
 21  \w    116.00 143.00   1.00    1.00    --   70.00  70.00  43.57   27
 22  \w     39.00  80.00   1.00    1.00    --   70.00  70.00  43.57   41
 23  \w     40.00  71.00   1.00    1.00    --   70.00  70.00 -61.27   31
 24  \w     48.00  78.00   1.00    3.21    --   78.00  64.00 -74.30   30
 25  \w    117.00 155.00   1.00    3.21    --   82.00  69.00 136.12   38
 26  \w     51.00  77.00   1.00    3.21    --   82.00  69.00 136.12   26
 27  \w     97.00 124.00   1.00    3.21    --   82.00  70.00  86.71   27
 28  \w     51.00  84.00   1.00    3.21    --   82.00  70.00  86.71   33
 29  \w     53.00  78.00   1.00    3.21    --   82.00  65.00-143.03   25
 30  \w     60.00  93.00   1.00    3.21    --   90.00  69.00-124.72   33
 31  \w    109.00 168.00   1.00    3.21    --   98.00  67.00  55.56   59
 32  \w     68.00  94.00   1.00    3.21    --   98.00  67.00  55.56   26
 33  \w     30.00 113.00   1.00    3.21    --  102.55-125.00  60.00   83
 34  \w     73.00 156.00   1.00    3.21    --  102.55  61.00 -30.00   83
 35  \w     98.00 175.00   1.00    3.21    --  102.55 125.00 -90.00   77
 36  \w     78.00 105.00   1.00    3.21    --  102.55  61.00-120.00   27
 37  \w    134.00 161.00   1.00    3.21    --  102.55  61.00  90.00   27
 38  \w     40.00 129.00   1.00    3.21    --  102.55 -61.00-150.00   89
 39  \w    150.00 175.00   1.00    3.21    --  102.55  61.00-180.00   25
 40  \w    122.00 149.00   1.00    3.21    --  102.55  61.00 -90.00   27
 41  \w     73.00 105.00   1.00    3.21    --  102.55  61.00 -90.00   32
 42  \w    113.00 140.00   1.00    3.21    --  102.55  61.00-180.00   27
 43  \w     83.00 113.00   1.00    3.21    --  102.55-125.00   0.00   30
 44  \w     73.00 106.00   1.00    3.21    --  102.55  61.00-180.00   33
 45  \w    124.00 172.00   1.00    3.21    --  102.55  61.00   0.00   48
 46  \w     26.00 103.00   1.00    3.21    --  102.55 -94.00-150.00   77
 47  \w     74.00 111.00   1.00    3.21    --  102.55  61.00   0.00   37
 48  \w     73.00 117.00   1.00    3.21    --  102.55  61.00 -60.00   44
 49  \w     76.00 168.00   1.00    3.21    --  102.55  61.00-150.00   92
 50  \w     74.00 104.00   1.00    3.21    --  102.55  61.00  90.00   30
 51  \w     47.00 110.00   1.00    3.21    --  102.55-118.00 124.42   63
 52  \w     79.00 175.00   1.00    3.21    --  102.55  61.00 120.00   96
 53  \w     61.00  88.00   1.00    3.21    --  102.55 -61.00   0.00   27
 54  \w    116.00 175.00   1.00    3.21    --  102.55  61.00-120.00   59
 55  \w     73.00 136.00   1.00    3.21    --  102.55  61.00 150.00   63
 56  \w     78.00 158.00   1.00    3.21    --  102.55  61.00  30.00   80
;
_diffrn_measurement_device         'four-circle diffractometer'
_diffrn_measurement_device_type    'SuperNova, Dual, Cu at home/near, Atlas'
_diffrn_measurement_method         '\w scans'
_diffrn_orient_matrix_type        
 'CrysAlisPro convention (1999,Acta A55,543-557)'
_diffrn_orient_matrix_UB_11        0.0719105000
_diffrn_orient_matrix_UB_12        0.1421354000
_diffrn_orient_matrix_UB_13        -0.0098708000
_diffrn_orient_matrix_UB_21        -0.1917136000
_diffrn_orient_matrix_UB_22        0.0695333000
_diffrn_orient_matrix_UB_23        -0.0526290000
_diffrn_orient_matrix_UB_31        -0.1310674000
_diffrn_orient_matrix_UB_32        0.0572076000
_diffrn_orient_matrix_UB_33        0.0748086000
_diffrn_radiation_monochromator    mirror
_diffrn_radiation_probe            x-ray
_diffrn_radiation_type             'Cu K\a'
_diffrn_radiation_wavelength       1.54184
_diffrn_source                     'micro-focus sealed X-ray tube'
_diffrn_source_type                'SuperNova (Cu) X-ray Source'
_reflns_Friedel_coverage           0.000
_reflns_Friedel_fraction_full      .
_reflns_Friedel_fraction_max       .
_reflns_number_gt                  3269
_reflns_number_total               3848
_reflns_special_details
;
 Reflections were merged by SHELXL according to the crystal
 class for the calculation of statistics and refinement.
 
 _reflns_Friedel_fraction is defined as the number of unique
 Friedel pairs measured divided by the number that would be
 possible theoretically, ignoring centric projections and
 systematic absences.
;
_reflns_threshold_expression       'I > 2\s(I)'
_computing_cell_refinement         'CrysAlisPro 1.171.42.49 (Rigaku OD, 2022)'
_computing_data_collection         'CrysAlisPro 1.171.42.49 (Rigaku OD, 2022)'
_computing_data_reduction          'CrysAlisPro 1.171.42.49 (Rigaku OD, 2022)'
_computing_molecular_graphics      'Olex2 1.5 (Dolomanov et al., 2009)'
_computing_publication_material    'Olex2 1.5 (Dolomanov et al., 2009)'
_computing_structure_refinement    'SHELXL 2018/3 (Sheldrick, 2015)'
_computing_structure_solution      'olex2.solve 1.5 (Bourhis et al., 2015)'
_refine_diff_density_max           0.680
_refine_diff_density_min           -1.206
_refine_diff_density_rms           0.062
_refine_ls_extinction_coef         .
_refine_ls_extinction_method       none
_refine_ls_goodness_of_fit_ref     1.039
_refine_ls_hydrogen_treatment      constr
_refine_ls_matrix_type             full
_refine_ls_number_parameters       272
_refine_ls_number_reflns           3848
_refine_ls_number_restraints       2
_refine_ls_R_factor_all            0.0519
_refine_ls_R_factor_gt             0.0434
_refine_ls_restrained_S_all        1.039
_refine_ls_shift/su_max            0.001
_refine_ls_shift/su_mean           0.000
_refine_ls_structure_factor_coef   Fsqd
_refine_ls_weighting_details      
 'w=1/[\s^2^(Fo^2^)+(0.0484P)^2^+1.1092P] where P=(Fo^2^+2Fc^2^)/3'
_refine_ls_weighting_scheme        calc
_refine_ls_wR_factor_gt            0.1041
_refine_ls_wR_factor_ref           0.1109
_refine_special_details           
 'Disorder of O2-C30 : O2a-C30a = 51 : 49% occupation'
_olex2_refinement_description
;
1. Fixed Uiso
 At 1.2 times of:
  All C(H) groups, All C(H,H) groups
 At 1.5 times of:
  All C(H,H,H) groups, All O(H) groups
2. Restrained distances
 O2-C25 \\sim O2A-C25
 with sigma of 0.02
 O2A-C30 \\sim O2-C30A
 with sigma of 0.02
3. Uiso/Uaniso restraints and constraints
Uanis(C30A) = Uanis(C30)
4. Others
 Sof(O2)=Sof(C30A)=Sof(H30D)=Sof(H30E)=Sof(H30F)=1-FVAR(1)
 Sof(O2A)=Sof(C30)=Sof(H30A)=Sof(H30B)=Sof(H30C)=FVAR(1)
5.a Ternary CH refined with riding coordinates:
 C5(H5)
5.b Secondary CH2 refined with riding coordinates:
 C23(H23A,H23B)
5.c Aromatic/amide H refined with riding coordinates:
 C14(H14), C15(H15), C16(H16), C26(H26), C27(H27)
5.d Idealised Me refined as rotating group:
 C3(H3A,H3B,H3C), C4(H4A,H4B,H4C), C31(H31A,H31B,H31C), C30(H30A,H30B,H30C),
 C30A(H30D,H30E,H30F)
5.e Idealised tetrahedral OH refined as rotating group:
 O25(H25)
;
_atom_sites_solution_hydrogens     geom
_atom_sites_solution_primary       dual
_atom_sites_solution_secondary     ?
loop_
  _atom_site_label
  _atom_site_type_symbol
  _atom_site_fract_x
  _atom_site_fract_y
  _atom_site_fract_z
  _atom_site_U_iso_or_equiv
  _atom_site_adp_type
  _atom_site_occupancy
  _atom_site_site_symmetry_order
  _atom_site_calc_flag
  _atom_site_refinement_flags_posn
  _atom_site_refinement_flags_adp
  _atom_site_refinement_flags_occupancy
  _atom_site_disorder_assembly
  _atom_site_disorder_group
 Br1 Br 0.37930(6) 0.15166(6) 0.90279(2) 0.07361(18) Uani 1 1 d . . . . .
 S18 S 0.32618(11) 0.23512(7) 1.09414(4) 0.03804(18) Uani 1 1 d . . . . .
 O1 O 0.2066(3) 0.63098(19) 1.16435(11) 0.0338(4) Uani 1 1 d . . . . .
 O3 O 0.1133(5) 0.0980(2) 1.21496(16) 0.0627(7) Uani 1 1 d . . . . .
 O25 O 0.4553(3) 0.53963(19) 1.28718(11) 0.0333(4) Uani 1 1 d . . . . .
 H25 H 0.370317 0.591384 1.254170 0.050 Uiso 1 1 calc R U . . .
 C3 C -0.0062(4) 0.5427(3) 1.33149(17) 0.0396(6) Uani 1 1 d . . . . .
 H3A H 0.011748 0.637639 1.311087 0.059 Uiso 1 1 calc R U . . .
 H3B H -0.124152 0.557770 1.370168 0.059 Uiso 1 1 calc R U . . .
 H3C H -0.035840 0.488813 1.287081 0.059 Uiso 1 1 calc R U . . .
 C4 C 0.2437(5) 0.5366(4) 1.44155(19) 0.0488(7) Uani 1 1 d . . . . .
 H4A H 0.356066 0.471615 1.473337 0.073 Uiso 1 1 calc R U . . .
 H4B H 0.116655 0.568217 1.475106 0.073 Uiso 1 1 calc R U . . .
 H4C H 0.289910 0.622242 1.421059 0.073 Uiso 1 1 calc R U . . .
 C5 C 0.1950(4) 0.4558(3) 1.37205(15) 0.0307(5) Uani 1 1 d . . . . .
 H5 H 0.168513 0.362206 1.394571 0.037 Uiso 1 1 calc R U . . .
 C10 C 0.2930(4) 0.3695(3) 1.01686(16) 0.0370(6) Uani 1 1 d . . . . .
 C11 C 0.2965(4) 0.3673(3) 1.16736(15) 0.0287(5) Uani 1 1 d . . . . .
 C12 C 0.2459(4) 0.5178(3) 1.12909(15) 0.0283(5) Uani 1 1 d . . . . .
 C13 C 0.2462(4) 0.5116(3) 1.04194(15) 0.0332(6) Uani 1 1 d . . . . .
 C14 C 0.2073(4) 0.6309(4) 0.98696(17) 0.0425(7) Uani 1 1 d . . . . .
 H14 H 0.174768 0.727869 1.004269 0.051 Uiso 1 1 calc R U . . .
 C15 C 0.2174(5) 0.6041(5) 0.90607(19) 0.0542(9) Uani 1 1 d . . . . .
 H15 H 0.189921 0.683853 0.867641 0.065 Uiso 1 1 calc R U . . .
 C16 C 0.2668(5) 0.4630(5) 0.88090(19) 0.0571(10) Uani 1 1 d . . . . .
 H16 H 0.274209 0.446806 0.825404 0.068 Uiso 1 1 calc R U . . .
 C17 C 0.3057(5) 0.3451(4) 0.93573(18) 0.0488(8) Uani 1 1 d . . . . .
 C21 C 0.3330(4) 0.3270(3) 1.24551(15) 0.0298(5) Uani 1 1 d . . . . .
 C22 C 0.3852(4) 0.4155(3) 1.31247(15) 0.0290(5) Uani 1 1 d . . . . .
 C23 C 0.5752(5) 0.3007(3) 1.35098(18) 0.0432(7) Uani 1 1 d . . . . .
 H23A H 0.709718 0.304205 1.323522 0.052 Uiso 1 1 calc R U . . .
 H23B H 0.585076 0.316404 1.408396 0.052 Uiso 1 1 calc R U . . .
 C24 C 0.5230(5) 0.1594(3) 1.33931(19) 0.0482(8) Uani 1 1 d . . . . .
 C25 C 0.5967(7) 0.0243(4) 1.3804(2) 0.0709(13) Uani 1 1 d D . . . .
 C26 C 0.5145(9) -0.0902(4) 1.3614(3) 0.093(2) Uani 1 1 d . . . . .
 H26 H 0.566794 -0.183887 1.387163 0.112 Uiso 1 1 calc R U . . .
 C27 C 0.3579(9) -0.0699(4) 1.3056(3) 0.0849(17) Uani 1 1 d . . . . .
 H27 H 0.302226 -0.149627 1.294953 0.102 Uiso 1 1 calc R U . . .
 C28 C 0.2796(7) 0.0640(3) 1.2647(2) 0.0585(10) Uani 1 1 d . . . . .
 C29 C 0.3750(5) 0.1765(3) 1.27970(17) 0.0409(7) Uani 1 1 d . . . . .
 C31 C 0.0126(9) -0.0143(5) 1.1984(4) 0.0999(19) Uani 1 1 d . . . . .
 H31A H -0.095587 0.023304 1.158077 0.150 Uiso 1 1 calc R U . . .
 H31B H -0.053401 -0.044264 1.247454 0.150 Uiso 1 1 calc R U . . .
 H31C H 0.118050 -0.098571 1.178221 0.150 Uiso 1 1 calc R U . . .
 O2A O 0.762(3) 0.022(2) 1.4304(12) 0.083(5) Uani 0.484(12) 1 d D . P A 1
 C30 C 0.861(2) -0.0966(13) 1.4885(7) 0.062(2) Uani 0.484(12) 1 d D . P A 1
 H30A H 0.957080 -0.175822 1.460199 0.093 Uiso 0.484(12) 1 calc R U P A 1
 H30B H 0.751957 -0.133723 1.517069 0.093 Uiso 0.484(12) 1 calc R U P A 1
 H30C H 0.941315 -0.059024 1.526721 0.093 Uiso 0.484(12) 1 calc R U P A 1
 O2 O 0.728(3) 0.0185(19) 1.4444(11) 0.080(5) Uani 0.516(12) 1 d D . P A 2
 C30A C 0.7840(19) -0.1356(12) 1.4740(7) 0.062(2) Uani 0.516(12) 1 d D . P A
 2
 H30D H 0.861131 -0.196816 1.432005 0.093 Uiso 0.516(12) 1 calc R U P A 2
 H30E H 0.655215 -0.165425 1.488805 0.093 Uiso 0.516(12) 1 calc R U P A 2
 H30F H 0.873204 -0.146925 1.520853 0.093 Uiso 0.516(12) 1 calc R U P A 2

loop_
  _atom_site_aniso_label
  _atom_site_aniso_U_11
  _atom_site_aniso_U_22
  _atom_site_aniso_U_33
  _atom_site_aniso_U_23
  _atom_site_aniso_U_13
  _atom_site_aniso_U_12
 Br1 0.0610(3) 0.1115(4) 0.0610(3) -0.0543(2) 0.01738(18) -0.0366(2)
 S18 0.0405(4) 0.0383(4) 0.0390(4) -0.0159(3) 0.0088(3) -0.0152(3)
 O1 0.0360(10) 0.0270(9) 0.0370(10) 0.0020(7) -0.0024(8) -0.0063(7)
 O3 0.0879(19) 0.0423(12) 0.0730(17) -0.0251(12) 0.0292(15) -0.0428(13)
 O25 0.0360(10) 0.0316(9) 0.0355(10) -0.0003(7) -0.0051(8) -0.0140(8)
 C3 0.0337(14) 0.0484(16) 0.0346(14) -0.0037(12) -0.0009(11) -0.0063(12)
 C4 0.0428(16) 0.062(2) 0.0410(16) -0.0187(14) -0.0041(13) -0.0082(14)
 C5 0.0362(13) 0.0271(12) 0.0282(12) -0.0008(10) -0.0001(10) -0.0072(10)
 C10 0.0255(12) 0.0563(17) 0.0330(14) -0.0093(12) 0.0025(10) -0.0161(12)
 C11 0.0294(12) 0.0274(12) 0.0312(13) -0.0072(10) 0.0056(10) -0.0106(10)
 C12 0.0241(11) 0.0319(13) 0.0299(12) 0.0013(10) -0.0004(9) -0.0096(10)
 C13 0.0236(12) 0.0469(15) 0.0307(13) 0.0002(11) -0.0004(10) -0.0122(11)
 C14 0.0255(13) 0.0643(19) 0.0379(15) 0.0111(13) -0.0028(11) -0.0143(13)
 C15 0.0276(14) 0.099(3) 0.0358(16) 0.0162(17) -0.0045(12) -0.0196(16)
 C16 0.0271(14) 0.118(3) 0.0309(15) -0.0075(18) 0.0006(12) -0.0269(17)
 C17 0.0303(14) 0.086(2) 0.0363(16) -0.0197(16) 0.0045(12) -0.0228(15)
 C21 0.0324(13) 0.0223(11) 0.0344(13) -0.0024(10) 0.0060(10) -0.0070(10)
 C22 0.0311(12) 0.0250(11) 0.0297(12) 0.0013(9) -0.0022(10) -0.0055(10)
 C23 0.0379(15) 0.0438(16) 0.0384(15) 0.0065(12) -0.0012(12) 0.0048(12)
 C24 0.0561(18) 0.0324(14) 0.0424(16) 0.0080(12) 0.0187(14) 0.0082(13)
 C25 0.085(3) 0.044(2) 0.053(2) 0.0229(16) 0.030(2) 0.0275(19)
 C26 0.142(5) 0.0272(18) 0.081(3) 0.0187(19) 0.061(3) 0.017(2)
 C27 0.146(5) 0.0216(16) 0.081(3) -0.0052(17) 0.067(3) -0.018(2)
 C28 0.088(3) 0.0267(14) 0.062(2) -0.0121(14) 0.043(2) -0.0199(16)
 C29 0.0564(18) 0.0216(12) 0.0399(15) -0.0008(11) 0.0195(13) -0.0043(12)
 C31 0.121(4) 0.059(2) 0.147(5) -0.055(3) 0.057(4) -0.067(3)
 O2A 0.079(8) 0.077(6) 0.048(6) 0.041(4) 0.031(7) 0.045(5)
 C30 0.070(6) 0.043(5) 0.055(4) 0.019(3) -0.007(4) 0.013(3)
 O2 0.079(7) 0.069(5) 0.052(7) 0.040(4) 0.033(6) 0.037(4)
 C30A 0.070(6) 0.043(5) 0.055(4) 0.019(3) -0.007(4) 0.013(3)

_geom_special_details
;
 All esds (except the esd in the dihedral angle between two l.s. planes)
 are estimated using the full covariance matrix.  The cell esds are taken
 into account individually in the estimation of esds in distances, angles
 and torsion angles; correlations between esds in cell parameters are only
 used when they are defined by crystal symmetry.  An approximate (isotropic)
 treatment of cell esds is used for estimating esds involving l.s. planes.
;
loop_
  _geom_bond_atom_site_label_1
  _geom_bond_atom_site_label_2
  _geom_bond_distance
  _geom_bond_site_symmetry_2
  _geom_bond_publ_flag
 Br1 C17 1.884(4) . ?
 S18 C10 1.744(3) . ?
 S18 C11 1.776(2) . ?
 O1 C12 1.221(3) . ?
 O3 C28 1.356(5) . ?
 O3 C31 1.438(4) . ?
 O25 H25 0.8400 . ?
 O25 C22 1.412(3) . ?
 C3 H3A 0.9800 . ?
 C3 H3B 0.9800 . ?
 C3 H3C 0.9800 . ?
 C3 C5 1.522(4) . ?
 C4 H4A 0.9800 . ?
 C4 H4B 0.9800 . ?
 C4 H4C 0.9800 . ?
 C4 C5 1.519(4) . ?
 C5 H5 1.0000 . ?
 C5 C22 1.555(4) . ?
 C10 C13 1.391(4) . ?
 C10 C17 1.390(4) . ?
 C11 C12 1.492(3) . ?
 C11 C21 1.356(4) . ?
 C12 C13 1.466(4) . ?
 C13 C14 1.394(4) . ?
 C14 H14 0.9500 . ?
 C14 C15 1.391(5) . ?
 C15 H15 0.9500 . ?
 C15 C16 1.381(6) . ?
 C16 H16 0.9500 . ?
 C16 C17 1.383(5) . ?
 C21 C22 1.539(4) . ?
 C21 C29 1.469(3) . ?
 C22 C23 1.557(3) . ?
 C23 H23A 0.9900 . ?
 C23 H23B 0.9900 . ?
 C23 C24 1.494(5) . ?
 C24 C25 1.397(4) . ?
 C24 C29 1.390(5) . ?
 C25 C26 1.390(8) . ?
 C25 O2A 1.388(13) . ?
 C25 O2 1.388(12) . ?
 C26 H26 0.9500 . ?
 C26 C27 1.382(8) . ?
 C27 H27 0.9500 . ?
 C27 C28 1.392(6) . ?
 C28 C29 1.410(5) . ?
 C31 H31A 0.9800 . ?
 C31 H31B 0.9800 . ?
 C31 H31C 0.9800 . ?
 O2A C30 1.475(11) . ?
 C30 H30A 0.9800 . ?
 C30 H30B 0.9800 . ?
 C30 H30C 0.9800 . ?
 O2 C30A 1.473(12) . ?
 C30A H30D 0.9800 . ?
 C30A H30E 0.9800 . ?
 C30A H30F 0.9800 . ?

loop_
  _geom_angle_atom_site_label_1
  _geom_angle_atom_site_label_2
  _geom_angle_atom_site_label_3
  _geom_angle
  _geom_angle_site_symmetry_1
  _geom_angle_site_symmetry_3
  _geom_angle_publ_flag
 C10 S18 C11 91.65(13) . . ?
 C28 O3 C31 118.6(4) . . ?
 C22 O25 H25 109.5 . . ?
 H3A C3 H3B 109.5 . . ?
 H3A C3 H3C 109.5 . . ?
 H3B C3 H3C 109.5 . . ?
 C5 C3 H3A 109.5 . . ?
 C5 C3 H3B 109.5 . . ?
 C5 C3 H3C 109.5 . . ?
 H4A C4 H4B 109.5 . . ?
 H4A C4 H4C 109.5 . . ?
 H4B C4 H4C 109.5 . . ?
 C5 C4 H4A 109.5 . . ?
 C5 C4 H4B 109.5 . . ?
 C5 C4 H4C 109.5 . . ?
 C3 C5 H5 107.3 . . ?
 C3 C5 C22 112.4(2) . . ?
 C4 C5 C3 110.5(2) . . ?
 C4 C5 H5 107.3 . . ?
 C4 C5 C22 111.7(2) . . ?
 C22 C5 H5 107.3 . . ?
 C13 C10 S18 114.5(2) . . ?
 C17 C10 S18 125.8(3) . . ?
 C17 C10 C13 119.7(3) . . ?
 C12 C11 S18 110.62(18) . . ?
 C21 C11 S18 121.30(19) . . ?
 C21 C11 C12 127.9(2) . . ?
 O1 C12 C11 125.6(2) . . ?
 O1 C12 C13 124.1(2) . . ?
 C13 C12 C11 110.3(2) . . ?
 C10 C13 C12 112.8(2) . . ?
 C10 C13 C14 121.0(3) . . ?
 C14 C13 C12 126.2(3) . . ?
 C13 C14 H14 120.9 . . ?
 C15 C14 C13 118.3(3) . . ?
 C15 C14 H14 120.9 . . ?
 C14 C15 H15 119.6 . . ?
 C16 C15 C14 120.9(3) . . ?
 C16 C15 H15 119.6 . . ?
 C15 C16 H16 119.7 . . ?
 C15 C16 C17 120.6(3) . . ?
 C17 C16 H16 119.7 . . ?
 C10 C17 Br1 119.2(3) . . ?
 C16 C17 Br1 121.4(2) . . ?
 C16 C17 C10 119.5(3) . . ?
 C11 C21 C22 129.0(2) . . ?
 C11 C21 C29 125.1(2) . . ?
 C29 C21 C22 104.8(2) . . ?
 O25 C22 C5 111.2(2) . . ?
 O25 C22 C21 115.8(2) . . ?
 O25 C22 C23 107.8(2) . . ?
 C5 C22 C23 111.4(2) . . ?
 C21 C22 C5 109.9(2) . . ?
 C21 C22 C23 100.3(2) . . ?
 C22 C23 H23A 111.2 . . ?
 C22 C23 H23B 111.2 . . ?
 H23A C23 H23B 109.1 . . ?
 C24 C23 C22 102.9(2) . . ?
 C24 C23 H23A 111.2 . . ?
 C24 C23 H23B 111.2 . . ?
 C25 C24 C23 129.1(4) . . ?
 C29 C24 C23 110.5(2) . . ?
 C29 C24 C25 120.4(4) . . ?
 C26 C25 C24 118.3(4) . . ?
 O2A C25 C24 112.5(8) . . ?
 O2A C25 C26 128.9(8) . . ?
 O2 C25 C24 117.3(8) . . ?
 O2 C25 C26 123.9(7) . . ?
 C25 C26 H26 119.5 . . ?
 C27 C26 C25 121.0(3) . . ?
 C27 C26 H26 119.5 . . ?
 C26 C27 H27 119.1 . . ?
 C26 C27 C28 121.8(4) . . ?
 C28 C27 H27 119.1 . . ?
 O3 C28 C27 125.9(4) . . ?
 O3 C28 C29 117.2(3) . . ?
 C27 C28 C29 116.8(4) . . ?
 C24 C29 C21 108.3(3) . . ?
 C24 C29 C28 121.3(3) . . ?
 C28 C29 C21 130.2(3) . . ?
 O3 C31 H31A 109.5 . . ?
 O3 C31 H31B 109.5 . . ?
 O3 C31 H31C 109.5 . . ?
 H31A C31 H31B 109.5 . . ?
 H31A C31 H31C 109.5 . . ?
 H31B C31 H31C 109.5 . . ?
 C25 O2A C30 126.8(14) . . ?
 O2A C30 H30A 109.5 . . ?
 O2A C30 H30B 109.5 . . ?
 O2A C30 H30C 109.5 . . ?
 H30A C30 H30B 109.5 . . ?
 H30A C30 H30C 109.5 . . ?
 H30B C30 H30C 109.5 . . ?
 C25 O2 C30A 105.1(11) . . ?
 O2 C30A H30D 109.5 . . ?
 O2 C30A H30E 109.5 . . ?
 O2 C30A H30F 109.5 . . ?
 H30D C30A H30E 109.5 . . ?
 H30D C30A H30F 109.5 . . ?
 H30E C30A H30F 109.5 . . ?

loop_
  _geom_torsion_atom_site_label_1
  _geom_torsion_atom_site_label_2
  _geom_torsion_atom_site_label_3
  _geom_torsion_atom_site_label_4
  _geom_torsion
  _geom_torsion_site_symmetry_1
  _geom_torsion_site_symmetry_2
  _geom_torsion_site_symmetry_3
  _geom_torsion_site_symmetry_4
  _geom_torsion_publ_flag
 S18 C10 C13 C12 3.1(3) . . . . ?
 S18 C10 C13 C14 -177.5(2) . . . . ?
 S18 C10 C17 Br1 -3.6(3) . . . . ?
 S18 C10 C17 C16 177.3(2) . . . . ?
 S18 C11 C12 O1 176.2(2) . . . . ?
 S18 C11 C12 C13 -2.9(2) . . . . ?
 S18 C11 C21 C22 158.6(2) . . . . ?
 S18 C11 C21 C29 -7.4(4) . . . . ?
 O1 C12 C13 C10 -179.1(2) . . . . ?
 O1 C12 C13 C14 1.5(4) . . . . ?
 O3 C28 C29 C21 -4.7(5) . . . . ?
 O3 C28 C29 C24 169.5(3) . . . . ?
 O25 C22 C23 C24 -153.9(2) . . . . ?
 C3 C5 C22 O25 71.6(3) . . . . ?
 C3 C5 C22 C21 -58.0(3) . . . . ?
 C3 C5 C22 C23 -168.2(2) . . . . ?
 C4 C5 C22 O25 -53.4(3) . . . . ?
 C4 C5 C22 C21 177.1(2) . . . . ?
 C4 C5 C22 C23 66.9(3) . . . . ?
 C5 C22 C23 C24 83.9(3) . . . . ?
 C10 S18 C11 C12 3.87(18) . . . . ?
 C10 S18 C11 C21 -171.8(2) . . . . ?
 C10 C13 C14 C15 -0.3(4) . . . . ?
 C11 S18 C10 C13 -4.1(2) . . . . ?
 C11 S18 C10 C17 177.1(2) . . . . ?
 C11 C12 C13 C10 0.0(3) . . . . ?
 C11 C12 C13 C14 -179.4(2) . . . . ?
 C11 C21 C22 O25 -17.2(4) . . . . ?
 C11 C21 C22 C5 109.8(3) . . . . ?
 C11 C21 C22 C23 -132.8(3) . . . . ?
 C11 C21 C29 C24 143.4(3) . . . . ?
 C11 C21 C29 C28 -41.9(5) . . . . ?
 C12 C11 C21 C22 -16.2(4) . . . . ?
 C12 C11 C21 C29 177.8(3) . . . . ?
 C12 C13 C14 C15 179.1(2) . . . . ?
 C13 C10 C17 Br1 177.70(19) . . . . ?
 C13 C10 C17 C16 -1.5(4) . . . . ?
 C13 C14 C15 C16 -0.7(4) . . . . ?
 C14 C15 C16 C17 0.6(4) . . . . ?
 C15 C16 C17 Br1 -178.6(2) . . . . ?
 C15 C16 C17 C10 0.5(4) . . . . ?
 C17 C10 C13 C12 -178.1(2) . . . . ?
 C17 C10 C13 C14 1.4(4) . . . . ?
 C21 C11 C12 O1 -8.5(4) . . . . ?
 C21 C11 C12 C13 172.4(2) . . . . ?
 C21 C22 C23 C24 -32.4(3) . . . . ?
 C22 C21 C29 C24 -25.5(3) . . . . ?
 C22 C21 C29 C28 149.3(3) . . . . ?
 C22 C23 C24 C25 -159.0(3) . . . . ?
 C22 C23 C24 C29 19.1(3) . . . . ?
 C23 C24 C25 C26 176.3(3) . . . . ?
 C23 C24 C25 O2A -9.7(13) . . . . ?
 C23 C24 C25 O2 4.2(13) . . . . ?
 C23 C24 C29 C21 3.7(3) . . . . ?
 C23 C24 C29 C28 -171.6(3) . . . . ?
 C24 C25 C26 C27 -2.5(6) . . . . ?
 C24 C25 O2A C30 173.0(18) . . . . ?
 C24 C25 O2 C30A -178.5(9) . . . . ?
 C25 C24 C29 C21 -178.0(3) . . . . ?
 C25 C24 C29 C28 6.6(5) . . . . ?
 C25 C26 C27 C28 1.7(6) . . . . ?
 C26 C25 O2A C30 -14(3) . . . . ?
 C26 C25 O2 C30A 10(2) . . . . ?
 C26 C27 C28 O3 -173.3(3) . . . . ?
 C26 C27 C28 C29 3.2(5) . . . . ?
 C27 C28 C29 C21 178.5(3) . . . . ?
 C27 C28 C29 C24 -7.3(4) . . . . ?
 C29 C21 C22 O25 151.0(2) . . . . ?
 C29 C21 C22 C5 -82.0(2) . . . . ?
 C29 C21 C22 C23 35.4(3) . . . . ?
 C29 C24 C25 C26 -1.6(5) . . . . ?
 C29 C24 C25 O2A 172.5(13) . . . . ?
 C29 C24 C25 O2 -173.7(12) . . . . ?
 C31 O3 C28 C27 -3.6(5) . . . . ?
 C31 O3 C28 C29 179.9(3) . . . . ?
 O2A C25 C26 C27 -175.4(15) . . . . ?
 O2 C25 C26 C27 169.0(13) . . . . ?

_shelx_res_file
;
TITL 23Dub_AO1
    23dub_ao01.res
    created by SHELXL-2018/3 at 13:33:48 on 30-Jun-2023
CELL 1.54184 6.56491 9.49607 16.77642 86.7049 88.0916 74.8907
ZERR 2 0.00037 0.00043 0.00068 0.0035 0.004 0.0045
LATT 1
SFAC C H Br O S
UNIT 44 42 2 8 2
SADI O2 C25 O2A C25
SADI O2A C30 O2 C30A
EADP C30A C30

L.S. 20
PLAN  2
SIZE 0.084 0.093 0.261
TEMP -120.1(10)
CONF
MORE -1
BOND $H
fmap 2
acta
OMIT -3 4 16
OMIT -3 3 16
OMIT -3 5 15
OMIT -4 5 13
OMIT -2 5 17
REM <olex2.extras>
REM <HklSrc "%.\\23Dub_AO01.hkl">
REM </olex2.extras>

WGHT    0.048400    1.109200
FVAR       7.00865   0.48430
BR1   3    0.379302    0.151663    0.902788    11.00000    0.06101    0.11153 =
         0.06096   -0.05430    0.01738   -0.03664
S18   5    0.326184    0.235117    1.094136    11.00000    0.04055    0.03832 =
         0.03902   -0.01594    0.00876   -0.01516
O1    4    0.206637    0.630984    1.164355    11.00000    0.03597    0.02696 =
         0.03702    0.00204   -0.00244   -0.00626
O3    4    0.113298    0.098034    1.214964    11.00000    0.08793    0.04229 =
         0.07303   -0.02506    0.02919   -0.04275
O25   4    0.455250    0.539628    1.287184    11.00000    0.03605    0.03158 =
         0.03547   -0.00030   -0.00513   -0.01402
AFIX 147
H25   2    0.370317    0.591384    1.254170    11.00000   -1.50000
AFIX   0
C3    1   -0.006230    0.542743    1.331486    11.00000    0.03372    0.04837 =
         0.03456   -0.00365   -0.00094   -0.00628
AFIX 137
H3A   2    0.011748    0.637639    1.311087    11.00000   -1.50000
H3B   2   -0.124152    0.557770    1.370168    11.00000   -1.50000
H3C   2   -0.035840    0.488813    1.287081    11.00000   -1.50000
AFIX   0
C4    1    0.243727    0.536636    1.441554    11.00000    0.04284    0.06169 =
         0.04105   -0.01872   -0.00408   -0.00817
AFIX 137
H4A   2    0.356066    0.471615    1.473337    11.00000   -1.50000
H4B   2    0.116655    0.568217    1.475106    11.00000   -1.50000
H4C   2    0.289910    0.622242    1.421059    11.00000   -1.50000
AFIX   0
C5    1    0.194978    0.455780    1.372054    11.00000    0.03620    0.02707 =
         0.02818   -0.00081   -0.00013   -0.00724
AFIX  13
H5    2    0.168513    0.362206    1.394571    11.00000   -1.20000
AFIX   0
C10   1    0.292978    0.369482    1.016859    11.00000    0.02545    0.05631 =
         0.03297   -0.00931    0.00253   -0.01612
C11   1    0.296531    0.367259    1.167358    11.00000    0.02945    0.02741 =
         0.03123   -0.00716    0.00559   -0.01057
C12   1    0.245872    0.517783    1.129087    11.00000    0.02405    0.03189 =
         0.02985    0.00125   -0.00042   -0.00961
C13   1    0.246218    0.511648    1.041942    11.00000    0.02356    0.04689 =
         0.03072    0.00019   -0.00036   -0.01216
C14   1    0.207315    0.630863    0.986965    11.00000    0.02547    0.06432 =
         0.03786    0.01107   -0.00279   -0.01430
AFIX  43
H14   2    0.174768    0.727869    1.004269    11.00000   -1.20000
AFIX   0
C15   1    0.217401    0.604066    0.906066    11.00000    0.02760    0.09894 =
         0.03582    0.01622   -0.00454   -0.01956
AFIX  43
H15   2    0.189921    0.683853    0.867641    11.00000   -1.20000
AFIX   0
C16   1    0.266829    0.463020    0.880901    11.00000    0.02714    0.11806 =
         0.03088   -0.00748    0.00060   -0.02688
AFIX  43
H16   2    0.274209    0.446806    0.825404    11.00000   -1.20000
AFIX   0
C17   1    0.305688    0.345142    0.935729    11.00000    0.03033    0.08559 =
         0.03629   -0.01968    0.00450   -0.02276
C21   1    0.333039    0.327017    1.245513    11.00000    0.03238    0.02233 =
         0.03442   -0.00242    0.00596   -0.00700
C22   1    0.385194    0.415518    1.312467    11.00000    0.03114    0.02499 =
         0.02966    0.00128   -0.00222   -0.00551
C23   1    0.575161    0.300692    1.350979    11.00000    0.03794    0.04376 =
         0.03839    0.00647   -0.00123    0.00481
AFIX  23
H23A  2    0.709718    0.304205    1.323522    11.00000   -1.20000
H23B  2    0.585076    0.316404    1.408396    11.00000   -1.20000
AFIX   0
C24   1    0.522964    0.159369    1.339308    11.00000    0.05613    0.03244 =
         0.04243    0.00804    0.01865    0.00819
C25   1    0.596745    0.024310    1.380370    11.00000    0.08519    0.04407 =
         0.05344    0.02290    0.03033    0.02755
C26   1    0.514500   -0.090218    1.361388    11.00000    0.14246    0.02720 =
         0.08117    0.01874    0.06121    0.01732
AFIX  43
H26   2    0.566794   -0.183887    1.387163    11.00000   -1.20000
AFIX   0
C27   1    0.357923   -0.069947    1.305634    11.00000    0.14558    0.02160 =
         0.08092   -0.00522    0.06743   -0.01815
AFIX  43
H27   2    0.302226   -0.149627    1.294953    11.00000   -1.20000
AFIX   0
C28   1    0.279565    0.064044    1.264691    11.00000    0.08826    0.02672 =
         0.06154   -0.01209    0.04294   -0.01992
C29   1    0.375011    0.176548    1.279702    11.00000    0.05641    0.02162 =
         0.03987   -0.00076    0.01946   -0.00429
C31   1    0.012572   -0.014318    1.198357    11.00000    0.12050    0.05919 =
         0.14663   -0.05508    0.05669   -0.06726
AFIX 137
H31A  2   -0.095587    0.023304    1.158077    11.00000   -1.50000
H31B  2   -0.053401   -0.044264    1.247454    11.00000   -1.50000
H31C  2    0.118050   -0.098571    1.178221    11.00000   -1.50000
AFIX   0
PART 1
O2A   4    0.761865    0.022023    1.430426    21.00000    0.07876    0.07740 =
         0.04784    0.04091    0.03095    0.04461
C30   1    0.861410   -0.096594    1.488477    21.00000    0.07011    0.04291 =
         0.05496    0.01899   -0.00694    0.01325
AFIX 137
H30A  2    0.957080   -0.175822    1.460199    21.00000   -1.50000
H30B  2    0.751957   -0.133723    1.517069    21.00000   -1.50000
H30C  2    0.941315   -0.059024    1.526721    21.00000   -1.50000
AFIX   0
PART 2
O2    4    0.727772    0.018516    1.444367   -21.00000    0.07928    0.06860 =
         0.05175    0.04024    0.03259    0.03716
C30A  1    0.784042   -0.135562    1.473988   -21.00000    0.07011    0.04291 =
         0.05496    0.01899   -0.00694    0.01325
AFIX 137
H30D  2    0.861131   -0.196816    1.432005   -21.00000   -1.50000
H30E  2    0.655215   -0.165425    1.488805   -21.00000   -1.50000
H30F  2    0.873204   -0.146925    1.520853   -21.00000   -1.50000
AFIX   0
HKLF 4


REM  23Dub_AO1
REM wR2 = 0.1109, GooF = S = 1.039, Restrained GooF = 1.039 for all data
REM R1 = 0.0434 for 3269 Fo > 4sig(Fo) and 0.0519 for all 3848 data
REM 272 parameters refined using 2 restraints

END

WGHT      0.0484      1.1097

REM Highest difference peak  0.680,  deepest hole -1.206,  1-sigma level  0.062
Q1    1   0.3268  0.0959  0.9178  11.00000  0.05    0.68
Q2    1   0.3111  0.2216  0.8961  11.00000  0.05    0.42
;
_shelx_res_checksum                82997
_shelx_hkl_file
;
   0   0  -1 194461. 1255.41   8
   0   0   2 1656.73 194.176   7
   0   0   2 1600.45 155.424   4
   0   0  -2 1667.92 180.683   8
   0   0  -3 16207.5 735.911  12
   0   0  -3 16603.6 659.466   8
   0   0  -3 15815.2 459.572   9
   0   0   3 15264.4 514.375   4
   0   0   3 16060.9 686.555   7
   0   0  -4 220473. 3034.26  12
   0   0  -4 217363. 1915.90   9
   0   0  -4 224595. 2757.83   8
   0   0   4 216159. 2899.29   7
   0   0  -5 332616. 4144.73  12
   0   0  -5 333344. 2637.09   9
   0   0  -5 323569. 3960.07   2
   0   0   5 336002. 4088.10   7
   0   0   6 56743.9 1894.51   7
   0   0  -6 56406.5 1192.73   9
   0   0  -6 55180.8 1824.16   2
   0   0  -6 60397.4 1762.16   8
   0   0  -6 59828.5 1917.94  12
   0   0   6 58551.3 1801.77  21
   0   0   7 9363.87 871.152   7
   0   0  -7 8962.80 841.379   2
   0   0  -7 9992.97 804.905   8
   0   0  -7 9139.48 800.765  16
   0   0  -7 9853.47 871.912  12
   0   0   7 9692.14 822.668  21
   0   0   8 1737.11 477.852   7
   0   0  -8 1953.27 473.662  12
   0   0  -8 1883.54 489.266   2
   0   0  -8 1886.71 429.509  16
   0   0   8 2024.39 441.693  21
   0   0  -9 65500.6 2513.61   2
   0   0  -9 62103.9 2341.44  16
   0   0  -9 66244.6 2471.82  12
   0   0 -10 65092.7 2687.84   2
   0   0  10 61495.6 2730.73   7
   0   0 -10 64632.9 2551.25  16
   0   0 -10 64745.6 2602.36  12
   0   0  11 110602. 2088.15  46
   0   0  11 111066. 3918.29   7
   0   0 -11 116226. 3842.20   2
   0   0 -11 114871. 3631.42  16
   0   0  12 13213.0 689.377  31
   0   0  12 13231.5 777.272  46
   0   0  12 12249.6 1380.96   7
   0   0 -12 13515.6 1435.63   2
   0   0  12 14895.2 869.876  38
   0   0 -12 13304.2 1357.90  16
   0   0 -13-63.7569 139.760  30
   0   0  13 207.252 283.144   7
   0   0  13 96.1399 201.376  38
   0   0 -13 245.681 401.838  13
   0   0 -13 460.836 282.234  16
   0   0  13 167.463 228.264  46
   0   0  14 5506.38 1005.46   7
   0   0  14 5657.82 561.616  46
   0   0 -14 5437.07 1034.77  13
   0   0 -14 5682.77 996.034  16
   0   0  14 5986.56 614.893  38
   0   0  15 40188.9 1437.33  46
   0   0  15 38136.9 1518.08  38
   0   0 -15 43260.4 2863.70  13
   0   0  16 15604.9 965.197  38
   0   0  16 15619.4 898.098  46
   0   0 -16 14956.6 903.881  24
   0   0  17 5260.82 561.706  38
   0   0  17 6269.90 565.325  46
   0   0 -17 5327.40 537.790  24
   0   0 -17 5106.60 916.062  23
   0   0  18 589.471 221.029  38
   0   0  18 680.367 252.522  46
   0   0 -18 860.689 214.134  41
   0   0 -18 606.170 235.630  24
   0   0  19 1116.50 241.819  38
   0   0  19 972.602 235.052  46
   0   0  20 1058.24 189.835  38
   0  -1  20 439.564 131.856  38
   0  -1  19 253.722 165.785  38
   0   1 -19 87.0650 131.771  41
   0  -1  19-42.7355 130.405  46
   0  -1  18 54.6648 193.265  38
   0  -1  18-41.4936 166.846  46
   0   1 -18-25.1791 160.805  24
   0  -1  17 1298.92 344.234  38
   0  -1  17 1103.07 287.431  46
   0   1 -17 1511.68 337.420  24
   0  -1  16 222.419 210.799  46
   0   1 -16 208.472 237.013  24
   0  -1  16 236.753 233.169  38
   0   1 -16 102.327 150.155  30
   0   1 -15 493.465 193.177  30
   0  -1  15 294.201 244.664  46
   0  -1  15 481.713 285.825  38
   0   1 -15-314.257 328.323  13
   0  -1  14-368.835 303.618   7
   0   1 -14 175.598 183.253  30
   0  -1  14 116.304 205.842  46
   0  -1  14 184.589 224.251  38
   0   1 -14-224.031 352.666  13
   0   1 -14-135.594 353.056  16
   0  -1  13-66.7886 199.401  46
   0   1 -13-41.6137 145.667  30
   0   1 -13 29.6032 265.062  16
   0  -1  13 372.709 336.797   7
   0  -1  12 4718.45 501.540  45
   0  -1  12 5578.71 525.155  46
   0  -1  12 4912.25 480.563  56
   0   1 -12 5293.22 981.877   2
   0  -1  12 3742.47 828.271   7
   0   1 -12 5049.35 889.222  16
   0   1 -11 7224.84 461.168  29
   0  -1  11 6988.55 541.046  46
   0  -1  11 7256.48 569.667  45
   0   1 -11 6815.30 993.858   2
   0  -1  11 6333.82 974.079   7
   0   1 -11 6730.68 985.873  16
   0   1 -10 38605.1 998.605  29
   0   1 -10 37847.9 2091.27   2
   0  -1  10 34377.9 2121.99   7
   0   1 -10 37722.7 2066.31  16
   0   1 -10 37828.4 2111.09  12
   0  -1  10 32904.0 1861.03  21
   0   1  -9 41323.4 992.269  29
   0   1  -9 39046.8 2039.56   2
   0  -1   9 35701.1 2028.58   7
   0   1  -9 41692.8 2061.04  12
   0   1  -9 41233.4 2042.59  16
   0  -1   9 41152.4 1940.34  21
   0   1  -8 2516.11 257.892  29
   0  -1   8 1559.46 414.901  21
   0   1  -8 1977.70 527.208  12
   0   1  -8 2685.59 575.207   2
   0  -1   8 1895.91 520.432   7
   0   1  -8 1623.23 450.125  16
   0  -1   7 48468.0 1847.69  21
   0  -1   7 50387.6 2065.37   7
   0   1  -7 51189.5 1953.36   2
   0   1  -7 55517.9 2091.93  12
   0   1  -7 50611.3 1990.93  16
   0  -1   6 19910.5 1096.30  21
   0   1  -6 19909.3 1124.87   2
   0   1  -6 22065.1 1050.25  19
   0   1  -6 19627.1 1194.71  12
   0  -1   5 557.521 280.113  20
   0  -1   5 237.901 185.867   4
   0   1  -5 85.8197 205.218  12
   0  -1   4 1160.32 305.527   4
   0   1  -3 209240. 2811.37  12
   0  -1   3 211702. 2779.74   4
   0   1  -2 89745.5 1541.31  12
   0   1  -2 91018.3 920.906   3
   0   1  -1 8304.42 365.894  12
   0  -1   1 8040.06 455.882   4
   0   1  -1 7976.93 279.572   3
   0   1  -1 8300.20 310.901   1
   0   1   0 9886.66 371.250   3
   0  -1   0 9131.36 410.304   4
   0  -1   0 8779.96 325.298   1
   0  -1  -1 132757. 1312.07  13
   0   1   1 135884. 1518.38   7
   0   1   1 131593. 1629.91   3
   0  -1  -2 29744.4 780.750  13
   0   1   2 28958.4 900.768   3
   0   1   2 29210.0 808.989   7
   0  -1  -2 26843.5 709.289   2
   0  -1  -3 6162.22 428.317   2
   0   1   3 5596.22 464.610   3
   0   1   3 5834.13 436.169   7
   0   1   4 155.406 181.833   7
   0  -1  -4-51.9777 159.937  12
   0  -1  -4 89.2361 191.042   2
   0  -1  -5 7466.27 591.223  12
   0  -1  -5 8279.55 643.663   2
   0  -1  -5 8257.81 528.979   8
   0   1   5 7945.48 650.506   7
   0  -1  -6 223839. 3265.12  16
   0  -1  -6 226985. 3465.38  12
   0  -1  -6 227485. 3620.24   2
   0   1   6 233810. 3786.97   7
   0  -1  -7 101491. 2418.00  16
   0  -1  -7 100920. 2507.63  12
   0   1   7 104201. 2767.98   7
   0  -1  -7 97344.6 2602.77   2
   0  -1  -7 107958. 2310.31   8
   0  -1  -8 2172.58 438.757  16
   0  -1  -8 1829.62 475.444   2
   0   1   8 2257.61 478.306   7
   0  -1  -8 2431.09 422.487   8
   0  -1  -8 2065.28 453.982  12
   0  -1  -9 340.277 278.275  16
   0  -1  -9 78.0501 242.261  12
   0  -1  -9 147.366 293.614   2
   0   1   9-88.5731 246.618   7
   0  -1 -10 12427.9 1116.71  12
   0  -1 -10 11065.1 1044.84  16
   0  -1 -10 10765.4 1114.03   2
   0   1  10 11144.7 1161.89   7
   0  -1 -11 28025.2 1890.40   2
   0   1  11 27848.9 1955.70   7
   0   1  11 30421.8 1201.69  51
   0   1  11 29074.1 995.962  31
   0   1  11 30972.0 1106.57  46
   0   1  11 31613.0 1186.08  38
   0  -1 -11 28559.9 1755.53  16
   0  -1 -11 31455.3 2053.82  13
   0   1  12 1824.45 284.894  31
   0   1  12 1458.81 293.081  46
   0   1  12 2312.89 552.622   7
   0   1  12 1242.80 294.172  38
   0  -1 -12 1482.17 476.151  16
   0  -1 -12 1512.49 544.680  13
   0   1  13 96.7684 147.169  31
   0   1  13 32.3161 131.640   7
   0   1  13-16.8126 182.404  38
   0  -1 -13 806.045 375.335  16
   0  -1 -13 460.451 421.095  13
   0   1  13 319.557 220.852  46
   0   1  14-244.705 357.773   7
   0   1  14-140.035 268.693  46
   0   1  14 272.012 243.452  38
   0  -1 -14 433.442 374.146  13
   0   1  15 5703.64 583.117  46
   0  -1 -15 5333.18 546.324  24
   0   1  15 5409.02 579.775  38
   0  -1 -15 6045.55 1076.80  13
   0   1  16 18433.3 1006.42  38
   0   1  16 18153.5 963.386  46
   0  -1 -16 17105.4 940.537  24
   0  -1 -16 18511.4 1844.16  23
   0   1  17 7928.55 641.502  38
   0   1  17 8884.80 670.367  46
   0   1  17 8662.15 594.467  43
   0  -1 -17 7995.79 632.729  24
   0  -1 -17 8788.03 1276.02  23
   0   1  18 1981.55 331.100  38
   0   1  18 2134.91 333.887  46
   0  -1 -18 2556.27 328.891  24
   0   1  19 1029.33 223.370  38
   0   1  19 1166.04 248.165  46
   0   1  20 1753.69 218.854  38
   0  -2  20 4630.96 327.295  38
   0  -2  19 1517.93 262.871  38
   0   2 -19 1639.29 251.666  41
   0  -2  18 2906.90 317.860  46
   0   2 -18 3205.98 396.706  24
   0  -2  18 2584.25 379.570  38
   0   2 -18 3165.79 331.326  30
   0  -2  17 2459.51 343.855  46
   0   2 -17 2485.57 313.198  36
   0  -2  17 2128.05 407.221  38
   0   2 -17 2908.06 357.465  30
   0  -2  16 22100.9 1175.93  38
   0   2 -16 20881.2 903.806  36
   0   2 -16 19263.7 912.864  30
   0  -2  15-299.427 258.276  38
   0  -2  15 82.5276 216.993  46
   0   2 -15 144.915 177.925  30
   0   2 -14 10407.6 1361.05  13
   0   2 -14 8160.67 1215.50  16
   0  -2  14 9343.31 699.159  46
   0  -2  14 9633.52 750.056  45
   0   2 -14 10352.6 704.587  30
   0  -2  13 33379.3 2557.68   7
   0  -2  13 34818.3 1303.01  56
   0  -2  13 38665.0 1425.65  45
   0  -2  13 35514.4 1302.07  46
   0   2 -13 38525.9 2499.58  16
   0   2 -13 36749.0 1285.01  30
   0  -2  12 74052.9 3632.78   7
   0   2 -12 81694.7 3494.55   2
   0  -2  12 81498.1 3309.78  21
   0  -2  12 71506.6 1808.38  56
   0  -2  12 82828.5 1983.51  45
   0  -2  12 67997.9 1738.61  46
   0   2 -12 79505.6 3437.71  16
   0   2 -12 80571.0 1833.24  30
   0   2 -11 59406.6 2807.47   2
   0  -2  11 53399.0 2941.62   7
   0  -2  11 58602.6 2674.59  21
   0  -2  11 57645.7 1556.96  56
   0  -2  11 56715.0 1529.98  46
   0  -2  11 60042.5 1619.72  45
   0   2 -11 61785.9 1435.98  29
   0   2 -11 57885.5 2839.87  16
   0   2 -10 11465.8 605.062  29
   0  -2  10 9123.93 1153.11   7
   0   2 -10 8901.60 1088.68   2
   0   2 -10 11015.3 1205.40  16
   0  -2  10 10018.2 1042.71  21
   0   2  -9 1251.67 220.413  29
   0  -2   9 908.219 433.373   7
   0   2  -9 1352.40 454.107   2
   0   2  -9 562.388 405.103  16
   0  -2   9 1007.17 412.689  21
   0   2  -8 20286.5 744.591  29
   0   2  -8 20457.6 1401.43   2
   0   2  -8 20802.0 1439.42  16
   0   2  -8 20028.0 1433.91  12
   0  -2   8 18496.9 1323.52  21
   0   2  -7 130037. 1772.92  29
   0  -2   7 119475. 3864.12  20
   0   2  -7 127485. 3142.28   2
   0   2  -7 130314. 3383.43  12
   0   2  -7 127975. 3291.53  16
   0  -2   6 30397.7 1780.31  20
   0   2  -6 29758.7 1439.81   2
   0   2  -6 30801.1 1543.19  12
   0   2  -6 28267.5 1495.80  16
   0   2  -5 51372.5 900.850   3
   0  -2   5 55057.0 1878.64   4
   0   2  -5 56499.7 1909.52  12
   0  -2   4 23396.3 1293.33  20
   0  -2   4 23228.7 1185.06   4
   0   2  -4 21733.3 590.832   3
   0   2  -4 22780.3 1102.66  12
   0   2  -3 99175.2 2012.86  12
   0  -2   3 100929. 2352.95   4
   0   2  -3 97410.4 1268.00   3
   0   2  -2 111761. 1826.03  12
   0  -2   2 115086. 2361.68   4
   0  -2   1 236161. 3125.49  14
   0  -2   1 228158. 3088.60   4
   0  -2   0 128322. 2184.77  14
   0  -2   0 122445. 2101.60   4
   0   2   0 124126. 1829.48   3
   0  -2   0 123473. 1723.76   1
   0  -2  -1 81170.6 1701.30  14
   0   2   1 80551.8 1627.09   3
   0  -2  -2 2608.10 342.339  14
   0  -2  -2 2281.07 251.650   4
   0   2   2 2711.29 379.350   3
   0  -2  -3 235860. 3180.75  14
   0  -2  -3 228210. 2813.24  13
   0   2   3 233926. 3327.92   3
   0   2   3 235002. 3062.73   7
   0  -2  -4 189396. 2844.96  13
   0  -2  -4 187667. 2590.87   2
   0   2   4 186434. 2972.18   7
   0   2   4 189105. 3174.22   3
   0  -2  -5 32195.5 1311.68  13
   0  -2  -5 29678.9 1013.03  12
   0  -2  -5 31399.8 984.760  16
   0   2   5 32252.8 1352.87   7
   0  -2  -5 31279.9 1213.19   2
   0  -2  -6 12916.2 735.733  16
   0  -2  -6 12823.2 751.395  12
   0  -2  -6 13544.6 954.222  13
   0  -2  -6 13545.1 893.686   2
   0   2   6 13094.9 946.268   7
   0  -2  -6 13211.7 674.594   8
   0  -2  -7 660.962 221.937  16
   0  -2  -7 637.734 333.647  13
   0  -2  -7 709.157 243.526  12
   0  -2  -7 577.364 294.861   2
   0  -2  -7 778.955 212.228   8
   0   2   7 850.068 347.195   7
   0  -2  -8 111567. 2649.75  12
   0  -2  -8 112201. 2635.87  16
   0  -2  -8 119667. 3258.08  13
   0  -2  -8 110601. 3007.69   2
   0  -2  -8 118807. 2359.91   8
   0   2   8 108098. 3112.14   7
   0  -2  -9 39595.7 1708.26  16
   0  -2  -9 36112.4 1939.68  13
   0  -2  -9 38320.0 1688.20  12
   0   2   9 36660.9 1945.40   7
   0  -2  -9 37938.3 1908.98   2
   0  -2 -10 22210.0 1394.17  16
   0  -2 -10 23247.4 1677.93  13
   0   2  10 20040.6 1553.66   7
   0  -2 -11-6.93102 245.915  16
   0  -2 -11-184.515 374.546  13
   0   2  11 31.3966 184.431  51
   0   2  11 51.8564 199.609  46
   0   2  11 146.991 162.897  38
   0   2  11 219.040 252.885   7
   0   2  12 3986.83 766.934   7
   0   2  12 3464.72 417.735  33
   0   2  12 4263.69 495.081  51
   0  -2 -12 4687.27 453.871  24
   0   2  12 4524.63 475.755  46
   0   2  12 4688.16 504.448  38
   0  -2 -12 4908.73 889.193  13
   0  -2 -12 4407.53 692.687  16
   0  -2 -13 53824.7 1520.47  24
   0   2  13 46185.6 2769.54   7
   0   2  13 51373.7 1560.03  46
   0   2  13 51459.0 1606.54  38
   0  -2 -13 51572.4 2972.41  13
   0  -2 -14 63856.8 1704.06  24
   0  -2 -14 64311.7 3338.19  23
   0   2  14 62435.5 3320.39   7
   0   2  14 67097.5 1832.98  46
   0   2  14 66859.1 1883.11  38
   0  -2 -14 69724.9 3595.22  13
   0   2  15 8702.09 690.263  46
   0  -2 -15 6597.83 1178.75  13
   0  -2 -15 8714.71 655.191  24
   0  -2 -15 8054.11 1230.91  23
   0   2  15 8566.09 690.208  38
   0   2  16 7880.86 668.157  46
   0  -2 -16 7099.65 591.530  24
   0  -2 -16 7950.16 1191.83  23
   0   2  16 8011.16 655.563  38
   0   2  17 452.166 275.771  46
   0  -2 -17 545.521 352.214  23
   0   2  17 634.288 231.121  38
   0   2  18 2146.71 344.604  46
   0   2  18 2413.62 322.850  43
   0   2  18 2091.23 315.887  38
   0   2  19 13377.3 595.709  43
   0   2  19 11198.9 588.528  38
   0   3 -19 1648.67 242.175  41
   0  -3  19 1664.26 245.804  38
   0   3 -18 157.552 147.927  30
   0   3 -18-46.0915 124.768  36
   0  -3  18 98.2388 161.828  38
   0   3 -17 4242.92 413.750  30
   0  -3  17 4659.07 499.724  38
   0   3 -17 4724.12 420.420  36
   0   3 -17 5094.48 508.744  24
   0  -3  16 14257.7 745.812  46
   0   3 -16 14945.3 811.365  30
   0   3 -16 14140.3 763.915  36
   0  -3  16 13840.7 931.026  38
   0   3 -16 15899.7 903.477  24
   0   3 -15 1529.53 314.202  36
   0   3 -15 1396.44 309.041  30
   0  -3  15 1165.80 284.872  46
   0  -3  14 711.783 259.570  56
   0  -3  14 855.491 253.250  46
   0  -3  14 994.300 326.102  45
   0   3 -14 1241.48 530.379  13
   0   3 -14 513.409 225.255  30
   0  -3  13 2070.57 646.224   7
   0  -3  13 2559.23 420.994  56
   0  -3  13 2590.93 672.975  21
   0  -3  13 3561.32 437.237  46
   0  -3  13 2385.84 437.465  45
   0   3 -13 2876.64 855.680  16
   0   3 -13 2903.87 415.379  30
   0  -3  12 1250.37 571.189   7
   0  -3  12 975.260 276.403  56
   0   3 -12 950.746 220.947  49
   0  -3  12 1295.65 498.027  21
   0  -3  12 1045.30 258.511  46
   0  -3  12 1134.98 344.770  45
   0   3 -12 914.356 570.190  16
   0   3 -12 1110.65 293.848  30
   0  -3  11 1269.89 550.128   7
   0   3 -11 1704.04 548.158   2
   0  -3  11 670.840 214.844  56
   0   3 -11 1422.13 268.239  49
   0  -3  11 893.013 399.164  21
   0  -3  11 1019.89 291.685  45
   0  -3  11 1366.10 305.477  46
   0   3 -11 743.939 463.537  16
   0   3 -11 1365.77 302.664  30
   0  -3  10 7665.31 1132.47   7
   0   3 -10 7331.96 972.141   2
   0  -3  10 8099.49 608.235  56
   0   3 -10 8327.46 564.158  49
   0  -3  10 8225.16 619.370  45
   0  -3  10 7251.30 550.672  46
   0   3 -10 8163.51 562.816  29
   0   3 -10 8062.85 1061.78  16
   0  -3  10 5739.96 884.672  21
   0   3  -9 2105.66 308.483  29
   0   3  -9 2251.61 549.220   2
   0   3  -9 2564.00 644.071  16
   0  -3   9 1954.53 460.318  21
   0   3  -8 4041.92 388.460  29
   0   3  -8 4003.30 666.830   2
   0   3  -8 3874.49 700.924  16
   0  -3   8 3600.38 872.330  20
   0   3  -7 23539.1 844.327  29
   0   3  -7 24604.5 1426.15   2
   0   3  -7 23977.2 1523.91  16
   0  -3   7 21917.0 1753.23  20
   0   3  -6 135435. 1912.27  29
   0   3  -6 142967. 3128.79   2
   0   3  -6 135725. 3367.57  16
   0  -3   6 138340. 4040.10  20
   0   3  -5 343531. 2818.52  29
   0  -3   5 366899. 6092.49  20
   0   3  -5 365598. 4547.17   2
   0  -3   5 348128. 5466.03   4
   0   3  -5 361572. 5045.33  16
   0  -3   4 26.1823 255.059  20
   0   3  -4 260.266 120.124   3
   0   3  -4 271.593 220.546   2
   0  -3   4 201.064 289.427   4
   0   3  -4 395.736 245.973  16
   0  -3   3 53534.3 2054.51  20
   0  -3   3 52516.3 1861.06  22
   0   3  -3 50678.3 1178.16   3
   0  -3   3 54446.7 2011.02   4
   0   3  -3 49500.6 1536.14  16
   0  -3   2 48602.5 1838.83  20
   0  -3   2 46403.3 1668.11  22
   0  -3   2 43967.3 1748.26   4
   0   3  -2 45706.8 1214.35   3
   0   3  -2 45019.5 1245.64  16
   0  -3   1 106229. 2593.96  20
   0  -3   1 112267. 2485.56  22
   0   3  -1 106423. 1982.87   3
   0  -3   1 103503. 2505.80   4
   0  -3   1 109155. 2615.43  14
   0  -3   0 70486.5 2028.05  20
   0   3   0 70478.2 1721.25   3
   0  -3   0 71434.9 1658.51   1
   0  -3   0 67357.9 1910.21   4
   0  -3   0 69922.7 2044.96  14
   0  -3  -1 4082.60 494.622  20
   0   3   1 3949.67 471.679   3
   0  -3  -1 4477.02 527.503  10
   0  -3  -1 4134.01 466.150   4
   0  -3  -1 4509.42 455.683   1
   0  -3  -1 3828.90 501.073  14
   0  -3  -2 4081.49 501.244  20
   0  -3  -2 4007.70 414.136   4
   0  -3  -2 3784.68 499.610  10
   0   3   2 4190.25 518.674   3
   0  -3  -2 4567.69 542.347  14
   0  -3  -3 68472.6 2028.76  20
   0  -3  -3 66323.5 2029.56  10
   0   3   3 68106.0 2040.87   3
   0  -3  -3 66081.2 1992.92  14
   0   3   4 259547. 4201.51   3
   0  -3  -4 260204. 4123.54  14
   0  -3  -5 309549. 4018.85  23
   0   3   5 309801. 4600.29   7
   0  -3  -5 304464. 4315.94  13
   0  -3  -5 307412. 4753.26  14
   0  -3  -6 3695.71 519.116  23
   0   3   6 2912.41 511.960   7
   0  -3  -6 3925.20 568.933  13
   0  -3  -6 3868.11 621.340  14
   0  -3  -7 546.008 251.562  23
   0   3   7 844.897 188.819  25
   0   3   7 440.109 324.391   7
   0  -3  -7 480.081 291.280  13
   0  -3  -7 655.529 360.652  14
   0  -3  -8 60663.3 2291.13  23
   0   3   8 56123.4 2354.29   7
   0  -3  -8 57101.4 2328.73  13
   0  -3  -9 125025. 3531.72  23
   0  -3  -9 121005. 3650.26  13
   0   3   9 114398. 3548.86   7
   0  -3 -10 118884. 3715.21  23
   0   3  10 119874. 2119.56  46
   0  -3 -10 115840. 3812.05  13
   0   3  10 113511. 3769.55   7
   0   3  11 26842.7 1937.53   7
   0   3  11 27661.6 1083.21  33
   0   3  11 27582.9 1116.19  51
   0  -3 -11 29072.1 1961.85  23
   0   3  11 28349.0 1086.69  46
   0   3  11 30692.5 1131.04  38
   0  -3 -11 28372.8 2011.28  13
   0   3  12 15924.2 1544.39   7
   0   3  12 16252.7 856.101  33
   0   3  12 15355.9 887.964  51
   0  -3 -12 17001.5 1584.22  23
   0   3  12 17891.5 917.732  46
   0   3  12 17858.1 904.793  38
   0  -3 -12 15897.5 1623.66  13
   0   3  13 29834.5 1183.20  33
   0  -3 -13 31288.4 2225.33  23
   0   3  13 29681.3 2226.91   7
   0   3  13 31457.6 1241.82  46
   0   3  13 32103.3 1253.34  38
   0  -3 -13 29145.1 2272.52  13
   0  -3 -13 30611.7 2366.95  14
   0  -3 -14 17253.6 1703.92  23
   0   3  14 14717.2 839.716  33
   0   3  14 17822.9 966.506  46
   0   3  14 16121.1 905.923  38
   0  -3 -14 16373.8 1765.54  13
   0  -3 -14 15175.0 1685.27  14
   0   3  15 28999.9 1224.72  46
   0   3  15 26452.9 1139.79  38
   0  -3 -15 26172.8 2107.90  23
   0   3  16 9500.52 675.979  38
   0   3  16 11127.4 774.941  46
   0  -3 -16 10342.7 1325.76  23
   0   3  17 172.842 229.600  46
   0   3  17-25.2211 155.053  38
   0   3  18 1842.24 308.680  43
   0   3  18 1412.37 252.402  38
   0   3  19 7441.14 455.138  43
   0   3  19 5393.27 378.998  38
   0   4 -18 638.380 188.263  41
   0  -4  18 699.537 192.540  38
   0   4 -18 827.699 168.233  36
   0   4 -17 1684.55 279.447  30
   0   4 -17 1455.83 250.923  36
   0  -4  17 1791.88 325.814  38
   0   4 -16 1337.85 281.220  24
   0   4 -16 1826.49 299.096  36
   0  -4  16 1508.10 351.975  38
   0   4 -16 1344.55 279.690  30
   0  -4  15 422.335 228.763  56
   0  -4  15 242.773 254.433  45
   0   4 -15 371.710 215.531  36
   0   4 -15 455.524 224.112  30
   0   4 -14-16.5079 125.134  49
   0  -4  14 176.228 198.732  56
   0   4 -14 401.581 234.090  30
   0  -4  14-124.472 258.844  45
   0   4 -13 3800.13 428.763  49
   0  -4  13 4136.63 549.826  45
   0  -4  13 3092.87 441.890  56
   0   4 -13 3562.36 462.030  30
   0  -4  12 3970.17 974.269   7
   0  -4  12 4403.44 512.830  56
   0   4 -12 4498.38 475.163  49
   0  -4  12 3355.97 762.460  21
   0  -4  12 4234.07 533.187  45
   0   4 -12 4130.17 894.225  16
   0   4 -12 4882.12 538.327  30
   0  -4  11 1361.74 578.981   7
   0  -4  11 1106.97 288.282  56
   0   4 -11 1470.44 303.368  49
   0  -4  11 993.365 467.772  21
   0  -4  11 1318.87 329.947  45
   0   4 -11 1230.76 572.697  16
   0   4 -11 1335.21 316.937  30
   0  -4  10 152.511 213.675  56
   0   4 -10 404.460 184.198  49
   0  -4  10 1288.33 475.739  21
   0  -4  10 623.514 260.894  45
   0   4 -10 432.471 453.890  16
   0   4 -10 377.916 209.319  30
   0  -4   9 4920.97 507.401  56
   0   4  -9 5501.59 487.458  49
   0  -4   9 3564.54 892.559  20
   0  -4   9 4405.60 488.325  45
   0   4  -9 4992.06 869.194  16
   0   4  -9 5183.91 489.635  30
   0  -4   8 1389.16 300.563  56
   0   4  -8 1408.15 255.188  49
   0  -4   8 1237.49 276.359  45
   0  -4   8 909.257 554.324  20
   0   4  -8 1268.68 470.755  16
   0   4  -8 1425.91 280.837  29
   0   4  -8 1328.51 279.904  30
   0  -4   7 1562.31 634.258  20
   0   4  -7 1667.98 481.987  16
   0   4  -7 1990.44 305.908  29
   0  -4   6 46174.5 2604.49  20
   0   4  -6 48528.4 2072.34  16
   0   4  -6 44167.8 1175.92  29
   0  -4   5 13653.3 1352.47  20
   0   4  -5 12538.6 1007.37  16
   0   4  -5 12911.6 620.804  29
   0  -4   4 21585.5 1602.07  20
   0  -4   4 22557.6 1461.27  22
   0   4  -4 22259.5 1169.57  16
   0   4  -4 20496.4 733.668  29
   0  -4   3 12010.7 1152.44  20
   0  -4   3 12816.7 1069.19  22
   0  -4   3 11020.2 1057.87   4
   0   4  -3 11946.2 707.323   3
   0   4  -3 11458.6 764.315  16
   0   4  -3 12048.1 533.600  29
   0   4  -2 14236.2 728.540  16
   0  -4   2 15920.2 1255.74  20
   0  -4   2 15749.7 1135.84  22
   0  -4   2 14281.8 1149.47   4
   0   4  -2 15155.6 866.800   3
   0  -4   1 352.244 288.273  14
   0  -4   1 415.320 336.691  20
   0  -4   1 114.693 278.467  22
   0   4  -1 202.264 196.181   3
   0  -4   1 40.1367 272.316   4
   0  -4   0 44443.8 1953.57  14
   0  -4   0 45169.2 1943.21  20
   0  -4   0 44408.9 1845.96  22
   0   4   0 43848.7 1617.42   3
   0  -4   0 47506.2 1594.42   1
   0  -4   0 42181.7 1756.98   4
   0  -4  -1 135421. 3342.43  14
   0  -4  -1 140064. 3347.85  20
   0   4   1 142301. 3044.46   3
   0  -4  -1 139166. 2831.43   1
   0  -4  -2 12003.2 1026.97  14
   0  -4  -2 12078.4 1014.11  20
   0   4   2 11551.7 545.170  25
   0  -4  -2 12185.4 894.401   1
   0  -4  -2 11169.4 985.101  10
   0   4   2 11987.5 952.368   3
   0  -4  -3 1826.34 473.349  14
   0  -4  -3 2100.83 491.524  20
   0   4   3 1683.53 241.844  25
   0  -4  -3 984.075 383.353  10
   0   4   3 1629.11 424.597   3
   0  -4  -4 1449.59 405.128  14
   0  -4  -4 1578.86 416.977  20
   0   4   4 1384.27 229.011  25
   0   4   4 654.123 332.211   3
   0  -4  -4 1183.66 415.850  10
   0  -4  -5 3494.65 614.569  14
   0  -4  -5 4180.45 665.643  20
   0   4   5 3597.94 348.600  25
   0  -4  -5 3651.18 675.709  10
   0  -4  -6 2270.16 526.166  14
   0  -4  -6 2195.98 534.713  20
   0   4   6 2664.89 305.517  25
   0  -4  -6 2313.89 571.862  10
   0  -4  -7 60154.9 2603.60  14
   0   4   7 56301.1 1289.82  25
   0  -4  -7 57262.8 2601.87  10
   0  -4  -8 5515.58 861.325  14
   0   4   8 6111.59 448.211  25
   0   4   9 2085.99 320.698  33
   0  -4  -9 1412.10 498.248  14
   0   4   9 2539.41 354.453  46
   0   4  10 26296.6 1074.56  33
   0   4  10 27460.8 1049.22  38
   0  -4 -10 26497.2 2017.03  14
   0   4  10 28080.5 1085.05  46
   0   4  11 12297.1 756.458  33
   0   4  11 12608.6 745.372  38
   0  -4 -11 13045.3 1480.29  14
   0   4  11 13629.0 798.046  46
   0   4  12 71532.3 1858.91  33
   0   4  12 78437.9 1878.81  38
   0  -4 -12 71818.2 3559.86  14
   0   4  12 76108.5 1906.82  46
   0   4  13 15922.7 902.639  33
   0   4  13 17915.8 925.863  38
   0  -4 -13 17082.3 1765.64  14
   0   4  13 17662.0 973.064  46
   0   4  14 652.755 245.103  33
   0   4  14 808.680 264.106  38
   0  -4 -14 93.3823 276.709  14
   0   4  14 1146.55 332.664  46
   0   4  15 4384.34 474.841  38
   0   4  15 4316.79 473.129  33
   0   4  15 5227.23 567.952  46
   0   4  16 8799.18 621.006  38
   0  -4 -16 9063.62 1299.32  20
   0   4  17 3645.14 381.488  38
   0   4  18 92.5865 196.332  43
   0   4  18-230.345 123.416  38
   0   4  19 693.424 189.013  43
   0   5 -17 1876.17 261.003  41
   0  -5  17 1247.94 251.921  38
   0   5 -17 1567.03 224.304  36
   0   5 -16 847.111 225.745  36
   0  -5  16 836.595 260.199  38
   0   5 -16 697.927 195.604  30
   0  -5  15 1934.25 314.511  56
   0   5 -15 2659.36 316.454  49
   0   5 -15 2295.16 321.184  24
   0  -5  15 3213.92 431.833  45
   0   5 -15 3239.71 386.860  36
   0   5 -15 2987.19 382.745  30
   0  -5  14 1283.28 311.750  56
   0  -5  14 1898.77 383.343  45
   0   5 -14 1724.90 295.621  49
   0   5 -14 1667.33 332.715  36
   0   5 -14 1946.40 341.865  30
   0  -5  13 8875.66 706.565  56
   0  -5  13 9412.34 763.039  45
   0   5 -13 10198.7 680.416  49
   0   5 -13 10394.1 726.575  36
   0   5 -13 8792.55 680.465  30
   0   5 -12 6557.99 567.306  49
   0  -5  12 6190.83 615.182  56
   0   5 -12 6568.21 606.261  30
   0  -5  12 6878.22 668.578  45
   0   5 -11 6391.00 572.030  49
   0  -5  11 6713.02 652.838  45
   0  -5  11 6261.94 621.036  56
   0   5 -11 6074.55 600.913  30
   0  -5  10 903.587 329.105  56
   0   5 -10 1188.93 285.276  49
   0  -5  10 1417.75 500.028  21
   0  -5  10 1129.89 334.466  45
   0   5 -10 1608.32 523.343  16
   0   5 -10 992.719 288.873  30
   0  -5   9 8431.65 710.546  56
   0   5  -9 9512.36 685.490  49
   0  -5   9 8830.55 706.377  45
   0   5  -9 7639.83 1077.68  16
   0   5  -9 9761.35 688.301  30
   0  -5   8 44404.0 1519.97  56
   0   5  -8 51177.7 1511.42  49
   0  -5   8 41694.1 2993.46  20
   0   5  -8 48674.2 1355.86  42
   0  -5   8 44480.3 1496.51  45
   0   5  -8 50617.4 1452.97  30
   0   5  -8 49161.6 2426.63  16
   0   5  -7 6617.79 858.390  16
   0  -5   7 6329.34 571.349  56
   0   5  -7 6330.28 540.314  49
   0  -5   7 6333.64 1145.96  20
   0  -5   7 5665.03 527.032  45
   0  -5   7 4366.37 537.625  34
   0   5  -7 6402.60 508.631  30
   0  -5   6 1861.68 347.975  56
   0   5  -6 2160.52 316.184  49
   0   5  -6 1580.71 264.480  30
   0  -5   6 2606.01 720.107  20
   0   5  -6 1564.73 418.163  16
   0   5  -5 1126.03 217.813  30
   0  -5   5 1388.09 572.004  20
   0   5  -4 1371.85 219.077  30
   0  -5   4 1228.52 616.575  20
   0  -5   4 789.775 419.317  22
   0  -5   3 62872.8 2912.45  20
   0  -5   3 64882.2 2694.18  22
   0   5  -3 68215.6 1357.84  25
   0  -5   2 90714.0 3116.84  22
   0  -5   2 90630.2 3358.56  20
   0   5  -2 97981.8 1672.61  25
   0   5  -2 94833.7 2447.10   3
   0   5  -1 10856.1 887.433   3
   0  -5   1 10452.9 1072.04  22
   0   5  -1 10888.6 584.897  25
   0  -5   1 11587.4 1205.37  20
   0  -5   1 10101.9 1130.49  14
   0   5   0 97.6363 218.401   3
   0  -5   0 305.079 289.485  22
   0   5   0 100.493 129.464  25
   0  -5   0-55.8564 302.048  14
   0  -5   0 209.693 402.692  20
   0  -5  -1 954.835 340.179   1
   0   5   1 940.673 324.039   3
   0  -5  -1 1458.11 473.207  22
   0   5   1 1374.81 238.306  25
   0  -5  -1 817.276 381.149  20
   0  -5  -1 1102.80 413.204  14
   0  -5  -2 51072.7 2060.52   1
   0   5   2 56874.0 2255.21   3
   0  -5  -2 50609.4 2359.55  20
   0   5   2 49748.2 1260.37  25
   0  -5  -2 50973.0 2412.76  14
   0  -5  -3 160944. 3776.88   1
   0   5   3 160005. 2260.23  25
   0  -5  -3 163988. 4263.67  20
   0  -5  -3 158346. 4268.39  14
   0  -5  -4 32460.6 2000.62  10
   0  -5  -4 32758.5 1799.67   1
   0  -5  -4 31401.5 1917.89  20
   0   5   4 31554.0 1031.45  25
   0  -5  -4 30985.7 1928.37  14
   0  -5  -5 2223.10 579.980  10
   0   5   5 2670.99 324.448  25
   0  -5  -5 2428.92 603.041  20
   0  -5  -5 1470.06 483.703  14
   0  -5  -6 2521.67 663.221  10
   0  -5  -6 2464.38 638.276  20
   0  -5  -6 2216.91 597.227  14
   0   5   6 2491.45 331.182  25
   0  -5  -7 152882. 4592.13  20
   0   5   7 140694. 2289.46  25
   0   5   7 140334. 2338.94  52
   0  -5  -7 143009. 4556.63  10
   0   5   7 146302. 2401.95  33
   0  -5  -7 140693. 4403.02  14
   0  -5  -8 51497.3 2770.42  14
   0  -5  -8 50851.8 2754.02  20
   0   5   8 55567.5 1503.01  52
   0  -5  -8 50622.1 2805.50  10
   0   5   8 52007.3 1405.59  38
   0   5   8 53154.8 1505.80  33
   0  -5  -9 37932.6 2464.13  14
   0  -5  -9 42123.4 2584.71  20
   0   5   9 42236.1 1332.29  52
   0  -5  -9 39261.2 2573.47  10
   0   5   9 40515.0 1282.03  38
   0   5   9 41128.5 1370.53  33
   0  -5 -10 67246.8 3366.33  14
   0  -5 -10 67100.2 3398.63  20
   0  -5 -10 69608.7 3530.51  10
   0   5  10 62808.5 1654.76  52
   0   5  10 67704.3 1693.44  38
   0   5  10 67039.9 1794.68  33
   0  -5 -11 269.767 343.841  10
   0   5  11 1330.49 269.665  38
   0  -5 -11 1093.54 517.140  20
   0  -5 -11 845.782 461.151  14
   0   5  11 1110.90 288.319  33
   0  -5 -12 1578.58 650.138  10
   0   5  12 2231.64 388.180  33
   0   5  12 2268.44 366.413  38
   0  -5 -12 2591.28 726.063  20
   0  -5 -12 2930.93 792.627  14
   0   5  13 27379.0 1181.98  33
   0   5  13 27522.4 1127.99  38
   0  -5 -13 24795.5 2209.66  14
   0  -5 -13 27706.7 2317.21  20
   0   5  14 47902.6 1448.75  38
   0   5  14 44574.6 1452.23  33
   0  -5 -14 43320.2 2873.27  20
   0   5  15 6171.71 520.549  33
   0  -5 -15 7497.53 1140.88  20
   0   5  15 7117.09 550.318  38
   0   5  16 183.089 150.391  38
   0   5  17 3752.96 408.409  43
   0   5  18 37106.4 1023.47  43
   0  -6  16 924.147 214.415  38
   0   6 -16 1643.51 229.854  36
   0   6 -16 1412.73 214.228  41
   0  -6  15 2225.82 324.299  45
   0   6 -15 2174.20 259.722  49
   0   6 -15 2562.78 310.336  36
   0   6 -15 2274.82 309.043  30
   0  -6  14 669.766 225.271  56
   0  -6  14 1100.03 294.343  45
   0   6 -14 812.581 210.786  49
   0   6 -14 764.385 236.924  36
   0   6 -14 1139.78 251.390  30
   0  -6  13 196.585 224.320  56
   0  -6  13 343.840 260.290  45
   0   6 -13 260.303 184.146  49
   0   6 -13 159.590 203.326  36
   0   6 -13-69.8752 175.952  30
   0  -6  12 1681.15 347.859  56
   0  -6  12 2198.10 431.141  45
   0   6 -12 1535.65 310.007  49
   0   6 -12 2377.19 388.662  36
   0   6 -12 2463.11 386.262  30
   0  -6  11 1955.35 374.786  56
   0  -6  11 1716.06 416.346  45
   0   6 -11 1820.38 362.101  49
   0   6 -11 2273.77 374.203  36
   0   6 -11 2124.50 373.190  30
   0   6 -10 7510.61 632.807  49
   0  -6  10 6404.63 645.173  45
   0  -6  10 7172.40 663.758  56
   0   6 -10 6042.35 563.507  30
   0   6  -9 2495.85 411.803  49
   0  -6   9 1071.15 649.535  20
   0   6  -9 2220.77 321.623  42
   0  -6   9 2247.66 427.664  45
   0  -6   9 2153.51 433.806  56
   0   6  -9 2218.61 364.448  30
   0   6  -8 89.1646 195.288  49
   0  -6   8-80.2743 405.728  20
   0   6  -8 77.5631 146.279  42
   0  -6   8 270.837 261.110  45
   0  -6   8 84.6197 252.136  56
   0   6  -8-43.7870 176.522  30
   0   6  -7 209.075 191.773  49
   0  -6   7 440.537 427.110  20
   0  -6   7 104.872 252.405  45
   0   6  -7 113.180 149.567  42
   0  -6   7 213.762 236.891  56
   0   6  -7 47.9190 163.953  30
   0  -6   6 19667.4 1041.22  56
   0   6  -6 20309.9 988.240  49
   0  -6   6 19245.8 2028.03  20
   0   6  -6 22034.2 998.217  42
   0   6  -6 20078.4 872.474  30
   0   6  -5 18853.6 929.486  49
   0  -6   5 18676.7 1940.07  20
   0   6  -5 21399.3 963.929  42
   0  -6   5 20371.2 1037.88  56
   0  -6   5 19205.8 890.840  32
   0   6  -5 19297.0 818.798  30
   0   6  -4 5897.01 491.547  49
   0  -6   4 5673.25 1065.55  20
   0   6  -4 5867.13 503.111  42
   0  -6   4 5745.09 564.930  56
   0  -6   4 5588.69 492.031  32
   0   6  -3 13137.3 732.116  42
   0   6  -3 13742.5 696.568  25
   0  -6   3 12934.3 1524.89  20
   0  -6   3 12837.2 1403.06  22
   0   6  -3 12995.3 712.063  49
   0  -6   3 12968.2 820.859  47
   0  -6   3 14228.3 844.515  56
   0   6  -2 15129.2 769.119  42
   0   6  -2 16903.7 785.025  25
   0  -6   2 14129.5 1442.51  22
   0  -6   2 13909.0 1553.88  20
   0  -6   2 15324.3 869.017  47
   0  -6   2 15174.8 845.194  56
   0   6  -1 24236.2 951.835  42
   0  -6   1 26168.4 2024.83  20
   0   6  -1 24706.3 971.293  25
   0  -6   1 24811.6 1863.19  22
   0  -6   1 24455.4 1068.68  47
   0   6   0 12206.4 669.762  42
   0  -6   0 10939.5 1316.54  14
   0  -6   0 12510.6 1410.56  20
   0  -6   0 13484.7 1382.03  22
   0   6   0 13075.2 718.038  25
   0  -6  -1 2426.75 632.458  14
   0  -6  -1 1865.57 627.858  20
   0  -6  -1 2366.22 630.907  22
   0   6   1 2288.85 340.241  25
   0  -6  -2 1392.59 559.374  22
   0   6   2 2008.81 315.665  25
   0  -6  -2 1819.13 465.017   1
   0  -6  -2 1643.23 574.295  14
   0  -6  -2 1529.66 569.366  20
   0   6   2 1986.28 299.244  52
   0  -6  -3 44339.4 1394.36  47
   0  -6  -3 43265.8 2208.84   1
   0   6   3 43992.0 1367.06  52
   0  -6  -3 39599.9 2449.69  14
   0   6   3 42164.4 1305.86  25
   0  -6  -3 45336.6 2530.56  22
   0  -6  -3 44759.7 2565.54  20
   0   6   4 37792.9 1260.33  25
   0  -6  -4 41462.0 2503.06  20
   0   6   4 39764.3 1316.97  52
   0  -6  -4 41568.4 2251.40   1
   0   6   4 41173.9 1311.72  33
   0  -6  -4 37611.7 2396.96  14
   0  -6  -5 16188.7 1611.22  14
   0   6   5 15856.8 839.258  25
   0  -6  -5 15034.4 1533.31  20
   0   6   5 16032.0 866.286  52
   0  -6  -5 15963.7 1482.11   1
   0   6   5 15025.4 776.206  38
   0   6   5 15857.6 839.806  33
   0  -6  -6 11488.4 1390.17  14
   0   6   6 12230.8 744.454  25
   0  -6  -6 11783.8 1410.88  20
   0   6   6 12253.5 763.563  52
   0  -6  -6 10996.6 1379.58  10
   0  -6  -6 12443.0 1359.62   1
   0   6   6 12178.0 716.514  38
   0   6   6 12496.8 754.110  33
   0  -6  -7 14286.7 1569.57  14
   0  -6  -7 15577.5 1643.30  20
   0   6   7 14523.8 836.546  52
   0  -6  -7 15470.0 1566.15   1
   0  -6  -7 14292.9 1623.82  10
   0   6   7 14555.1 785.812  38
   0   6   7 14379.5 834.066  33
   0  -6  -8 7473.05 1176.38  14
   0  -6  -8 8399.01 1246.99  20
   0   6   8 9222.41 689.464  52
   0  -6  -8 9664.91 1278.12   1
   0  -6  -8 10078.9 1391.29  10
   0   6   8 8929.84 633.525  38
   0   6   8 8391.27 661.031  33
   0  -6  -9 9083.16 1301.65  14
   0  -6  -9 10313.7 1413.40  20
   0  -6  -9 11621.3 1515.92  10
   0   6   9 11331.9 751.177  52
   0   6   9 11150.6 707.440  38
   0   6   9 12202.8 797.092  33
   0  -6 -10 52.6404 392.331  20
   0  -6 -10 851.855 529.633  10
   0   6  10 556.925 222.167  52
   0   6  10 433.477 228.169  38
   0   6  10 354.804 223.080  33
   0   6  11-26.6936 187.197  33
   0   6  11-221.043 191.129  38
   0  -6 -11 6.73081 226.337  20
   0   6  12 13374.4 841.750  33
   0   6  12 14013.6 796.293  38
   0  -6 -12 10793.2 1419.44  14
   0  -6 -12 15205.3 1745.84  20
   0  -6 -13 32066.8 2469.09  20
   0   6  13 32008.8 1250.02  33
   0   6  13 28965.0 1104.14  38
   0   6  14 16048.1 847.490  33
   0   6  14 15076.1 761.588  38
   0   6  15 5188.69 458.119  33
   0   6  16 2364.84 340.051  43
   0   6  17 6091.84 433.850  43
   0   7 -15 52.8311 105.519  36
   0  -7  15 8.46130 109.448  38
   0  -7  14 123.372 162.711  45
   0   7 -14 155.487 129.172  49
   0   7 -14-37.6992 128.372  36
   0  -7  14-30.2974 109.853  56
   0  -7  13 1543.43 301.215  45
   0   7 -13 1425.51 253.921  49
   0   7 -13 1393.30 271.395  36
   0  -7  13 1108.67 247.849  56
   0  -7  12 304.202 193.151  56
   0  -7  12 330.646 249.449  45
   0   7 -12 420.726 205.330  49
   0   7 -12 408.766 204.182  36
   0   7 -12 340.511 186.812  30
   0  -7  11 3646.71 464.309  56
   0  -7  11 4444.68 525.345  45
   0   7 -11 3853.71 446.318  49
   0   7 -11 3912.97 438.062  36
   0   7 -11 3602.16 415.442  30
   0  -7  10 2633.58 429.411  56
   0  -7  10 3299.96 485.516  45
   0   7 -10 2773.08 346.976  42
   0   7 -10 3396.91 460.511  49
   0   7 -10 3041.93 394.031  36
   0   7 -10 2529.23 365.892  30
   0  -7   9 20620.6 1096.95  56
   0   7  -9 21040.3 1072.81  49
   0  -7   9 20499.1 1095.46  45
   0   7  -9 21391.9 954.495  42
   0   7  -9 20224.1 951.983  36
   0   7  -9 20494.5 957.206  30
   0  -7   8 203.855 262.758  56
   0   7  -8 339.751 234.585  49
   0  -7   8-25.4173 324.055  20
   0  -7   8-272.459 291.711  45
   0   7  -8 203.432 215.240  42
   0   7  -8 204.997 193.614  36
   0   7  -8-48.7368 187.919  30
   0  -7   7 1013.95 351.415  56
   0   7  -7 1565.43 342.396  49
   0  -7   7 1299.23 664.470  20
   0   7  -7 1775.38 330.953  42
   0  -7   7 1325.52 352.884  45
   0   7  -7 1702.44 301.659  36
   0   7  -7 1477.03 281.994  30
   0  -7   6 2780.41 489.383  56
   0   7  -6 2729.06 418.030  49
   0  -7   6 3004.00 888.371  20
   0   7  -6 2864.72 416.007  42
   0  -7   6 2732.24 430.119  45
   0   7  -6 2767.84 354.543  36
   0   7  -6 3122.02 367.722  30
   0   7  -5 4599.79 504.217  42
   0  -7   5 4667.05 1101.74  20
   0  -7   5 4104.14 573.527  56
   0   7  -5 4319.61 510.696  49
   0   7  -4 13437.5 799.394  49
   0  -7   4 11648.9 1600.32  20
   0   7  -4 12638.4 793.833  42
   0  -7   4 12477.9 880.668  56
   0  -7   4 13988.6 811.570  32
   0   7  -3 460.795 218.726  49
   0  -7   3 495.215 614.784  22
   0  -7   3 542.173 444.734  20
   0   7  -3 620.772 247.452  42
   0  -7   3 587.027 301.703  56
   0  -7   3 741.662 263.432  32
   0   7  -2 22109.3 1013.45  42
   0  -7   2 20713.4 1920.67  22
   0  -7   2 20450.7 2016.03  20
   0  -7   2 20436.2 1103.19  47
   0   7  -2 21563.7 965.475  49
   0  -7   2 22745.8 1147.18  56
   0   7  -1 17921.8 902.404  42
   0  -7   1 17816.1 1875.57  20
   0  -7   1 16033.8 1677.80  22
   0   7  -1 18656.7 919.366  25
   0   7  -1 17371.5 831.540  49
   0  -7   1 16812.1 983.051  47
   0  -7   1 17699.9 1002.80  56
   0  -7   0 1801.13 674.677  20
   0   7   0 1635.05 317.603  25
   0  -7   0 1277.69 590.907  22
   0   7   0 1409.11 282.326  42
   0  -7   0 1451.14 336.112  47
   0   7   1 831.953 261.447  25
   0  -7  -1 137.529 397.322  22
   0  -7  -1 941.632 280.670  47
   0   7   1 841.853 234.064  42
   0  -7  -1 348.033 438.958  14
   0  -7  -1 1021.33 548.175  20
   0   7   1 1014.67 282.173  52
   0  -7  -2 39398.5 1450.62  47
   0  -7  -2 36742.2 2615.97  20
   0   7   2 42751.7 1424.97  25
   0  -7  -2 42829.8 2706.44  22
   0   7   2 40013.3 1286.55  42
   0  -7  -2 38255.0 2666.32  14
   0   7   2 45805.0 1487.21  52
   0   7   3 12848.6 817.703  52
   0  -7  -3 11704.7 803.018  47
   0  -7  -3 10376.1 1399.01  20
   0   7   3 11486.1 764.380  25
   0  -7  -3 12091.4 1467.94  22
   0   7   3 10532.2 656.877  42
   0   7   3 11581.3 759.450  33
   0  -7  -3 10882.7 1402.80  14
   0   7   4 37.7950 190.104  52
   0  -7  -4-415.656 499.363  22
   0   7   4-43.2640 225.128  25
   0  -7  -4-57.2540 190.429  47
   0   7   4 118.809 176.032  42
   0   7   4-63.1875 204.357  33
   0  -7  -4 508.848 351.748  20
   0  -7  -4-857.552 412.959  14
   0   7   5 1249.70 324.337  52
   0  -7  -5 1105.05 593.695  22
   0  -7  -5 1365.95 315.866  47
   0   7   5 1592.12 336.611  33
   0  -7  -5 1682.82 716.323  20
   0  -7  -5 1651.82 640.807  14
   0  -7  -6 18207.0 1905.76  14
   0  -7  -6 18934.5 1026.25  47
   0   7   6 19216.5 1010.29  52
   0   7   6 18594.2 935.822  38
   0   7   6 17929.5 974.689  33
   0  -7  -6 17615.1 1823.34  20
   0  -7  -6 19071.2 1918.72  22
   0  -7  -7 10232.1 1411.14  14
   0   7   7 12433.1 831.067  52
   0   7   7 11457.0 744.640  38
   0   7   7 12623.5 828.221  33
   0  -7  -7 10986.0 1467.09  20
   0  -7  -8 10958.1 1495.74  14
   0   7   8 11744.0 804.761  52
   0   7   8 11809.2 744.478  38
   0   7   8 11637.5 808.696  33
   0  -7  -8 8971.22 1318.11  20
   0   7   9 1317.49 337.876  33
   0   7   9 1078.14 242.732  38
   0  -7  -9 297.991 363.364  20
   0  -7  -9 1757.31 622.305  14
   0   7  10 21416.6 982.399  38
   0  -7 -10 21533.8 2019.10  20
   0   7  10 22734.8 1098.99  33
   0  -7 -11 16896.1 1836.33  20
   0   7  11 19841.9 1024.73  33
   0  -7 -12 5804.85 1037.56  20
   0   7  12 5593.30 546.539  33
   0   7  13 1336.96 290.243  33
   0   7  14 254.628 202.957  43
   0   7  14 389.392 191.552  33
   0   7  15 593.019 217.239  43
   0   7  15 195.320 147.066  33
   0   7  16 2163.40 261.802  43
   0   8 -13 481.145 130.066  36
   0   8 -13 802.324 163.643  49
   0  -8  13 801.973 193.913  45
   0   8 -12 1120.04 226.073  49
   0   8 -12 949.261 182.514  36
   0  -8  12 1147.13 221.541  56
   0  -8  12 1439.00 262.425  45
   0   8 -11 345.261 189.847  49
   0   8 -11 179.095 136.382  36
   0  -8  11 86.8164 165.715  56
   0  -8  11 177.844 189.721  45
   0   8 -10 1322.65 273.941  49
   0   8 -10 1229.34 226.376  36
   0  -8  10 1222.13 289.535  56
   0  -8  10 1458.65 318.590  45
   0   8  -9 566.375 235.587  49
   0   8  -9 589.457 212.256  42
   0  -8   9 764.290 283.040  45
   0   8  -9 82.0489 149.442  36
   0  -8   9 836.731 276.993  56
   0   8  -8 481.299 233.854  49
   0  -8   8 7.94894 319.716  20
   0  -8   8 308.556 281.463  45
   0   8  -8 367.216 207.804  42
   0   8  -8 336.887 130.576  36
   0  -8   8 409.988 249.680  56
   0   8  -7 5447.49 525.998  42
   0  -8   7 5780.41 600.895  45
   0  -8   7 4423.08 995.486  20
   0  -8   7 5923.12 624.353  56
   0   8  -7 5961.47 572.145  49
   0   8  -6 1045.42 305.744  42
   0  -8   6 860.236 303.293  45
   0  -8   6 837.471 438.044  20
   0  -8   6 1016.39 345.901  56
   0   8  -6 1189.32 294.280  49
   0  -8   5 288.610 262.114  45
   0   8  -5 751.147 256.706  42
   0  -8   5 327.671 415.035  20
   0  -8   5 315.311 301.472  56
   0   8  -5 215.222 206.844  49
   0   8  -4 175.756 181.909  42
   0  -8   4-268.678 292.520  20
   0  -8   4 77.1424 269.763  56
   0   8  -4 280.629 195.299  49
   0   8  -3 14672.8 836.441  49
   0  -8   3 14799.2 1843.11  20
   0   8  -3 15370.4 898.235  42
   0  -8   3 14181.6 963.450  56
   0  -8   3 14795.9 854.181  32
   0   8  -2 910.499 238.935  49
   0  -8   2 1541.65 644.331  22
   0  -8   2 484.428 447.025  20
   0   8  -2 899.797 273.022  42
   0  -8   2 793.245 356.776  56
   0  -8   2 996.036 293.398  32
   0   8  -1 26194.3 1146.99  42
   0  -8   1 26418.0 2268.94  22
   0  -8   1 23906.7 2322.36  20
   0  -8   1 26404.4 1306.75  47
   0   8  -1 27524.8 1076.29  49
   0  -8   1 29786.6 1365.49  56
   0  -8   0 2925.43 475.552  47
   0  -8   0 2300.77 801.157  22
   0   8   0 1863.55 344.060  42
   0  -8   0 3120.38 520.499  56
   0  -8  -1 13740.5 939.547  47
   0  -8  -1 12314.6 1654.29  20
   0  -8  -1 14451.2 1753.26  22
   0   8   1 13921.9 833.469  42
   0   8   2 75611.2 1866.98  42
   0  -8  -2 76762.4 4002.07  20
   0  -8  -2 81191.2 3988.08  22
   0  -8  -2 75942.8 2139.80  47
   0   8   2 83003.8 2048.93  33
   0  -8  -3 4620.36 559.905  47
   0  -8  -3 4128.98 984.744  22
   0   8   3 4151.88 461.955  42
   0  -8  -3 4207.07 928.591  14
   0  -8  -3 4401.14 944.763  20
   0   8   3 4977.26 536.410  33
   0  -8  -4 7203.59 683.353  47
   0  -8  -4 6881.37 1192.81  14
   0   8   4 8189.00 680.164  33
   0  -8  -4 7154.60 1208.56  22
   0  -8  -4 9195.54 1442.15  20
   0  -8  -5 4682.44 534.418  47
   0  -8  -5 5600.74 1093.46  22
   0  -8  -5 3334.51 870.760  20
   0  -8  -5 4688.70 999.875  14
   0   8   5 5314.25 558.382  33
   0  -8  -6 141.192 321.961  22
   0  -8  -6 452.485 251.596  47
   0  -8  -6 260.510 473.596  14
   0  -8  -6-72.5738 386.630  20
   0   8   6 49.7778 218.650  33
   0  -8  -7 32412.8 2567.97  20
   0  -8  -7 37264.6 2750.86  22
   0   8   7 37396.7 1408.58  33
   0  -8  -7 37942.8 1459.09  47
   0  -8  -8 29814.3 2439.77  22
   0  -8  -8 26019.3 2274.34  20
   0  -8  -8 30470.2 1282.51  47
   0   8   8 29181.0 1247.02  33
   0  -8  -9 2799.93 784.062  22
   0  -8  -9 1353.85 606.418  20
   0  -8  -9 2243.11 381.971  47
   0   8   9 1626.06 348.430  33
   0  -8 -10 1491.21 312.276  47
   0   8  10 1347.47 304.393  33
   0  -8 -11 13690.6 1569.14  22
   0   8  11 13529.9 792.975  33
   0  -8 -11 13552.2 770.429  47
   0   8  12 22929.1 962.483  33
   0   8  13 24678.5 916.990  33
   0   8  13 24460.1 792.750  43
   0   8  14 4855.04 376.606  33
   0   9 -11 882.525 171.239  49
   0  -9  11 714.213 170.583  45
   0  -9  10 2.05393 145.115  45
   0   9 -10 12.3032 120.014  49
   0  -9  10 33.1192 124.114  56
   0  -9   9 105.168 177.188  45
   0   9  -9 60.3305 134.168  49
   0  -9   9 171.107 165.100  56
   0  -9   8 363.739 214.284  45
   0   9  -8 83.6783 157.265  49
   0  -9   8 4.20965 183.632  56
   0  -9   7 6119.98 537.150  45
   0   9  -7 5978.03 493.642  49
   0   9  -6 28.3770 168.407  42
   0  -9   6 194.564 240.008  45
   0   9  -6-45.9469 155.042  49
   0  -9   6 94.4949 221.911  56
   0   9  -5 242.388 201.328  42
   0  -9   5 148.579 224.908  45
   0  -9   5 301.102 248.400  56
   0   9  -5 435.951 183.410  49
   0   9  -4 527.912 242.327  42
   0  -9   4 895.139 293.210  45
   0  -9   4 434.135 278.045  56
   0   9  -4 317.714 182.800  49
   0   9  -3 1437.50 332.697  42
   0  -9   3 2591.34 779.261  20
   0  -9   3 1721.47 402.665  56
   0   9  -3 1312.75 272.769  49
   0   9  -2 33.9843 146.417  49
   0  -9   2 874.654 462.855  20
   0  -9   2 82.7247 289.766  56
   0  -9   2 186.892 216.715  32
   0   9  -2 224.848 181.682  33
   0   9  -2 230.034 209.365  42
   0  -9   1 2138.97 751.672  20
   0  -9   1 3293.28 519.810  56
   0  -9   1 3181.36 436.042  32
   0   9  -1 3539.11 427.905  33
   0   9  -1 3107.77 420.145  42
   0  -9   0 1569.40 638.787  22
   0  -9   0 1026.57 589.649  20
   0   9   0 497.800 220.857  42
   0  -9   0-95.4950 291.198  56
   0   9   0 174.422 193.068  33
   0  -9   0 247.719 246.506  32
   0  -9  -1 2116.56 729.223  22
   0  -9  -1 703.644 503.831  20
   0  -9  -1 931.876 303.865  47
   0  -9  -1 1048.04 392.412  56
   0   9   1 1274.20 289.800  33
   0  -9  -2 1381.17 404.922  56
   0  -9  -2 926.259 299.304  47
   0   9   2 1213.47 317.121  33
   0  -9  -2-199.736 470.697  22
   0  -9  -3 4462.89 540.982  47
   0  -9  -3 5772.65 1183.61  22
   0  -9  -3 2996.01 803.743  20
   0   9   3 5000.13 523.173  33
   0  -9  -4 362.723 520.519  22
   0  -9  -4 604.311 497.284  20
   0   9   4 102.618 219.306  33
   0  -9  -4-83.8328 208.686  47
   0  -9  -5 3844.08 953.036  22
   0  -9  -5 2284.17 382.046  47
   0  -9  -5 3966.73 918.151  20
   0   9   5 2083.11 374.758  33
   0  -9  -6 7337.32 1221.20  22
   0  -9  -6 7066.24 612.626  47
   0   9   6 7298.57 624.877  33
   0  -9  -7 3854.00 943.237  22
   0   9   7 4054.70 468.175  33
   0  -9  -7 4094.21 467.580  47
   0   9   8 581.429 230.971  33
   0  -9  -8 309.401 236.736  47
   0   9   9 192.498 188.583  33
   0  -9  -9-181.952 182.593  47
   0   9  10 567.787 202.187  33
   0   9  11 41.6739 136.384  33
   0   9  12 120.632 122.382  33
   0 -10   8 283.852 126.203  56
   0  10  -8 47.4445 89.5263  49
   0 -10   7 649.287 187.942  56
   0 -10   7 723.755 178.569  45
   0  10  -7 683.818 152.462  49
   0 -10   6 390.837 178.738  56
   0 -10   6 232.550 166.495  45
   0  10  -6 210.153 121.586  49
   0 -10   5 327.229 204.327  56
   0 -10   5 152.218 159.012  45
   0  10  -5 248.724 123.860  49
   0 -10   4 1242.02 294.333  56
   0 -10   4 695.043 210.182  45
   0  10  -4 672.407 163.482  49
   0 -10   3 1395.18 323.553  56
   0  10  -3 1075.68 209.165  33
   0 -10   3 696.268 235.425  45
   0 -10   2 86.3329 215.116  56
   0  10  -2 378.143 169.587  33
   0 -10   2 442.431 215.878  45
   0  10  -1 1097.11 239.547  33
   0 -10   1 1101.14 310.672  56
   0 -10   0 3296.83 391.081  32
   0  10   0 3011.10 365.843  33
   0 -10   0 3813.31 485.534  56
   0 -10  -1 6177.94 514.430  32
   0  10   1 5535.83 474.235  33
   0 -10  -1 7088.69 629.977  56
   0 -10  -2 467.544 261.443  56
   0  10   2 405.744 191.253  33
   0 -10  -2 563.611 232.446  32
   0  10   2 362.446 182.508  39
   0 -10  -3 3319.66 447.879  56
   0  10   3 3351.55 383.956  33
   0  10   3 3568.85 361.611  39
   0 -10  -4 82.2661 220.698  56
   0  10   4-128.095 185.821  33
   0 -10  -5 6559.15 571.753  56
   0  10   5 6921.97 526.906  33
   0 -10  -5 7146.22 535.131  47
   0  10   6 6816.98 517.256  33
   0 -10  -6 6313.69 547.478  56
   0  10   7 562.408 194.328  33
   0 -10  -7 520.181 222.262  56
   0  10   8 828.192 205.090  33
   0 -10  -8 625.995 207.605  56
   0  10   9 298.121 141.506  33
   0 -10  -9 240.468 145.715  56
   0  10  10 4602.66 338.556  33
   0 -11   3 78.9384 109.590  56
   0  11  -3 215.214 113.710  39
   0 -11   2 3871.21 351.041  56
   0  11  -2 4211.10 316.188  39
   0 -11   1 3607.22 353.534  56
   0  11  -1 3966.57 312.771  39
   0 -11   0 911.003 210.154  56
   0  11   0 665.181 149.980  39
   0 -11  -1-149.955 159.581  56
   0  11   1 166.492 95.0947  33
   0  11   1-92.4078 92.6727  39
   0  11   2 209.096 112.585  33
   0 -11  -2 470.448 190.627  56
   0  11   3 62.6557 99.0473  33
   0 -11  -3-13.3229 151.382  56
   0  11   4 559.853 146.059  33
   0 -11  -4 546.243 179.844  56
   0  11   5 6705.10 384.178  33
   0 -11  -5 5886.19 394.325  56
  -1  10   8 3081.55 280.755  33
   1 -10  -7 777.147 199.672  32
  -1  10   7 706.054 165.414  33
   1 -10  -7 582.606 171.126  56
  -1  10   6 2557.72 285.752  33
   1 -10  -6 2571.64 327.030  32
  -1  10   5 4382.78 373.935  33
   1 -10  -5 5133.81 448.168  32
   1 -10  -4-300.785 192.498  56
  -1  10   4 159.232 138.923  33
   1 -10  -4-25.3086 181.751  32
  -1  10   4 58.1594 95.6992  39
   1 -10  -3 1228.50 277.906  56
   1 -10  -3 1500.65 290.909  32
  -1  10   3 1336.90 226.719  33
  -1  10   3 1533.99 234.185  39
   1 -10  -2-189.872 203.220  56
  -1  10   2 206.196 133.629  33
   1 -10  -2 156.941 190.406  32
  -1  10   2-106.549 152.634  39
   1 -10  -1 4163.85 448.778  56
  -1  10   1 4231.94 357.219  33
   1 -10  -1 4399.73 423.729  32
  -1  10   1 3574.94 365.550  39
   1 -10   0 3986.65 441.983  56
   1 -10   0 4022.08 390.727  32
  -1  10   0 3567.54 374.601  39
   1 -10   1 4783.50 467.981  56
   1 -10   1 4192.43 386.929  32
  -1  10  -1 4950.56 423.276  39
   1 -10   2-18.1697 158.696  56
   1 -10   2 205.397 162.450  32
  -1  10  -2 393.487 174.823  39
  -1  10  -3 1010.05 226.054  39
   1 -10   3 1080.03 251.883  56
  -1  10  -4 46.9622 130.191  39
   1 -10   4 77.5072 148.580  56
  -1  10  -4 236.146 108.701  49
  -1  10  -5 4472.95 348.990  39
   1 -10   5 4109.01 380.181  56
  -1  10  -5 3478.86 274.641  49
   1 -10   6 473.318 166.935  56
  -1  10  -6 484.367 127.248  39
  -1   9  11 4905.74 380.579  33
   1  -9 -10 3575.18 338.706  56
  -1   9  10 6800.12 478.583  33
   1  -9  -9 457.741 198.469  56
  -1   9   9 434.137 163.200  33
   1  -9  -8 6803.25 557.157  56
  -1   9   8 10769.2 654.521  33
   1  -9  -7 10623.3 701.297  56
  -1   9   7 11470.9 703.999  33
   1  -9  -6 1903.83 369.069  56
  -1   9   6 2124.89 345.647  33
  -1   9   5 3865.34 382.516  39
   1  -9  -5 4520.94 513.728  56
  -1   9   5 4289.86 465.227  33
   1  -9  -5 5527.07 1101.44  22
   1  -9  -4 3989.28 518.018  56
  -1   9   4 3845.39 407.206  39
  -1   9   4 3966.40 454.490  33
   1  -9  -4 4421.15 1009.61  22
   1  -9  -3 4241.22 519.162  56
  -1   9   3 4242.62 448.378  39
  -1   9   3 4263.71 461.752  33
   1  -9  -3 3863.00 972.964  22
   1  -9  -2 1255.70 371.312  56
  -1   9   2 1347.27 297.181  39
  -1   9   2 1253.15 274.005  33
   1  -9  -2 1543.53 718.846  22
   1  -9  -1 950.216 343.912  56
  -1   9   1 644.176 257.334  39
   1  -9  -1 779.376 315.717  32
  -1   9   1 531.174 206.773  33
   1  -9  -1 1070.11 611.860  22
   1  -9   0 46.8003 216.456  32
  -1   9   0 139.026 165.777  33
   1  -9   0 225.853 243.382  56
  -1   9  -1 79.1309 177.643  33
   1  -9   1 140.487 239.800  32
   1  -9   1 70.9317 257.737  56
  -1   9  -2 23.1045 118.342  49
   1  -9   2 98.5487 256.241  56
   1  -9   2 177.379 219.536  32
   1  -9   3 736.590 219.925  45
  -1   9  -3 741.967 196.946  49
   1  -9   3 761.216 302.533  56
   1  -9   3 741.110 248.309  32
   1  -9   4 156.674 199.566  45
  -1   9  -4 116.504 147.257  49
   1  -9   4 243.233 252.527  56
   1  -9   4 229.942 197.193  32
   1  -9   5-106.889 142.936  45
  -1   9  -5 83.6437 155.963  49
   1  -9   5 54.1908 222.837  56
   1  -9   6 37.2332 174.107  45
  -1   9  -6 371.855 174.735  49
   1  -9   6 272.539 218.643  56
   1  -9   7-125.714 143.556  45
  -1   9  -7-69.6120 152.655  49
  -1   9  -7-44.3139 131.988  39
   1  -9   7-145.994 221.469  56
   1  -9   8 3129.88 323.859  45
  -1   9  -8 2934.20 321.604  49
  -1   9  -8 3782.11 333.835  39
   1  -9   8 3968.45 408.433  56
   1  -9   9 169.730 147.062  56
  -1   9  -9 93.3566 114.723  49
   1  -9   9 162.876 132.460  45
  -1   9 -10 288.073 116.953  49
   1  -9  10 65.3494 106.401  56
  -1   8  14 481.251 131.146  33
  -1   8  13 8894.81 526.665  33
  -1   8  12 6577.08 504.354  33
  -1   8  11 1062.31 268.243  33
  -1   8  10-101.046 201.308  33
  -1   8   9-27.2346 219.427  33
   1  -8  -9 250.794 361.648  22
  -1   8   8 142.642 225.148  33
   1  -8  -8-699.450 510.214  22
  -1   8   7 30291.2 1255.69  33
   1  -8  -7 32196.0 2572.94  22
  -1   8   6 15346.2 910.107  33
   1  -8  -6 12556.0 1644.71  22
  -1   8   5 14546.4 796.003  39
  -1   8   5 15147.2 902.131  33
   1  -8  -5 13524.1 1744.60  22
  -1   8   4 683.244 288.882  39
  -1   8   4 643.731 252.731  33
  -1   8   3 584.517 276.755  33
   1  -8  -3 926.534 639.910  22
   1  -8  -2 4945.99 612.657  56
  -1   8   2 4450.93 497.895  33
   1  -8  -2 3308.52 970.746  22
   1  -8  -1 507.750 322.924  56
  -1   8   1 470.194 226.617  33
  -1   8   0 136.063 161.307  49
   1  -8   0-62.2390 297.499  56
  -1   8   0-23.3041 178.833  33
   1  -8   0 355.716 545.694  22
  -1   8  -1 5803.86 513.687  49
   1  -8   1 6848.48 708.025  56
  -1   8  -1 5195.63 507.089  33
   1  -8   1 5588.91 620.383  32
   1  -8   1 5659.40 1187.81  22
  -1   8  -2 4084.27 464.949  49
   1  -8   2 4579.87 596.752  56
   1  -8   2 4221.24 534.709  32
  -1   8  -2 4251.35 450.700  33
  -1   8  -3-48.6632 167.520  49
   1  -8   3 97.6190 292.875  56
   1  -8   3 13.7280 222.485  32
   1  -8   3 238.778 200.455  45
  -1   8  -4 2380.51 384.250  49
   1  -8   4 2634.33 494.144  56
   1  -8   4 1571.05 366.196  32
   1  -8   4 2488.38 393.653  45
  -1   8  -5 3745.35 454.626  49
   1  -8   5 3630.75 533.728  56
   1  -8   5 3853.78 461.995  32
   1  -8   5 3277.60 435.588  45
   1  -8   6 410.469 296.386  56
  -1   8  -6 415.304 224.910  49
   1  -8   6-241.106 224.418  45
   1  -8   7 1677.67 404.185  56
  -1   8  -7 1131.82 309.261  49
   1  -8   7 1250.82 304.780  45
   1  -8   8 1827.70 368.785  56
  -1   8  -8 1102.79 276.440  49
   1  -8   8 1315.95 305.759  45
   1  -8   9 879.343 283.126  56
  -1   8  -9 603.326 246.087  49
   1  -8   9 838.130 242.308  45
   1  -8  10-18.8272 192.311  56
  -1   8 -10 109.150 162.795  49
   1  -8  10-96.6661 190.731  45
   1  -8  11 1268.04 253.818  56
  -1   8 -11 1219.14 229.047  49
   1  -8  11 1342.62 247.448  45
   1  -8  12 1901.60 251.891  56
   1  -8  12 1085.26 196.638  45
  -1   8 -12 1733.79 228.337  49
  -1   7  15 104.879 132.999  43
  -1   7  15 415.782 146.117  33
  -1   7  14 11393.8 591.720  43
  -1   7  14 12542.7 674.061  33
  -1   7  13 22827.0 890.555  43
  -1   7  13 23914.2 1005.25  33
  -1   7  12 18274.2 843.329  43
  -1   7  12 20378.2 992.627  33
  -1   7  11 6926.76 547.510  43
   1  -7 -11 7578.21 1172.35  22
  -1   7  11 8156.41 672.962  33
  -1   7  10-99.3880 219.621  43
  -1   7  10-207.940 257.394  33
  -1   7   9 74.8030 219.754  33
   1  -7  -9-465.992 426.576  22
  -1   7   8 8694.81 722.146  33
   1  -7  -8 7498.25 1264.72  22
  -1   7   7 17207.4 978.680  33
   1  -7  -7 16556.0 1874.32  22
  -1   7   6 30325.9 1285.22  33
   1  -7  -6 30051.4 2514.11  22
  -1   7   5 1897.17 379.947  33
  -1   7   5 1478.61 293.108  39
   1  -7  -5 1279.17 611.344  22
   1  -7  -5 1079.01 444.044  20
   1  -7  -4 31.5396 420.878  22
  -1   7   4-347.403 250.523  33
   1  -7  -4 317.511 411.766  20
  -1   7   3 13902.6 845.353  33
   1  -7  -3 13999.2 1724.05  22
   1  -7  -3 13248.4 1562.14  20
  -1   7   2 65655.5 1782.88  33
   1  -7  -2 68469.3 3698.59  22
   1  -7  -2 60159.4 3304.64  20
  -1   7   1 11307.0 747.314  33
   1  -7  -1 10493.5 1396.05  20
   1  -7  -1 10502.2 1487.51  22
  -1   7   0 9615.33 643.826  49
   1  -7   0 9366.09 744.464  47
   1  -7   0 9118.62 1308.85  20
   1  -7   0 10099.5 1476.08  22
  -1   7   0 8747.14 671.368  42
   1  -7   0 10644.0 819.593  56
  -1   7   0 9784.36 693.671  33
  -1   7  -1 8745.16 642.408  49
   1  -7   1 7329.47 1252.50  22
   1  -7   1 7595.20 1258.60  20
  -1   7  -1 8399.13 668.322  42
   1  -7   1 8650.41 749.932  56
  -1   7  -1 8222.08 647.451  33
  -1   7  -2 12138.9 766.078  49
   1  -7   2 9947.05 1429.73  20
   1  -7   2 12695.2 1653.62  22
  -1   7  -2 12053.2 801.458  42
   1  -7   2 13005.9 922.609  56
   1  -7   2 12893.9 861.254  32
  -1   7  -3 9749.50 717.484  49
   1  -7   3 11651.8 1595.22  20
  -1   7  -3 10255.8 767.708  42
   1  -7   3 10860.0 866.864  56
   1  -7   3 11156.3 808.218  32
  -1   7  -4 2637.26 414.824  49
   1  -7   4 2813.56 799.362  20
  -1   7  -4 3064.69 453.119  42
   1  -7   4 3097.64 517.933  56
   1  -7   4 2605.18 441.275  32
  -1   7  -5 5642.96 575.554  49
  -1   7  -5 5649.40 574.989  42
   1  -7   5 4539.61 525.748  45
   1  -7   5 5033.46 621.550  56
   1  -7   5 5005.61 551.585  32
   1  -7   6 9247.34 812.701  56
  -1   7  -6 9247.03 742.800  49
   1  -7   6 7921.57 1356.37  20
  -1   7  -6 9831.60 732.082  42
   1  -7   6 8576.95 709.492  45
  -1   7  -6 9551.32 619.821  36
   1  -7   6 9816.32 729.492  32
  -1   7  -7 529.208 269.631  49
   1  -7   7 763.335 534.120  20
  -1   7  -7 38.4036 152.144  36
   1  -7   7 138.302 270.664  56
   1  -7   7 72.8090 214.585  45
  -1   7  -7-41.7582 148.080  42
  -1   7  -8 5617.79 589.445  49
  -1   7  -8 5134.12 480.842  36
   1  -7   8 5311.38 611.482  56
   1  -7   8 5569.66 576.386  45
  -1   7  -9 7769.78 668.312  49
   1  -7   9 6997.59 634.249  45
  -1   7  -9 7306.64 569.944  36
   1  -7   9 7639.54 693.340  56
  -1   7 -10 2074.56 360.369  49
   1  -7  10 2189.37 378.709  45
  -1   7 -10 2003.23 325.329  36
   1  -7  10 2368.53 438.259  56
   1  -7  11 699.778 241.174  45
  -1   7 -11 432.342 193.404  49
  -1   7 -11 441.257 203.330  36
   1  -7  11 551.065 254.938  56
   1  -7  12 356.801 196.296  45
  -1   7 -12 353.571 177.258  49
  -1   7 -12 436.526 175.850  36
   1  -7  12 471.317 223.631  56
   1  -7  13 416.923 180.150  45
  -1   7 -13 622.266 175.118  49
   1  -7  13 1016.88 245.620  56
   1  -7  13 731.184 186.410  38
  -1   7 -14 245.566 119.728  49
   1  -7  14 464.832 160.592  56
  -1   6  17 570.895 169.017  43
  -1   6  16 2170.30 276.634  33
  -1   6  16 2717.45 328.693  43
  -1   6  15 2789.69 365.303  33
  -1   6  15 3435.81 402.590  43
  -1   6  14 521.980 229.330  33
  -1   6  14 701.826 268.152  43
  -1   6  13 5036.46 524.627  33
  -1   6  13 5152.41 521.597  43
  -1   6  12 2033.51 388.168  33
  -1   6  12 1685.68 362.770  43
  -1   6  11 1405.05 347.532  33
  -1   6  11 780.821 302.261  43
  -1   6  10 12807.6 867.659  33
   1  -6 -10 10953.5 1513.36  10
  -1   6  10 11398.2 766.109  43
  -1   6   9 112.706 227.451  33
   1  -6  -9 166.370 334.621  10
   1  -6  -9-560.748 343.175  20
   1  -6  -8 5686.68 965.419  20
  -1   6   8 5285.83 569.210  33
  -1   6   7 9223.20 716.053  33
   1  -6  -7 8812.55 1201.31  20
  -1   6   6 7743.20 647.031  33
   1  -6  -6 9393.67 1367.76   1
   1  -6  -6 8184.28 1238.94  22
   1  -6  -6 7447.36 1121.95  20
  -1   6   5 1140.62 279.142  33
   1  -6  -5 1722.86 542.615  20
   1  -6  -5 1224.03 451.274  14
   1  -6  -5 678.158 412.716   1
   1  -6  -5 1734.83 639.791  22
  -1   6   4 180.493 191.245  33
   1  -6  -4-362.166 319.105  14
   1  -6  -4 244.320 285.345  20
  -1   6   4 155.886 292.983   3
   1  -6  -4 78.9043 279.314   1
   1  -6  -4-238.644 385.887  22
  -1   6   3 1055.09 266.220  33
   1  -6  -3 736.368 493.909  22
   1  -6  -3 1613.72 515.908  14
   1  -6  -3 1707.64 533.579  20
  -1   6   3 897.009 484.096   3
  -1   6   2 147.057 163.424  33
   1  -6  -2-126.029 357.453  22
  -1   6   2 305.619 177.816  42
   1  -6  -2 718.822 383.068  14
   1  -6  -2-29.0460 296.521  20
  -1   6   2-372.048 352.814   3
  -1   6   1-5.13436 163.020  33
  -1   6   1 72.6024 168.109  49
   1  -6  -1 528.285 422.655  22
  -1   6   1-1.46906 158.056  42
   1  -6  -1-597.298 413.123  20
  -1   6   1 360.397 318.592   3
  -1   6   0 9004.92 639.472  42
   1  -6   0 10770.0 1321.47  20
   1  -6   0 9355.23 1283.83  22
  -1   6   0 9872.68 629.791  49
   1  -6   0 9554.86 673.764  47
  -1   6   0 10976.2 1166.66   3
   1  -6   1 761.367 270.540  56
   1  -6   1 449.493 177.360  47
  -1   6  -1 269.111 181.110  49
   1  -6   1 361.740 391.163  22
  -1   6  -1 390.875 199.979  42
   1  -6   1 83.5562 327.172  20
  -1   6  -1 1181.20 460.853   3
  -1   6  -2 3978.33 459.031  42
   1  -6   2 3254.58 774.059  20
   1  -6   2 3880.60 884.040  22
   1  -6   2 4692.28 535.392  56
  -1   6  -2 4362.31 462.815  49
  -1   6  -3 15026.8 840.952  49
   1  -6   3 14153.8 1599.18  20
   1  -6   3 15699.5 1679.16  22
  -1   6  -3 15894.7 881.785  42
   1  -6   3 17522.3 999.321  56
   1  -6   3 16227.0 899.977  32
  -1   6  -4 4628.80 501.741  49
   1  -6   4 3785.32 936.125  20
  -1   6  -4 4217.67 477.858  42
   1  -6   4 4604.93 556.589  56
   1  -6   4 4886.33 540.028  32
   1  -6   5 1973.85 419.810  56
  -1   6  -5 2032.37 347.177  49
   1  -6   5 1932.28 728.954  20
  -1   6  -5 2165.09 373.328  42
   1  -6   5 1821.21 334.626  45
  -1   6  -5 1680.99 299.968  36
   1  -6   5 2185.05 394.349  32
   1  -6   6 155.329 217.240  56
  -1   6  -6-16.2733 203.069  49
   1  -6   6 108.339 274.677  20
  -1   6  -6 13.8013 168.784  42
   1  -6   6 260.218 243.406  45
  -1   6  -6 283.788 213.922  36
  -1   6  -6-97.3296 187.240  30
   1  -6   6-84.2874 259.120  32
   1  -6   7 3548.89 526.421  56
  -1   6  -7 4472.34 527.776  49
   1  -6   7 2599.74 831.556  20
  -1   6  -7 3863.24 464.242  42
   1  -6   7 3347.34 467.156  45
  -1   6  -7 3743.29 438.351  36
  -1   6  -7 3701.10 443.283  30
   1  -6   8 24715.8 1250.97  56
  -1   6  -8 25164.1 1202.19  49
  -1   6  -8 25729.4 1094.08  42
   1  -6   8 22423.0 1126.73  45
  -1   6  -8 24253.1 1067.29  36
  -1   6  -8 24116.3 1076.72  30
   1  -6   9 1590.04 403.886  56
  -1   6  -9 1511.06 284.697  42
   1  -6   9 1236.84 327.359  45
  -1   6  -9 1550.69 371.879  49
  -1   6  -9 1323.58 339.306  36
  -1   6  -9 860.415 276.283  30
   1  -6  10 4821.67 589.417  56
  -1   6 -10 5278.09 556.892  49
   1  -6  10 5056.67 569.566  45
  -1   6 -10 4835.61 543.275  36
  -1   6 -10 4827.22 521.181  30
   1  -6  11 1683.21 394.422  56
  -1   6 -11 1475.79 313.744  49
   1  -6  11 1122.50 469.088  21
   1  -6  11 1260.43 328.337  45
  -1   6 -11 1888.72 359.133  36
  -1   6 -11 1581.62 338.506  30
  -1   6 -12 277.470 180.001  49
  -1   6 -12-26.7134 169.211  41
   1  -6  12-116.032 232.406  45
  -1   6 -12 62.3617 194.077  36
   1  -6  12-23.9716 218.139  56
   1  -6  13 321.018 212.693  45
  -1   6 -13 643.963 208.228  41
  -1   6 -13 278.282 173.157  49
  -1   6 -13 452.429 211.505  36
   1  -6  13 540.339 245.297  56
  -1   6 -14 331.334 164.105  41
   1  -6  14 88.0533 199.324  45
  -1   6 -14 131.166 142.300  49
  -1   6 -14 106.311 149.828  36
   1  -6  14-159.590 172.940  38
   1  -6  14 123.720 175.269  56
  -1   6 -15 106.432 97.0143  41
  -1   6 -15 82.6856 105.641  49
   1  -6  15 61.5591 121.000  38
  -1   6 -15-59.1897 115.454  36
   1  -6  15 83.5922 151.343  56
  -1   5  18 17384.8 650.840  43
  -1   5  17 2293.74 314.761  33
  -1   5  17 2086.57 310.861  43
  -1   5  16 962.613 235.254  33
  -1   5  16 872.612 263.574  43
  -1   5  15 9588.72 674.020  33
  -1   5  15 10052.8 708.922  43
  -1   5  14 21561.6 1050.66  33
  -1   5  14 22205.1 1078.84  43
  -1   5  13 38080.5 1439.36  33
  -1   5  12 9202.70 730.970  33
   1  -5 -12 9949.67 1388.28  10
   1  -5 -12 8692.75 1280.23  20
  -1   5  11 905.447 297.121  33
   1  -5 -11 660.260 366.259  20
  -1   5  10 24273.2 1157.04  33
   1  -5 -10 26902.9 2271.98  10
   1  -5 -10 25027.7 2028.58  20
  -1   5   9 56311.5 1701.65  33
   1  -5  -9 55904.3 3195.60  10
   1  -5  -9 60000.3 3045.34  20
  -1   5   8 23509.9 1080.89  33
   1  -5  -8 26348.6 1943.76  14
   1  -5  -8 22906.1 2005.08  10
   1  -5  -8 25905.3 2143.15   1
   1  -5  -8 24768.5 1913.18  20
  -1   5   7 20329.6 972.596  33
   1  -5  -7 19310.9 1634.63  14
   1  -5  -7 20594.5 1845.15  10
   1  -5  -7 23104.4 1967.33   1
   1  -5  -7 20838.2 1716.72  20
  -1   5   6 2513.04 369.774  33
   1  -5  -6 2906.32 683.632  10
  -1   5   6 3546.25 737.374   3
   1  -5  -6 2691.06 740.234   1
   1  -5  -6 2971.91 632.600  14
   1  -5  -6 2522.87 592.939  20
  -1   5   5 926.178 223.713  33
   1  -5  -5 1329.27 454.064  20
   1  -5  -5 472.116 330.582  14
   1  -5  -5 837.836 407.874  10
   1  -5  -5 1235.39 499.242   1
  -1   5   5 1057.67 428.553   3
   1  -5  -4 6015.11 887.304  14
   1  -5  -4 6185.67 942.302   1
  -1   5   4 5534.88 873.395   3
   1  -5  -4 6302.04 916.882  20
   1  -5  -3 66207.8 2799.82  14
  -1   5   3 71783.9 2863.21   3
   1  -5  -3 67519.9 2860.44   1
   1  -5  -3 68175.0 2813.62  20
   1  -5  -3 72347.6 3106.43  22
   1  -5  -2 14240.0 1317.26  14
   1  -5  -2 16708.9 1288.30   4
  -1   5   2 16858.4 1357.32   3
   1  -5  -2 17120.6 1420.44  20
   1  -5  -2 17022.8 1517.26  22
   1  -5  -1 69.8474 251.223  14
   1  -5  -1 389.758 313.987  20
   1  -5  -1 60.5209 243.728   4
  -1   5   1 432.689 265.815   3
   1  -5  -1-15.6466 286.983  22
   1  -5   0 13939.7 1269.91   4
  -1   5   0 14631.3 1182.62   3
   1  -5   0 15073.8 1361.53  20
   1  -5   0 14224.5 1381.18  22
   1  -5   1 657.287 412.056  20
   1  -5   1 661.235 431.850  22
   1  -5   1 636.143 418.157   4
  -1   5  -1 802.595 349.172   3
   1  -5   2 56699.8 2799.50  22
   1  -5   2 59266.6 2809.74  20
  -1   5  -2 60391.7 2244.66   3
   1  -5   2 57931.4 2733.05   4
   1  -5   3 10995.7 1282.97  20
   1  -5   3 9389.56 1193.56  22
   1  -5   3 10607.1 1241.88   4
  -1   5  -3 9931.36 547.547  30
   1  -5   4 23873.1 1060.88  56
  -1   5  -4 22725.1 978.862  49
   1  -5   4 24109.1 1946.12  20
  -1   5  -4 23132.6 1000.96  42
   1  -5   4 25440.1 1028.90  32
  -1   5  -4 22333.3 853.340  30
   1  -5   4 25315.1 1919.79   4
   1  -5   5 13670.4 1478.95   4
   1  -5   5 13045.2 817.623  56
  -1   5  -5 13569.3 781.963  49
   1  -5   5 14947.4 1611.11  20
  -1   5  -5 13097.9 765.151  42
  -1   5  -5 12870.8 681.972  36
   1  -5   5 14239.9 793.686  32
  -1   5  -5 12604.3 687.736  30
   1  -5   6 5730.73 954.510   4
   1  -5   6 5316.52 554.676  56
  -1   5  -6 5195.28 516.265  49
   1  -5   6 2880.74 745.072  20
  -1   5  -6 5606.61 512.688  42
   1  -5   6 5306.82 516.516  45
  -1   5  -6 5359.39 481.798  36
  -1   5  -6 5179.23 472.855  30
   1  -5   6 4869.48 493.285  32
   1  -5   7 184.728 211.580  56
  -1   5  -7 163.498 197.874  49
   1  -5   7-471.830 316.108  20
  -1   5  -7 8.98188 136.744  42
   1  -5   7-25.4143 219.700  45
  -1   5  -7 135.395 174.151  36
  -1   5  -7 143.922 175.317  30
   1  -5   7-30.8215 230.894  32
  -1   5  -8 20079.5 1692.14  15
   1  -5   8 22038.9 1157.54  56
  -1   5  -8 25940.4 1180.36  49
   1  -5   8 17369.8 1950.50  20
   1  -5   8 24419.4 1126.00  45
  -1   5  -8 26305.5 1045.83  42
  -1   5  -8 25895.7 1106.59  36
  -1   5  -8 24287.4 1078.63  30
  -1   5  -9 3292.34 767.504  15
  -1   5  -9 4465.91 508.938  49
   1  -5   9 4264.21 548.896  56
   1  -5   9 4274.13 513.398  45
  -1   5  -9 4612.08 538.118  36
  -1   5  -9 4426.71 528.112  30
  -1   5 -10 779.789 468.156  15
   1  -5  10 1145.89 327.458  56
  -1   5 -10 1140.48 323.662  49
   1  -5  10 869.549 300.244  45
  -1   5 -10 918.493 299.649  36
   1  -5  10 698.522 248.549  31
  -1   5 -10 1021.53 325.618  30
  -1   5 -11 1262.67 557.968  15
   1  -5  11 1789.75 405.776  56
  -1   5 -11 2145.17 392.774  49
   1  -5  11 1586.22 382.132  45
  -1   5 -11 2074.98 394.311  36
  -1   5 -11 1840.74 365.240  30
   1  -5  11 1486.05 310.879  31
  -1   5 -12 2740.78 775.605  15
   1  -5  12 2861.14 469.015  56
  -1   5 -12 2443.98 375.621  49
   1  -5  12 1925.24 633.304  21
   1  -5  12 2643.67 430.595  45
  -1   5 -12 2424.22 407.772  36
  -1   5 -12 2249.00 405.056  30
   1  -5  13 9724.79 748.948  56
  -1   5 -13 9621.98 660.468  49
   1  -5  13 9757.04 1231.07  21
   1  -5  13 10744.2 775.469  45
  -1   5 -13 10014.7 727.547  36
  -1   5 -13 10462.0 753.269  30
  -1   5 -14 14.8622 122.143  49
   1  -5  14 405.136 239.047  56
  -1   5 -14 194.720 216.517  36
  -1   5 -14 159.721 187.310  30
   1  -5  14 186.129 210.366  45
  -1   5 -15 1501.32 283.683  36
   1  -5  15 1374.54 290.053  38
   1  -5  15 1108.47 282.279  56
  -1   5 -15 1464.16 272.105  41
   1  -5  16 784.114 220.225  38
  -1   5 -16 679.802 185.365  36
  -1   5 -17 465.221 139.432  41
   1  -5  17 301.474 134.089  38
  -1   4  18 12136.4 624.763  43
  -1   4  17 6249.57 503.110  33
  -1   4  17 5339.86 488.274  43
  -1   4  16-43.4173 169.054  33
  -1   4  16-14.2995 279.075  43
  -1   4  15 9429.00 698.873  33
  -1   4  15 10790.7 720.549  46
  -1   4  15 10299.3 777.583  43
  -1   4  14 11907.6 778.581  51
  -1   4  14 13033.5 807.330  46
  -1   4  14 11614.1 808.849  33
  -1   4  13 10930.4 759.469  51
   1  -4 -13 10526.6 1374.28  20
  -1   4  13 11462.2 756.881  46
  -1   4  13 10613.0 790.656  33
   1  -4 -13 10504.5 1450.54  10
  -1   4  12 56734.4 1663.49  51
   1  -4 -12 57093.4 3117.19  20
  -1   4  12 59431.2 1659.53  46
  -1   4  12 60507.8 1803.93  33
   1  -4 -12 57740.0 3326.69  10
  -1   4  11 8500.94 649.024  51
   1  -4 -11 7663.01 1132.95  20
  -1   4  11 8330.22 622.798  46
  -1   4  11 7146.35 638.384  33
   1  -4 -11 8732.96 1294.06  10
  -1   4  10 47790.8 1539.43  33
  -1   4  10 46581.9 1429.51  51
   1  -4 -10 47194.9 2657.53  20
  -1   4  10 47344.5 1383.31  46
   1  -4 -10 49596.2 2650.11  14
   1  -4 -10 46262.3 2804.54  10
   1  -4 -10 51293.5 2963.78   1
  -1   4   9 14589.1 837.212  33
  -1   4   9 15192.6 785.069  51
  -1   4   9 14850.2 751.769  46
   1  -4  -9 15229.8 1413.78  14
   1  -4  -9 13716.7 1485.52  10
   1  -4  -9 14746.9 1546.36   1
   1  -4  -9 15078.1 1427.53  20
  -1   4   8 87251.4 1934.18  33
   1  -4  -8 80697.5 3105.96  14
   1  -4  -8 84958.0 3491.56  10
   1  -4  -8 89298.5 3660.96   1
   1  -4  -8 89012.1 3338.95  20
   1  -4  -7 158079. 4192.18  14
   1  -4  -7 150336. 4460.94  10
   1  -4  -7 161723. 4738.03   1
  -1   4   7 165387. 4416.54   3
   1  -4  -7 163474. 4288.57  20
   1  -4  -6 17483.0 1343.02  14
   1  -4  -6 18660.4 1553.30   1
  -1   4   6 19837.9 1525.84   3
   1  -4  -6 19500.7 1558.94  10
   1  -4  -6 19454.7 1434.99  20
   1  -4  -5 39869.1 1945.86  14
  -1   4   5 45573.7 2194.93   3
   1  -4  -5 39248.0 2105.37  10
   1  -4  -5 40937.7 2181.88   1
   1  -4  -5 40353.9 1991.04  20
   1  -4  -4 179911. 4020.49  14
   1  -4  -4 185300. 4396.00   1
   1  -4  -4 168442. 4244.04  10
   1  -4  -4 174280. 3970.68  20
   1  -4  -3 146599. 3571.01  14
   1  -4  -3 145336. 3149.22   4
  -1   4   3 158661. 3758.72   3
   1  -4  -3 147679. 3874.14  10
   1  -4  -3 150440. 3800.80   1
   1  -4  -3 149310. 3579.50  20
   1  -4  -2 74367.3 2533.46  14
   1  -4  -2 73730.4 2352.50   4
   1  -4  -2 74100.7 2577.58   1
  -1   4   2 81419.1 2613.65   3
   1  -4  -2 72571.2 2480.80  20
   1  -4  -2 77998.7 2774.29  22
   1  -4  -1 4963.85 682.708  14
   1  -4  -1 3343.61 570.873  20
  -1   4   1 4684.20 651.358   3
   1  -4  -1 4874.00 652.939   4
   1  -4  -1 4781.27 696.385   1
   1  -4  -1 5504.12 776.137  22
   1  -4   0 1337.82 408.861  20
   1  -4   0 1849.17 478.878  14
  -1   4   0 1537.27 415.796   3
   1  -4   0 1931.43 466.569   4
   1  -4   0 1746.46 477.617  22
   1  -4   1 593.851 346.526  20
   1  -4   1 1073.37 402.009   4
  -1   4  -1 925.507 323.783   3
   1  -4   1 638.552 377.251  22
  -1   4  -2 112004. 2735.80   3
   1  -4   2 108014. 3371.12  22
   1  -4   2 113899. 3384.44  20
  -1   4  -3 88771.9 2353.77  15
   1  -4   3 87942.2 2192.63  11
  -1   4  -3 88270.5 2380.03   3
   1  -4   3 86913.3 3117.46  22
   1  -4   3 92289.7 3221.35  20
  -1   4  -4 12959.6 619.876  30
  -1   4  -4 12690.4 1007.30  15
   1  -4   4 12192.3 1232.48  22
   1  -4   4 13570.5 1325.70  20
   1  -4   4 14046.1 1343.82   4
  -1   4  -4 13951.7 929.529   3
   1  -4   5 9454.02 1168.72  20
  -1   4  -5 8287.95 526.265  30
   1  -4   5 8031.51 1057.32   4
   1  -4   6 1390.61 503.141  20
   1  -4   6 2205.49 634.745   4
  -1   4  -6 2380.40 316.623  30
   1  -4   7 46877.1 1475.51  56
  -1   4  -7 46054.3 1435.97  49
   1  -4   7 44511.1 1369.60  45
   1  -4   7 50418.5 2655.72   4
  -1   4  -7 45329.5 1358.02  30
   1  -4   8 14669.0 875.199  56
  -1   4  -8 15975.8 870.279  49
   1  -4   8 14974.1 836.709  45
   1  -4   8 16797.9 1597.96   4
  -1   4  -8 16476.8 880.954  30
   1  -4   9 1068.27 276.214  45
  -1   4  -9 1123.70 284.931  49
   1  -4   9 739.569 276.129  56
  -1   4  -9 1082.48 307.178  30
   1  -4  10 571.316 298.839  56
  -1   4 -10 675.476 248.751  49
   1  -4  10 467.368 261.948  45
  -1   4 -10 556.621 271.069  36
   1  -4  10 571.022 234.797  31
  -1   4 -10 553.450 248.681  30
   1  -4  11 27705.8 1261.89  56
  -1   4 -11 27432.8 1144.58  49
   1  -4  11 25793.6 2137.43  21
   1  -4  11 27306.9 1227.99  45
  -1   4 -11 28172.8 1224.93  36
   1  -4  11 24934.0 1087.78  31
  -1   4 -11 29970.7 1287.59  30
   1  -4  12 210.536 258.698  56
  -1   4 -12 490.010 219.495  49
   1  -4  12-339.328 430.472  21
  -1   4 -12 486.433 249.701  24
   1  -4  12 244.596 254.667  45
  -1   4 -12 141.491 231.611  36
  -1   4 -12 265.344 271.562  30
   1  -4  12 182.163 168.358  31
  -1   4 -13 2835.16 789.278  15
   1  -4  13 2583.36 462.001  56
  -1   4 -13 2576.03 378.022  49
   1  -4  13 2940.33 479.467  45
  -1   4 -13 2653.12 403.033  24
   1  -4  13 2679.55 868.513  21
  -1   4 -13 2717.67 432.616  36
  -1   4 -13 2772.78 468.344  30
   1  -4  14 514.453 263.345  56
   1  -4  14 805.973 307.707  45
  -1   4 -14 615.156 259.536  36
  -1   4 -14 874.365 279.993  30
   1  -4  14 604.825 449.414  21
  -1   4 -14 773.304 268.385  24
   1  -4  15-192.383 235.594  56
  -1   4 -15 282.475 191.067  24
  -1   4 -15 10.2629 201.667  36
   1  -4  15-19.9493 188.924  38
  -1   4 -15 50.2196 177.400  30
  -1   4 -16 962.797 237.012  36
   1  -4  16 792.767 260.386  38
  -1   4 -16 759.538 220.368  24
  -1   4 -16 1030.42 260.627  41
  -1   4 -17 234.385 152.828  41
   1  -4  17 16.7624 149.320  38
  -1   4 -17 134.233 125.244  36
  -1   4 -18-151.665 129.465  41
   1  -4  18 97.8387 105.144  38
  -1   3  19 2571.28 280.668  43
  -1   3  18-37.9518 190.618  43
  -1   3  17 1744.47 327.846  43
  -1   3  17 1832.97 329.987  46
  -1   3  16 10564.2 752.054  43
  -1   3  16 10128.6 714.460  46
  -1   3  16 9536.59 679.494  33
  -1   3  15 8659.32 675.853  46
  -1   3  15 7457.05 630.689  33
  -1   3  14 780.003 302.250  46
  -1   3  14 656.255 287.112  51
  -1   3  14 682.099 277.806  33
  -1   3  13 23535.0 1142.62  33
  -1   3  13 26169.4 1138.78  46
  -1   3  13 24661.6 1156.91  51
   1  -3 -13 23045.9 1946.06  13
  -1   3  13 27825.8 2296.87   7
  -1   3  12 41.4875 203.218  33
  -1   3  12-69.5051 223.442  46
  -1   3  12-110.775 186.663  51
   1  -3 -12 324.181 298.911  13
   1  -3 -12-406.273 305.142  14
  -1   3  12 261.399 314.359   7
  -1   3  11 7661.07 633.432  33
  -1   3  11 6950.00 575.449  46
  -1   3  11 7763.12 627.628  51
   1  -3 -11 6243.00 962.016  13
   1  -3 -11 7529.97 1061.82  14
  -1   3  11 6218.41 1016.48   7
  -1   3  10 32367.9 1222.86  33
  -1   3  10 34380.1 1153.97  46
   1  -3 -10 32178.0 2040.92  14
   1  -3 -10 36110.0 2093.97  13
  -1   3  10 32521.7 2180.18   7
  -1   3  10 33017.3 1189.98  51
  -1   3   9 5059.07 480.012  33
   1  -3  -9 3747.15 686.647  14
   1  -3  -9 4604.03 733.501  13
  -1   3   9 3821.09 759.085   7
   1  -3  -9 3642.72 584.135   2
   1  -3  -8 4617.64 687.755  14
   1  -3  -8 2765.13 548.662  13
  -1   3   8 3532.11 684.213   7
   1  -3  -8 2579.75 468.026   2
   1  -3  -7 4140.44 655.210  14
   1  -3  -7 5367.94 676.007  13
   1  -3  -7 3762.92 518.118   2
  -1   3   7 4351.70 709.236   7
  -1   3   7 3756.27 652.570   3
   1  -3  -6 21989.0 1332.57  14
   1  -3  -6 21077.9 1182.39  13
  -1   3   6 24015.9 1509.52   3
  -1   3   6 20168.9 1392.76   7
   1  -3  -6 22590.6 1125.89   2
   1  -3  -6 21294.8 1463.69  10
   1  -3  -5 112931. 2468.99  13
   1  -3  -5 118941. 2911.29  14
   1  -3  -5 120148. 3254.78  10
  -1   3   5 126491. 3271.82   3
   1  -3  -5 119604. 2301.24   2
   1  -3  -5 119572. 2982.19  20
   1  -3  -4 17799.9 1077.91  14
   1  -3  -4 16771.2 845.702  13
  -1   3   4 17879.5 1193.24   3
   1  -3  -4 17542.1 762.789   2
   1  -3  -4 19503.7 1305.41   1
   1  -3  -4 17838.2 863.975   4
   1  -3  -4 18314.1 1242.05  10
   1  -3  -4 18631.3 1120.39  20
   1  -3  -3 28419.6 1321.57  14
   1  -3  -3 28908.9 1493.35  10
   1  -3  -3 28777.3 1502.90   1
  -1   3   3 28520.4 1426.46   3
   1  -3  -3 28115.3 1324.91  20
   1  -3  -2 8123.88 711.158  14
  -1   3   2 8092.72 751.650   3
   1  -3  -2 7807.91 768.952   1
   1  -3  -2 8653.27 808.764  10
   1  -3  -2 7271.77 602.869   6
   1  -3  -2 7407.13 674.566  20
   1  -3  -1 1091.40 286.592  20
   1  -3  -1 1762.88 368.193  14
  -1   3   1 2240.71 409.106   3
   1  -3  -1 1801.02 429.562   1
   1  -3  -1 1723.10 337.435   6
   1  -3   0 29866.7 1369.28  14
  -1   3   0 30817.4 1327.86   3
   1  -3   0 30170.6 1296.80   6
   1  -3   0 32038.1 1533.93  22
   1  -3   0 30515.5 1378.53  20
  -1   3  -1 45310.2 1316.22  15
  -1   3  -1 45676.2 1580.49   3
   1  -3   1 46441.4 1895.69  22
   1  -3   1 44168.6 1713.39  20
  -1   3  -2 77247.9 1924.56  15
   1  -3   2 72778.2 2411.43  22
   1  -3   2 78399.0 2422.18  20
  -1   3  -2 77624.7 2027.68   3
   1  -3   3 16462.3 1218.23  22
   1  -3   3 18660.8 1258.02  20
   1  -3   3 17922.0 1256.56   4
  -1   3  -3 19081.2 1003.11   3
   1  -3   3 17740.5 871.294  11
   1  -3   4 14174.8 1201.68  20
   1  -3   4 14116.2 720.693  11
   1  -3   4 15023.9 1223.31   4
  -1   3  -4 14757.7 876.608   3
   1  -3   5 202.967 334.309  20
   1  -3   5 47.8037 331.734   4
  -1   3  -5 258.726 208.999   3
   1  -3   6 1584.29 547.340  20
  -1   3  -6 2310.48 301.249  30
   1  -3   6 2389.69 589.089   4
   1  -3   7 4733.71 893.764  20
   1  -3   7 5813.37 845.242   4
  -1   3  -7 6681.63 511.723  30
   1  -3   8 565.101 351.205   4
  -1   3  -8 726.702 234.740  30
   1  -3   9 1093.24 261.516  56
  -1   3  -9 984.061 239.921  49
   1  -3   9 752.051 234.960  45
   1  -3   9 107.063 283.373   4
  -1   3  -9 893.381 257.514  30
  -1   3 -10 5942.32 512.453  49
   1  -3  10 6179.91 1025.68  21
   1  -3  10 5674.60 539.835  45
   1  -3  10 5641.65 557.564  56
   1  -3  10 5244.16 532.425  31
  -1   3 -10 6098.35 574.227  30
   1  -3  11 3407.19 471.173  56
  -1   3 -11 3719.52 410.285  49
   1  -3  11 2584.97 416.060  45
   1  -3  11 3230.11 752.663   7
   1  -3  11 2406.82 717.412  21
   1  -3  11 2859.81 409.509  31
  -1   3 -11 3642.78 478.395  30
   1  -3  12 3578.91 488.037  56
   1  -3  12 1716.33 689.713  21
   1  -3  12 3293.80 788.276   7
   1  -3  12 2903.15 448.403  45
  -1   3 -12 3282.22 450.471  36
  -1   3 -12 3274.38 476.684  30
   1  -3  12 3175.85 420.513  31
   1  -3  13 29908.8 2252.61  21
  -1   3 -13 41161.2 1500.87  24
   1  -3  13 36945.1 1458.85  56
   1  -3  13 40786.3 1497.30  45
  -1   3 -13 39346.6 1400.13  36
  -1   3 -13 42274.6 1501.68  30
   1  -3  13 32839.3 1217.78  31
  -1   3 -14 1234.75 576.635  15
   1  -3  14 559.369 281.593  56
   1  -3  14 353.589 286.751  45
  -1   3 -14 399.519 228.978  36
  -1   3 -14 422.110 238.033  30
   1  -3  14 540.267 535.585  21
  -1   3 -14 317.298 231.570  24
   1  -3  15 3137.64 466.441  56
  -1   3 -15 2953.68 801.527  23
  -1   3 -15 3781.86 470.307  24
  -1   3 -15 3007.86 405.984  30
   1  -3  15 3091.03 484.711  38
  -1   3 -15 3187.18 408.639  36
  -1   3 -16 554.035 372.939  23
  -1   3 -16 151.911 198.571  24
  -1   3 -16 15.6625 178.556  36
   1  -3  16-233.984 238.050  38
  -1   3 -16 190.089 188.323  30
   1  -3  17 764.719 234.558  38
  -1   3 -17 777.832 214.015  36
  -1   3 -17 610.291 206.166  24
  -1   3 -17 713.473 247.345  41
   1  -3  18-5.97617 160.732  38
  -1   3 -18-65.5640 132.518  41
   1  -3  19 420.197 137.941  38
  -1   3 -19 269.282 141.901  41
  -1   2  19 12204.4 556.774  43
  -1   2  19 12276.9 602.739  46
  -1   2  18 7908.90 565.541  46
  -1   2  18 7594.48 529.035  43
  -1   2  17 1933.72 282.625  38
  -1   2  17 2119.63 344.064  43
  -1   2  17 2571.65 392.374  46
   1  -2 -16 29818.0 2166.92  23
  -1   2  16 27488.8 1072.87  38
  -1   2  16 27951.5 1152.62  33
  -1   2  16 35002.4 1311.45  46
  -1   2  16 35017.5 1312.34  43
   1  -2 -15 19172.0 1773.13  23
  -1   2  15 22178.9 1070.27  46
  -1   2  15 19807.5 940.834  38
  -1   2  15 18778.9 981.834  33
  -1   2  14 51941.1 1733.27  51
  -1   2  14 49953.6 1612.69  33
  -1   2  14 57516.0 1710.44  46
  -1   2  14 51942.2 1522.76  38
   1  -2 -14 55056.3 3114.85  13
  -1   2  13 83218.5 3914.49   7
  -1   2  13 78240.0 2077.93  51
  -1   2  13 77343.9 2004.19  33
  -1   2  13 84082.8 2011.22  46
  -1   2  13 76575.6 1839.69  38
   1  -2 -13 78818.5 3607.38  13
  -1   2  12 3580.95 794.992   7
   1  -2 -12 4265.14 809.806   2
  -1   2  12 3561.64 472.898  51
  -1   2  12 3160.73 444.046  33
  -1   2  12 4461.04 488.907  46
  -1   2  12 4315.38 437.118  38
   1  -2 -12 4476.18 870.094  13
  -1   2  11 53759.7 2869.21   7
   1  -2 -11 53109.4 2611.95   2
  -1   2  11 52791.0 1556.14  51
  -1   2  11 53909.4 1574.25  33
  -1   2  11 55560.8 1524.75  46
  -1   2  11 48979.0 1375.34  38
   1  -2 -11 54351.7 2383.31  12
   1  -2 -11 53902.5 2699.70  13
  -1   2  10 45630.6 1382.54  33
  -1   2  10 46168.9 2518.18   7
   1  -2 -10 46387.0 2287.44   2
  -1   2  10 47701.3 1417.19  35
  -1   2  10 46364.3 1313.33  46
   1  -2 -10 46106.9 2351.46  13
   1  -2 -10 49568.9 2058.28  16
   1  -2 -10 48560.8 2140.44  12
   1  -2  -9 211313. 4258.15  12
   1  -2  -9 212688. 3966.61  16
   1  -2  -9 202037. 4440.08   2
  -1   2   9 199820. 4880.21   7
  -1   2   8 125729. 3642.64   7
   1  -2  -8 125863. 3247.10   2
  -1   2   7 439.036 296.226   3
   1  -2  -7 898.700 312.713   2
  -1   2   7 944.298 399.657   7
  -1   2   6 40010.2 1829.31   7
   1  -2  -6 39081.0 1554.69   2
  -1   2   6 41250.8 1774.40   3
   1  -2  -5 73326.1 2027.77  14
  -1   2   5 75442.8 2230.33   3
  -1   2   5 75979.5 2346.56   7
   1  -2  -5 71058.1 1192.34   6
   1  -2  -4 61400.1 1682.32  14
  -1   2   4 57951.3 1914.94   7
  -1   2   4 58000.3 1855.65   3
   1  -2  -4 56869.4 1203.03   6
   1  -2  -3 292082. 3404.09  14
   1  -2  -3 285513. 2894.00   6
  -1   2   3 298330. 4036.05   7
  -1   2   3 292106. 3938.47   3
   1  -2  -3 301304. 3991.44  10
   1  -2  -3 297426. 4169.64   1
   1  -2  -2 20913.6 633.818  13
   1  -2  -2 21871.8 894.751  14
   1  -2  -2 21486.1 1027.96  10
  -1   2   2 20751.8 1016.58   3
   1  -2  -2 21665.0 1082.03   1
   1  -2  -2 21496.1 847.944   6
   1  -2  -1 27248.6 1000.84  14
  -1   2   1 27729.9 1126.44   3
   1  -2  -1 28424.4 1158.88  10
   1  -2  -1 27377.2 1168.64   1
   1  -2  -1 27603.1 1006.78   6
   1  -2   0 340777. 3645.67  14
  -1   2   0 341076. 3831.65   3
   1  -2   0 340674. 3671.09   6
   1  -2   1 223935. 3515.49  22
   1  -2   1 231159. 3148.89   6
  -1   2  -1 221776. 3079.38   3
  -1   2  -2 122195. 2314.53  15
   1  -2   2 116128. 2648.95  22
   1  -2   2 117632. 2411.87   6
  -1   2  -2 116193. 2220.79   3
   1  -2   2 114496. 2010.40  11
   1  -2   3 4330.68 558.192  22
   1  -2   3 3988.63 532.080  20
   1  -2   3 3005.38 454.116   6
  -1   2  -3 3118.96 405.500   3
   1  -2   3 2680.36 328.178  11
   1  -2   4 45861.5 1857.36  20
  -1   2  -4 38325.5 1310.28   3
  -1   2  -5 99490.4 2685.86  16
   1  -2   5 109308. 3143.73  20
   1  -2   5 107210. 2781.50   4
  -1   2  -5 98500.3 2140.28   3
  -1   2  -6 52478.4 2166.31  16
   1  -2   6 51119.2 2378.99  20
  -1   2  -6 54939.2 1645.88   3
   1  -2   6 54634.1 2123.87   4
  -1   2  -7 125247. 3637.58  16
  -1   2  -7 123467. 2018.84  30
   1  -2   7 135346. 3503.35   4
  -1   2  -7 133709. 2617.26   3
  -1   2  -8 23857.8 1704.89  16
  -1   2  -8 25458.2 974.577  30
   1  -2   8 27183.3 1641.41   4
   1  -2   9 1772.15 542.528  21
   1  -2   9 2024.13 459.535   4
  -1   2  -9 888.937 488.532  16
  -1   2  -9 1889.01 303.168  30
   1  -2  10 17334.5 884.067  56
   1  -2  10 18067.9 1574.15  21
   1  -2  10 16011.8 1515.76   7
   1  -2  10 17270.9 868.639  45
  -1   2 -10 17665.9 1475.57  13
   1  -2  10 14245.2 776.826  31
  -1   2 -10 17201.2 861.703  30
   1  -2  11 23066.7 1066.52  56
   1  -2  11 21651.1 1803.88  21
   1  -2  11 19523.2 1767.01   7
   1  -2  11 21367.3 1001.63  45
   1  -2  11 21291.1 968.061  31
  -1   2 -11 22776.9 1020.97  30
  -1   2 -11 22435.4 1744.09  13
  -1   2 -12 50713.9 2736.45  13
   1  -2  12 46058.1 1577.75  56
   1  -2  12 46935.8 2723.50  21
   1  -2  12 41563.8 2691.03   7
   1  -2  12 48509.3 1561.11  45
  -1   2 -12 54273.7 1555.70  36
  -1   2 -12 49606.3 1540.06  30
   1  -2  12 47587.5 1446.23  31
  -1   2 -13 5506.24 995.647  13
   1  -2  13 6247.34 615.766  56
   1  -2  13 4940.53 997.414  21
   1  -2  13 5203.46 1010.02   7
   1  -2  13 6334.13 614.370  45
  -1   2 -13 6471.29 569.532  36
  -1   2 -13 6425.69 601.903  30
   1  -2  13 5965.90 548.501  31
   1  -2  14 6140.28 617.308  56
  -1   2 -14 5301.73 521.424  36
   1  -2  14 6418.77 677.188  38
  -1   2 -14 6889.38 673.404  24
   1  -2  14 5164.66 499.473  31
  -1   2 -14 6406.47 602.575  30
  -1   2 -15-215.314 343.042  23
  -1   2 -15 952.147 309.391  24
  -1   2 -15 659.421 234.186  36
   1  -2  15 1054.81 347.607  38
  -1   2 -15 881.412 507.318  15
  -1   2 -15 778.787 251.197  30
  -1   2 -16 22149.2 984.915  30
  -1   2 -16 25527.7 1174.37  24
  -1   2 -16 20870.6 1927.24  23
  -1   2 -16 22642.6 953.717  36
   1  -2  16 22289.2 1146.28  38
  -1   2 -17 5072.54 516.048  41
  -1   2 -17 5044.23 515.843  24
   1  -2  17 4144.96 499.438  38
  -1   2 -17 4552.30 407.253  36
  -1   2 -18 899.729 237.495  41
   1  -2  18 931.649 248.099  38
  -1   2 -19 152.684 125.509  41
   1  -2  19 280.563 167.730  38
  -1   1  20 1680.55 221.400  46
  -1   1  19 1854.63 288.857  46
  -1   1  18 3509.25 360.591  43
  -1   1  18 3053.72 336.034  38
  -1   1  17 484.584 281.248  46
  -1   1  17 308.475 222.676  43
   1  -1 -17 844.938 364.149  23
  -1   1  17 473.973 175.663  38
  -1   1  16 150.321 279.358  43
  -1   1  16 18.8276 275.218  46
  -1   1  16 40.7516 147.145  38
   1  -1 -16 130.378 189.159  24
  -1   1  15 711.288 299.025  46
  -1   1  15 507.945 259.383  43
  -1   1  15 452.126 207.639  38
   1  -1 -15 1356.71 566.783  13
  -1   1  14 27999.2 2364.21   7
  -1   1  14 29420.5 1235.54  33
  -1   1  14 33096.0 1315.83  46
  -1   1  14 31886.0 1246.46  38
   1  -1 -14 34941.2 2492.32  13
   1  -1 -14 35461.8 2220.34  16
   1  -1 -13 2346.83 617.356  12
  -1   1  13 1876.42 648.284   7
   1  -1 -13 1451.18 574.947   2
  -1   1  13 2633.28 435.240  51
  -1   1  13 1925.43 359.794  33
  -1   1  13 2070.05 382.108  46
  -1   1  13 1687.82 327.528  38
   1  -1 -13 2112.59 563.286  16
   1  -1 -13 2324.50 643.370  13
   1  -1 -12 9628.33 1214.30   2
  -1   1  12 8173.75 1184.85   7
  -1   1  12 7731.05 666.370  51
  -1   1  12 6866.23 599.466  33
  -1   1  12 8294.03 637.529  46
  -1   1  12 6876.54 613.373  38
   1  -1 -12 7605.20 1010.78  12
   1  -1 -12 7622.99 953.869  16
   1  -1 -11 953.784 378.067   2
  -1   1  11 39.2040 264.163   7
   1  -1 -11 573.276 267.230   8
   1  -1 -11 468.143 235.680  12
  -1   1  11 571.090 227.160  51
  -1   1  11 556.132 237.609  33
  -1   1  11 712.884 268.717  35
  -1   1  11 787.331 209.254  38
  -1   1  11 874.063 269.409  46
   1  -1 -11 749.333 344.167  16
   1  -1 -10 35267.0 1911.59  12
   1  -1 -10 33071.1 1714.15   8
   1  -1 -10 34759.1 2004.22   2
  -1   1  10 34403.2 2140.69   7
   1  -1  -9 7177.24 835.574  12
   1  -1  -9 7792.74 812.941   8
  -1   1   9 7405.49 955.177   7
   1  -1  -9 9119.21 986.123   2
  -1   1   8 4679.82 732.174   7
   1  -1  -8 3830.51 550.832   8
   1  -1  -8 4426.67 664.687   2
  -1   1   7 630.486 279.292   3
  -1   1   7 353.072 294.474   7
  -1   1   6 42103.6 1774.75   7
  -1   1   6 45429.3 1606.73   3
   1  -1  -6 40726.7 888.488   5
  -1   1   5 72216.7 2139.25   7
  -1   1   5 74636.2 1940.38   3
   1  -1  -5 68831.9 1211.39   5
  -1   1   4 144606. 2524.93   3
  -1   1   4 146779. 2784.80   7
   1  -1  -4 140711. 1790.53   5
  -1   1   3 749195. 5361.37   3
  -1   1   3 766982. 5769.98   7
  -1   1   2 85936.5 1747.49   3
   1  -1  -2 84514.0 1457.82   5
  -1   1   2 85448.2 1755.21   7
  -1   1   1 23997.0 908.002   3
   1  -1  -1 23917.0 816.091  10
   1  -1  -1 22915.0 796.085   5
   1  -1   0 110404. 1785.65   5
  -1   1   0 112334. 1914.76   3
  -1   1  -1 174340. 2331.58  15
   1  -1   1 171350. 2192.43  11
  -1   1  -1 174134. 2392.64   3
  -1   1  -2 12450.6 471.484  13
   1  -1   2 12841.9 692.109   6
   1  -1   2 12700.5 597.875  11
  -1   1  -2 13230.9 698.088   3
  -1   1  -3 56325.0 1243.00  13
  -1   1  -3 53662.0 1424.55   3
   1  -1   3 57800.5 1489.41   6
  -1   1  -4 10806.5 775.496  16
   1  -1   4 13542.3 953.773  20
  -1   1  -4 12625.4 732.502   3
   1  -1   4 12823.7 756.951   6
  -1   1  -5 11654.5 890.856  16
   1  -1   5 10883.5 760.709   6
  -1   1  -6 118091. 3040.31  16
   1  -1   6 126724. 2719.17   4
  -1   1  -7 20932.9 1401.37  16
   1  -1   7 21083.2 1218.08   4
  -1   1  -8 879.599 373.891  16
   1  -1   8 1144.83 450.910  21
   1  -1   8 1067.90 339.900   4
   1  -1   9 1109.03 416.689  21
  -1   1  -9 1566.45 511.289  16
  -1   1  -9 1598.40 263.044  30
   1  -1   9 1819.34 460.546   7
   1  -1   9 1564.43 394.140   4
   1  -1  10 13878.5 1354.38  21
   1  -1  10 12804.1 1272.71   7
  -1   1 -10 15027.9 1427.99  16
  -1   1 -10 14677.1 1323.11  13
   1  -1  10 16139.4 775.677  31
  -1   1 -10 14065.0 728.339  30
   1  -1  11 8487.87 644.224  56
   1  -1  11 7943.10 1090.90  21
   1  -1  11 7107.93 999.126   7
   1  -1  11 7941.57 614.283  45
  -1   1 -11 8287.84 586.670  30
   1  -1  11 7613.69 574.470  31
  -1   1 -11 7186.79 1021.99  13
  -1   1 -12 1650.28 569.376  13
   1  -1  12 1496.11 336.610  56
   1  -1  12 1413.63 574.801  21
   1  -1  12 1474.92 277.271  46
   1  -1  12 1859.99 348.727  45
  -1   1 -12 1788.00 310.795  30
   1  -1  12 1946.14 354.002  31
  -1   1 -12 2180.67 322.434  36
   1  -1  12 1721.37 561.292   7
   1  -1  13 42.6181 194.639  56
  -1   1 -13 410.679 192.148  30
   1  -1  13 180.305 184.701  31
   1  -1  13-341.820 186.649  46
   1  -1  13 348.164 254.716  38
  -1   1 -13-7.86792 185.182  36
   1  -1  13-302.113 251.963   7
  -1   1 -14 11156.3 830.876  24
   1  -1  14 9906.27 682.978  31
  -1   1 -14 11108.5 725.874  30
   1  -1  14 10527.8 688.285  46
   1  -1  14 10063.3 826.372  38
  -1   1 -14 10129.5 660.812  36
  -1   1 -14 9278.98 1331.68  13
  -1   1 -15 6542.25 649.505  24
  -1   1 -15 6170.00 1131.29  23
   1  -1  15 5678.66 507.262  31
  -1   1 -15 6023.70 532.906  30
   1  -1  15 5935.32 530.191  46
   1  -1  15 6136.14 659.373  38
  -1   1 -15 6159.47 508.844  36
  -1   1 -15 7231.34 1253.11  13
  -1   1 -16 3893.50 502.801  24
  -1   1 -16 3627.33 894.424  23
   1  -1  16 2887.66 359.465  31
  -1   1 -16 3434.67 398.692  30
   1  -1  16 3576.44 510.370  38
  -1   1 -17 278.295 221.199  41
  -1   1 -17 8.83450 190.925  24
   1  -1  17-24.3146 229.819  38
  -1   1 -18 7023.04 551.587  41
  -1   1 -18 8140.91 612.082  24
   1  -1  18 7364.57 598.938  38
  -1   1 -19 113.230 129.955  41
   1  -1  19 132.158 148.182  38
   1  -1  20-70.0603 106.883  38
  -1   0  20 2688.53 266.938  46
  -1   0  19 302.996 165.707  46
  -1   0  19 256.641 138.208  38
  -1   0  18-0.67650 200.046  46
   1   0 -18-289.562 170.756  24
  -1   0  18 105.292 144.112  38
  -1   0  17 569.761 276.101  46
  -1   0  17 591.054 228.818  38
   1   0 -17 541.818 239.693  24
  -1   0  16 8001.99 671.424  38
  -1   0  16 9425.07 731.877  46
   1   0 -16 10177.4 1250.16  16
  -1   0  15 12048.4 812.630  38
  -1   0  15 13156.0 853.837  46
  -1   0  15 13991.6 810.451  43
   1   0 -15 15205.5 1691.83  13
   1   0 -15 11075.8 1322.88  16
  -1   0  14 7309.15 598.774  43
  -1   0  14 6776.52 617.037  46
   1   0 -14 7645.79 1063.47  16
  -1   0  14 5455.64 577.010  38
  -1   0  14 6390.22 1113.73   7
   1   0 -13-292.348 341.857  12
   1   0 -13 1037.39 485.136   2
  -1   0  13 1239.53 502.631   7
  -1   0  13 449.996 274.881  46
  -1   0  13 353.391 243.586  38
   1   0 -13 507.506 338.797  16
  -1   0  12 15587.0 1627.21   7
   1   0 -12 16184.6 1554.22   2
  -1   0  12 16321.0 937.214  51
  -1   0  12 14900.8 842.318  33
  -1   0  12 15990.8 862.753  46
  -1   0  12 16262.4 890.470  35
  -1   0  12 15633.6 882.312  38
   1   0 -12 16067.7 1492.16  12
   1   0 -12 15745.1 1406.74  16
   1   0 -11 70826.2 3046.05   2
   1   0 -11 68538.0 2704.49   8
  -1   0  11 66351.8 3165.93   7
  -1   0  11 70287.9 1802.61  51
  -1   0  11 61605.3 1611.56  33
  -1   0  11 67418.3 1684.13  35
  -1   0  11 64526.0 1660.56  46
   1   0 -11 64936.2 2783.40  12
   1   0 -11 67822.2 2769.55  16
   1   0 -10 32355.6 1882.40  12
   1   0 -10 33424.1 1780.21   8
   1   0 -10 33501.6 1977.38   2
  -1   0  10 32149.5 2077.64   7
   1   0  -9 1886.10 375.001  19
   1   0  -9 1708.68 503.990   2
   1   0  -9 1803.65 361.411   9
   1   0  -9 2161.84 501.497  12
   1   0  -9 2065.39 454.658   8
  -1   0   9 1964.19 537.178   7
   1   0  -8 57117.6 2097.49   8
   1   0  -8 55835.0 1786.97   9
  -1   0   8 53272.7 2317.86   7
   1   0  -7 46721.9 1600.97   9
   1   0  -7 49363.5 1828.36   8
  -1   0   7 48090.8 2045.50   7
  -1   0   6 116163. 2910.32   7
  -1   0   6 112062. 2103.66   3
  -1   0   5 272360. 3198.16   3
  -1   0   5 278594. 4112.51   7
  -1   0   4 57990.5 1337.03   3
  -1   0   4 60970.9 1733.49   7
  -1   0   3 674232. 5122.10   7
  -1   0   3 673488. 4096.84   3
   1   0  -2 4359.78 342.382   1
  -1   0   2 3861.76 354.966   7
  -1   0   2 4182.30 336.365   3
   1   0  -1 44228.4 1028.94  11
  -1   0   1 45039.1 1023.83   3
   1   0  -1 45006.3 991.718   1
  -1   0   1 45309.6 945.588   7
  -1   0   0 419945. 3204.97   3
  -1   0   0 427013. 2320.63   7
   1   0   1 251030. 2427.01   5
  -1   0  -2 8552.45 471.083  13
   1   0   2 8441.72 479.737   5
  -1   0  -3 26202.6 923.891  13
   1   0   3 28192.4 882.362   5
  -1   0  -4 216075. 2959.41  13
   1   0   4 203767. 2475.96   6
   1   0   5 230620. 3643.45  21
  -1   0  -5 225174. 3426.93  13
  -1   0  -5 233707. 3628.61  16
   1   0   5 224912. 2739.24   6
   1   0   6 46332.3 1788.38  21
  -1   0  -6 47923.7 1741.80  13
  -1   0  -6 45870.5 1749.49  16
   1   0   6 42148.2 1547.54   7
   1   0   6 44997.5 1307.58   6
   1   0   7 20770.5 1312.73  21
  -1   0  -7 20552.5 1261.86  13
  -1   0  -7 20545.8 1294.42  16
   1   0   7 21047.4 1222.59   7
   1   0   7 21990.4 1024.45   4
   1   0   8 119464. 3307.77  21
  -1   0  -8 116641. 3250.00  16
  -1   0  -8 116897. 3218.47  13
   1   0   8 114181. 2453.28   4
   1   0   8 111088. 3054.78   7
   1   0   9 24715.0 1631.83  21
  -1   0  -9 23270.2 1570.53  16
  -1   0  -9 22246.4 1523.40  13
   1   0   9 21997.8 1477.87   7
   1   0  10 13591.9 1255.80   7
  -1   0 -10 14505.5 665.773  30
  -1   0 -10 15361.0 1368.68  13
  -1   0 -10 13411.1 1264.18  16
   1   0  10 14996.4 1346.94  21
  -1   0 -11 24328.6 1822.34  13
   1   0  11 23010.8 1748.29   7
   1   0  11 25302.4 1058.64  56
   1   0  11 26474.7 1126.91  38
   1   0  11 24396.2 983.668  31
  -1   0 -11 23796.9 888.636  30
   1   0  12 322.603 288.752   7
  -1   0 -12 201.490 143.249  30
   1   0  12 75.6221 160.277  31
   1   0  12 90.6605 174.733  46
   1   0  12 76.7296 169.226  38
  -1   0 -12-93.8951 334.423  13
   1   0  13 1487.80 526.734   7
  -1   0 -13 2442.82 420.637  24
  -1   0 -13 2247.34 330.329  30
   1   0  13 2485.66 372.034  31
   1   0  13 2033.89 352.362  46
   1   0  13 1923.10 389.366  38
  -1   0 -13 2375.19 697.726  13
  -1   0 -14-19.7763 238.601  24
   1   0  14 16.4151 165.344  31
   1   0  14 100.268 188.106  46
   1   0  14 114.649 212.041  38
  -1   0 -15 13774.9 906.865  24
  -1   0 -15 13472.1 1637.05  23
   1   0  15 12458.5 753.477  31
   1   0  15 14603.2 829.453  46
   1   0  15 13568.6 927.296  38
  -1   0 -15 13603.8 1654.10  13
  -1   0 -16 6635.57 1182.40  23
  -1   0 -16 7570.49 678.970  24
   1   0  16 5480.86 499.442  31
   1   0  16 7279.84 583.654  46
   1   0  16 7529.14 695.011  38
  -1   0 -17 127.089 167.506  41
   1   0  17-317.199 199.574  46
  -1   0 -17-211.971 408.952  23
  -1   0 -17 15.1872 205.848  24
   1   0  17-119.992 245.973  38
  -1   0 -18 1108.19 254.102  41
   1   0  18 596.311 189.463  46
  -1   0 -18 1208.16 281.636  24
   1   0  18 1042.03 273.652  38
  -1   0 -19-9.63392 108.124  41
   1   0  19 88.4149 166.847  38
   1   0  20 1305.03 210.122  38
  -1  -1  20 506.252 140.852  46
  -1  -1  19 2413.01 296.107  46
  -1  -1  19 1220.04 215.651  38
  -1  -1  18 774.020 252.688  46
   1   1 -18 721.411 212.222  24
  -1  -1  18 384.053 193.112  38
  -1  -1  17 6663.76 582.586  38
  -1  -1  17 8329.07 646.069  46
  -1  -1  16 12172.1 818.018  46
   1   1 -16 12510.1 703.690  30
  -1  -1  16 11261.5 801.113  38
   1   1 -16 9820.21 1308.59  16
  -1  -1  15 16898.1 957.033  46
   1   1 -15 15995.7 808.882  30
  -1  -1  15 14614.0 933.118  38
   1   1 -15 18445.0 1872.29  13
   1   1 -15 17861.1 1736.55  16
  -1  -1  14 5346.97 577.444  38
  -1  -1  14 6008.12 592.149  46
   1   1 -14 5691.03 1000.30  16
  -1  -1  13 638.165 280.149  46
   1   1 -13 365.378 323.778  16
   1   1 -13 423.887 314.720   2
   1   1 -13 714.505 381.224  12
  -1  -1  13 257.514 291.318   7
  -1  -1  12 19305.5 1865.74   7
   1   1 -12 22139.5 1839.03   2
   1   1 -12 22584.8 826.115  29
  -1  -1  12 20721.8 947.956  45
  -1  -1  12 20029.7 993.602  46
  -1  -1  12 18415.2 912.267  35
   1   1 -12 21720.8 1743.21  12
   1   1 -12 19784.4 1648.38  16
  -1  -1  11 14292.4 1518.16   7
   1   1 -11 14020.0 1421.03   2
  -1  -1  11 13633.9 831.145  51
  -1  -1  11 14788.7 767.588  45
  -1  -1  11 13407.5 786.514  46
  -1  -1  11 12495.0 743.592  35
   1   1 -11 13557.6 1344.84  12
   1   1 -11 13445.1 1334.43  16
  -1  -1  11 17089.1 888.814  33
   1   1 -11 14067.5 637.188  29
  -1  -1  10 33180.3 2159.07   7
   1   1 -10 36078.1 2092.45   2
   1   1 -10 34226.9 1913.32   8
   1   1 -10 36585.2 1698.33  19
   1   1 -10 37468.6 2072.69  12
   1   1  -9 82890.3 2818.15   8
  -1  -1   9 82343.9 3167.68   7
   1   1  -9 88593.6 2524.46  19
   1   1  -9 84551.6 2984.29  12
   1   1  -8 66601.0 2490.79  12
   1   1  -8 62345.0 2293.63   8
  -1  -1   8 63339.0 2570.15   7
   1   1  -8 64653.8 2069.81  19
   1   1  -7 3753.94 487.584   9
   1   1  -7 3269.70 549.729   8
  -1  -1   7 3930.51 649.795   7
   1   1  -7 3536.63 488.178  19
   1   1  -6 173732. 2075.16  11
   1   1  -6 178160. 2947.38   9
   1   1  -6 182951. 3432.36   8
  -1  -1   6 177835. 3660.93   7
   1   1  -5 304202. 2622.76  11
   1   1  -5 302208. 4122.37   8
  -1  -1   5 305310. 4374.97   7
   1   1  -4 433104. 4101.05   9
  -1  -1   4 424182. 4668.90   7
   1   1  -4 427400. 2964.35  11
  -1  -1   3 101001. 1114.82   3
   1   1  -3 104818. 1432.92  11
   1   1  -3 99887.5 1875.60   9
  -1  -1   2 7066.86 316.102   3
   1   1  -2 6930.96 285.389   1
  -1  -1   1 310569. 1807.45   1
   1   1   0 482485. 3169.53   9
   1   1   1 7195.29 357.208   9
  -1  -1  -1 7390.99 414.426  14
   1   1   2 316097. 1719.05   7
  -1  -1  -2 331268. 3122.37  15
   1   1   3 18245.3 591.228   7
  -1  -1  -3 18220.2 842.063  15
   1   1   4 85164.3 1357.84   5
   1   1   4 82178.3 1549.58   7
  -1  -1  -4 85434.0 1988.63  13
  -1  -1  -5 195767. 3288.58  13
   1   1   5 196173. 2761.03   7
   1   1   5 193216. 2053.03   6
   1   1   5 201301. 3295.58  21
  -1  -1  -6 159555. 3235.54  13
   1   1   6 158268. 2813.58   7
   1   1   6 160045. 3219.95  21
  -1  -1  -7 288524. 4753.07  13
   1   1   7 283833. 2813.94   4
   1   1   7 291842. 4260.70   7
   1   1   7 288061. 4770.00  21
  -1  -1  -8 1230.33 428.192  13
   1   1   8 1316.62 380.654   7
  -1  -1  -9 2072.30 561.602  13
   1   1   9 1803.11 441.939   7
  -1  -1 -10 46742.9 2374.55  13
   1   1  10 46636.8 2223.92   7
   1   1  11 124357. 3882.02   7
  -1  -1 -11 135181. 2350.28  24
   1   1  11 139481. 2283.99  31
   1   1  11 131592. 2196.29  46
   1   1  11 137780. 2526.60  38
  -1  -1 -11 130109. 4239.35  13
   1   1  12 19410.7 1629.66   7
  -1  -1 -12 21178.8 1000.16  24
   1   1  12 20362.2 925.931  31
   1   1  12 20556.5 924.287  46
   1   1  12 20899.6 1062.70  38
  -1  -1 -12 18545.7 1718.71  13
   1   1  13 187.316 184.194   7
   1   1  13 483.527 211.910  31
   1   1  13 284.291 214.825  46
  -1  -1 -13 525.583 403.682  23
  -1  -1 -13 341.360 231.149  24
   1   1  13 372.640 256.749  38
  -1  -1 -13 571.610 514.039  13
   1   1  14 39967.6 1341.37  31
   1   1  14 35524.5 1289.21  46
  -1  -1 -14 36591.9 1410.68  24
  -1  -1 -14 35633.1 2585.43  23
   1   1  14 35237.6 1469.42  38
  -1  -1 -14 35652.4 2611.93  13
   1   1  15 10011.0 693.871  31
  -1  -1 -15 8868.39 717.739  24
  -1  -1 -15 9154.25 1327.47  23
   1   1  15 9899.03 792.458  38
  -1  -1 -15 13493.7 1665.51  13
  -1  -1 -15 6231.33 1087.37  15
   1   1  15 10503.1 727.081  46
  -1  -1 -16 6980.01 1189.96  23
  -1  -1 -16 7818.63 679.372  24
   1   1  16 8965.53 737.587  38
  -1  -1 -16 8784.37 667.087  41
   1   1  16 7891.70 632.215  46
   1   1  17 10416.8 691.005  46
  -1  -1 -17 10027.4 656.265  41
  -1  -1 -17 10276.8 737.494  24
  -1  -1 -17 11557.3 1441.21  23
   1   1  17 11405.2 795.483  38
   1   1  18 208.597 178.524  46
  -1  -1 -18 56.9505 170.147  24
   1   1  18 203.712 193.126  38
   1   1  19 2247.93 323.230  38
  -1  -1 -20 1951.70 245.706  48
   1   1  20 3534.64 317.497  38
  -1  -2  19 1534.30 233.958  38
  -1  -2  19 2074.80 257.715  46
  -1  -2  18 673.414 224.395  38
  -1  -2  18 831.375 242.259  46
   1   2 -18 585.424 170.242  30
   1   2 -17 1454.08 240.845  36
  -1  -2  17 788.597 249.761  38
  -1  -2  17 1330.00 313.622  46
   1   2 -17 1302.78 255.432  30
  -1  -2  16 833.769 284.885  38
  -1  -2  16 624.766 280.452  46
   1   2 -16 910.829 243.883  30
  -1  -2  15 65.3939 240.441  46
   1   2 -15 221.844 160.317  30
  -1  -2  15-250.564 255.045  38
   1   2 -14 171.440 151.521  29
  -1  -2  14 293.302 251.710  46
   1   2 -13 42.1882 142.453  29
   1   2 -13 200.328 329.755   2
  -1  -2  13 827.442 490.559   7
   1   2 -13 27.0039 275.849  16
  -1  -2  13 129.382 213.091  46
  -1  -2  13-146.301 193.852  45
   1   2 -12-24.1526 164.242  29
   1   2 -12 25.6963 268.017  12
  -1  -2  12 738.725 478.205   7
   1   2 -12-736.814 442.898   2
   1   2 -12 254.250 384.789  16
  -1  -2  12 66.9760 198.871  45
  -1  -2  12-27.2919 225.261  46
   1   2 -11 2838.94 328.649  29
   1   2 -11 3317.32 717.057  12
   1   2 -11 3139.17 704.687   2
  -1  -2  11 2137.79 667.028   7
   1   2 -11 2346.51 626.989  16
  -1  -2  11 3181.62 410.725  45
  -1  -2  11 2644.94 400.018  46
   1   2 -10 2340.94 599.625   2
   1   2 -10 2257.74 620.338  12
  -1  -2  10 1637.60 529.298   7
   1   2 -10 2523.98 300.694  29
  -1  -2  10 2120.66 336.986  46
   1   2  -9 1770.76 526.901  12
   1   2  -9 1964.07 520.564   8
  -1  -2   9 2022.79 600.748   7
   1   2  -9 2243.51 478.710  19
   1   2  -8 31086.3 1736.22   8
  -1  -2   8 29008.8 1845.91   7
  -1  -2   8 30520.2 1462.54  21
   1   2  -8 32455.9 1600.28  19
   1   2  -8 32108.4 1779.34  12
   1   2  -7 6323.87 790.836   8
  -1  -2   7 6652.19 869.630   7
  -1  -2   7 6348.01 975.101  20
  -1  -2   7 5871.56 621.891  21
   1   2  -7 6495.94 721.615  19
   1   2  -7 6219.20 796.158  12
   1   2  -6 27949.1 1454.53   8
  -1  -2   6 28180.6 1677.04  20
   1   2  -6 28023.4 1370.42  19
   1   2  -5 4802.75 592.015   8
  -1  -2   5 6325.30 745.240  20
   1   2  -5 5563.59 598.541  19
   1   2  -5 5259.42 419.591  17
   1   2  -4 15797.4 948.361   8
  -1  -2   4 17775.0 1113.33  20
   1   2  -4 14900.7 707.537  17
   1   2  -4 16257.8 933.238  19
   1   2  -3 54263.4 1584.33   8
  -1  -2   3 60093.6 1840.05  20
   1   2  -3 56600.6 1601.49  19
   1   2  -3 56722.6 1331.47  17
   1   2  -2 259.016 185.842   8
  -1  -2   2 252.729 218.953  14
   1   2  -2 333.151 160.437  17
   1   2  -1 81382.8 1602.92  17
  -1  -2   1 77154.5 1792.11  14
   1   2   0 9035.60 458.047   8
  -1  -2   0 10572.5 643.608  14
  -1  -2  -1 150703. 2047.74  10
  -1  -2  -1 149207. 2373.10  14
  -1  -2  -2 49613.7 1425.18  14
   1   2   2 47993.2 1287.13  17
   1   2   3 165.274 144.335  17
  -1  -2  -3 11.4875 119.877  15
   1   2   4 43998.8 1217.99   7
  -1  -2  -4 44542.1 1543.69  23
  -1  -2  -4 44277.8 1329.90  15
   1   2   5 80056.7 1841.24   7
   1   2   5 80440.8 1120.10   5
  -1  -2  -5 87066.6 2336.54  23
   1   2   5 83630.7 1875.27  17
  -1  -2  -5 82241.4 2050.78  15
  -1  -2  -5 81714.2 2285.54  13
   1   2   6 15508.5 908.262   7
  -1  -2  -6 16531.4 1114.87  23
  -1  -2  -6 14996.8 1078.10  13
   1   2   6 16555.1 866.630  17
   1   2   7 17145.9 1049.78   7
  -1  -2  -7 17457.3 1230.41  23
  -1  -2  -7 17078.5 646.614  24
  -1  -2  -7 16239.2 1203.86  13
   1   2   8 13376.3 1010.23   7
  -1  -2  -8 12637.6 605.412  24
  -1  -2  -8 12806.5 1138.66  23
  -1  -2  -8 13277.1 1172.13  13
   1   2   9 2198.93 458.313   7
  -1  -2  -9 2939.52 634.858  23
  -1  -2  -9 2379.75 306.420  24
  -1  -2  -9 2061.07 513.048  13
  -1  -2 -10 45369.6 1264.97  24
  -1  -2 -10 46121.0 2429.15  23
   1   2  10 46351.4 1267.21  31
  -1  -2 -10 45579.9 2411.29  13
   1   2  10 44828.5 2142.31   7
   1   2  11 25281.9 1721.09   7
  -1  -2 -11 30986.5 2117.53  23
  -1  -2 -11 28709.2 1079.30  24
   1   2  11 29006.1 1062.42  31
   1   2  11 27971.4 1049.99  46
   1   2  11 29303.7 1155.03  38
  -1  -2 -11 27610.0 2007.96  13
   1   2  12 937.209 370.801   7
   1   2  12 350.945 186.059  31
   1   2  12 583.289 246.161  46
  -1  -2 -12 614.532 225.627  24
  -1  -2 -12 93.3157 339.484  23
   1   2  12 490.389 229.701  38
  -1  -2 -12 182.822 335.880  13
   1   2  13 2384.64 381.359  31
   1   2  13 2806.66 399.787  46
  -1  -2 -13 2400.77 737.369  23
  -1  -2 -13 2008.80 345.447  24
   1   2  13 2804.93 439.352  38
  -1  -2 -13 3310.40 797.637  13
  -1  -2 -13 2940.63 692.355  15
   1   2  14 5368.39 517.073  31
  -1  -2 -14 5009.29 534.272  24
  -1  -2 -14 4824.38 1004.02  23
   1   2  14 5415.10 582.938  38
  -1  -2 -14 4596.49 993.309  13
  -1  -2 -14 3077.69 704.262  15
   1   2  14 4936.02 519.601  46
   1   2  15 6565.17 590.928  46
  -1  -2 -15 6039.58 584.257  24
  -1  -2 -15 4661.82 1014.69  23
   1   2  15 6235.07 624.527  38
   1   2  16 13994.8 832.500  46
  -1  -2 -16 12497.8 813.274  24
  -1  -2 -16 13328.7 1601.63  23
   1   2  16 14189.3 894.695  38
   1   2  17 2475.47 388.288  46
  -1  -2 -17 2966.08 742.588  23
  -1  -2 -17 2155.91 361.821  24
   1   2  17 2876.24 413.432  38
   1   2  18 2231.52 345.803  38
   1   2  19 352.089 177.100  38
  -1  -2 -19 153.977 132.367  48
   1   2  20 1253.58 199.355  38
  -1  -3  19 2916.92 289.043  38
   1   3 -18 464.213 164.244  36
  -1  -3  18 118.960 155.427  38
   1   3 -18 334.268 138.381  30
  -1  -3  18 203.010 169.986  46
  -1  -3  17 4043.34 480.497  38
   1   3 -17 4985.69 421.295  36
   1   3 -17 5011.46 443.623  30
  -1  -3  17 5222.14 473.593  46
  -1  -3  16 28765.5 1138.72  46
   1   3 -16 28873.3 1099.71  30
  -1  -3  15 594.445 282.270  46
   1   3 -15 1177.37 515.485  16
   1   3 -15 659.751 236.955  30
  -1  -3  14 3045.85 453.689  46
  -1  -3  14 2849.95 437.008  45
   1   3 -14 2659.83 406.393  30
   1   3 -14 4011.17 878.854  16
   1   3 -13 14280.9 766.540  29
  -1  -3  13 14731.2 892.933  46
  -1  -3  13 15031.5 898.756  45
   1   3 -13 15410.5 773.923  49
  -1  -3  13 11228.9 1603.95   7
   1   3 -13 14566.3 1556.94  16
   1   3 -12 19632.9 886.481  29
  -1  -3  12 18690.2 982.095  46
  -1  -3  12 19007.4 981.532  45
   1   3 -12 20531.4 872.598  49
  -1  -3  12 15960.4 1815.77   7
   1   3 -12 19668.6 1740.43   2
   1   3 -12 19809.1 1750.25  16
   1   3 -11 42546.7 1263.00  29
   1   3 -11 42732.0 2453.00   2
  -1  -3  11 38349.8 2666.86   7
   1   3 -11 43224.6 2470.56  12
   1   3 -11 38317.4 2330.35  16
  -1  -3  11 40731.9 1375.11  45
  -1  -3  11 36733.4 1325.30  46
   1   3 -10 9434.05 585.629  29
  -1  -3  10 8157.17 1174.54   7
   1   3 -10 9135.25 1111.94   2
   1   3 -10 9151.54 1141.62  12
   1   3 -10 9387.23 1114.56  16
  -1  -3  10 8859.61 642.021  45
  -1  -3  10 7899.30 629.504  46
   1   3  -9 1197.74 430.680  12
  -1  -3   9 699.775 439.503   7
   1   3  -9 384.093 172.078  29
   1   3  -8 75943.1 2808.62  12
   1   3  -8 74641.2 1480.00  29
  -1  -3   7 14597.4 1422.25  20
  -1  -3   7 12341.0 969.897  21
   1   3  -7 13102.1 1094.17  19
   1   3  -7 14828.5 1198.99  12
  -1  -3   6 90421.8 3237.07  20
   1   3  -6 90437.3 2699.99  19
   1   3  -6 89874.5 2706.55  12
   1   3  -5 171003. 3570.53   8
  -1  -3   5 169869. 4107.67  20
   1   3  -5 171968. 3479.79  12
   1   3  -5 173530. 3533.05  19
   1   3  -5 181790. 2813.16  17
   1   3  -4 9530.76 810.513   8
  -1  -3   4 8381.73 900.295  20
   1   3  -4 10277.2 836.755  19
   1   3  -4 9055.26 651.578  17
   1   3  -3 11717.8 822.148   8
  -1  -3   3 11994.5 991.001  20
   1   3  -3 11877.4 843.908  19
   1   3  -3 12612.2 766.379  17
  -1  -3   2 208480. 3783.32  20
  -1  -3   2 205085. 3718.60  14
   1   3  -2 207611. 3287.09  19
  -1  -3   1 302926. 1961.61   1
  -1  -3   1 300219. 4343.74  20
   1   3  -1 307032. 3796.81  19
  -1  -3   0 88219.8 2266.04  20
   1   3   0 91102.3 2094.81  17
   1   3   0 91546.9 1952.51  19
  -1  -3   0 89540.4 2326.03  14
  -1  -3  -1 11808.6 753.357  10
  -1  -3  -1 12447.1 851.935  20
  -1  -3  -1 11466.2 833.565  14
   1   3   1 12454.7 798.223  17
  -1  -3  -2 96220.1 2180.98  10
  -1  -3  -2 92522.7 2320.05  20
  -1  -3  -2 93013.7 2326.41  14
  -1  -3  -3 38852.6 1454.41  10
  -1  -3  -3 39097.2 1564.03  20
   1   3   3 42453.7 1512.56  17
  -1  -3  -3 40077.0 1587.18  14
  -1  -3  -4 105616. 2516.28  23
   1   3   4 107902. 2460.87  17
  -1  -3  -4 111748. 2781.99  14
  -1  -3  -4 108919. 1923.79  15
  -1  -3  -5 111919. 2779.82  23
   1   3   5 116684. 2609.17  17
  -1  -3  -5 110591. 2139.01  15
  -1  -3  -5 117973. 3016.07  14
   1   3   6 23840.0 1208.03   7
  -1  -3  -6 22439.7 1342.78  23
  -1  -3  -6 24440.0 1122.45  15
  -1  -3  -6 25807.7 1524.37  14
   1   3   7 150492. 3243.35   7
  -1  -3  -7 144085. 3582.75  23
  -1  -3  -7 141110. 1810.59  24
  -1  -3  -7 144205. 2978.47  15
   1   3   8 20575.7 1304.21   7
  -1  -3  -8 21250.4 761.775  24
  -1  -3  -8 23749.0 1557.39  23
  -1  -3  -8 20294.2 1482.20  13
  -1  -3  -8 21890.8 1279.99  15
  -1  -3  -9 76322.6 2961.35  23
  -1  -3  -9 73083.1 1502.95  24
   1   3   9 75385.0 1577.11  31
  -1  -3  -9 73245.6 2973.33  13
  -1  -3  -9 71115.9 2468.40  15
   1   3   9 69072.7 2542.48   7
   1   3  10 105410. 3347.42   7
  -1  -3 -10 106157. 1920.46  24
  -1  -3 -10 115398. 3877.12  23
   1   3  10 109469. 2009.78  31
   1   3  10 112415. 2055.76  46
   1   3  10 117784. 2175.23  38
  -1  -3 -10 108391. 3853.84  13
   1   3  11 20374.4 1561.01   7
   1   3  11 19676.7 899.520  31
  -1  -3 -11 19831.7 884.688  24
  -1  -3 -11 18487.3 1685.95  23
   1   3  11 20449.2 965.809  38
   1   3  11 19763.0 869.031  37
  -1  -3 -11 16957.0 1614.08  13
   1   3  11 19221.4 906.048  46
   1   3  12 5701.69 549.381  38
   1   3  12 5120.85 466.766  37
  -1  -3 -12 4291.47 905.444  23
  -1  -3 -12 5232.04 495.516  24
   1   3  12 5083.64 504.582  46
   1   3  13 58285.9 1751.86  38
  -1  -3 -13 55283.9 3110.76  23
  -1  -3 -13 54921.4 1576.06  24
   1   3  13 57466.0 1658.78  46
  -1  -3 -14 36640.8 2580.45  23
  -1  -3 -14 37236.3 1327.57  24
   1   3  14 40631.4 1482.76  38
  -1  -3 -14 37163.0 2747.54  14
   1   3  14 38035.8 1386.90  46
  -1  -3 -15 45304.5 1471.08  24
  -1  -3 -15 45608.0 2917.86  23
   1   3  15 50199.3 1644.58  38
  -1  -3 -15 44112.8 2980.26  14
   1   3  15 48967.1 1581.77  46
   1   3  16 6167.55 573.570  46
  -1  -3 -16 6573.85 1077.62  23
   1   3  16 6573.82 610.739  38
  -1  -3 -17 1503.09 523.432  23
   1   3  17 621.440 234.705  38
   1   3  18 3697.78 406.017  38
  -1  -3 -18 2692.35 350.779  48
   1   3  19 4498.75 360.027  43
   1   3  19 4192.85 376.767  38
   1   3  20 5232.88 341.312  38
  -1  -4  18 1589.23 202.747  46
   1   4 -18 1523.95 204.078  36
  -1  -4  18 1303.89 229.493  38
  -1  -4  17 575.841 183.311  46
   1   4 -17 409.057 168.129  30
  -1  -4  17 56.0573 159.906  38
   1   4 -17 108.270 128.979  36
  -1  -4  16 1483.39 299.582  46
   1   4 -16 1234.99 268.453  30
  -1  -4  16 1055.86 311.781  38
  -1  -4  15 19.1173 226.426  46
  -1  -4  15 63.2479 208.927  45
   1   4 -15-20.5729 181.379  30
  -1  -4  14 2034.47 374.180  46
  -1  -4  14 2129.48 409.809  45
   1   4 -14 2222.83 372.081  30
   1   4 -14 2167.91 665.763  16
   1   4 -14 2313.93 318.299  49
  -1  -4  13 1283.95 344.719  45
  -1  -4  13 1218.32 334.702  46
   1   4 -13 1115.47 289.250  30
   1   4 -13 1790.64 619.173  16
   1   4 -13 1462.33 289.348  49
   1   4 -12 1194.60 267.837  49
   1   4 -12 1113.19 283.511  29
  -1  -4  12 1123.16 328.621  46
  -1  -4  12 1254.22 342.898  45
   1   4 -12-84.0396 334.605  16
  -1  -4  12 1235.05 573.539   7
   1   4 -11 13739.7 767.488  49
  -1  -4  11 13544.0 854.847  45
  -1  -4  11 13842.7 844.905  46
  -1  -4  11 13577.0 1720.29   7
   1   4 -11 14211.8 1431.87   2
   1   4 -11 13513.2 1438.09  16
   1   4 -11 15237.1 809.069  29
  -1  -4  10 11815.7 708.011  56
   1   4 -10 14822.7 780.853  29
  -1  -4  10 11457.3 776.163  45
  -1  -4  10 11056.4 742.748  46
   1   4 -10 13456.3 1313.23   2
  -1  -4  10 12424.1 1540.66   7
   1   4 -10 12869.3 1340.24  16
  -1  -4   9 1298.74 610.864  20
   1   4  -9 1818.12 305.497  29
  -1  -4   9 896.568 271.251  46
  -1  -4   9 1529.75 308.057  45
   1   4  -9 1406.25 477.813  16
   1   4  -9 2542.28 605.608   2
   1   4  -9 1544.23 498.303  12
  -1  -4   8 58734.6 3300.46  20
   1   4  -8 61718.6 1455.07  29
  -1  -4   8 55942.9 1530.43  45
  -1  -4   8 59755.2 1766.27  34
   1   4  -8 62231.6 2624.86  12
  -1  -4   7 6763.17 1076.80  20
   1   4  -7 6497.73 830.278  12
   1   4  -7 7161.34 493.239  29
   1   4  -6 345.342 262.398  12
  -1  -4   6 538.985 466.115  20
   1   4  -6 440.649 178.118  29
  -1  -4   5 15726.1 1423.69  20
   1   4  -5 14711.0 1050.26  12
   1   4  -5 16040.8 973.628  17
   1   4  -5 14375.9 625.765  29
  -1  -4   4 125.787 321.151  20
   1   4  -4 294.468 246.656  12
   1   4  -4 259.047 174.847  17
   1   4  -4 191.133 130.075  29
  -1  -4   3 124056. 2842.71  22
  -1  -4   3 123521. 3554.81  20
   1   4  -3 123954. 2804.31  17
   1   4  -3 124055. 2491.11  12
   1   4  -3 117975. 1557.48  29
   1   4  -2 23804.0 970.430  12
  -1  -4   2 23295.5 1496.29  14
   1   4  -2 25272.2 1290.70  17
  -1  -4   2 23960.7 1229.20  22
  -1  -4   2 24372.4 1528.98  20
   1   4  -1 5594.09 629.075  17
  -1  -4   1 4304.54 656.084  14
   1   4  -1 5395.25 401.330  12
  -1  -4   1 4816.72 560.251  22
  -1  -4   1 5940.60 742.538  20
   1   4   0 78902.5 2281.14  17
  -1  -4   0 72281.3 2483.57  14
  -1  -4   0 77914.4 1569.63   1
  -1  -4   0 76011.5 2510.81  20
   1   4   1 19723.0 1165.56  17
  -1  -4  -1 18851.6 1271.24  14
  -1  -4  -1 19353.8 1260.25  20
  -1  -4  -2 2280.02 473.699  10
  -1  -4  -2 2288.86 481.804  20
   1   4   2 2096.53 417.518  17
  -1  -4  -2 2921.78 545.876  14
  -1  -4  -3 38694.3 1830.32  14
   1   4   3 41494.5 1740.89  17
  -1  -4  -3 41022.2 1770.40  10
  -1  -4  -3 39983.7 1830.21  20
   1   4   4 524666. 6216.86  17
  -1  -4  -4 542439. 6985.55  14
  -1  -4  -4 516706. 6511.75  10
  -1  -4  -4 542704. 6885.94  20
  -1  -4  -5 135981. 3664.99  14
  -1  -4  -5 135984. 3492.00  10
  -1  -4  -5 137650. 3644.77  20
   1   4   6 204.951 123.182  25
  -1  -4  -6 378.862 270.428  23
  -1  -4  -6 239.601 267.970  14
   1   4   7 1188.89 202.759  25
  -1  -4  -7 1020.84 358.486  23
  -1  -4  -7 829.444 358.065  14
  -1  -4  -8 68429.5 2699.90  23
   1   4   8 62090.3 1303.29  25
  -1  -4  -8 64983.6 2891.04  14
   1   4   9 75174.9 1690.82  46
   1   4   9 80066.1 1498.11  25
  -1  -4  -9 78488.4 3071.31  23
   1   4   9 77606.0 1712.09  37
   1   4   9 78787.7 1743.26  38
  -1  -4  -9 77643.6 3325.28  14
   1   4  10 42854.2 1341.50  46
  -1  -4 -10 40773.1 2326.36  23
   1   4  10 40771.9 1282.73  37
   1   4  10 43307.6 1364.94  38
  -1  -4 -10 40537.9 2536.13  14
   1   4  11 19479.6 947.974  46
  -1  -4 -11 17960.8 1609.51  23
   1   4  11 19709.5 965.239  38
  -1  -4 -11 17288.5 1737.98  14
   1   4  12 2767.72 390.430  46
  -1  -4 -12 2159.77 640.532  23
   1   4  12 3099.90 419.179  38
  -1  -4 -12 2518.52 689.769  14
   1   4  13 3944.05 482.199  46
  -1  -4 -13 3407.54 820.169  23
  -1  -4 -13 3867.16 919.083  14
   1   4  13 3809.79 478.018  38
  -1  -4 -14 17565.2 1738.21  23
  -1  -4 -14 16254.5 1870.26  14
   1   4  14 18601.8 996.264  38
   1   4  15 24299.1 1123.13  38
  -1  -4 -15 23374.5 2023.19  23
   1   4  16 17422.2 928.839  38
  -1  -4 -16 16619.8 1694.29  23
   1   4  17 598.648 240.395  38
   1   4  18 3277.07 360.905  38
   1   4  19 13843.6 586.161  43
   1   4  19 12156.1 564.474  38
  -1  -5  18 467.459 140.528  38
   1   5 -17 862.366 190.726  30
   1   5 -17 1155.66 208.487  36
  -1  -5  16 111.473 138.408  46
   1   5 -16 509.717 188.112  36
  -1  -5  16 194.489 186.180  38
   1   5 -16 398.620 171.164  30
  -1  -5  15 2598.16 346.413  46
  -1  -5  15 2953.33 408.316  45
   1   5 -15 3143.26 389.563  30
   1   5 -15 2878.30 329.462  49
  -1  -5  14 20.6741 205.012  46
  -1  -5  14 222.774 211.762  45
   1   5 -14 85.0464 190.742  30
   1   5 -14 164.875 136.849  49
  -1  -5  13 400.135 242.467  46
  -1  -5  13 1367.71 371.278  45
   1   5 -13 862.903 264.167  30
   1   5 -13-119.636 203.743  16
   1   5 -13 1273.01 289.080  49
  -1  -5  12 2816.38 443.247  45
  -1  -5  12 2690.66 417.287  46
   1   5 -12 3063.05 436.208  30
   1   5 -12 3281.60 762.474  16
   1   5 -12 2639.60 373.448  49
   1   5 -11 763.408 232.800  49
  -1  -5  11 369.798 181.344  56
  -1  -5  11 810.464 269.821  46
  -1  -5  11 615.219 296.723  45
   1   5 -11 1368.17 502.581  16
   1   5 -11 875.784 278.998  29
   1   5 -11 822.601 290.525  30
  -1  -5  10 21654.8 2158.27   7
  -1  -5  10 22736.4 1055.43  56
   1   5 -10 24577.0 1052.30  49
  -1  -5  10 24545.8 1100.05  46
  -1  -5  10 23904.6 1170.70  45
   1   5 -10 22482.5 1802.42  16
   1   5 -10 25830.3 1085.86  29
  -1  -5   9 1731.13 315.289  56
   1   5  -9 658.568 208.625  49
  -1  -5   9 594.880 668.413  20
   1   5  -9 1209.28 230.883  44
  -1  -5   9 928.218 297.837  45
  -1  -5   9 873.871 276.730  46
   1   5  -9 856.252 259.365  29
   1   5  -9 897.259 444.897  16
   1   5  -8 6770.99 918.061  16
  -1  -5   8 6005.87 535.138  56
   1   5  -8 7682.02 565.552  49
  -1  -5   8 6528.47 603.558  45
   1   5  -8 6662.65 497.180  44
   1   5  -8 6915.11 551.635  29
  -1  -5   8 5180.09 592.149  34
  -1  -5   8 6423.52 1268.06  20
   1   5  -7 27850.1 1753.09  16
  -1  -5   7 30324.1 2378.86  20
  -1  -5   7 27008.1 1076.73  56
   1   5  -7 29832.1 1008.41  44
  -1  -5   7 24951.8 1193.40  34
   1   5  -7 29728.5 1053.12  29
   1   5  -6 3768.76 380.215  29
   1   5  -6 3410.56 569.486  16
  -1  -5   6 3408.07 810.281  20
   1   5  -5 16429.3 715.149  29
  -1  -5   5 17949.6 1677.36  20
   1   5  -4 174.000 143.175  29
  -1  -5   4 102.758 286.202  20
   1   5  -3 44286.8 1062.79  29
   1   5  -3 50305.3 1132.29  25
  -1  -5   3 44096.0 1988.34  22
  -1  -5   3 48079.1 2528.81  20
   1   5  -2 11513.5 514.898  29
   1   5  -2 11490.3 995.383  17
  -1  -5   2 11187.4 1219.51  14
  -1  -5   2 12063.7 1261.68  20
   1   5  -2 11767.2 565.237  25
  -1  -5   2 11980.6 1029.03  22
   1   5  -1 3352.53 275.843  29
  -1  -5   1 2876.15 655.104  14
  -1  -5   1 2834.35 660.508  20
   1   5  -1 3028.09 549.168  17
   1   5  -1 3596.73 323.745  25
  -1  -5   1 3599.69 567.586  22
   1   5   0 8582.40 876.587  17
  -1  -5   0 8627.94 1025.34  14
   1   5   0 8640.74 490.962  25
  -1  -5   0 8703.72 883.103  22
  -1  -5   0 8129.59 978.389  20
  -1  -5  -1 2358.05 377.530   1
   1   5   1 3681.71 601.200  17
  -1  -5  -1 2164.10 582.406  20
  -1  -5  -1 2261.83 584.717  14
   1   5   1 2788.74 300.452  25
  -1  -5  -2 69594.9 2820.52  14
   1   5   2 71526.0 1413.65  25
  -1  -5  -2 71604.7 2820.89  20
  -1  -5  -3 69063.8 2680.43  10
  -1  -5  -3 66128.5 2774.02  14
  -1  -5  -3 68874.4 2768.00  20
   1   5   3 62181.0 1358.69  25
  -1  -5  -4 3999.54 707.528  10
  -1  -5  -4 5306.43 845.720  14
  -1  -5  -4 5609.33 863.014  20
   1   5   4 4327.14 376.741  25
  -1  -5  -5 4892.40 793.001  10
  -1  -5  -5 4897.74 813.080  14
  -1  -5  -5 5617.40 860.312  20
   1   5   5 5010.58 402.575  25
  -1  -5  -6 5172.80 836.550  10
  -1  -5  -6 4347.22 802.609  14
   1   5   6 4097.80 381.168  25
  -1  -5  -6 5138.97 868.235  20
  -1  -5  -7 40243.9 2336.51  10
  -1  -5  -7 41029.5 2411.35  14
   1   5   7 38884.7 1137.78  25
  -1  -5  -7 41171.0 2420.90  20
  -1  -5  -8 80299.3 3485.82  14
   1   5   8 83430.1 1683.57  25
  -1  -5  -8 85721.9 3586.09  20
   1   5   8 80555.9 1732.88  52
  -1  -5  -8 82669.3 3472.27  10
   1   5   8 82465.3 1829.56  38
   1   5   8 81179.8 1752.90  33
  -1  -5  -9 4876.81 928.157  14
  -1  -5  -9 4494.73 874.326  20
   1   5   9 5059.19 436.428  25
   1   5   9 5311.98 464.019  52
  -1  -5  -9 3620.55 794.066  10
   1   5   9 5404.96 507.332  38
   1   5   9 4835.33 459.483  33
  -1  -5 -10 2815.98 779.427  20
  -1  -5 -10 3393.16 802.411  14
   1   5  10 4339.15 410.952  25
   1   5  10 3783.47 420.709  52
  -1  -5 -10 4001.80 884.359  10
   1   5  10 4639.99 491.072  38
   1   5  10 3934.10 426.002  33
  -1  -5 -11 13032.3 1592.22  14
  -1  -5 -11 14092.7 1636.62  20
   1   5  11 14141.5 756.072  52
   1   5  11 13461.3 775.550  33
   1   5  11 12813.0 809.225  38
  -1  -5 -11 13418.8 1608.30  10
  -1  -5 -12 9967.09 1414.60  20
  -1  -5 -12 8956.06 1352.90  10
  -1  -5 -12 9105.19 1366.06  14
   1   5  12 10452.3 747.750  38
  -1  -5 -13 4161.32 965.853  10
   1   5  13 5470.08 560.541  38
  -1  -5 -13 4606.44 998.247  14
  -1  -5 -13 4689.10 987.316  20
   1   5  14 2032.69 371.031  38
  -1  -5 -14 618.578 417.610  20
   1   5  15 3049.71 410.827  38
  -1  -5 -15 2151.21 733.519  20
   1   5  16-81.3677 162.751  38
   1   5  17 799.500 215.287  38
  -1  -5 -18 5967.14 416.009  34
   1   5  18 8891.02 506.387  38
   1   5  19 9733.90 459.238  43
   1   6 -17-17.0232 79.4941  36
  -1  -6  17 73.1664 99.0859  38
  -1  -6  16 681.317 208.954  38
   1   6 -16 1195.59 205.934  36
   1   6 -16 1350.40 223.887  30
  -1  -6  15 3764.08 396.537  45
   1   6 -15 3416.60 326.119  49
   1   6 -15 3342.41 348.020  36
   1   6 -15 3245.88 354.830  30
  -1  -6  14 10483.8 695.019  45
   1   6 -14 9990.97 610.423  49
   1   6 -14 10978.2 644.820  36
   1   6 -14 9411.58 622.552  30
   1   6 -13 3280.12 409.189  30
   1   6 -13 3636.78 417.219  49
  -1  -6  13 3410.10 466.853  45
  -1  -6  13 2979.69 365.236  46
   1   6 -12 2858.81 409.132  30
   1   6 -12 3658.12 429.947  49
  -1  -6  12 2089.51 348.616  46
  -1  -6  12 2971.07 464.300  45
   1   6 -11 4638.38 505.761  49
  -1  -6  11 3435.46 432.062  56
   1   6 -11 4805.73 492.634  30
  -1  -6  11 4557.80 565.593  45
  -1  -6  11 3984.93 470.582  46
   1   6 -10 8578.51 653.256  49
  -1  -6  10 7052.62 618.226  46
  -1  -6  10 7654.71 697.753  45
  -1  -6  10 8312.57 662.311  56
   1   6 -10 8218.87 643.528  30
   1   6  -9 20768.4 984.274  49
  -1  -6   9 14252.7 1963.11  20
  -1  -6   9 16855.8 910.136  46
  -1  -6   9 17205.4 1002.42  45
  -1  -6   9 18279.9 973.845  56
   1   6  -9 19727.8 938.254  30
  -1  -6   8 3129.42 444.036  56
   1   6  -8 3639.78 435.248  49
  -1  -6   8 3104.39 1005.92  20
  -1  -6   8 3380.45 503.724  45
  -1  -6   8 1771.77 405.919  34
   1   6  -8 3481.66 441.856  29
   1   6  -8 3365.10 408.266  30
  -1  -6   7 10498.0 767.342  56
   1   6  -7 12036.8 755.001  49
  -1  -6   7 8869.68 1473.01  20
   1   6  -7 10967.9 683.749  44
  -1  -6   7 7990.15 781.016  34
   1   6  -7 11792.9 682.818  30
   1   6  -7 11171.1 702.890  29
  -1  -6   6 16735.8 929.612  56
   1   6  -6 17786.8 878.141  49
  -1  -6   6 15745.5 1840.22  20
   1   6  -6 20183.9 905.848  44
  -1  -6   6 15660.4 1006.78  34
   1   6  -6 18384.4 800.622  30
   1   6  -6 19365.4 870.112  29
   1   6  -5-176.266 151.966  49
  -1  -6   5 35.8416 464.793  20
   1   6  -5 128.693 166.415  44
  -1  -6   5-2.42100 212.720  56
  -1  -6   5-20.5393 206.284  34
   1   6  -5-31.2574 119.896  30
   1   6  -5-76.9644 150.845  29
  -1  -6   4 17963.1 905.585  56
   1   6  -4 16622.9 749.324  55
   1   6  -4 19386.9 836.573  49
  -1  -6   4 18380.4 978.658  47
  -1  -6   4 16756.1 1788.56  20
   1   6  -4 17757.1 810.859  44
  -1  -6   4 17495.3 937.590  34
   1   6  -4 17488.0 765.951  29
   1   6  -3 20657.3 844.019  55
  -1  -6   3 20015.4 1003.72  47
  -1  -6   3 21018.0 1582.11  22
   1   6  -3 21948.1 845.874  25
  -1  -6   3 19209.3 1856.58  20
   1   6  -3 21391.1 872.671  44
  -1  -6   3 20625.1 988.578  34
   1   6  -3 20020.2 780.389  29
   1   6  -2 18043.2 787.988  44
  -1  -6   2 16954.9 1399.84  22
  -1  -6   2 17969.4 1718.88  20
   1   6  -2 18589.5 781.826  25
  -1  -6   2 16756.0 882.505  47
  -1  -6   1 70946.3 2818.23  22
   1   6  -1 70330.1 1523.44  25
  -1  -6   1 69599.6 3280.89  20
  -1  -6   1 66831.6 3199.65  14
   1   6   0 2312.87 310.872  25
  -1  -6   0 2120.72 520.999  22
  -1  -6   0 2209.98 670.114  20
  -1  -6   0 1972.62 599.548  14
  -1  -6  -1 27126.4 1756.05  22
   1   6   1 27417.7 976.237  25
  -1  -6  -1 27432.8 2007.68  20
  -1  -6  -1 25622.4 1956.39  14
   1   6   2 33339.2 1088.68  25
  -1  -6  -2 36734.0 2316.43  20
  -1  -6  -2 31392.8 2159.93  14
   1   6   3 23345.2 925.578  25
  -1  -6  -3 24114.6 1898.37  20
  -1  -6  -3 23816.0 1449.59   1
  -1  -6  -3 21428.5 1785.85  14
   1   6   4 12701.8 671.085  55
   1   6   4 12956.1 719.909  52
   1   6   4 12150.8 681.086  25
  -1  -6  -4 12411.5 1402.89  20
  -1  -6  -4 12835.6 1113.78   1
   1   6   4 12603.1 718.863  38
  -1  -6  -4 11650.8 1360.15  14
   1   6   5 20587.1 910.681  52
   1   6   5 20064.5 849.843  55
  -1  -6  -5 21177.1 1771.85  10
   1   6   5 20699.4 892.763  25
  -1  -6  -5 22126.1 1863.05  20
   1   6   5 20637.9 928.703  38
  -1  -6  -5 19879.8 929.350  34
  -1  -6  -5 20954.5 1843.77  14
   1   6   6 448.523 214.235  33
  -1  -6  -6 139.323 172.926  34
   1   6   6 283.118 184.863  52
  -1  -6  -6 64.8007 293.523  10
  -1  -6  -6 112.930 307.062  14
  -1  -6  -6 183.258 298.474  20
   1   6   6 480.013 222.634  38
   1   6   6 202.063 155.592  25
  -1  -6  -7 51558.8 2981.10  14
  -1  -6  -7 52320.7 2979.38  20
   1   6   7 53439.0 1473.86  25
   1   6   7 55967.1 1543.75  52
  -1  -6  -7 52994.6 2942.73  10
   1   6   7 54401.2 1554.39  38
  -1  -6  -7 56061.9 1602.75  34
   1   6   7 57576.9 1569.25  33
  -1  -6  -8 56833.4 3194.41  14
   1   6   8 58741.3 1561.60  25
  -1  -6  -8 56553.0 3177.16  20
   1   6   8 52164.4 1518.81  52
  -1  -6  -8 56805.7 3138.42  10
   1   6   8 60864.1 1677.25  38
  -1  -6  -8 57211.2 1653.17  34
   1   6   8 58943.8 1619.37  33
  -1  -6  -9 87214.1 4059.69  14
   1   6   9 87678.2 1911.59  25
  -1  -6  -9 83237.0 3937.93  20
   1   6   9 85935.7 1954.70  52
  -1  -6  -9 85261.8 3940.27  10
   1   6   9 84690.5 2007.32  38
  -1  -6  -9 85183.3 2068.99  34
   1   6   9 81202.5 1928.53  33
  -1  -6 -10 6886.32 1192.09  14
  -1  -6 -10 8224.28 1277.99  20
  -1  -6 -10 8358.44 1299.12  10
   1   6  10 8734.47 646.881  52
   1   6  10 8989.94 686.573  38
   1   6  10 8519.54 646.564  33
  -1  -6 -11 6999.61 1187.94  20
  -1  -6 -11 8252.79 1356.77  14
   1   6  11 7057.21 587.182  52
  -1  -6 -11 7493.11 1269.66  10
   1   6  11 7885.27 649.557  38
   1   6  11 7930.00 628.051  33
  -1  -6 -12 17073.8 1876.40  14
   1   6  12 20345.5 927.115  52
  -1  -6 -12 18920.5 1979.96  20
   1   6  12 18349.1 928.668  33
   1   6  12 19068.6 986.700  38
  -1  -6 -13 38531.0 2796.28  20
   1   6  13 39245.4 1296.75  33
   1   6  13 39143.9 1393.61  38
  -1  -6 -14 27699.3 2340.68  20
   1   6  14 29378.2 1166.18  38
  -1  -6 -14 26593.2 1126.00  34
  -1  -6 -15 7047.95 566.305  34
   1   6  15 8794.53 619.180  38
   1   6  16 438.602 188.649  38
   1   6  17 6729.79 441.483  38
   1   6  18 26494.0 775.836  43
   1   7 -15 372.012 141.036  36
  -1  -7  15 121.033 144.859  45
   1   7 -15 216.450 113.051  49
  -1  -7  14 16.4593 152.706  45
   1   7 -14-155.333 129.633  49
   1   7 -14 130.579 136.501  36
   1   7 -14-8.42028 122.661  30
  -1  -7  13 388.799 218.479  45
   1   7 -13 539.146 199.389  49
   1   7 -13 321.204 174.621  36
   1   7 -13 570.267 187.806  30
  -1  -7  12 2604.89 405.018  45
   1   7 -12 2789.77 377.993  49
   1   7 -12 3067.72 373.002  36
   1   7 -12 3006.29 365.909  30
   1   7 -11 3199.59 417.596  49
  -1  -7  11 2225.42 343.804  56
   1   7 -11 3109.22 399.067  30
  -1  -7  11 2991.65 457.059  45
   1   7 -10 253.377 206.462  49
  -1  -7  10 285.529 296.004  45
   1   7 -10 220.843 161.295  42
  -1  -7  10 395.336 207.247  56
   1   7 -10 390.019 186.225  30
   1   7  -9 30.4513 182.809  49
   1   7  -9-15.3809 147.626  42
  -1  -7   9-82.1064 162.721  46
  -1  -7   9 432.127 277.804  45
  -1  -7   9 198.227 169.283  56
   1   7  -9 68.6579 147.982  30
   1   7  -8-66.6473 205.535  49
  -1  -7   8 565.893 484.111  20
   1   7  -8-140.130 163.081  42
  -1  -7   8-94.0183 251.301  45
  -1  -7   8 176.401 190.435  56
   1   7  -8-178.615 150.195  30
  -1  -7   7 119.776 205.772  56
   1   7  -7-4.93673 202.226  49
  -1  -7   7-82.9120 455.403  20
  -1  -7   7-157.882 278.719  45
  -1  -7   7-495.696 287.988  34
   1   7  -7 94.0309 141.100  30
  -1  -7   6 2295.08 814.638  20
  -1  -7   6 2414.28 404.853  56
  -1  -7   6 746.630 309.081  34
   1   7  -6 1548.93 314.814  49
  -1  -7   5 797.749 575.568  20
  -1  -7   5 577.971 295.042  56
  -1  -7   5 592.037 314.224  34
   1   7  -5 930.533 263.536  49
  -1  -7   4 1016.60 644.341  20
  -1  -7   4 804.284 299.795  56
  -1  -7   4 1065.90 335.329  34
   1   7  -4 750.613 239.049  49
  -1  -7   3 4631.28 532.631  56
   1   7  -3 4385.25 441.949  55
   1   7  -3 4284.80 439.002  49
  -1  -7   3 3809.12 524.699  47
  -1  -7   3 3875.73 868.428  22
   1   7  -3 4840.15 444.357  25
  -1  -7   3 3477.44 485.078  34
  -1  -7   3 4119.82 994.980  20
  -1  -7   2 234.432 257.940  56
   1   7  -2 91.9965 149.697  55
   1   7  -2-38.8524 143.070  49
  -1  -7   2-233.348 301.485  22
   1   7  -2-13.6020 153.308  25
  -1  -7   2-110.116 224.809  47
  -1  -7   2 608.201 237.632  34
  -1  -7   2-316.467 436.245  20
  -1  -7   1 41806.3 1529.71  47
   1   7  -1 40296.2 1196.59  49
  -1  -7   1 41905.3 2446.80  22
  -1  -7   1 39718.2 2795.39  20
   1   7  -1 45027.0 1338.04  25
  -1  -7   1 39362.7 1419.30  34
   1   7  -1 42914.9 1270.91  52
   1   7  -1 42892.9 1315.19  55
   1   7   0 253.364 173.287  55
   1   7   0 204.339 160.638  52
  -1  -7   0 223.502 204.077  22
   1   7   0-96.5357 170.345  25
  -1  -7   0 61.2021 192.293  47
  -1  -7   0-81.3345 170.883  34
  -1  -7   0-48.5842 417.331  20
  -1  -7   0 313.844 334.745  14
   1   7   1 24945.0 1010.52  55
   1   7   1 27282.1 1055.86  52
  -1  -7  -1 25497.9 1177.08  47
  -1  -7  -1 25768.5 1946.25  22
  -1  -7  -1 24599.6 2162.11  20
   1   7   1 26021.4 1049.35  25
   1   7   1 26401.0 1010.53  42
  -1  -7  -1 24136.2 1078.21  34
  -1  -7  -1 22818.6 2072.38  14
   1   7   2 12087.1 725.698  52
   1   7   2 11539.2 701.807  55
  -1  -7  -2 12091.1 817.296  47
  -1  -7  -2 11459.4 1325.96  22
   1   7   2 11795.6 721.882  25
  -1  -7  -2 10797.7 1466.94  20
   1   7   2 11159.5 653.955  42
  -1  -7  -2 10808.7 719.728  34
  -1  -7  -2 11199.8 1458.66  14
   1   7   3 48.1306 208.999  55
   1   7   3 229.814 200.696  52
  -1  -7  -3 517.172 317.838  22
   1   7   3 283.272 200.741  25
  -1  -7  -3 163.665 184.515  47
   1   7   3 302.373 162.115  42
  -1  -7  -3 91.5441 217.687  34
  -1  -7  -3 147.649 379.238  20
  -1  -7  -3 340.425 426.163  14
  -1  -7  -4 937.523 270.225  34
   1   7   4 290.617 184.707  52
   1   7   4 578.469 192.562  42
  -1  -7  -4 552.439 257.155  47
   1   7   4 657.165 261.449  38
   1   7   4 526.554 237.623  25
  -1  -7  -4 540.232 490.626  20
  -1  -7  -4 1215.14 521.099  14
  -1  -7  -5 2503.92 734.395  20
  -1  -7  -5 2335.07 731.464  14
   1   7   5 3303.44 428.145  25
   1   7   5 2942.06 396.754  52
   1   7   5 3105.39 422.763  38
  -1  -7  -5 3369.56 420.245  34
   1   7   5 3611.49 445.711  33
  -1  -7  -6 6407.98 1160.56  20
  -1  -7  -6 4982.22 1043.61  14
   1   7   6 5731.25 550.591  52
   1   7   6 5774.06 543.432  25
   1   7   6 6489.21 593.519  38
  -1  -7  -6 6092.15 565.221  34
   1   7   6 6648.08 588.721  33
   1   7   7 744.441 264.838  52
   1   7   7 419.788 216.732  25
  -1  -7  -7 493.213 209.338  34
   1   7   7 288.627 219.648  33
   1   7   7 913.264 278.947  38
  -1  -7  -7 1105.68 565.493  20
  -1  -7  -7-32.1410 283.169  14
  -1  -7  -8 25318.0 2304.09  14
   1   7   8 26090.7 1140.65  52
  -1  -7  -8 24725.9 2256.14  20
   1   7   8 23437.6 1064.80  25
   1   7   8 25820.8 1153.32  38
  -1  -7  -8 25414.9 1127.51  34
   1   7   8 26174.6 1142.31  33
  -1  -7  -9 195.900 182.130  34
   1   7   9-6.18966 233.813  33
   1   7   9-68.2544 215.383  52
  -1  -7  -9 114.548 412.312  10
   1   7   9 112.577 173.642  25
   1   7   9 173.421 207.956  38
  -1  -7  -9 796.252 454.167  20
  -1  -7  -9 115.284 362.732  14
   1   7  10 1018.63 280.607  52
   1   7  10 740.038 258.634  33
   1   7  10 1054.58 284.308  38
  -1  -7 -10 1635.51 631.146  20
  -1  -7 -10 236.817 324.330  14
  -1  -7 -10-25.5254 330.690  10
  -1  -7 -11 4590.96 1023.08  20
   1   7  11 4881.17 509.789  38
   1   7  11 5063.57 512.156  33
   1   7  11 5932.78 544.882  52
   1   7  12 683.462 223.094  33
  -1  -7 -12 576.557 478.471  20
   1   7  12 380.023 225.139  38
   1   7  13 9997.51 637.936  33
   1   7  13 10389.9 697.763  38
   1   7  14 5801.45 492.499  38
   1   7  15 6714.13 480.375  38
   1   7  16 919.590 179.519  38
   1   7  16 794.228 192.531  43
   1   7  17 3403.16 288.797  43
  -1  -8  14 79.3118 111.226  45
   1   8 -13 4816.57 336.192  36
  -1  -8  13 4628.29 396.830  45
   1   8 -13 5117.11 371.083  49
  -1  -8  12 579.835 224.522  45
   1   8 -12 267.096 159.137  49
   1   8 -12 255.277 147.806  36
   1   8 -12 74.3296 119.873  30
  -1  -8  11-4.38781 222.181  45
   1   8 -11-126.546 166.257  49
   1   8 -11-85.9176 136.618  36
   1   8 -11-371.656 153.077  30
  -1  -8  10 571.562 215.278  56
  -1  -8  10 175.348 236.148  45
   1   8 -10 16.2802 124.527  42
   1   8 -10 86.7349 171.198  49
   1   8 -10 134.921 141.594  36
   1   8 -10 512.466 163.983  30
   1   8  -9 666.706 251.612  49
   1   8  -9 569.938 199.362  42
  -1  -8   9 531.343 281.706  45
   1   8  -9 296.462 162.582  36
  -1  -8   9 645.585 249.828  56
   1   8  -8-89.4552 201.594  49
  -1  -8   8-33.5224 207.830  20
   1   8  -8 141.934 173.689  42
  -1  -8   8-85.4432 260.119  45
   1   8  -8-153.439 135.552  36
  -1  -8   8 77.1768 187.352  56
  -1  -8   7 2300.14 443.173  45
   1   8  -7 2782.38 390.189  42
  -1  -8   7 2860.86 872.191  20
   1   8  -7 2222.32 360.898  49
  -1  -8   7 2426.26 414.769  56
   1   8  -6 370.000 232.546  49
  -1  -8   6 176.196 459.837  20
   1   8  -6 488.418 244.380  42
  -1  -8   6 427.633 311.479  45
  -1  -8   6 267.822 248.414  34
  -1  -8   6 541.539 270.163  56
   1   8  -5-15.1059 186.101  49
   1   8  -5-83.1614 190.950  42
  -1  -8   5-130.185 235.817  34
  -1  -8   5-13.7795 245.484  56
   1   8  -4 24.6915 163.131  49
   1   8  -4 48.2768 186.595  42
  -1  -8   4-25.0443 182.428  34
  -1  -8   4-103.907 262.432  56
   1   8  -3 25630.2 1045.24  49
  -1  -8   3 24043.8 2396.99  20
   1   8  -3 23400.1 975.721  25
   1   8  -3 24653.3 1098.51  42
  -1  -8   3 24185.9 1178.64  34
  -1  -8   3 22919.2 1180.62  56
  -1  -8   2 23385.3 1246.40  47
   1   8  -2 25641.0 1018.92  49
  -1  -8   2 23385.1 2310.23  20
  -1  -8   2 22224.3 1919.92  22
   1   8  -2 25295.3 1052.16  25
   1   8  -2 24719.5 1088.09  42
  -1  -8   2 24624.3 1181.10  34
  -1  -8   2 24940.3 1219.04  56
   1   8  -1 10173.9 656.508  52
  -1  -8   1 10201.8 792.051  56
  -1  -8   1 9088.09 791.820  47
  -1  -8   1 9864.38 1326.17  22
   1   8  -1 8731.22 644.990  25
   1   8  -1 9098.54 667.358  42
  -1  -8   1 9132.15 727.404  34
  -1  -8   1 6525.79 1221.79  20
  -1  -8   0 4143.28 546.299  47
   1   8   0 3693.82 439.659  25
  -1  -8   0 3546.83 834.155  22
   1   8   0 3885.78 443.802  42
  -1  -8   0 3391.03 990.377  20
   1   8   0 4865.89 486.728  52
   1   8   1 136.900 207.786  42
  -1  -8  -1-170.876 310.459  47
   1   8   1-26.3469 177.976  25
  -1  -8  -1 11.3708 357.924  20
   1   8   1 134.157 181.807  52
  -1  -8  -2 98170.3 2462.08  47
  -1  -8  -2 98285.2 4120.25  22
   1   8   2 92250.7 2111.69  25
  -1  -8  -2 97900.1 4587.43  20
   1   8   2 92233.7 1988.27  42
  -1  -8  -2 89507.7 4432.02  14
   1   8   2 102603. 2202.34  52
  -1  -8  -3 25797.1 1268.82  47
   1   8   3 24281.7 1106.26  25
  -1  -8  -3 24620.4 2339.47  20
  -1  -8  -3 23704.3 2057.54  22
   1   8   3 24198.9 1001.07  42
  -1  -8  -3 23733.3 2286.22  14
   1   8   3 26137.9 1139.45  52
   1   8   4 4398.37 481.477  52
  -1  -8  -4 3901.25 521.720  47
   1   8   4 3773.21 477.861  25
  -1  -8  -4 5611.84 1042.30  22
   1   8   4 3380.36 383.397  42
  -1  -8  -4 3110.19 864.892  14
  -1  -8  -4 4597.09 1022.04  20
   1   8   4 4131.53 493.683  33
   1   8   5 17022.9 945.996  52
  -1  -8  -5 16664.7 1771.75  22
   1   8   5 15429.1 901.968  25
  -1  -8  -5 17194.3 1915.58  20
  -1  -8  -5 17388.0 1049.27  47
  -1  -8  -5 16697.1 1943.57  14
   1   8   5 16459.0 930.727  33
   1   8   6 4595.72 519.329  52
  -1  -8  -6 4632.20 574.550  47
   1   8   6 4360.90 506.621  25
  -1  -8  -6 3923.91 923.799  22
   1   8   6 5236.38 552.244  33
  -1  -8  -6 4484.38 1028.81  20
  -1  -8  -6 3591.06 894.465  14
   1   8   7 1130.76 297.704  33
   1   8   7 1130.73 319.767  52
   1   8   7 1065.30 291.672  25
  -1  -8  -7 468.190 472.064  22
  -1  -8  -7 1321.40 348.419  47
   1   8   7 813.226 258.655  38
  -1  -8  -7 1401.95 599.943  20
  -1  -8  -7 394.496 404.663  14
  -1  -8  -8 8029.94 1329.48  20
  -1  -8  -8 10396.0 1512.95  14
   1   8   8 9589.64 718.803  52
   1   8   8 8716.37 690.901  38
   1   8   8 9818.66 721.752  33
  -1  -8  -8 9499.39 786.830  47
   1   8   9 144.361 196.480  33
   1   8   9 79.2683 184.630  38
  -1  -8  -9 110.646 308.975  20
   1   8   9-79.5298 223.826  52
  -1  -8 -10 2511.02 747.878  20
   1   8  10 2151.09 373.784  52
   1   8  10 2322.86 362.983  33
   1   8  10 2431.74 379.330  38
   1   8  11 1206.75 271.088  33
   1   8  11 929.445 247.239  38
   1   8  12 12685.9 708.641  33
   1   8  12 11887.9 692.129  38
   1   8  13 20241.0 810.004  33
   1   8  13 17820.7 786.686  38
   1   8  14 781.169 176.494  38
  -1  -8 -14 940.883 215.222  47
   1   8  14 806.740 190.096  43
  -1  -8 -15 1107.56 199.174  47
   1   8  15 1160.68 195.143  43
  -1  -9  12-6.16469 107.255  45
   1   9 -12 24.0428 78.5378  49
  -1  -9  11 648.610 185.511  45
   1   9 -11 551.049 166.237  49
  -1  -9  10 736.145 235.356  45
   1   9 -10 1315.84 196.298  42
   1   9 -10 939.173 214.823  49
  -1  -9   9 637.177 239.897  45
   1   9  -9 192.282 134.063  42
  -1  -9   9 622.922 184.416  56
   1   9  -9 389.961 186.998  49
   1   9  -8 2817.87 348.665  42
  -1  -9   8 2878.44 402.076  45
  -1  -9   8 2832.82 361.293  56
   1   9  -8 3046.25 364.548  49
  -1  -9   7 111.625 231.678  45
   1   9  -7 120.007 181.198  42
   1   9  -7-19.8957 148.235  49
  -1  -9   7 65.3835 193.792  56
   1   9  -6 1194.94 281.179  42
  -1  -9   6 982.611 320.047  45
  -1  -9   6 206.420 398.088  20
   1   9  -6 958.525 253.318  49
  -1  -9   6 923.436 283.966  56
  -1  -9   5 3810.03 512.627  45
   1   9  -5 4142.37 468.716  42
  -1  -9   5 3641.29 939.675  20
   1   9  -5 3841.36 427.102  49
  -1  -9   5 4296.43 527.442  56
   1   9  -4 6664.46 589.883  42
  -1  -9   4 5416.35 1237.83  20
   1   9  -4 5573.22 500.376  49
  -1  -9   4 5813.57 601.927  56
   1   9  -3 346.604 235.127  42
  -1  -9   3 555.039 563.385  20
   1   9  -3 696.315 215.231  49
  -1  -9   3 518.701 290.318  56
   1   9  -2 1398.02 311.839  42
  -1  -9   2 1530.04 680.021  20
  -1  -9   2 1757.24 389.790  56
   1   9  -1 2707.33 398.457  42
  -1  -9   1 3468.58 964.613  20
  -1  -9   1 3136.03 520.531  47
  -1  -9   1 2763.08 476.073  56
  -1  -9   0 1135.20 376.360  47
  -1  -9   0 577.585 541.219  22
   1   9   0 873.977 270.326  25
   1   9   0 882.692 259.985  42
  -1  -9   0 112.047 441.283  20
  -1  -9   0 958.669 345.249  56
  -1  -9  -1 3157.67 503.847  47
   1   9   1 3419.63 440.334  25
  -1  -9  -1 1347.91 661.564  22
   1   9   1 3306.43 427.020  42
  -1  -9  -1 4031.14 1016.22  20
  -1  -9  -1 3107.87 488.674  56
   1   9   2 9327.49 647.214  42
   1   9   2 9185.81 693.458  25
  -1  -9  -2 9560.47 1351.00  22
  -1  -9  -2 8461.30 1460.64  20
  -1  -9  -2 8655.73 768.973  47
   1   9   3 2752.86 405.185  52
   1   9   3 2665.14 359.436  42
  -1  -9  -3 2571.17 468.754  47
  -1  -9  -3 2979.24 797.674  22
   1   9   3 2411.47 388.841  25
  -1  -9  -3 3377.56 940.791  20
   1   9   3 2871.05 435.552  33
   1   9   4 151.399 212.337  52
  -1  -9  -4 108.288 217.560  47
  -1  -9  -4 831.355 600.245  22
  -1  -9  -4 1106.18 563.466  20
   1   9   4 0.89781 218.705  33
   1   9   5 1218.31 322.730  52
  -1  -9  -5 1038.61 532.767  22
  -1  -9  -5 914.453 320.470  47
  -1  -9  -5 1964.73 661.351  20
   1   9   5 846.347 283.922  33
  -1  -9  -6 11767.9 851.972  47
   1   9   6 12553.6 810.302  52
  -1  -9  -6 12524.7 1520.10  22
  -1  -9  -6 14931.0 1761.00  20
   1   9   6 12121.3 785.996  33
  -1  -9  -7 25471.9 2145.40  22
  -1  -9  -7 20722.2 2069.08  20
  -1  -9  -7 22092.9 1122.34  47
   1   9   7 23536.7 1071.37  33
  -1  -9  -8 8087.51 1214.69  22
   1   9   8 8169.47 638.045  33
  -1  -9  -8 8386.08 687.481  47
   1   9   9 3591.88 425.148  33
  -1  -9  -9 3915.54 476.684  47
   1   9  10 480.527 194.240  33
  -1  -9 -10 828.232 232.292  47
   1   9  11 11853.4 641.441  33
  -1  -9 -11 11826.7 696.007  47
   1   9  12 14883.2 647.905  33
  -1  -9 -12 15964.8 733.944  47
  -1  -9 -13 9200.84 492.928  47
  -1 -10   9 666.288 153.885  45
   1  10  -9 477.935 130.587  49
  -1 -10   8 590.865 181.303  45
   1  10  -8 101.738 101.283  49
  -1 -10   7 2757.36 303.137  56
   1  10  -7 2958.25 299.988  42
  -1 -10   7 2991.59 344.634  45
   1  10  -7 2448.46 271.709  49
  -1 -10   6 218.746 155.561  56
  -1 -10   6 47.2427 187.450  45
   1  10  -6 329.220 177.127  42
   1  10  -6 155.265 123.011  49
  -1 -10   5 1224.99 277.591  56
  -1 -10   5 812.498 242.716  45
   1  10  -5 1006.58 236.788  42
   1  10  -5 960.375 192.991  49
  -1 -10   4 714.396 247.240  56
  -1 -10   4 206.955 220.375  45
   1  10  -4 240.940 171.647  42
   1  10  -4 124.572 131.077  49
   1  10  -3 1456.18 286.225  42
  -1 -10   3 1510.32 320.792  56
   1  10  -2 86.8948 171.387  42
  -1 -10   2-106.848 203.086  56
   1  10  -1 4195.62 430.995  42
   1  10  -1 4240.64 440.204  33
  -1 -10   1 4220.15 503.227  56
   1  10   0 408.009 207.513  42
  -1 -10   0 576.879 274.953  56
   1  10   0 455.741 220.203  33
   1  10   1 3207.93 365.528  42
  -1 -10  -1 3085.48 478.635  47
   1  10   1 3528.77 416.005  33
  -1 -10  -1 3281.84 466.625  56
  -1 -10  -2 1154.18 321.313  47
  -1 -10  -2 1785.60 379.587  56
   1  10   2 1566.51 317.831  33
  -1 -10  -3-125.262 245.604  56
   1  10   3-16.7200 195.615  33
  -1 -10  -3 209.777 230.787  47
  -1 -10  -4 2779.71 426.306  56
   1  10   4 2545.90 370.501  33
  -1 -10  -4 2396.78 393.281  47
   1  10   5 151.139 189.335  33
  -1 -10  -5 173.198 197.694  47
   1  10   6 1192.93 262.510  33
  -1 -10  -6 894.238 266.474  47
   1  10   7 806.851 225.028  33
  -1 -10  -7 533.759 209.755  47
   1  10   8-79.9413 145.576  33
  -1 -10  -8-321.749 177.961  47
   1  10   9 567.890 179.143  33
  -1 -10  -9 506.341 187.205  47
   1  10  10 258.233 132.153  33
  -1 -10 -10 76.1530 120.373  47
  -1 -11   4 1790.28 243.529  45
  -1 -11   3 2022.23 260.102  56
   1  11  -3 2222.23 238.000  33
  -1 -11   3 2286.77 278.824  45
  -1 -11   2 66.0900 130.956  56
   1  11  -2 376.380 141.424  33
  -1 -11   2 212.008 139.173  45
  -1 -11   1 3726.20 382.128  56
   1  11  -1 3574.73 320.711  33
  -1 -11   1 3265.61 341.379  45
   1  11   0 7108.76 458.350  33
  -1 -11   0 6990.18 503.922  56
   1  11   1 507.148 172.495  33
  -1 -11  -1 466.939 203.977  56
  -1 -11  -2 213.051 180.016  56
   1  11   2 692.110 195.549  33
   1  11   2 798.281 162.848  39
   1  11   3-18.9412 119.656  33
  -1 -11  -3-26.8902 167.037  56
   1  11   4 27.9428 116.555  33
  -1 -11  -4-125.032 156.743  56
   1  11   5 722.593 171.360  33
  -1 -11  -5 316.527 157.586  56
   1  11   6 5261.98 369.061  33
  -1 -11  -6 4344.48 371.933  56
   1  11   7 7359.05 410.159  33
  -1 -11  -7 6147.57 412.399  56
  -2  10   4 237.067 125.512  53
  -2  10   3 161.144 134.310  53
  -2  10   2 2166.42 240.063  53
  -2  10   1 304.925 119.314  39
  -2  10   0 78.6504 93.7279  39
  -2  10  -1 1301.50 199.617  39
  -2  10  -2 1008.21 170.778  39
  -2   9   9 7581.25 435.526  33
  -2   9   8 1837.94 249.996  33
   2  -9  -8 2117.31 293.121  32
  -2   9   8 2069.83 255.291  53
  -2   9   7 9444.06 531.779  33
   2  -9  -7 10469.9 622.401  32
  -2   9   6 3761.26 354.762  33
   2  -9  -6 4249.66 450.273  32
   2  -9  -6 2820.19 328.639  56
  -2   9   5 1684.24 260.078  33
   2  -9  -5 1461.91 286.780  56
  -2   9   4 2446.62 294.071  39
   2  -9  -4 2338.53 343.218  56
  -2   9   4 2926.39 327.393  33
   2  -9  -4 3494.85 435.408  32
   2  -9  -3 226.893 232.327  56
   2  -9  -3-433.620 270.009  28
  -2   9   3-34.0694 139.326  39
  -2   9   3 142.318 132.879  33
   2  -9  -3-133.260 218.188  32
   2  -9  -2 5936.78 552.997  56
   2  -9  -2 6601.21 540.820  28
   2  -9  -2 7484.67 623.945  32
  -2   9   2 6562.82 517.058  39
   2  -9  -1 1757.75 348.767  56
   2  -9  -1 2115.34 381.194  32
  -2   9   1 1648.68 293.033  39
   2  -9   0 193.210 195.644  56
   2  -9   0 418.824 247.122  32
  -2   9   0 603.522 230.086  39
   2  -9   1 1332.71 298.483  56
  -2   9  -1 1109.71 264.283  39
   2  -9   1 1136.21 282.852  32
   2  -9   2 106.028 194.431  56
  -2   9  -2-48.7292 146.581  53
  -2   9  -2 152.477 168.067  39
   2  -9   2-84.1764 205.123  32
  -2   9  -2 126.273 125.978  49
  -2   9  -3 2477.22 339.725  39
   2  -9   3 2174.18 353.589  56
  -2   9  -3 2035.92 275.416  49
  -2   9  -4 191.310 169.523  39
   2  -9   4 134.637 187.313  56
  -2   9  -4 52.5217 127.335  49
  -2   9  -5-26.4656 152.919  39
   2  -9   5-12.1240 137.571  56
  -2   9  -5 81.6614 138.389  49
  -2   9  -6-46.7570 118.784  39
   2  -9   6 1.72662 153.188  56
  -2   9  -6-17.5702 105.458  49
  -2   9  -7 621.774 152.443  39
  -2   9  -7 322.312 145.325  49
   2  -9   7 659.988 181.247  56
  -2   9  -8 191.528 106.777  49
   2  -9   8 399.485 137.122  56
  -2   8  12 1660.55 242.822  33
  -2   8  11 300.342 170.418  33
  -2   8  10 2199.21 310.760  33
  -2   8  10 1638.41 244.671  53
  -2   8   9 2221.07 319.942  33
  -2   8   8 8180.65 609.532  33
  -2   8   7 77.9990 171.754  33
   2  -8  -7 100.012 196.920  56
   2  -8  -6 6057.06 1077.00  22
   2  -8  -6 4818.76 514.145  56
  -2   8   6 5021.84 506.064  33
  -2   8   5 13056.7 731.264  39
   2  -8  -5 11688.7 800.099  56
  -2   8   5 12433.0 770.616  33
   2  -8  -5 14357.6 1689.24  22
   2  -8  -4 739.156 280.399  56
  -2   8   4 897.906 259.815  39
  -2   8   4 906.215 251.618  33
   2  -8  -4 576.841 422.150  22
   2  -8  -3 1460.54 334.386  56
  -2   8   3 1476.60 306.522  39
  -2   8   3 1649.38 314.112  33
   2  -8  -3 2289.00 802.672  22
   2  -8  -2 322.058 249.619  56
  -2   8   2 527.471 249.415  39
  -2   8   2 394.140 206.930  33
   2  -8  -2 72.1357 324.681  32
   2  -8  -2 150.220 306.091  22
   2  -8  -1 1672.22 386.554  56
   2  -8  -1 3110.67 876.982  22
  -2   8   1 1649.98 362.643  39
   2  -8  -1 2422.68 469.201  32
   2  -8   0 7323.19 699.228  56
  -2   8   0 6738.73 537.324  49
  -2   8   0 6638.53 621.957  39
   2  -8   0 7126.08 617.040  28
   2  -8   0 8003.26 729.317  32
   2  -8   1 242.420 256.847  56
   2  -8   1-78.2154 238.682  28
  -2   8  -1 250.198 249.793  39
   2  -8   1 235.934 302.709  32
  -2   8  -1-32.7578 150.017  49
   2  -8   2 1611.49 385.161  56
  -2   8  -2 1070.64 329.503  39
   2  -8   2 1087.02 348.722  32
  -2   8  -2 1211.93 275.676  49
   2  -8   3 1535.29 363.709  56
  -2   8  -3 1668.31 369.567  39
   2  -8   3 1516.83 373.054  32
  -2   8  -3 1317.35 283.072  49
   2  -8   4 2021.32 423.082  56
  -2   8  -4 1779.87 352.896  39
   2  -8   4 2250.17 410.927  32
  -2   8  -4 1903.66 334.157  49
  -2   8  -5 868.354 273.523  39
   2  -8   5 516.622 271.466  56
  -2   8  -5 356.740 220.560  49
  -2   8  -6 188.287 186.808  39
   2  -8   6 227.752 239.988  56
  -2   8  -6-79.1958 182.176  49
  -2   8  -7 2576.51 338.843  39
   2  -8   7 2571.89 413.775  56
  -2   8  -7 2603.96 351.673  49
   2  -8   8 539.860 230.490  56
  -2   8  -8 160.464 119.841  39
  -2   8  -8 92.4126 144.732  49
   2  -8   8 373.742 168.173  31
  -2   8  -9 542.475 187.176  49
   2  -8   9 140.627 109.805  31
   2  -8   9 632.932 218.181  56
  -2   8 -10 1553.05 241.039  49
   2  -8  10 1615.22 247.724  56
  -2   8 -11 568.610 141.290  49
   2  -8  11 530.269 138.508  56
  -2   7  14 1563.87 237.403  33
  -2   7  13 11638.2 638.502  33
  -2   7  12 16697.2 696.590  43
  -2   7  12 15114.0 787.482  33
  -2   7  11 6597.90 575.703  33
  -2   7  10 769.955 278.424  33
   2  -7  -9 6032.53 1097.46  22
  -2   7   9 5121.45 548.195  33
   2  -7  -8 7145.20 1285.07  22
  -2   7   8 5877.82 599.874  33
   2  -7  -7 5292.70 1099.95  22
  -2   7   7 6740.71 622.876  33
  -2   7   6 197.052 180.091  39
   2  -7  -6 171.633 295.196  22
  -2   7   6 108.049 212.027  33
  -2   7   5-93.2902 193.410  39
   2  -7  -5-46.0280 323.590  22
  -2   7   5-77.8666 180.413  33
   2  -7  -4 2459.03 771.136  22
   2  -7  -4 3172.32 472.559  56
  -2   7   4 3021.92 427.029  39
  -2   7   4 3247.52 447.183  33
   2  -7  -3 3776.99 512.588  56
  -2   7   3 3001.08 450.091  39
  -2   7   3 3257.33 431.666  33
   2  -7  -3 2881.27 927.107  22
   2  -7  -2-61.7239 205.781  56
   2  -7  -2-76.1800 419.281  22
  -2   7   2 253.955 259.365  39
  -2   7   2-93.5202 191.976  33
   2  -7  -1 21796.4 1191.95  56
   2  -7  -1 21260.0 2190.02  22
  -2   7   1 22782.1 1009.32  49
  -2   7   1 22849.1 1147.96  39
  -2   7   1 22093.5 1034.23  33
   2  -7   0 25060.6 2363.29  22
  -2   7   0 25818.4 1118.31  49
   2  -7   0 23720.2 1231.71  56
   2  -7   0 24706.8 1257.77  32
   2  -7   1 1124.15 616.609  22
  -2   7  -1 1609.45 327.651  49
   2  -7   1 1042.71 332.249  56
   2  -7   1 1388.32 402.117  32
   2  -7   2 54.3393 261.661  28
   2  -7   2 340.592 279.332  56
   2  -7   2 612.085 352.574  32
  -2   7  -2 469.671 227.835  49
   2  -7   3 3605.96 537.394  56
   2  -7   3 4038.48 559.407  32
  -2   7  -3 3481.78 460.223  49
   2  -7   4 10635.9 867.216  56
   2  -7   4 11133.5 837.955  32
  -2   7  -4 10474.9 770.808  49
   2  -7   5 2368.34 446.668  56
   2  -7   5 2035.67 414.769  32
  -2   7  -5 2046.95 397.129  49
   2  -7   6 2902.07 477.218  56
  -2   7  -6 3788.75 493.815  49
  -2   7  -7 344.580 237.316  39
   2  -7   7 186.509 259.635  56
  -2   7  -7 185.642 253.451  49
  -2   7  -8-2.15520 141.511  39
  -2   7  -8 14.2324 205.057  49
   2  -7   8-45.5991 243.849  56
  -2   7  -9 62.2800 187.654  49
   2  -7   9-170.289 246.108  56
   2  -7   9 277.535 187.559  31
  -2   7 -10 1121.84 252.919  49
   2  -7  10 1628.51 340.071  56
   2  -7  10 1154.85 241.678  31
   2  -7  10 1604.08 261.856  45
   2  -7  11 2264.29 340.694  56
  -2   7 -11 1822.54 278.165  49
   2  -7  12 292.089 194.841  56
  -2   7 -12 325.252 136.409  49
   2  -7  13 431.626 156.566  56
  -2   7 -13 357.379 120.318  54
  -2   6  15-36.6671 154.096  33
  -2   6  15 1144.05 251.857  43
  -2   6  14 2008.65 323.697  33
  -2   6  14 1389.34 263.214  43
  -2   6  13 19482.5 950.486  33
  -2   6  13 17793.8 840.266  43
  -2   6  12 31141.8 1265.97  33
  -2   6  12 30099.1 1140.20  43
  -2   6  11 11154.3 801.277  33
  -2   6  11 10063.7 701.051  43
   2  -6 -11 12245.2 1497.05  22
  -2   6  10 14239.0 914.101  33
  -2   6  10 12839.5 793.398  43
   2  -6 -10 12247.2 1556.74  22
  -2   6   9 2651.50 443.498  33
  -2   6   9 2112.63 365.933  43
   2  -6  -9 2063.82 700.824  22
  -2   6   8 24495.7 1193.10  33
  -2   6   8 24390.8 1071.31  43
   2  -6  -8 21676.4 2131.66  22
  -2   6   7 19324.0 1052.67  33
   2  -6  -7 20699.6 2086.74  22
  -2   6   6 39955.0 1332.52  39
  -2   6   6 39941.2 1487.22  33
  -2   6   6 46278.6 2855.00   3
   2  -6  -6 41550.2 2942.96  22
  -2   6   5 3845.62 499.736  33
  -2   6   5 3335.91 422.042  39
  -2   6   5 3691.87 876.782   3
   2  -6  -5 3703.49 944.138  22
  -2   6   4 2972.29 435.755  33
  -2   6   4 3129.68 420.836  39
  -2   6   4 1661.94 601.670   3
   2  -6  -4 2499.92 788.789  22
  -2   6   3 58768.1 1711.82  33
   2  -6  -3 61830.4 3528.72  22
  -2   6   3 58622.3 1711.87  39
  -2   6   3 65457.3 3264.70   3
  -2   6   2 18759.0 1707.04   3
  -2   6   2 14951.5 797.090  49
   2  -6  -2 18082.6 1036.59  56
   2  -6  -2 15209.4 1770.86  22
  -2   6   2 16573.7 935.478  39
  -2   6   2 15781.8 894.513  33
   2  -6  -1 6930.75 657.101  56
   2  -6  -1 6882.54 1205.51  22
  -2   6   1 6772.89 575.578  49
  -2   6   1 9624.73 1228.53   3
   2  -6  -1 7974.31 1189.69  11
  -2   6   1 7370.57 599.178  33
   2  -6   0 6522.80 1280.85  22
  -2   6   0 6981.08 582.583  49
  -2   6   0 7695.46 1087.21   3
   2  -6   0 7121.24 1117.21   4
   2  -6   0 6930.67 1029.18  11
   2  -6   0 7179.09 660.881  56
   2  -6   1 4552.42 999.466  22
  -2   6  -1 3451.30 434.411  49
  -2   6  -1 2707.38 654.082   3
   2  -6   1 3147.74 779.069   4
   2  -6   1 3444.21 484.897  56
   2  -6   2 9878.54 787.251  56
   2  -6   2 9244.66 1435.22  22
   2  -6   2 11148.7 1439.33   4
  -2   6  -2 10094.9 733.698  49
   2  -6   2 9822.42 793.772  32
  -2   6  -3 33111.9 1334.19  49
   2  -6   3 36157.6 2584.15   4
   2  -6   3 35559.2 1281.44  28
   2  -6   3 35128.6 1417.30  32
   2  -6   3 33235.0 1424.48  56
  -2   6  -4 9616.29 753.844  49
   2  -6   4 9502.58 679.468  28
   2  -6   4 9130.48 764.297  32
   2  -6   4 9297.51 790.396  56
  -2   6  -5 5777.18 613.757  49
   2  -6   5 7126.74 1215.03   4
   2  -6   5 5817.46 628.593  32
   2  -6   5 5609.72 632.573  56
  -2   6  -6-236.897 236.148  49
   2  -6   6 89.9508 235.028  56
   2  -6   6-66.0263 250.330  32
  -2   6  -7 998.183 314.480  49
  -2   6  -7 1089.91 304.985  36
   2  -6   7 996.178 365.576  56
   2  -6   7 791.054 253.955  45
  -2   6  -8 8184.14 732.909  49
  -2   6  -8 7666.90 625.177  36
   2  -6   8 8752.95 803.602  56
   2  -6   8 7478.88 625.518  45
  -2   6  -9 2931.08 475.498  49
   2  -6   9 2688.92 395.344  45
  -2   6  -9 3327.57 445.300  36
   2  -6   9 3415.28 503.251  56
   2  -6  10-105.577 234.561  56
  -2   6 -10 214.307 235.262  49
   2  -6  10 83.7642 182.656  45
  -2   6 -10 155.032 188.231  36
   2  -6  10 96.0418 193.432  31
  -2   6 -11 6.49391 178.107  49
   2  -6  11 655.147 463.080  21
   2  -6  11 109.372 239.475  56
   2  -6  11 432.386 199.071  31
   2  -6  11 467.570 226.894  45
  -2   6 -12 341.726 179.091  49
   2  -6  12 392.469 245.494  56
   2  -6  12 372.193 179.606  31
   2  -6  12 84.9473 169.549  45
   2  -6  13 1015.86 271.123  56
  -2   6 -13 842.406 198.695  49
   2  -6  14 1740.60 278.325  56
  -2   6 -14 1206.39 190.981  49
  -2   5  17 3054.24 346.138  43
  -2   5  16-71.8432 189.725  43
  -2   5  16 1368.51 268.307  33
  -2   5  15 3273.87 391.976  43
  -2   5  15 3214.21 402.748  33
  -2   5  14 7794.65 622.561  43
  -2   5  14 7484.99 539.833  51
  -2   5  14 7897.40 641.038  33
  -2   5  13-294.343 329.267  43
  -2   5  13-254.921 283.535  33
  -2   5  13 188.325 150.013  51
  -2   5  12 1276.50 378.808  43
  -2   5  12 1356.01 354.127  33
  -2   5  12 1650.99 318.625  51
  -2   5  11 50.0543 284.572  43
   2  -5 -11 496.453 366.441  22
  -2   5  11 397.021 285.828  33
  -2   5  11 365.134 202.152  51
  -2   5  10-453.220 217.922  51
   2  -5 -10 102.827 363.795  22
  -2   5  10 209.296 262.544  43
  -2   5  10-177.824 260.058  33
   2  -5 -10 473.846 369.871  10
  -2   5   9 147.450 287.792  43
   2  -5  -9-258.190 431.625  22
  -2   5   9 131.024 214.360  33
  -2   5   9 80.7487 177.111  51
  -2   5   8 978.954 319.904  43
   2  -5  -8 1588.94 597.334  22
  -2   5   8 1030.79 317.674  33
  -2   5   8 1756.06 337.898  51
  -2   5   7 270.464 182.408  51
   2  -5  -7 664.840 428.874  22
  -2   5   7 337.563 226.216  43
  -2   5   7 292.945 244.268  33
  -2   5   7 307.746 246.946   3
  -2   5   6 12049.3 712.024  51
   2  -5  -6 12412.8 1536.09  22
  -2   5   6 12483.0 768.455  43
  -2   5   6 12135.1 714.953  39
  -2   5   6 12273.3 807.901  33
   2  -5  -6 14362.8 1712.95   1
  -2   5   6 11576.3 1372.54   3
  -2   5   5 9097.86 611.685  51
  -2   5   5 8367.88 643.544  33
   2  -5  -5 9155.76 1323.42  22
  -2   5   5 9062.14 639.221  39
  -2   5   5 9604.59 1250.32   3
  -2   5   4 183.103 161.689  51
  -2   5   4 192.238 188.760  33
  -2   5   4 173.136 210.510  39
  -2   5   4-169.317 396.384   3
   2  -5  -4-193.213 393.120  22
  -2   5   3 359.459 199.782  33
   2  -5  -3 310.394 353.026  22
  -2   5   3 696.588 270.194  39
  -2   5   3 635.463 422.257   3
   2  -5  -2 15398.1 1636.09  22
  -2   5   2 13517.3 776.775  33
  -2   5   2 14260.5 740.876  49
  -2   5   2 12647.0 1320.78   3
   2  -5  -2 12594.6 1301.29   4
   2  -5  -1 14049.5 1556.95  22
  -2   5   1 15347.6 1403.01   3
   2  -5  -1 13778.7 1387.21   4
  -2   5   1 12757.4 721.002  49
   2  -5   0 12755.6 1499.90  22
   2  -5   0 13977.3 827.000  56
   2  -5   0 12436.7 1285.52  11
  -2   5   0 13029.0 1269.07   3
   2  -5   0 12728.0 1346.31   4
  -2   5   0 14014.0 761.217  49
   2  -5   1 95.7715 184.428  56
  -2   5  -1-199.586 256.765   3
   2  -5   1 351.168 410.704   4
   2  -5   1 468.713 331.881  11
  -2   5  -1 359.682 198.523  49
  -2   5  -2 1420.17 305.911  49
   2  -5   2 1837.80 347.531  56
   2  -5   2 1354.10 659.075  22
   2  -5   2 1185.62 525.183   4
  -2   5  -2 1814.90 503.611   3
   2  -5   2 1715.48 363.317  32
  -2   5  -3 541.955 233.723  49
   2  -5   3 620.419 240.141  56
   2  -5   3 417.137 259.667  28
   2  -5   3 324.608 253.180  32
   2  -5   3 479.403 370.865   4
   2  -5   4 1752.23 587.153   4
  -2   5  -4 521.791 266.923  49
   2  -5   4 1464.78 363.866  56
   2  -5   4 752.994 297.123  28
  -2   5  -4 1158.29 260.427  36
   2  -5   4 1012.82 353.485  32
   2  -5   5 138.434 328.347   4
   2  -5   5 323.551 253.781  56
  -2   5  -5-42.8014 183.165  36
   2  -5   5 484.935 271.730  28
   2  -5   5-11.5845 233.449  32
  -2   5  -5-197.249 224.145  49
  -2   5  -6 285.752 244.862  49
   2  -5   6-24.2073 242.141  56
  -2   5  -6 30.5540 198.345  36
   2  -5   6 188.999 239.559  32
  -2   5  -7 180.648 218.896  49
   2  -5   7 25.9273 252.705  56
   2  -5   7 235.351 175.003  45
  -2   5  -7 179.212 246.009  36
   2  -5   7 950.373 431.956   4
  -2   5  -8 4458.76 552.242  49
   2  -5   8 3854.05 548.477  56
   2  -5   8 4386.04 496.943  45
  -2   5  -8 4397.59 514.419  36
   2  -5   8 3755.94 917.682   4
   2  -5   9 5063.31 543.576  45
  -2   5  -9 5990.84 626.938  49
  -2   5  -9 5755.02 599.981  36
   2  -5   9 5927.72 651.023  56
   2  -5  10 2432.00 450.778  56
  -2   5 -10 2686.29 430.876  49
   2  -5  10 1991.40 369.632  45
  -2   5 -10 1983.62 367.262  41
  -2   5 -10 2536.47 429.164  36
   2  -5  10 1944.78 387.954  31
   2  -5  11-100.897 293.816  56
  -2   5 -11-20.8607 210.362  49
   2  -5  11-127.134 440.814  21
   2  -5  11-137.832 232.137  45
  -2   5 -11 243.128 215.247  41
  -2   5 -11 36.4803 235.148  36
   2  -5  11-441.719 238.183  31
   2  -5  12 897.703 317.078  56
  -2   5 -12 878.633 251.088  49
   2  -5  12 711.967 270.073  45
  -2   5 -12 1430.60 320.231  41
  -2   5 -12 920.947 306.402  36
   2  -5  12 1080.70 279.454  38
   2  -5  12 955.103 278.555  31
   2  -5  13 70.7888 228.445  56
  -2   5 -13 441.259 176.063  49
   2  -5  13 62.7113 191.078  45
  -2   5 -13-80.2946 152.204  41
  -2   5 -13 217.312 195.272  36
   2  -5  13 170.929 157.856  38
   2  -5  13-252.923 161.898  31
  -2   5 -14 141.338 141.838  41
   2  -5  14 242.716 213.313  56
   2  -5  14 257.973 166.662  38
  -2   5 -14-42.8366 120.765  49
   2  -5  15 334.168 154.427  38
  -2   5 -15 621.275 170.006  41
   2  -5  15 233.861 168.549  56
  -2   5 -16 3037.05 265.821  41
  -2   4  18 18061.3 661.231  43
  -2   4  17 17350.0 757.304  33
  -2   4  17 12884.4 652.101  43
  -2   4  16 3277.74 421.781  33
  -2   4  16 3291.07 414.823  43
  -2   4  15 23317.0 1062.10  33
  -2   4  15 25139.2 1114.42  43
  -2   4  14 27593.7 1221.65  33
  -2   4  14 28817.4 1270.21  43
  -2   4  14 26974.2 1142.59  51
  -2   4  13 8681.08 745.050  33
  -2   4  13 8849.74 633.932  46
  -2   4  13 9332.37 777.982  43
  -2   4  13 9183.12 707.182  51
  -2   4  12 695.058 291.590  33
  -2   4  12 1320.90 293.053  46
  -2   4  12 1136.56 400.260  43
  -2   4  12 1115.07 300.960  51
  -2   4  11 270.068 198.255  46
  -2   4  11 440.389 333.770  43
  -2   4  11 415.969 268.633  51
  -2   4  11 101.577 241.557  33
   2  -4 -11 406.973 325.699  10
  -2   4  10 82583.4 2207.70  43
  -2   4  10 85051.2 1805.52  46
  -2   4  10 82165.0 1993.59  51
  -2   4  10 86655.3 2214.48  33
   2  -4 -10 84593.1 3895.84  10
  -2   4   9 62788.9 1894.11  43
  -2   4   9 63873.7 1718.70  51
  -2   4   9 67401.9 1904.89  33
   2  -4  -9 67857.6 3422.94  10
  -2   4   8 46079.2 1596.50  43
  -2   4   8 46340.0 1430.67  51
  -2   4   8 45560.3 1517.11  33
   2  -4  -8 48535.7 2811.19  10
  -2   4   8 52776.8 2795.87   3
   2  -4  -8 52579.3 3251.35   1
  -2   4   7 29458.5 1193.59  33
  -2   4   7 27747.4 1178.67  43
  -2   4   7 28815.6 1090.95  51
  -2   4   7 29772.8 1079.86  35
   2  -4  -7 28205.2 2080.96  10
  -2   4   7 32402.2 2151.31   3
   2  -4  -7 31870.1 2423.93   1
  -2   4   6 11480.8 668.216  51
  -2   4   6 11824.3 740.072  33
   2  -4  -6 10424.6 1232.39  10
  -2   4   6 11447.4 1262.68   3
   2  -4  -6 10371.6 1328.42   1
  -2   4   6 11869.2 754.150  43
   2  -4  -5 8217.77 1128.13  22
  -2   4   5 7627.89 575.216  33
  -2   4   5 9227.69 1087.78   3
   2  -4  -5 6438.73 1046.61   1
   2  -4  -4 44259.2 2471.12  22
  -2   4   4 47136.0 2376.82   3
   2  -4  -4 44801.3 2550.65   1
   2  -4  -3 46766.8 2497.44  22
  -2   4   3 46314.7 2299.62   3
   2  -4  -3 48875.7 2102.64   4
   2  -4  -2 94048.5 3481.64  22
  -2   4   2 95451.1 3207.69   3
   2  -4  -1 17.8812 387.718  22
  -2   4   1 70.2283 258.785   3
   2  -4   0 31942.2 2048.66  22
  -2   4   0 32210.4 1803.24   3
   2  -4   1 30201.2 2030.06  22
   2  -4   1 27062.6 1638.08  11
   2  -4   1 33657.2 1964.93   4
  -2   4  -1 30030.4 1723.04   3
   2  -4   2 28761.1 2011.93  22
   2  -4   2 28964.8 1633.63  11
   2  -4   2 31132.8 1959.11   4
  -2   4  -2 29853.6 1701.50   3
   2  -4   3 13519.6 1415.68  22
   2  -4   3 14587.2 798.517  32
   2  -4   3 14685.3 1405.27   4
   2  -4   3 13583.9 1110.39  11
  -2   4  -3 14464.0 1195.74   3
  -2   4  -4 28775.8 1643.65   3
   2  -4   4 32636.9 2141.19   4
  -2   4  -4 28743.4 1134.67  49
   2  -4   4 28264.8 1016.07  28
   2  -4   4 27318.8 1102.17  32
  -2   4  -5 5217.08 753.701  15
   2  -4   5 6247.56 577.588  56
  -2   4  -5 6552.66 580.615  49
   2  -4   5 6272.39 989.799   4
  -2   4  -5 5728.56 753.201   3
   2  -4   5 6307.26 958.169  20
  -2   4  -5 5842.17 504.563  36
   2  -4   5 6599.78 577.761  32
   2  -4   5 6734.21 532.299  28
  -2   4  -6 4428.11 786.710  15
   2  -4   6 3711.70 469.324  56
  -2   4  -6 4299.47 497.148  49
   2  -4   6 4854.54 908.715   4
  -2   4  -6 4214.63 457.255  36
   2  -4   6 4028.44 473.944  32
   2  -4   6 4047.21 417.819  28
  -2   4  -7 11012.3 1273.07  15
   2  -4   7 10069.1 777.930  56
  -2   4  -7 10184.6 755.389  49
   2  -4   7 10416.0 1338.39   4
  -2   4  -7 13053.4 770.347  41
   2  -4   7 10401.7 697.649  45
  -2   4  -7 11405.8 755.087  36
  -2   4  -7 11171.4 751.448  30
  -2   4  -8 15649.9 1599.75  15
   2  -4   8 15505.2 947.882  56
  -2   4  -8 14269.7 902.020  49
   2  -4   8 15693.4 1687.56   4
   2  -4   8 12705.1 781.216  45
  -2   4  -8 14118.2 888.950  36
  -2   4  -8 15252.5 909.609  30
  -2   4  -9 35781.7 2539.52  15
   2  -4   9 37592.1 1484.33  56
  -2   4  -9 38104.3 1461.51  49
   2  -4   9 36208.2 2511.40   4
   2  -4   9 37722.3 1354.40  45
  -2   4  -9 36001.0 1429.45  36
  -2   4  -9 37500.7 1463.40  30
  -2   4 -10 385.764 354.797  15
   2  -4  10 404.998 282.194  56
  -2   4 -10 174.374 196.004  49
   2  -4  10 441.242 231.795  45
  -2   4 -10 262.334 266.934  36
  -2   4 -10 415.915 289.885  30
   2  -4  10 281.087 233.505  31
  -2   4 -11 3311.42 889.593  15
   2  -4  11 3176.81 516.418  56
  -2   4 -11 3588.26 452.005  49
   2  -4  11 3173.42 850.738  21
  -2   4 -11 3668.22 516.201  41
   2  -4  11 2878.22 415.984  45
  -2   4 -11 3883.44 515.051  36
   2  -4  11 3289.45 473.228  31
  -2   4 -12 6047.75 1191.76  15
   2  -4  12 8450.54 743.168  56
  -2   4 -12 7758.87 618.271  49
   2  -4  12 6060.60 1165.75  21
  -2   4 -12 7197.70 623.764  24
   2  -4  12 6908.60 629.808  45
  -2   4 -12 8321.31 709.459  41
  -2   4 -12 7907.74 699.873  36
   2  -4  12 6594.45 623.390  31
   2  -4  13 5375.44 606.078  56
  -2   4 -13 4893.96 467.360  49
  -2   4 -13 6603.63 625.429  41
   2  -4  13 5768.65 580.606  45
  -2   4 -13 6017.62 564.280  24
   2  -4  13 6612.38 1137.58  21
   2  -4  13 5425.29 574.104  38
  -2   4 -13 5898.03 603.619  36
   2  -4  13 4212.14 481.914  31
   2  -4  14 397.109 260.115  56
  -2   4 -14 642.405 271.872  41
   2  -4  14 957.149 472.806  21
  -2   4 -14 480.216 228.988  36
   2  -4  14 158.012 199.283  38
   2  -4  14 435.648 193.735  31
   2  -4  15 1862.20 350.469  56
  -2   4 -15 2427.65 357.514  41
   2  -4  15 1550.55 250.781  31
   2  -4  15 1360.58 272.971  38
  -2   4 -16 3888.07 385.068  41
   2  -4  16 2631.28 322.986  38
  -2   4 -17 1373.55 217.560  41
   2  -4  17 762.825 155.675  38
  -2   3  18 4838.03 403.521  43
  -2   3  17 1131.03 281.213  43
  -2   3  16 4057.50 478.487  43
  -2   3  16 3639.54 415.244  46
  -2   3  15-71.4085 212.273  33
  -2   3  15 52.8502 204.468  46
  -2   3  15-223.728 339.551  43
  -2   3  15-101.006 189.906  51
  -2   3  14 11226.8 820.222  33
  -2   3  14 12657.4 764.308  46
  -2   3  14 11958.0 875.459  43
  -2   3  14 12837.0 846.221  51
  -2   3  13 43669.7 1596.45  33
  -2   3  13 46514.9 1664.67  43
  -2   3  13 45607.7 1426.04  46
  -2   3  13 42360.1 1534.82  51
  -2   3  12 64357.1 1675.44  46
  -2   3  12 63561.3 1960.10  43
  -2   3  12 59149.5 1782.83  51
  -2   3  12 64458.4 1927.09  33
   2  -3 -12 57669.5 3208.72  10
  -2   3  11 11319.5 702.516  46
  -2   3  11 12674.8 914.087  43
  -2   3  11 11065.3 772.560  51
  -2   3  11 10974.9 807.328  33
   2  -3 -11 10186.7 1332.30  10
  -2   3  10-51.1659 213.274  33
  -2   3  10 104.810 201.570  46
  -2   3  10 36.8647 290.372  43
  -2   3  10 68.5196 219.752  51
  -2   3  10 138.047 247.129  35
   2  -3 -10-559.284 307.436  10
   2  -3 -10-884.607 455.731   1
  -2   3  10-177.408 376.407   7
  -2   3   9 25258.8 1132.16  33
  -2   3   9 26650.8 1234.81  43
  -2   3   9 25808.3 955.847  46
  -2   3   9 26958.3 1112.71  51
  -2   3   9 28120.5 1146.75  35
  -2   3   9 27444.8 1888.26   3
   2  -3  -9 24392.5 2155.53   1
   2  -3  -9 24916.6 1925.54  10
  -2   3   8 109315. 2244.26  33
  -2   3   8 105733. 2338.99  43
  -2   3   8 116586. 2195.24  35
  -2   3   8 113659. 2160.08  51
   2  -3  -8 114726. 4442.29   1
   2  -3  -8 111716. 3913.06  10
  -2   3   7 7230.95 561.377  33
   2  -3  -7 7613.36 1112.32   1
  -2   3   7 7479.67 1009.85   3
   2  -3  -7 6911.75 948.430  10
  -2   3   6 749.059 388.538   3
   2  -3  -6 185.919 225.489   1
   2  -3  -5 2452.94 580.086   1
   2  -3  -5 1608.85 429.876  10
  -2   3   5 2887.84 577.134   3
   2  -3  -4 6374.71 831.195  10
  -2   3   4 5494.72 775.605   3
   2  -3  -4 5409.33 855.003   1
   2  -3  -4 5349.37 576.946   6
   2  -3  -4 6204.76 832.657  22
   2  -3  -3 110869. 3491.31   1
  -2   3   3 109482. 3171.55   3
   2  -3  -3 107588. 2635.92   6
   2  -3  -3 107980. 3306.71  22
  -2   3   2 154869. 3682.41   3
   2  -3  -2 142604. 3125.14   6
   2  -3  -2 149728. 3832.13  22
  -2   3   1 5581.10 750.618   3
   2  -3  -1 4508.23 609.301   6
   2  -3  -1 5053.92 760.842  22
  -2   3   0 6401.32 600.854  15
   2  -3   0 6147.45 713.960   6
  -2   3   0 5817.28 751.095   3
   2  -3   0 6148.04 855.642  22
  -2   3  -1 1881.64 362.832  15
   2  -3   1 1350.78 420.426  11
  -2   3  -1 1676.71 434.469   3
   2  -3   1 1504.21 422.141   6
   2  -3   1 2226.16 563.148  22
  -2   3  -2 161585. 3448.78  15
   2  -3   2 159818. 3464.99  11
  -2   3  -2 168184. 3718.94   3
   2  -3   2 160271. 4163.41  22
   2  -3   3 9020.71 968.996   6
   2  -3   3 8742.99 812.868  11
  -2   3  -3 9007.48 879.402   3
   2  -3   3 8618.10 545.243  28
  -2   3  -3 8898.15 870.042  15
   2  -3   3 9020.70 1052.63  22
  -2   3  -4 1910.07 442.329   3
   2  -3   4 1691.21 469.820   6
   2  -3   4 1792.35 295.618  28
  -2   3  -4 1530.54 426.513  15
   2  -3   4 1718.62 566.990  20
  -2   3  -5-486.725 271.247   3
   2  -3   5-3.15577 160.763  28
  -2   3  -5 26.0196 141.875  30
  -2   3  -5 152.252 280.465  15
   2  -3   5 134.468 241.872  20
   2  -3   6 37112.7 2170.73   4
  -2   3  -6 36279.4 1763.94   3
  -2   3  -6 33265.7 1022.55  24
   2  -3   6 33806.3 1174.79  32
   2  -3   6 34693.8 1065.13  28
  -2   3  -6 32338.1 1139.71  30
  -2   3  -6 35093.2 2083.82  15
  -2   3  -7 62248.0 2969.76  15
   2  -3   7 64307.2 2952.62   4
   2  -3   7 61325.4 1668.50  56
  -2   3  -7 59164.3 1638.00  49
  -2   3  -7 60098.5 1489.09  24
  -2   3  -7 58840.4 1618.27  36
   2  -3   7 56146.4 1374.05  28
  -2   3  -7 58788.8 1622.50  30
  -2   3  -8 177.563 360.340  15
   2  -3   8 836.874 390.733   4
   2  -3   8 601.293 243.964  56
  -2   3  -8 326.663 190.468  49
  -2   3  -8 275.420 193.518  24
   2  -3   8 477.782 194.858  45
  -2   3  -8 375.318 249.853  36
  -2   3  -8 637.946 262.045  30
  -2   3  -9 2866.96 787.881  15
   2  -3   9 2661.69 667.861   4
   2  -3   9 4353.33 509.992  56
  -2   3  -9 3581.90 437.890  49
  -2   3  -9 3271.71 454.871  24
   2  -3   9 3907.31 449.961  45
  -2   3  -9 3574.91 480.111  36
  -2   3  -9 3719.76 494.197  30
  -2   3 -10 13609.9 1733.79  15
   2  -3  10 13132.1 1460.97   4
   2  -3  10 13203.2 869.873  56
  -2   3 -10 12533.7 786.218  49
  -2   3 -10 14159.3 868.860  24
   2  -3  10 14241.7 1614.52  21
   2  -3  10 12921.0 802.018  45
  -2   3 -10 12894.7 847.993  36
   2  -3  10 12261.7 843.760  31
  -2   3 -10 14008.5 911.285  30
  -2   3 -11 714.378 475.030  15
   2  -3  11 250.155 286.086  56
  -2   3 -11 119.196 162.222  49
   2  -3  11-180.648 228.936  45
   2  -3  11-116.186 245.026  31
  -2   3 -11 37.4513 244.411  30
  -2   3 -11 229.695 240.596  36
  -2   3 -11 30.5794 212.414  24
   2  -3  11 240.769 419.811  21
  -2   3 -12 15932.5 1922.63  15
   2  -3  12 16175.7 1782.59  21
  -2   3 -12 19249.9 1059.30  24
   2  -3  12 18997.8 1069.73  56
   2  -3  12 18306.0 997.071  45
  -2   3 -12 17717.9 1001.64  36
  -2   3 -12 17623.8 1035.15  30
   2  -3  12 17327.9 977.235  31
  -2   3 -13 1452.93 668.822  15
   2  -3  13 1945.91 421.895  56
  -2   3 -13 2065.99 442.874  41
   2  -3  13 1302.15 354.876  45
  -2   3 -13 1587.04 366.272  24
   2  -3  13 1630.22 681.633  21
  -2   3 -13 1154.12 324.433  36
   2  -3  13 1615.53 378.570  38
   2  -3  13 1202.15 311.978  31
   2  -3  14 37.4369 262.745  56
  -2   3 -14 404.643 259.482  41
  -2   3 -14 328.969 237.106  24
   2  -3  14-312.100 436.715  21
   2  -3  14 157.657 224.013  38
  -2   3 -14 98.9840 211.992  36
   2  -3  14 161.431 172.534  31
   2  -3  15 1383.58 363.789  56
  -2   3 -15 2301.83 387.554  24
  -2   3 -15 1478.25 307.778  36
   2  -3  15 1389.71 306.363  38
   2  -3  15 1535.67 289.505  31
  -2   3 -15 2495.61 423.378  41
  -2   3 -16-124.499 151.138  24
  -2   3 -16 146.733 202.385  41
   2  -3  16-442.574 159.878  31
   2  -3  16 137.012 166.577  38
  -2   3 -17-27.5863 149.807  41
   2  -3  17 190.413 151.262  38
  -2   3 -18 2016.93 254.760  41
   2  -3  18 1694.06 218.652  38
  -2   2  18 2239.98 299.386  46
  -2   2  18 3283.45 359.060  43
  -2   2  17 2905.86 369.618  46
  -2   2  17 3254.40 401.746  43
  -2   2  16 5196.63 505.736  46
  -2   2  16 5411.36 546.615  43
  -2   2  15 3935.31 520.734  51
  -2   2  15 5314.08 580.008  33
  -2   2  15 3352.84 505.932  43
  -2   2  15 3864.13 481.521  46
  -2   2  14 2698.19 458.386  51
  -2   2  14 3041.58 463.425  33
  -2   2  14 2793.16 492.067  43
  -2   2  14 3257.66 444.174  46
  -2   2  13 4288.66 491.096  46
  -2   2  13 4564.09 590.845  43
  -2   2  13 4493.64 551.673  33
   2  -2 -13 5607.07 959.102  13
  -2   2  13 4566.91 558.497  51
   2  -2 -12 806.127 429.819   2
  -2   2  12 899.967 511.496   7
  -2   2  12 759.737 285.454  51
  -2   2  12 504.920 278.550  33
  -2   2  12 528.417 262.813  46
  -2   2  12 846.004 345.459  43
  -2   2  12 758.582 307.817  35
   2  -2 -11 54996.0 3123.54   1
   2  -2 -11 55423.7 2734.89   2
  -2   2  11 52419.1 3018.73   7
  -2   2  11 50287.4 1586.33  51
  -2   2  11 50841.2 1672.86  33
  -2   2  11 53703.1 1514.65  46
  -2   2  11 54088.1 1735.12  43
  -2   2  11 55137.1 1682.94  35
   2  -2 -11 55950.2 2634.42  12
   2  -2 -11 55345.5 2734.94  13
  -2   2  10 17014.9 936.933  33
  -2   2  10 16650.2 812.700  46
  -2   2  10 15109.2 932.181  43
  -2   2  10 15699.4 865.561  51
  -2   2  10 17528.8 926.236  35
  -2   2  10 17022.2 1655.50   7
   2  -2 -10 15801.1 1609.05   1
   2  -2 -10 16761.2 1428.80   2
  -2   2   9 16415.5 890.615  33
  -2   2   9 16447.6 835.437  51
  -2   2   9 14995.1 892.769  43
  -2   2   9 16196.7 759.834  46
  -2   2   9 16557.2 865.637  35
  -2   2   9 16592.4 1356.14   3
  -2   2   9 16218.6 1534.94   7
   2  -2  -9 16001.3 1619.56   1
   2  -2  -9 15396.7 1304.01   2
  -2   2   8 14107.3 1219.82   3
  -2   2   8 14236.2 1366.11   7
   2  -2  -8 14130.3 1463.46   1
   2  -2  -8 14366.9 1190.91   2
   2  -2  -7 19941.5 1636.66   1
  -2   2   7 23415.4 1536.03   3
  -2   2   7 22031.8 1592.72   7
   2  -2  -6 148043. 4231.08   1
   2  -2  -6 147365. 3703.95  10
  -2   2   6 151238. 3905.97   7
  -2   2   5 73407.3 2482.06   3
  -2   2   5 68698.8 2513.68   7
   2  -2  -5 72122.2 2411.69  10
   2  -2  -5 67903.0 2664.75   1
   2  -2  -4 22677.1 1310.54  10
   2  -2  -4 23974.7 1529.06   1
  -2   2   4 21726.8 1323.01   3
   2  -2  -3 24510.0 1358.62  22
   2  -2  -3 23841.7 1275.58  10
  -2   2   3 25039.6 1377.30   3
   2  -2  -3 23233.7 1438.02   1
   2  -2  -2 17400.9 1146.40  22
  -2   2   2 16128.6 1111.85   3
  -2   2   1 2405.53 424.833  15
   2  -2  -1 3537.95 544.748  22
   2  -2  -1 3368.68 489.769   6
  -2   2   1 3337.09 533.639   3
  -2   2   0 8511.67 742.559  15
   2  -2   0 9312.47 863.103  22
   2  -2   0 7961.14 791.809  11
  -2   2   0 8936.66 829.582   3
   2  -2   0 8993.48 786.475   6
  -2   2  -1 1019.25 295.781  15
   2  -2   1 1396.41 419.370  22
   2  -2   1 1501.80 379.787  11
   2  -2   1 1584.67 406.754   6
  -2   2  -1 1624.85 422.959   3
  -2   2  -2 96728.9 2598.82  15
   2  -2   2 103319. 2925.62  22
   2  -2   2 98837.9 2508.54  11
  -2   2  -2 98982.6 2649.68   3
   2  -2   2 104768. 2709.98   6
   2  -2   3 5254.64 648.107  20
   2  -2   3 5901.72 399.734  28
  -2   2  -3 5446.40 691.920  15
   2  -2   3 5794.83 635.106  11
  -2   2  -3 6425.04 721.042   3
   2  -2   3 5262.45 668.022   6
   2  -2   4 198808. 2245.75  28
  -2   2  -4 196239. 4142.73  15
  -2   2  -4 195281. 3818.44   3
  -2   2  -5 11631.9 568.503  24
  -2   2  -5 10902.8 893.955  23
   2  -2   5 11577.5 577.761  28
  -2   2  -5 11090.7 596.343  30
  -2   2  -5 11541.8 1109.40  15
   2  -2   5 11188.5 994.846   6
  -2   2  -5 11453.2 960.538   3
  -2   2  -6 45122.8 1185.36  24
  -2   2  -6 41766.3 1903.98  23
  -2   2  -6 42349.6 1220.14  30
   2  -2   6 41772.5 1092.98  28
  -2   2  -6 46670.6 2339.71  15
   2  -2   6 44388.1 1993.03   6
  -2   2  -6 42992.4 1868.97   3
  -2   2  -7 10383.8 662.363  24
  -2   2  -7 10713.9 1108.69  23
  -2   2  -7 11823.6 705.335  30
  -2   2  -7 10824.8 1256.80  15
   2  -2   7 10687.0 1104.58   4
  -2   2  -7 11590.7 1021.59   3
  -2   2  -8 2668.00 588.702  23
  -2   2  -8 2520.25 387.940  24
  -2   2  -8 3824.19 582.702   3
   2  -2   8 2512.16 594.383   4
  -2   2  -8 2842.15 411.302  30
  -2   2  -8 1615.73 573.880  15
  -2   2  -9 9235.01 1316.62  15
   2  -2   9 10084.5 691.736  56
  -2   2  -9 9335.44 699.811  24
   2  -2   9 8787.63 1195.95  21
  -2   2  -9 9299.66 1182.78  23
   2  -2   9 9941.18 1149.06   4
   2  -2   9 9121.14 614.887  45
  -2   2  -9 8091.96 624.330  36
   2  -2   9 9013.39 692.933  31
  -2   2  -9 8848.79 689.785  30
  -2   2 -10 5144.47 1100.79  15
   2  -2  10 5995.15 575.476  56
  -2   2 -10 4539.83 868.348  23
  -2   2 -10 5220.75 569.551  24
   2  -2  10 5187.55 1018.58  21
   2  -2  10 3442.47 748.669   4
   2  -2  10 4740.50 875.094   7
   2  -2  10 5592.64 536.522  45
  -2   2 -10 5573.43 550.114  36
   2  -2  10 5712.74 570.149  31
  -2   2 -10 5033.20 542.414  30
  -2   2 -11-143.787 378.574  15
  -2   2 -11 972.760 516.519  23
  -2   2 -11 1141.07 352.889  24
   2  -2  11 589.982 508.821  21
   2  -2  11 1032.26 316.379  56
   2  -2  11 985.577 274.785  45
  -2   2 -11 872.217 295.996  36
  -2   2 -11 1173.53 331.363  30
   2  -2  11 592.627 263.830  31
  -2   2 -12 5470.85 1186.46  15
  -2   2 -12 3214.54 859.953  23
  -2   2 -12 4882.61 583.894  24
   2  -2  12 4728.63 938.004  21
   2  -2  12 4775.14 567.904  56
   2  -2  12 4803.23 536.814  45
   2  -2  12 4531.08 559.785  38
  -2   2 -12 4639.29 536.958  36
  -2   2 -12 4635.44 542.999  30
   2  -2  12 4010.03 503.978  31
  -2   2 -13 20457.4 2141.70  15
   2  -2  13 21456.9 2038.19  21
  -2   2 -13 23778.0 1216.80  24
  -2   2 -13 22221.0 2042.52  23
   2  -2  13 24644.7 1216.40  56
   2  -2  13 20544.7 1125.77  38
  -2   2 -13 22458.3 1085.55  36
   2  -2  13 22833.8 1101.46  31
  -2   2 -13 23566.8 1145.20  30
  -2   2 -14 1105.19 495.640  15
   2  -2  14 1227.50 357.878  56
  -2   2 -14 970.253 507.609  23
  -2   2 -14 1241.81 335.648  24
   2  -2  14 1042.48 538.108  21
  -2   2 -14 1030.87 270.337  36
   2  -2  14 792.679 308.316  38
   2  -2  14 1071.15 292.721  31
  -2   2 -14 1202.55 342.482  41
  -2   2 -15 3282.44 813.033  23
  -2   2 -15 5234.35 568.206  24
  -2   2 -15 4184.00 457.426  36
   2  -2  15 4205.75 525.869  38
   2  -2  15 4601.67 484.192  31
  -2   2 -15 5350.16 604.085  41
  -2   2 -16-526.226 510.481  23
  -2   2 -16 123.543 186.686  24
   2  -2  16 0.84109 186.422  38
   2  -2  16 256.016 171.208  31
  -2   2 -16-11.1320 229.028  41
  -2   2 -17 964.837 248.099  24
  -2   2 -17 585.518 235.048  41
   2  -2  17 408.466 149.173  31
   2  -2  17 499.416 213.149  38
  -2   2 -18 1282.19 250.739  41
   2  -2  18 983.444 218.877  38
  -2   2 -19 52.8473 82.2615  48
  -2   2 -19 501.273 138.896  41
  -2   1  19 8929.18 480.505  46
  -2   1  18 7618.76 515.311  43
  -2   1  18 5928.64 469.928  46
  -2   1  17 1506.25 321.316  46
  -2   1  17 1528.25 321.179  43
  -2   1  16 24228.8 1062.00  46
  -2   1  16 22930.7 1027.56  43
  -2   1  15 23720.0 1125.85  43
  -2   1  15 23341.0 1083.34  46
  -2   1  14 75704.8 1951.89  46
  -2   1  14 80229.2 2079.54  43
  -2   1  14 68434.1 1950.91  33
   2  -1 -14 69136.6 3468.14  13
  -2   1  14 73135.1 2086.01  51
  -2   1  13 24312.2 2193.20   7
  -2   1  13 23769.1 1184.61  51
  -2   1  13 23402.6 1165.51  33
  -2   1  13 25133.1 1128.32  46
  -2   1  13 24433.9 1180.75  43
  -2   1  13 24813.7 1182.13  35
   2  -1 -13 24314.3 1881.96  12
   2  -1 -12 1442.03 504.183  12
   2  -1 -12 935.707 417.893   8
   2  -1 -12 662.730 411.943   2
  -2   1  12 1241.77 574.918   7
  -2   1  12 963.382 302.714  51
  -2   1  12 772.170 278.696  33
  -2   1  12 724.680 263.070  46
  -2   1  12 941.241 345.796  43
  -2   1  12 977.719 315.362  35
   2  -1 -12 1371.54 444.675  16
   2  -1 -11 7428.74 1002.17   8
  -2   1  11 7617.07 1170.10   7
   2  -1 -11 8717.42 1114.11   2
   2  -1 -11 10136.9 1245.95   1
  -2   1  11 7092.62 621.554  51
  -2   1  11 7779.94 660.145  33
  -2   1  11 8549.49 713.680  43
  -2   1  11 8020.86 619.849  46
  -2   1  11 8719.41 696.547  35
   2  -1 -11 7448.72 1027.17  12
  -2   1  10 52700.6 1544.83  51
  -2   1  10 58461.3 1511.65  46
  -2   1  10 58691.1 1671.97  43
  -2   1  10 56717.7 1630.60  35
  -2   1  10 56689.1 1645.90  33
   2  -1 -10 56332.0 2419.96   9
   2  -1 -10 50939.2 2426.70   8
  -2   1  10 52798.6 2833.37   7
   2  -1 -10 59609.4 2941.47   1
   2  -1 -10 57613.4 2708.06   2
   2  -1  -9 59134.1 2828.62   1
  -2   1   9 60394.0 2833.22   7
   2  -1  -8 18781.1 1514.69   1
  -2   1   8 18918.3 1287.03   3
  -2   1   8 18237.8 1486.37   7
  -2   1   7 92565.6 2661.27   3
  -2   1   7 87985.8 3030.89   7
   2  -1  -7 86016.7 3042.82   1
   2  -1  -6 127783. 2499.74   5
   2  -1  -6 120464. 3365.68   1
  -2   1   6 122540. 3395.58   7
   2  -1  -5 385956. 4426.50   5
  -2   1   5 415927. 5192.35   3
   2  -1  -5 395823. 5704.12   1
  -2   1   5 422316. 5765.00   7
   2  -1  -4 31191.3 1286.56  10
  -2   1   4 31122.7 1390.12   3
   2  -1  -4 28289.7 1211.67   5
  -2   1   4 30645.0 1473.94   7
   2  -1  -4 30074.0 1500.65   1
   2  -1  -3 24102.2 1049.32  10
  -2   1   3 23699.8 1220.41   7
   2  -1  -3 23902.5 1285.40   1
   2  -1  -3 23344.6 1101.86   5
  -2   1   3 23782.0 1211.14   3
   2  -1  -2 52374.9 1629.46   5
   2  -1  -2 54283.8 1483.11  10
  -2   1   2 52388.2 1641.38   7
  -2   1   2 55964.0 1816.85   3
  -2   1   1 4706.28 534.457  15
   2  -1  -1 5646.01 559.745   5
   2  -1  -1 5079.92 584.960  11
  -2   1   1 5115.69 601.899   3
  -2   1   0 23973.1 1148.91  15
   2  -1   0 24731.4 1164.28   5
  -2   1   0 26429.9 1260.70   3
   2  -1   0 24592.2 1194.74  11
  -2   1  -1 182671. 3278.38  15
   2  -1   1 187240. 3283.88  22
   2  -1   1 175643. 3127.41  11
   2  -1   1 187226. 3203.62   5
  -2   1  -1 183357. 3319.53   3
  -2   1  -2 39420.4 1583.74  15
   2  -1   2 40440.8 1533.90   5
   2  -1   2 39116.2 1474.12  11
  -2   1  -2 38486.4 1556.10   3
  -2   1  -3 16538.7 1087.37  15
  -2   1  -3 16186.3 1042.80   3
   2  -1   3 16630.4 1018.83   6
  -2   1  -4 40279.7 1797.99  15
  -2   1  -4 35622.0 1440.01  23
  -2   1  -4 37464.3 1621.10   3
   2  -1   4 39383.9 1599.60   6
  -2   1  -5 121914. 1728.26  24
  -2   1  -5 117811. 2880.58  23
   2  -1   5 116309. 1644.98  28
   2  -1   5 112971. 2179.01  18
  -2   1  -5 122507. 3343.03  15
  -2   1  -5 111902. 2867.60   3
   2  -1   5 121501. 2827.13   6
  -2   1  -6 127200. 1926.95  24
  -2   1  -6 128814. 3324.75  23
   2  -1   6 127939. 1759.46  28
  -2   1  -6 127596. 3733.00  15
  -2   1  -6 120519. 2871.19  13
  -2   1  -6 119893. 3044.05   3
   2  -1   6 131284. 3032.48   6
  -2   1  -7 25621.1 956.053  24
  -2   1  -7 27776.7 1698.80  23
  -2   1  -7 24895.8 932.545  30
  -2   1  -7 28006.4 1889.06  15
  -2   1  -7 23958.5 1448.94  13
   2  -1   7 27068.7 1436.98   6
  -2   1  -7 23241.2 1408.79   3
  -2   1  -8 37216.5 1213.43  24
   2  -1   8 38135.8 2183.22  21
  -2   1  -8 35822.2 2125.15  23
  -2   1  -8 36641.9 1172.57  30
  -2   1  -8 36740.4 1969.35  13
  -2   1  -8 41041.7 2456.66  15
   2  -1   8 44209.9 2022.56   4
  -2   1  -8 40951.7 1926.98   3
  -2   1  -9 2338.98 578.647  23
   2  -1   9 1801.36 279.578  27
  -2   1  -9 1681.27 326.091  24
   2  -1   9 1939.49 579.990  21
   2  -1   9 2052.54 496.765   4
  -2   1  -9 2916.30 617.094   3
   2  -1   9 1421.67 400.243   7
   2  -1   9 1850.01 319.446  31
  -2   1  -9 2141.77 340.931  30
  -2   1  -9 1230.55 462.047  13
  -2   1  -9 1482.76 609.450  15
  -2   1 -10 46492.1 2501.58  13
  -2   1 -10 49457.9 3024.01  15
   2  -1  10 51689.0 1544.27  56
   2  -1  10 49577.3 1287.63  27
  -2   1 -10 49144.4 1548.86  24
   2  -1  10 50715.5 2739.63  21
  -2   1 -10 51387.1 2771.04  23
   2  -1  10 48117.6 2288.81   4
   2  -1  10 51908.4 1465.37  45
   2  -1  10 51250.7 1551.02  38
  -2   1 -10 47541.4 1387.77  36
   2  -1  10 47647.0 1486.42  31
  -2   1 -10 46192.2 1421.48  30
  -2   1 -11 71690.3 3265.53  13
  -2   1 -11 69143.1 3689.59  15
   2  -1  11 74248.9 1909.64  56
   2  -1  11 73025.7 1926.26  38
  -2   1 -11 67595.8 1701.61  36
  -2   1 -11 67328.0 1758.67  30
   2  -1  11 72627.9 1859.43  31
   2  -1  11 70917.6 3395.83  21
  -2   1 -11 71472.3 1953.74  24
  -2   1 -11 70188.0 3396.24  23
  -2   1 -12 50359.4 3254.60  15
  -2   1 -12 48435.3 2821.81  13
   2  -1  12 61159.9 1817.19  56
   2  -1  12 54563.9 1748.65  38
  -2   1 -12 52571.6 1535.49  36
   2  -1  12 57250.0 1698.08  31
  -2   1 -12 56203.8 1644.54  30
   2  -1  12 57478.4 3152.87  21
  -2   1 -12 61761.5 1862.54  24
  -2   1 -12 57553.6 3223.31  23
  -2   1 -13 24448.8 2327.17  15
   2  -1  13 23994.5 2100.04  21
  -2   1 -13 25689.5 1243.85  24
  -2   1 -13 26170.1 2248.97  23
   2  -1  13 25509.8 1206.89  56
   2  -1  13 23775.0 1188.34  38
  -2   1 -13 23821.0 1047.18  36
   2  -1  13 25099.1 1143.78  31
  -2   1 -13 23511.8 1081.61  30
   2  -1  14 10680.8 754.395  31
  -2   1 -14 10102.1 798.179  41
  -2   1 -14 9151.36 1383.25  23
  -2   1 -14 9724.80 791.046  24
   2  -1  14 8648.46 741.508  38
  -2   1 -14 8741.16 636.894  36
  -2   1 -14 7031.94 1297.36  15
   2  -1  15 540.337 245.852  31
  -2   1 -15 444.985 270.154  41
  -2   1 -15-267.138 557.014  23
  -2   1 -15 419.501 281.806  24
  -2   1 -15 249.180 179.871  36
   2  -1  15 275.101 254.600  38
  -2   1 -15 589.091 413.576  15
  -2   1 -16 3129.51 449.970  41
  -2   1 -16 2423.18 728.853  23
  -2   1 -16 3568.19 481.496  24
   2  -1  16 2932.07 436.598  38
   2  -1  16 3512.24 413.717  31
  -2   1 -17 2838.12 402.665  41
  -2   1 -17 2492.00 388.670  24
   2  -1  17 2740.29 391.454  38
   2  -1  17 2183.66 308.930  31
   2  -1  18 1408.22 276.578  38
   2  -1  18 1302.49 208.795  31
  -2   1 -18 1575.46 279.019  41
  -2   1 -19 32.2972 107.314  41
   2  -1  19 377.054 158.734  38
  -2   0  19 1066.35 214.227  46
  -2   0  18 1782.53 308.842  46
  -2   0  17 1253.01 312.917  46
  -2   0  16 4390.37 520.422  46
  -2   0  16 4090.22 441.277  43
   2   0 -15 4764.18 827.015  16
  -2   0  15 5056.45 560.156  46
  -2   0  15 4998.56 529.068  43
  -2   0  14 5442.97 581.178  46
  -2   0  14 5084.44 556.503  43
   2   0 -14 4458.32 829.355  16
   2   0 -14 4936.91 953.398  12
  -2   0  14 5216.24 604.635  51
   2   0 -13-220.193 264.711  12
   2   0 -13-60.0005 180.880   8
  -2   0  13 273.163 272.982  51
  -2   0  13 132.051 266.073  46
  -2   0  13 211.039 266.404  43
  -2   0  13-4.52891 247.267  35
   2   0 -13 311.753 266.404  16
  -2   0  12 909.878 278.310  51
  -2   0  12 1944.96 429.902  33
  -2   0  12 1101.20 313.932  46
  -2   0  12 990.353 303.279  43
  -2   0  12 1038.51 331.985  35
   2   0 -12 2048.68 617.324   2
   2   0 -12 720.535 326.020   8
   2   0 -12 1624.36 557.619  12
  -2   0  12 1964.69 675.846   7
  -2   0  11 980.198 268.766  51
  -2   0  11 1072.16 323.927  33
  -2   0  11 1118.07 307.567  46
  -2   0  11 1219.28 337.613  43
  -2   0  11 1022.21 294.413  35
   2   0 -11 1130.82 485.538  12
   2   0 -11 1228.21 474.438   2
  -2   0  11 1101.36 597.586   7
   2   0 -11 1628.02 507.523   8
  -2   0  10 160.285 172.911  51
  -2   0  10 351.404 224.905  46
  -2   0  10 13.4032 262.586  43
  -2   0  10-279.879 182.440  35
   2   0 -10-189.414 217.168   9
   2   0 -10 247.705 240.712   8
  -2   0  10-112.345 366.186   7
  -2   0  10-31.1404 190.014  33
   2   0  -9 3979.40 655.956   1
   2   0  -9 3503.83 593.427   9
   2   0  -9 3621.36 628.709   8
  -2   0   9 3200.02 718.985   7
   2   0  -8 104449. 2785.47  11
   2   0  -8 98531.1 3029.97   1
   2   0  -8 98787.6 2928.87   9
  -2   0   8 98339.0 2447.86   3
  -2   0   8 98830.8 3400.83   7
  -2   0   7 153466. 3005.04   3
  -2   0   7 154999. 3942.58   7
   2   0  -7 153261. 3257.87  11
   2   0  -7 149775. 3471.56   1
  -2   0   6 115823. 2486.59   3
   2   0  -6 107423. 2744.26   1
  -2   0   6 111578. 3126.85   7
   2   0  -5 20165.4 1127.09  11
   2   0  -5 19883.2 1116.03   1
  -2   0   5 21703.4 1287.87   7
  -2   0   5 21290.0 1053.10   3
   2   0  -4 3239.37 476.308  11
  -2   0   4 2831.74 421.334   3
  -2   0   4 3163.17 481.186   7
   2   0  -4 2921.25 449.127   1
   2   0  -3 479931. 5082.78  11
   2   0  -3 478418. 4912.14   1
  -2   0   3 487016. 4963.90   7
  -2   0   3 477158. 4746.84   3
   2   0  -2 24326.6 711.549  10
  -2   0   2 24370.2 1012.87   7
   2   0  -2 23994.3 1125.86  11
  -2   0   2 24593.8 1094.95   3
  -2   0   1 89528.0 2188.95  15
   2   0  -1 92586.5 2150.19  11
  -2   0   1 93410.8 1741.74   7
  -2   0   1 92554.7 2125.33   3
  -2   0   0 269168. 3848.02  15
  -2   0   0 270892. 3685.24   3
   2   0   0 268671. 3623.28  11
  -2   0  -1 194447. 3279.22  15
  -2   0  -1 195992. 3245.19   3
   2   0   2 364212. 4233.20   5
  -2   0  -2 355390. 4456.56   3
   2   0   3 12131.5 742.465  18
  -2   0  -3 12530.1 940.006  15
   2   0   3 12328.3 816.844   5
  -2   0  -4 8355.21 734.542  23
   2   0   4 7522.15 561.855  18
  -2   0  -4 7578.45 780.759  15
   2   0   4 7282.77 657.098   5
  -2   0  -5 17479.5 657.380  24
  -2   0  -5 17135.2 1131.60  23
  -2   0  -5 19330.8 1291.26  15
   2   0   5 17185.7 810.174  18
   2   0   5 17428.8 1000.74   6
  -2   0  -6 833.141 407.206  23
   2   0   6 410.156 346.263  21
  -2   0  -6 716.480 228.583  24
  -2   0  -6 656.467 345.278  13
  -2   0  -6 788.776 436.944  15
   2   0   6 605.285 273.326   6
   2   0   6 547.473 221.878   7
   2   0   7 333.088 174.322  27
  -2   0  -7 145.321 272.680  23
  -2   0  -7 171.943 177.261  24
   2   0   7 331.673 291.243  21
  -2   0  -7 239.063 286.878  13
  -2   0  -7 318.242 346.754  15
   2   0   7 268.279 212.536   6
   2   0   7 160.074 142.800   7
   2   0   8 32482.5 1458.13   6
   2   0   8 30351.1 1536.00   7
  -2   0  -8 32268.4 994.531  30
   2   0   8 33268.0 983.149  27
  -2   0  -8 32963.7 1102.35  24
   2   0   8 31864.5 1898.70  21
  -2   0  -8 33777.0 1982.71  23
  -2   0  -8 35152.2 2140.33  15
  -2   0  -8 33183.3 1877.67  13
   2   0   9 967.375 287.544   4
   2   0   9 432.571 228.869   7
   2   0   9 196.026 145.754  31
  -2   0  -9 346.308 152.403  30
  -2   0  -9 232.955 263.180  13
  -2   0  -9 131.122 338.183  15
   2   0   9 414.821 171.175  27
  -2   0  -9 181.165 254.924  23
  -2   0  -9 593.923 229.615  24
   2   0   9 557.045 393.646  21
  -2   0 -10 1335.44 438.455  13
  -2   0 -10 1360.76 593.529  15
   2   0  10 1632.19 316.458  56
   2   0  10 1956.98 343.584  38
  -2   0 -10 1468.64 258.584  30
   2   0  10 1677.57 322.090  31
  -2   0 -10 807.263 445.666  23
   2   0  10 1580.57 270.219  27
  -2   0 -10 1546.90 329.395  24
   2   0  10 1697.48 626.023  21
  -2   0 -11 3735.30 871.376  15
  -2   0 -11 3618.96 764.185  13
   2   0  11 4493.84 484.331  56
   2   0  11 4115.87 491.985  38
  -2   0 -11 3309.23 372.000  36
   2   0  11 4331.46 465.357  31
  -2   0 -11 3706.51 405.364  30
   2   0  11 4274.82 417.629  27
  -2   0 -11 3604.95 792.104  23
  -2   0 -11 3816.53 486.082  24
   2   0  11 3845.84 782.316  21
  -2   0 -12 5461.90 990.110  13
  -2   0 -12 5647.99 1087.46  15
   2   0  12 6742.88 606.995  56
   2   0  12 6268.50 620.476  38
  -2   0 -12 6031.04 497.748  36
   2   0  12 6340.75 588.327  31
  -2   0 -12 5919.04 507.471  30
  -2   0 -12 6289.53 631.559  24
   2   0  12 5502.28 1022.45  21
  -2   0 -12 4501.02 957.121  23
   2   0  13 493.258 266.964  31
  -2   0 -13 1759.41 709.570  23
  -2   0 -13 527.994 303.887  24
   2   0  13 601.299 288.289  38
  -2   0 -13 922.731 507.060  15
   2   0  14 1609.79 339.497  31
  -2   0 -14 1236.87 316.521  41
  -2   0 -14 1962.85 752.548  23
  -2   0 -14 1122.20 346.846  24
   2   0  14 1271.52 339.601  38
  -2   0 -14 1045.29 487.486  15
   2   0  15 6866.23 614.513  31
  -2   0 -15 7511.78 678.012  41
  -2   0 -15 5979.06 1139.67  23
  -2   0 -15 7304.57 698.626  24
   2   0  15 6350.57 636.440  38
  -2   0 -15 5328.72 1081.08  15
  -2   0 -16 42.6043 208.009  41
  -2   0 -16 0.97372 216.350  24
   2   0  16-82.2012 242.119  38
   2   0  16 78.9221 181.232  31
  -2   0 -17 3701.29 441.602  41
  -2   0 -17 4177.90 901.772  23
  -2   0 -17 3782.79 484.493  24
   2   0  17 3498.35 444.983  38
   2   0  17 3409.45 386.064  31
   2   0  18 474.794 199.369  38
  -2   0 -18 679.007 234.744  24
  -2   0 -18 590.832 209.094  41
  -2   0 -19 278.492 133.707  41
   2   0  19 625.195 190.400  38
  -2  -1  19 1329.57 232.621  46
  -2  -1  18-142.596 177.576  46
  -2  -1  17 6373.02 551.276  46
  -2  -1  16 5229.75 555.782  46
  -2  -1  16 2891.88 379.135  38
  -2  -1  15 26148.4 1181.45  46
   2   1 -15 22906.0 1912.11  16
  -2  -1  14 16134.9 957.042  46
  -2  -1  14 16668.4 922.950  35
   2   1 -14 14383.4 1545.72  12
   2   1 -14 14532.1 1485.01  16
  -2  -1  13 987.901 342.894  51
   2   1 -13 23.7626 288.428  16
  -2  -1  13 573.902 302.867  46
  -2  -1  13 1084.69 274.894  38
  -2  -1  13 444.837 225.349  35
   2   1 -13 822.479 434.918  12
  -2  -1  13 756.436 483.477   7
  -2  -1  12 9870.44 758.877  51
   2   1 -12 8441.64 1172.72  12
  -2  -1  12 9488.73 725.460  46
  -2  -1  12 10366.8 712.434  43
  -2  -1  12 8592.47 676.162  35
   2   1 -12 8773.35 1148.19   8
  -2  -1  12 7755.20 1278.50   7
   2   1 -12 10143.9 1317.07   2
   2   1 -11 55078.5 2691.69   8
  -2  -1  11 53820.3 3047.37   7
  -2  -1  11 54070.8 1628.74  51
  -2  -1  11 51672.2 1642.81  33
  -2  -1  11 61017.7 1589.25  43
  -2  -1  11 52741.4 1567.89  46
  -2  -1  11 56434.0 1612.96  35
   2   1 -11 54685.7 2777.95  12
   2   1 -11 55160.0 2369.76  19
   2   1 -10 43533.4 2033.39   9
   2   1 -10 46797.4 2374.78   8
  -2  -1  10 50462.4 2775.77   7
  -2  -1  10 47439.0 1452.79  51
  -2  -1  10 49970.9 1462.92  46
  -2  -1  10 46073.8 1407.57  35
   2   1 -10 45587.5 2110.89  19
  -2  -1  10 47385.2 1483.01  33
   2   1  -9 1866.51 451.668   9
   2   1  -9 2615.98 599.340   8
  -2  -1   9 2032.73 599.779   7
   2   1  -9 2163.35 477.826  19
   2   1  -8-32.3246 217.885   9
   2   1  -8 318.387 310.583   8
  -2  -1   8 844.233 435.069   7
   2   1  -7 15412.8 948.352   1
   2   1  -7 13989.6 895.026  11
   2   1  -7 14957.8 1098.46   9
  -2  -1   7 14308.8 1237.12   7
   2   1  -7 17868.5 996.996  18
   2   1  -6 36378.0 1348.37   1
   2   1  -6 34415.3 1332.21  11
  -2  -1   6 30279.2 1059.59   3
   2   1  -6 35075.5 1628.14   9
  -2  -1   6 34045.2 1721.26   7
   2   1  -6 37221.1 1414.00  18
  -2  -1   5 46388.6 1279.84   3
   2   1  -5 48962.3 1552.92  11
   2   1  -5 50685.0 1877.49   9
   2   1  -5 51941.8 1502.82   1
  -2  -1   5 51832.2 1961.32   7
   2   1  -5 49399.3 1632.65  18
   2   1  -4 172692. 2867.80  11
   2   1  -4 182575. 3360.51   9
   2   1  -4 178236. 2615.22   1
  -2  -1   4 177336. 3337.65   7
  -2  -1   4 176105. 2490.79   3
   2   1  -4 180835. 3025.59  18
   2   1  -3 21539.3 1006.81  11
  -2  -1   3 23602.2 1087.65   7
  -2  -1   3 22196.5 908.793   3
   2   1  -3 21479.9 1056.61  18
  -2  -1   2 132089. 2261.25   7
  -2  -1   2 130347. 2258.57   3
   2   1  -2 131817. 2538.67  18
  -2  -1   1 994312. 5136.84   7
  -2  -1   1 979968. 6446.70   3
   2   1  -1 999999. 6845.89  18
  -2  -1   0 810310. 6037.97   3
   2   1   0 806035. 6077.17  18
  -2  -1  -1 535091. 3732.33  14
   2   1   1 536022. 4839.39  18
   2   1   2 50466.7 1272.08   9
   2   1   2 51158.9 1481.96  18
   2   1   3 83007.2 1469.75   9
   2   1   3 86300.3 2001.39   5
   2   1   3 87139.3 1901.60  18
  -2  -1  -3 91709.0 2403.03  15
  -2  -1  -3 87983.8 2261.52  23
   2   1   4 182460. 2933.43   5
   2   1   4 165495. 1491.19   7
  -2  -1  -4 169967. 3514.86  15
   2   1   4 181500. 3226.15  21
  -2  -1  -4 171393. 3381.09  23
   2   1   5 26575.2 1137.04   5
   2   1   5 27488.9 844.286   7
   2   1   5 26631.0 1056.06  17
  -2  -1  -5 28439.2 1504.07  15
   2   1   5 26869.3 1370.43  21
  -2  -1  -5 27586.9 1486.48  23
  -2  -1  -5 28398.4 825.154  24
   2   1   6 54797.5 1442.75   7
  -2  -1  -6 57872.2 2298.26  15
   2   1   6 53816.8 1451.09  17
   2   1   6 55683.2 1170.67  27
  -2  -1  -6 55919.1 1244.70  24
   2   1   6 50329.8 2013.53  21
  -2  -1  -6 52286.1 2186.41  23
   2   1   7 4372.89 483.651   7
   2   1   7 4847.31 515.594   6
  -2  -1  -7 4893.43 762.652  15
   2   1   7 5149.06 406.317  27
  -2  -1  -7 4945.44 420.200  24
   2   1   7 4677.48 731.045  21
  -2  -1  -7 4370.41 718.829  23
   2   1   8 57052.0 1715.41   6
  -2  -1  -8 55572.3 2434.80  13
  -2  -1  -8 62481.3 2710.41  15
   2   1   8 59551.4 1316.30  27
   2   1   8 57557.8 2459.99  21
  -2  -1  -8 58274.2 1439.74  24
  -2  -1  -8 60838.9 2644.14  23
   2   1   9 43657.8 1269.18  31
  -2  -1  -9 41654.3 2253.39  13
  -2  -1  -9 40228.0 2322.75  15
   2   1   9 45021.4 1202.17  27
   2   1   9 40048.8 2203.10  21
  -2  -1  -9 42729.1 1289.59  24
  -2  -1  -9 43455.9 2370.22  23
   2   1  10 19042.8 890.465  31
  -2  -1 -10 17240.4 879.845  24
  -2  -1 -10 17653.6 1624.82  23
   2   1  10 19327.9 920.917  38
  -2  -1 -10 16741.6 1543.66  13
  -2  -1 -10 15771.2 1543.74  15
   2   1  11 37973.5 1298.81  31
  -2  -1 -11 40928.2 1368.56  41
  -2  -1 -11 39464.2 1382.48  24
  -2  -1 -11 38597.9 2501.14  23
   2   1  11 43526.2 1450.56  38
  -2  -1 -11 34622.3 2410.33  15
  -2  -1 -11 36478.1 2379.36  13
   2   1  12 16224.6 884.808  31
  -2  -1 -12 15779.4 901.118  41
  -2  -1 -12 16713.5 958.775  24
  -2  -1 -12 16939.8 1783.85  23
   2   1  12 17493.3 970.934  38
  -2  -1 -12 13657.7 1594.14  15
   2   1  13 636.777 250.046  31
  -2  -1 -13 936.531 300.201  41
  -2  -1 -13 1067.44 589.442  23
  -2  -1 -13 652.532 288.772  24
   2   1  13 631.672 267.074  38
  -2  -1 -13 1042.10 549.251  15
   2   1  14 16470.0 925.208  31
  -2  -1 -14 16752.9 961.532  41
  -2  -1 -14 17092.5 1012.15  24
  -2  -1 -14 16009.6 1813.73  23
   2   1  14 15645.3 973.409  38
  -2  -1 -14 16262.1 1759.05  15
   2   1  15 23565.4 1084.09  31
  -2  -1 -15 22888.3 1095.27  41
  -2  -1 -15 22483.8 1151.69  24
  -2  -1 -15 21359.2 2090.90  23
   2   1  15 22378.1 1157.42  38
  -2  -1 -15 19822.6 1958.91  15
  -2  -1 -16 650.502 481.376  23
  -2  -1 -16 962.670 313.797  24
   2   1  16 858.224 307.386  38
   2   1  16 982.105 273.628  31
  -2  -1 -16 694.976 247.816  41
  -2  -1 -17 444.609 390.522  23
  -2  -1 -17 590.005 242.630  24
  -2  -1 -17 751.039 239.833  41
   2   1  17 971.341 264.586  31
   2   1  17 656.275 242.656  38
  -2  -1 -18-50.2125 130.946  41
   2   1  18 27.9106 166.021  38
  -2  -1 -19 1694.45 274.136  48
   2   1  19 1678.29 268.798  38
  -2  -1 -20 127.541 100.675  48
   2   1  20 279.049 112.420  38
  -2  -2  19 654.955 172.917  46
  -2  -2  18 510.141 208.628  46
  -2  -2  17 940.471 220.909  38
  -2  -2  17 1479.61 322.346  46
   2   2 -17 1634.14 257.615  30
  -2  -2  16 9811.77 725.146  46
   2   2 -16 9698.67 616.338  30
  -2  -2  15 500.907 242.725  38
  -2  -2  15 668.951 307.360  46
   2   2 -15 1405.64 543.531  16
   2   2 -14 1588.34 504.369  12
  -2  -2  14 1129.17 358.912  46
   2   2 -14 1159.95 238.185  29
  -2  -2  14 455.104 215.570  38
   2   2 -14 143.091 295.300  16
   2   2 -13 3762.94 830.895  12
  -2  -2  13 2261.30 766.814   7
  -2  -2  13 2515.69 439.725  46
   2   2 -13 2772.86 343.194  29
  -2  -2  13 3063.59 420.383  35
   2   2 -13 2616.28 680.973  16
   2   2 -12 10178.4 1075.24  19
   2   2 -12 8772.50 1170.83  12
  -2  -2  12 9328.96 722.868  46
  -2  -2  12 9384.19 647.734  45
  -2  -2  12 8331.23 657.192  35
  -2  -2  12 8729.00 1349.77   7
   2   2 -12 10897.9 1339.91   2
   2   2 -11 98151.2 3312.55  19
   2   2 -11 101267. 3865.04  12
  -2  -2  11 100078. 2193.63  46
  -2  -2  11 98770.7 2262.66  51
  -2  -2  11 96391.4 2055.70  35
   2   2 -11 100780. 3763.66   8
  -2  -2  11 98164.7 4199.49   7
   2   2 -10 68615.2 2715.54  19
   2   2 -10 70068.4 3049.42  12
  -2  -2  10 66350.3 1742.71  46
  -2  -2  10 68743.9 1674.79  35
  -2  -2  10 68798.7 1756.44  51
   2   2 -10 69272.8 2995.13   8
  -2  -2  10 69421.9 3344.98   7
   2   2  -9 4247.87 732.738   8
  -2  -2   9 4632.97 869.614   7
   2   2  -9 4298.15 697.741  19
   2   2  -8 487.528 359.235   8
  -2  -2   8 373.865 336.937   7
   2   2  -8 400.260 265.413  19
   2   2  -7 40009.5 1813.21   9
   2   2  -7 36073.8 1867.58   8
  -2  -2   7 37692.2 2046.52   7
   2   2  -7 36393.0 1772.46  19
   2   2  -6 28192.8 1471.72   9
   2   2  -6 25728.4 1511.14   8
  -2  -2   6 26678.9 1596.11   7
  -2  -2   6 27343.4 1704.14  20
   2   2  -5 98528.9 2615.65   9
  -2  -2   5 97116.8 2791.31   7
  -2  -2   5 95229.8 2868.00  20
   2   2  -4 62237.2 2004.21   9
  -2  -2   4 61750.9 2048.03   7
  -2  -2   4 55696.9 1110.05   3
   2   2  -4 59416.0 1727.88  18
   2   2  -3 442.749 263.288   9
  -2  -2   3 835.032 183.693   3
  -2  -2   3 650.381 274.952   7
   2   2  -3 440.765 230.626  18
  -2  -2   3 721.953 246.115  20
   2   2  -2 5770.90 584.341   9
  -2  -2   2 7225.60 515.028   3
  -2  -2   2 6921.99 563.477   7
   2   2  -2 6830.59 594.415  18
   2   2  -1 52456.5 1592.62   9
  -2  -2   1 52201.8 1302.30   7
  -2  -2   1 49654.3 1517.03  14
   2   2   0 486.678 217.901   9
  -2  -2   0 396.947 115.795   7
  -2  -2   0 578.082 202.416  14
  -2  -2  -1 47401.9 950.454  10
   2   2   1 45358.5 1374.52   9
  -2  -2  -1 49499.8 1642.49  15
  -2  -2  -1 48444.9 1461.59  14
  -2  -2  -2 636.648 242.513  14
  -2  -2  -2 607.614 243.840  15
  -2  -2  -3 12524.8 876.648  15
  -2  -2  -3 13038.6 846.676  14
   2   2   3 11660.1 764.237  17
   2   2   4 63929.3 1775.04  17
  -2  -2  -4 64209.0 2072.12  15
  -2  -2  -4 62187.2 2136.29  23
   2   2   5 189072. 2895.05   5
  -2  -2  -5 206773. 3871.20  15
   2   2   5 199600. 3154.52  17
   2   2   5 197625. 2101.49  27
  -2  -2  -5 196022. 2174.92  24
  -2  -2  -5 196630. 4032.83  23
   2   2   6 196699. 2878.04   5
  -2  -2  -6 201482. 4084.46  15
   2   2   6 197386. 3165.13  17
   2   2   6 186145. 2182.51  27
  -2  -2  -6 194561. 2318.19  24
  -2  -2  -6 197652. 4298.13  23
  -2  -2  -7 22244.9 1474.01  15
   2   2   7 23189.2 1112.27  17
   2   2   7 19875.0 766.479  27
  -2  -2  -7 20648.7 814.541  24
  -2  -2  -7 20215.5 1482.24  23
  -2  -2  -8 3502.42 650.190  15
   2   2   8 4085.90 398.599  27
  -2  -2  -8 3811.87 392.346  24
  -2  -2  -8 4236.41 772.435  23
   2   2   9 355.352 174.732  31
  -2  -2  -9 22.9875 232.673  15
  -2  -2  -9 309.780 351.110  23
  -2  -2  -9 334.143 185.569  24
   2   2  10 87746.2 1861.20  31
  -2  -2 -10 87753.2 1932.10  24
  -2  -2 -10 88369.1 3600.73  23
   2   2  10 94351.9 2016.82  38
   2   2  11 42160.1 1351.22  31
   2   2  11 40998.2 1290.74  46
  -2  -2 -11 41002.8 1328.35  41
  -2  -2 -11 41102.6 1396.59  24
  -2  -2 -11 40464.5 2592.18  23
   2   2  11 45385.4 1471.50  38
   2   2  11 44354.8 1320.64  37
  -2  -2 -11 37916.7 2380.48  15
   2   2  12 11115.4 737.045  31
   2   2  12 10778.7 696.200  46
  -2  -2 -12 10913.2 718.334  41
  -2  -2 -12 10557.7 761.507  24
  -2  -2 -12 9613.37 1368.19  23
   2   2  12 10700.1 775.332  38
   2   2  12 9514.71 650.852  37
  -2  -2 -12 10144.1 1301.61  15
   2   2  13 4262.36 483.084  31
   2   2  13 4140.35 465.922  46
  -2  -2 -13 4048.39 473.488  41
  -2  -2 -13 3056.17 814.201  23
  -2  -2 -13 4170.89 513.020  24
   2   2  13 3316.44 394.834  37
   2   2  13 3756.66 496.877  38
  -2  -2 -13 3498.88 756.787  15
   2   2  14 12828.8 811.911  31
   2   2  14 12156.3 765.088  46
  -2  -2 -14 10917.0 734.707  41
  -2  -2 -14 11234.5 818.510  24
  -2  -2 -14 12307.0 1592.55  23
   2   2  14 13482.0 905.259  38
  -2  -2 -14 10994.1 1408.01  15
   2   2  15 18445.1 965.349  31
  -2  -2 -15 14422.0 875.702  41
  -2  -2 -15 15959.7 957.224  24
  -2  -2 -15 16436.1 1839.03  23
   2   2  15 17802.8 1027.82  38
  -2  -2 -15 13740.5 1570.12  15
  -2  -2 -16 41605.3 1490.26  24
  -2  -2 -16 46412.0 2984.68  23
   2   2  16 46657.2 1587.07  38
   2   2  16 43284.1 1411.74  31
  -2  -2 -16 42085.4 1337.50  41
  -2  -2 -17 7093.36 1088.38  23
   2   2  17 5868.06 568.873  38
  -2  -2 -18-80.7067 177.482  48
   2   2  18-196.292 188.769  38
  -2  -2 -19 222.072 149.044  48
   2   2  19 123.219 149.126  38
   2   2  20 4793.88 338.738  38
  -2  -3  18 719.297 168.112  38
   2   3 -18 271.126 117.537  36
  -2  -3  18 716.763 202.182  46
  -2  -3  17-3.10120 138.632  38
  -2  -3  17-78.0004 202.780  46
   2   3 -17-129.236 140.367  30
  -2  -3  16 1083.72 254.603  38
  -2  -3  16 1951.95 381.790  46
   2   3 -16 1800.36 313.258  30
  -2  -3  15-15.8038 191.844  38
   2   3 -15-26.3956 128.604  29
  -2  -3  15 41.6572 263.363  46
   2   3 -14 10003.3 635.379  29
  -2  -3  14 10894.3 803.437  46
   2   3 -13 19632.8 891.517  29
   2   3 -13 19753.6 1820.23  12
   2   3 -13 19066.5 1776.49  16
  -2  -3  13 20373.6 1082.75  46
  -2  -3  13 20024.7 961.291  45
   2   3 -12 39914.3 1261.73  29
  -2  -3  12 39840.8 2897.64   7
   2   3 -12 43780.5 2619.52  12
  -2  -3  12 39360.9 1466.91  46
  -2  -3  12 39091.4 1326.88  45
   2   3 -11 5369.49 480.793  29
  -2  -3  11 5033.32 551.042  46
  -2  -3  11 5179.37 507.714  45
   2   3 -11 4744.85 810.780  19
   2   3 -11 5391.01 920.419  12
  -2  -3  11 4068.29 930.816   7
  -2  -3  10 6716.40 597.262  46
  -2  -3  10 6375.64 531.431  45
   2   3 -10 5720.43 864.922  19
   2   3 -10 6182.02 998.389  12
   2   3 -10 7198.53 1040.37   8
  -2  -3  10 6776.97 1156.20   7
  -2  -3   9 25.8116 259.110  46
   2   3  -9-242.711 300.593   8
   2   3  -9 359.111 334.339  12
  -2  -3   9-531.230 392.784   7
   2   3  -9-549.418 336.476  19
   2   3  -8 32300.9 1947.71   8
  -2  -3   8 30326.6 2053.08   7
   2   3  -8 31180.8 1819.47  19
   2   3  -7 13755.4 1231.02   8
  -2  -3   7 12788.1 1280.73   7
  -2  -3   7 12746.1 1395.53  20
   2   3  -7 15061.9 1237.11  19
   2   3  -6 202.879 306.027   8
  -2  -3   6 601.373 335.510   7
  -2  -3   6 663.460 343.221  20
   2   3  -6 647.439 326.953  19
   2   3  -6 777.831 240.433  17
   2   3  -5 310.000 305.876   8
  -2  -3   5 483.222 334.500  20
   2   3  -5 221.281 266.296  19
   2   3  -5 696.042 264.439  17
   2   3  -4 74870.8 2342.77   8
  -2  -3   4 82150.4 2696.18  20
   2   3  -4 76505.6 2384.89  19
   2   3  -4 80715.8 2155.48  17
   2   3  -3 29187.0 1382.83   8
  -2  -3   3 31278.5 1593.02  20
   2   3  -3 30535.5 1449.14  19
   2   3  -3 31966.5 1368.96  17
   2   3  -2 186.921 184.404   8
   2   3  -2 72.4028 177.090  19
  -2  -3   2-45.0231 193.936  14
  -2  -3   2 312.553 244.441  20
   2   3  -2 211.749 214.154  17
   2   3  -1 15056.7 852.625   8
  -2  -3   1 15867.7 1037.59  20
   2   3  -1 14376.0 909.029  19
   2   3  -1 15841.4 971.718  17
  -2  -3   1 14670.0 997.599  14
   2   3   0 33049.9 1158.02   8
  -2  -3   0 35968.7 1495.30  20
   2   3   0 33552.9 1293.69  19
   2   3   0 37140.3 1473.17  17
  -2  -3   0 34984.7 1490.23  14
   2   3   1 53070.4 1292.79   8
  -2  -3  -1 62768.3 1952.66  20
  -2  -3  -1 59744.5 1936.64  14
   2   3   1 55988.3 1573.50  19
   2   3   1 60453.2 1865.41  17
  -2  -3  -2 80130.7 1830.86  10
   2   3   2 72671.6 1234.61   8
  -2  -3  -2 78448.5 2208.11  20
  -2  -3  -2 77977.7 2258.56  14
   2   3   2 74635.1 1687.50  19
   2   3   2 79131.1 2166.25  17
  -2  -3  -2 78890.3 2117.14  15
  -2  -3  -3 122.371 163.287  10
  -2  -3  -3 299.304 212.625  14
  -2  -3  -3 258.192 232.661  20
  -2  -3  -3 56.9735 158.135  15
   2   3   3-19.6897 170.854  17
   2   3   4 1788.97 244.128  27
  -2  -3  -4 1863.28 444.535  14
   2   3   4 1258.83 325.956  17
  -2  -3  -4 1564.55 349.404  15
  -2  -3  -5 122.022 297.467  23
  -2  -3  -5 136.226 255.084  14
  -2  -3  -5 100.207 186.822  15
   2   3   5 248.902 212.502  17
  -2  -3  -6 334.065 323.206  23
  -2  -3  -6 218.853 291.580  14
  -2  -3  -6 1153.95 343.652  15
   2   3   6 406.593 221.378  17
  -2  -3  -7 37140.5 1087.33  24
  -2  -3  -7 37836.7 2062.00  23
   2   3   7 40818.2 1690.86  17
  -2  -3  -7 38768.6 1884.38  15
  -2  -3  -8 23274.9 900.493  24
  -2  -3  -8 23982.5 1726.24  23
  -2  -3  -8 24350.0 1537.42  15
   2   3   8 24076.4 1281.72  17
  -2  -3  -9-301.694 349.800  23
  -2  -3  -9 86.7280 183.914  24
   2   3   9 138.808 136.145  31
  -2  -3  -9-44.5874 81.7273  15
   2   3  10 105.344 131.588  31
   2   3  10 29.4061 164.964  46
  -2  -3 -10 23.2386 165.023  24
  -2  -3 -10-334.371 362.569  23
   2   3  10 157.305 164.826  38
   2   3  10 146.028 142.207  37
  -2  -3 -10 242.253 233.278  15
   2   3  11 1654.62 315.326  31
   2   3  11 1626.88 306.902  46
  -2  -3 -11 1202.97 540.539  23
  -2  -3 -11 1264.74 281.894  24
   2   3  11 1806.70 328.765  37
   2   3  11 1702.32 321.645  38
  -2  -3 -11 996.854 432.413  15
   2   3  12 7615.83 623.726  46
   2   3  12 8088.51 677.051  38
   2   3  12 8499.52 626.059  37
   2   3  12 8415.23 645.897  31
  -2  -3 -12 8291.89 662.900  24
  -2  -3 -12 8431.86 1267.54  23
   2   3  13 15597.0 893.333  31
   2   3  13 14111.6 790.125  37
   2   3  13 15039.6 916.704  38
  -2  -3 -13 13465.4 1628.31  14
  -2  -3 -13 13330.3 851.293  24
  -2  -3 -13 15321.8 1738.49  23
   2   3  14 3832.48 482.875  31
   2   3  14 4034.15 441.672  37
   2   3  14 4058.78 524.028  38
  -2  -3 -14 4834.67 1034.80  14
  -2  -3 -14 3779.48 892.938  23
  -2  -3 -14 3396.61 470.790  24
  -2  -3 -15 439.186 345.842  23
   2   3  15 330.476 267.934  38
  -2  -3 -16 2409.24 693.048  23
   2   3  16 1612.02 355.579  38
  -2  -3 -17 959.447 261.229  48
   2   3  17 758.738 262.682  38
  -2  -3 -18 4872.77 450.956  48
   2   3  18 5868.59 502.541  38
  -2  -3 -19 57.8007 125.129  48
   2   3  19 265.166 150.412  38
  -2  -4  18 1014.32 187.863  46
   2   4 -18 975.699 158.796  36
  -2  -4  17 8425.66 535.541  46
   2   4 -17 8298.47 508.207  30
  -2  -4  16 406.289 234.637  46
  -2  -4  16 546.956 226.482  38
   2   4 -16 485.408 194.673  30
   2   4 -15 1941.28 280.013  49
   2   4 -15 2245.02 343.821  30
  -2  -4  15 2025.89 381.177  46
  -2  -4  14 79.0017 236.077  46
  -2  -4  14 67.0010 200.207  45
   2   4 -14 175.809 135.316  29
   2   4 -14 460.532 165.424  49
  -2  -4  13 317.479 291.603  46
  -2  -4  13 192.806 212.702  45
   2   4 -13 358.033 214.163  29
   2   4 -13 130.078 346.140  16
   2   4 -13 163.724 159.191  49
  -2  -4  12 227.180 293.440  46
  -2  -4  12 437.079 243.699  45
   2   4 -12 370.087 222.909  29
   2   4 -12 340.793 425.203  12
   2   4 -12-24.3427 414.173  16
   2   4 -11 762.822 423.852  12
   2   4 -11 1858.01 670.978   2
  -2  -4  11 813.428 576.615   7
  -2  -4  11 381.189 244.086  45
  -2  -4  11 594.253 323.045  46
   2   4 -11 528.091 242.136  29
  -2  -4  10 20103.4 964.564  45
  -2  -4  10 19582.2 1016.43  46
   2   4 -10 20887.1 919.644  29
   2   4 -10 19684.6 1702.06  12
  -2  -4  10 20164.9 1984.74   7
   2   4  -9 17985.1 1536.38  12
   2   4  -9 16247.7 734.754  44
  -2  -4   9 15811.7 839.993  45
  -2  -4   9 15825.5 980.249  34
  -2  -4   9 16706.9 1721.82   7
  -2  -4   8 24662.6 2255.50  20
   2   4  -8 29731.0 1913.56  19
   2   4  -8 28981.0 1871.91  12
   2   4  -8 29487.8 965.542  44
  -2  -4   8 28392.4 1083.91  45
  -2  -4   8 28040.4 1313.92  34
  -2  -4   8 27031.8 2072.20   7
  -2  -4   7 62265.0 3183.12  20
   2   4  -7 66587.1 2735.14  19
   2   4  -7 57255.5 2466.96  12
  -2  -4   6 92912.3 3660.49  20
   2   4  -6 96418.3 3188.75   8
   2   4  -6 95161.4 3135.62  19
  -2  -4   5 44482.6 2365.88  20
   2   4  -5 44723.2 2032.72   8
   2   4  -5 43643.3 2042.69  19
   2   4  -5 44265.3 1737.53  17
  -2  -4   4 64352.0 2715.21  20
   2   4  -4 66427.3 2336.24   8
   2   4  -4 66636.5 2420.53  19
   2   4  -4 65647.1 2135.76  17
  -2  -4   3 28465.2 1732.80  20
   2   4  -3 29574.8 1469.15   8
   2   4  -3 28698.4 1523.67  19
   2   4  -3 27332.5 1405.90  17
  -2  -4   2 200895. 4392.89  20
   2   4  -2 206175. 3565.78   8
   2   4  -2 205202. 3881.93  19
   2   4  -2 206861. 3768.98  17
  -2  -4   2 204159. 4407.22  14
  -2  -4   1 44558.6 2010.82  20
   2   4  -1 45349.5 1547.47   8
   2   4  -1 43173.4 1710.93  19
   2   4  -1 46626.9 1811.79  17
  -2  -4   1 44909.5 2026.99  14
  -2  -4   0 49691.8 2077.50  20
   2   4   0 48189.9 1736.91  19
   2   4   0 52076.1 1927.42  17
  -2  -4   0 51396.1 2141.18  14
  -2  -4  -1 18457.3 1266.22  20
   2   4   1 17965.7 1156.97  17
   2   4   1 17640.3 1000.65  19
  -2  -4  -1 18494.6 1289.33  14
  -2  -4  -2 52733.1 2125.74  20
  -2  -4  -2 52311.4 1817.74  10
  -2  -4  -2 54774.4 2207.40  14
   2   4   2 52241.7 1986.86  17
  -2  -4  -3 57090.4 2244.89  20
  -2  -4  -3 55314.9 1946.03  10
  -2  -4  -3 55246.7 2247.87  14
   2   4   3 56181.1 2097.87  17
  -2  -4  -4 111680. 3223.58  20
  -2  -4  -4 111406. 2881.84  10
  -2  -4  -4 112280. 3310.87  14
   2   4   4 107786. 2950.37  17
  -2  -4  -4 110358. 2572.14  15
  -2  -4  -5 219787. 4694.55  20
  -2  -4  -5 210903. 4188.54  10
  -2  -4  -5 220708. 4807.20  14
   2   4   5 215552. 4198.47  17
  -2  -4  -6 19265.3 1523.73  14
   2   4   6 18446.7 1258.55  17
  -2  -4  -6 18998.8 1451.44  20
  -2  -4  -7 7453.64 1013.18  14
   2   4   7 7787.66 821.937  17
   2   4   8 68582.2 1551.33  31
   2   4   8 64170.7 1347.09  25
  -2  -4  -8 64767.9 2893.11  23
   2   4   8 67568.8 1617.40  38
  -2  -4  -8 65707.6 3005.40  14
  -2  -4  -9 181845. 5234.39  14
  -2  -4  -9 177130. 2822.42  48
   2   4   9 177484. 2526.44  52
  -2  -4  -9 177284. 5029.23  23
   2   4   9 182658. 2779.99  38
   2   4   9 178034. 2658.77  37
   2   4   9 179169. 2633.37  31
  -2  -4 -10 36488.8 2482.10  14
  -2  -4 -10 39173.1 1394.07  48
   2   4  10 38032.2 1178.63  52
  -2  -4 -10 34722.0 2325.18  23
   2   4  10 39766.2 1307.87  37
   2   4  10 38718.2 1340.69  38
   2   4  10 40069.8 1309.45  31
  -2  -4 -11 2063.16 365.544  48
   2   4  11 2319.46 378.790  38
   2   4  11 1747.22 320.025  37
  -2  -4 -11 1918.01 644.979  14
  -2  -4 -11 1498.33 553.031  23
  -2  -4 -12 22258.3 1121.16  48
   2   4  12 22122.7 1085.07  38
   2   4  12 23247.4 1043.29  37
  -2  -4 -12 20860.6 2065.60  14
  -2  -4 -12 21591.7 1968.44  23
  -2  -4 -13 35180.8 1430.51  48
   2   4  13 39369.9 1473.21  38
   2   4  13 35574.5 1288.04  37
  -2  -4 -13 35703.8 2728.35  14
  -2  -4 -13 33738.1 2492.41  23
  -2  -4 -14 24986.5 1190.42  48
   2   4  14 27403.5 1242.21  38
  -2  -4 -14 24215.0 2306.36  14
  -2  -4 -14 23188.6 2110.56  23
  -2  -4 -15 14757.5 899.872  48
   2   4  15 17623.3 987.702  38
  -2  -4 -16 4953.57 971.352  20
  -2  -4 -16 3511.18 442.244  48
   2   4  16 4265.73 492.430  38
  -2  -4 -17 38.6681 137.784  48
   2   4  17 140.063 192.681  38
  -2  -4 -18 2294.57 281.527  48
   2   4  18 3292.51 365.038  38
   2   4  19 9057.18 499.469  38
  -2  -5  17 1406.09 216.012  46
   2   5 -17 1713.96 224.684  36
  -2  -5  16 6.06051 174.164  46
  -2  -5  16 64.4187 149.498  38
   2   5 -16 407.284 165.108  30
   2   5 -15 5.86964 150.126  30
  -2  -5  15-8.96539 211.335  46
   2   5 -15 52.5150 102.383  49
   2   5 -14 1974.54 325.435  30
  -2  -5  14 1621.88 353.439  46
  -2  -5  14 2024.23 342.338  45
   2   5 -14 1516.79 275.263  49
  -2  -5  13 1845.03 393.545  46
  -2  -5  13 2116.85 377.824  45
   2   5 -13 1645.75 298.308  49
   2   5 -13 2164.52 341.254  29
   2   5 -13 968.310 558.427  16
  -2  -5  12 10931.6 801.991  46
  -2  -5  12 12266.4 806.595  45
   2   5 -12 10886.8 718.270  49
   2   5 -12 11291.7 721.931  29
   2   5 -12 10960.5 1303.91  16
   2   5 -11 9408.29 667.390  29
   2   5 -11 7509.65 1066.85  16
  -2  -5  11 8162.04 700.837  46
  -2  -5  11 8543.64 688.415  45
   2   5 -10-0.74762 193.681  29
  -2  -5  10-75.6198 259.341  46
   2   5 -10 195.257 130.512  44
  -2  -5  10-123.467 204.895  45
   2   5 -10 103.722 323.581  16
   2   5 -10-206.723 340.349  12
  -2  -5  10 44.0797 347.352   7
  -2  -5   9 5791.96 1298.76  20
   2   5  -9 9200.03 635.885  29
   2   5  -9 8605.12 567.484  44
  -2  -5   9 8406.11 673.592  45
  -2  -5   9 6582.04 719.239  34
   2   5  -9 6417.26 991.463  12
  -2  -5   9 8143.54 1308.33   7
  -2  -5   8 9323.92 1489.65  20
   2   5  -8 9254.38 630.073  29
   2   5  -8 9332.30 600.202  44
  -2  -5   8 8994.02 695.114  45
  -2  -5   8 8852.46 762.637  34
   2   5  -8 9799.44 1118.49  12
  -2  -5   7 726.768 551.676  20
   2   5  -7 492.925 209.241  29
   2   5  -7 629.591 179.904  44
  -2  -5   7 249.063 217.717  45
  -2  -5   7 540.897 284.766  34
   2   5  -7 531.744 305.209  12
   2   5  -6 382.687 155.507  44
   2   5  -6 80.7464 152.949  29
  -2  -5   6 357.677 221.063  34
  -2  -5   6 44.0046 312.451  20
   2   5  -6 865.029 331.676  12
  -2  -5   5 3212.11 824.796  20
   2   5  -5 2852.06 515.966  12
   2   5  -5 2436.98 478.759  17
  -2  -5   4 662.150 439.668  20
   2   5  -4 692.635 242.656  12
   2   5  -4 1523.75 398.062  17
  -2  -5   3 1186.52 498.444  20
   2   5  -3 960.415 339.504  17
  -2  -5   2 1791.01 582.115  20
  -2  -5   2 1722.67 552.595  14
   2   5  -2 1548.05 425.082  17
  -2  -5   1 119141. 3782.20  20
   2   5  -1 115542. 3243.15  17
  -2  -5   1 120311. 3805.53  14
  -2  -5   0 102447. 3433.27  20
   2   5   0 109558. 3146.45  17
  -2  -5   0 100164. 3450.96  14
  -2  -5  -1 7743.31 965.265  20
   2   5   1 7848.23 885.013  17
  -2  -5  -1 6857.20 928.443  14
  -2  -5  -2 1897.57 538.501  20
   2   5   2 2626.51 560.711  17
  -2  -5  -2 2992.58 645.460  14
   2   5   3 2797.95 553.143  17
  -2  -5  -3 2755.49 612.450  20
  -2  -5  -3 2554.59 617.356  14
  -2  -5  -4 71101.4 2915.01  20
  -2  -5  -4 71834.6 2668.52  10
  -2  -5  -4 71381.9 2976.61  14
   2   5   4 72213.4 2705.19  17
  -2  -5  -5 11944.4 1227.92  20
  -2  -5  -5 11064.8 1105.04  10
  -2  -5  -5 11935.2 1274.93  14
   2   5   5 12215.1 1142.88  17
  -2  -5  -6 17062.1 1529.04  20
   2   5   6 14808.6 703.721  25
  -2  -5  -6 16513.0 1541.87  14
   2   5   6 16887.6 1319.73  17
  -2  -5  -6 15167.5 1343.21  10
   2   5   7 304.320 170.496  52
  -2  -5  -7-247.948 398.190  14
  -2  -5  -7 366.744 403.552  20
   2   5   7 358.243 167.294  25
   2   5   7 536.900 201.795  38
   2   5   7 238.106 177.733  37
  -2  -5  -7 960.135 405.970  10
  -2  -5  -8 21076.5 1701.69  10
  -2  -5  -8 20988.2 958.727  48
   2   5   8 22271.8 935.249  52
   2   5   8 22259.6 872.973  25
  -2  -5  -8 22010.4 1877.92  20
   2   5   8 21328.5 946.158  37
   2   5   8 21509.5 975.640  38
  -2  -5  -8 21064.0 1841.51  14
  -2  -5  -9 22395.8 1859.82  10
  -2  -5  -9 23602.9 1038.47  48
   2   5   9 24941.5 1004.82  52
   2   5   9 24206.1 912.178  25
  -2  -5  -9 25488.4 2087.47  20
   2   5   9 24124.1 1066.63  38
   2   5   9 24351.8 1051.21  37
  -2  -5  -9 23592.0 2054.15  14
  -2  -5 -10 57715.1 3093.67  10
  -2  -5 -10 58177.3 1684.06  48
   2   5  10 58341.4 1529.61  52
  -2  -5 -10 58492.9 3257.74  20
   2   5  10 59103.8 1715.26  38
   2   5  10 59504.8 1668.35  37
  -2  -5 -10 59732.9 3345.24  14
  -2  -5 -11 45180.3 2832.75  10
  -2  -5 -11 49195.7 1589.37  48
   2   5  11 50019.9 1411.46  52
  -2  -5 -11 50831.7 3098.22  20
   2   5  11 50742.2 1634.69  38
   2   5  11 52363.3 1588.01  37
  -2  -5 -11 50645.6 3170.64  14
  -2  -5 -12 9458.32 1426.40  14
  -2  -5 -12 10283.8 1461.10  20
   2   5  12 10763.3 777.802  38
  -2  -5 -12 9924.89 1358.36  10
  -2  -5 -12 10506.7 748.363  48
  -2  -5 -13 621.685 238.580  48
  -2  -5 -13 372.700 308.965  14
   2   5  13 244.063 245.425  38
  -2  -5 -14 3233.22 415.847  48
  -2  -5 -14 1820.73 693.066  20
   2   5  14 3082.70 459.016  38
  -2  -5 -15 43837.4 2904.51  20
   2   5  15 45216.9 1517.03  38
   2   5  16 18281.1 926.866  38
   2   5  17 262.306 175.138  38
   2   5  18 4725.09 389.503  38
  -2  -5 -18 3550.89 360.387  34
   2   6 -16 11161.3 517.166  36
  -2  -6  16 8403.64 438.053  46
   2   6 -15 792.800 200.624  30
   2   6 -15 675.248 172.082  49
  -2  -6  15 726.005 216.191  46
   2   6 -14 2913.33 354.585  30
   2   6 -14 2820.12 334.727  49
  -2  -6  14 2070.16 330.546  46
  -2  -6  14 2577.84 350.660  45
   2   6 -13 290.113 176.084  30
   2   6 -13 358.167 187.445  49
  -2  -6  13 529.443 264.953  46
  -2  -6  13 579.429 222.437  45
   2   6 -12 594.505 219.466  30
   2   6 -12 317.670 192.780  49
  -2  -6  12 485.446 289.147  46
  -2  -6  12 377.587 227.795  45
   2   6 -11 11174.9 721.285  49
   2   6 -11 11273.1 728.489  29
   2   6 -11 9406.83 1220.13  16
  -2  -6  11 10639.2 777.168  46
  -2  -6  11 11223.2 791.489  45
   2   6 -10-68.7674 165.760  49
  -2  -6  10 72.7911 217.267  46
   2   6 -10 223.919 172.892  44
  -2  -6  10 160.655 245.549  45
   2   6 -10-0.78387 194.174  29
   2   6 -10 802.107 376.256  16
  -2  -6   9 9543.08 1692.37  20
   2   6  -9 14252.3 811.801  29
  -2  -6   9 13844.2 898.251  45
   2   6  -9 13316.4 735.144  44
  -2  -6   9 11486.4 940.492  34
   2   6  -9 11242.1 1231.85  16
  -2  -6   8 4100.87 1037.51  20
   2   6  -8 4445.27 477.577  29
  -2  -6   8 3541.90 497.695  45
   2   6  -8 4093.48 426.191  44
  -2  -6   8 3339.98 530.895  34
   2   6  -8 3533.62 685.336  16
   2   6  -7 6204.45 520.155  44
   2   6  -7 6443.10 538.971  29
  -2  -6   7 5677.84 631.846  34
  -2  -6   7 5038.96 1133.77  20
   2   6  -6 1523.46 296.559  44
  -2  -6   6 1757.06 388.425  34
   2   6  -6 1727.85 307.771  29
  -2  -6   6 734.226 520.160  20
   2   6  -5 23321.8 1523.38  17
   2   6  -5 21220.7 845.865  55
  -2  -6   5 19230.8 1922.89  20
   2   6  -5 21469.9 906.949  44
  -2  -6   5 21586.8 1095.94  34
   2   6  -5 20574.1 860.358  29
   2   6  -4 36155.4 1934.52  17
   2   6  -4 36733.6 1126.97  55
  -2  -6   4 39020.8 1425.07  47
  -2  -6   4 36031.2 2539.38  20
   2   6  -4 40712.8 1141.30  25
   2   6  -4 39376.8 1201.30  44
  -2  -6   4 38998.1 1424.12  34
   2   6  -4 37671.1 1101.36  29
   2   6  -3 23433.2 1596.10  17
   2   6  -3 25741.3 948.313  55
  -2  -6   3 24599.2 1110.20  47
  -2  -6   3 27016.9 2155.01  20
   2   6  -3 25341.8 954.258  44
  -2  -6   3 24697.1 1121.11  34
   2   6  -3 25157.0 862.069  29
  -2  -6   2 4538.14 915.128  20
   2   6  -2 4000.29 706.459  17
   2   6  -2 4413.55 418.074  55
  -2  -6   2 4118.77 467.008  47
   2   6  -2 4565.48 411.625  44
  -2  -6   2 4525.30 493.493  34
   2   6  -2 4306.28 353.683  29
   2   6  -1 8171.15 985.659  17
  -2  -6   1 7789.60 1157.96  14
   2   6  -1 8067.91 537.384  55
  -2  -6   1 8219.05 622.703  47
   2   6  -1 7800.18 511.358  44
  -2  -6   1 7869.21 614.994  34
  -2  -6   1 7860.89 1137.90  20
   2   6  -1 8014.19 445.539  29
   2   6   0 10629.5 613.870  55
   2   6   0 10178.8 1093.42  17
  -2  -6   0 9480.71 1236.41  14
  -2  -6   0 8239.08 1178.57  20
   2   6   1 8278.60 542.827  55
   2   6   1 7028.42 552.935  38
   2   6   1 8823.53 1049.08  17
  -2  -6  -1 6631.68 1078.90  14
  -2  -6  -1 8815.75 900.350  22
  -2  -6  -1 7465.21 1108.16  20
   2   6   2 25844.1 951.782  55
   2   6   2 23144.3 988.915  38
   2   6   2 24802.0 1710.97  17
  -2  -6  -2 23420.8 1898.71  14
  -2  -6  -2 26885.1 2012.94  20
   2   6   3 29299.4 1016.86  55
   2   6   3 28834.9 1045.26  52
   2   6   3 28575.6 1107.95  38
  -2  -6  -3 29021.1 1139.36  34
   2   6   3 28320.4 1847.28  17
  -2  -6  -3 29100.5 2139.22  14
   2   6   3 29910.5 1053.13  25
  -2  -6  -3 27907.3 2039.30  20
   2   6   4 51630.0 1336.09  55
   2   6   4 48248.8 1374.49  52
   2   6   4 46291.7 1320.98  25
  -2  -6  -4 50225.6 2782.74  20
   2   6   4 48405.8 1445.35  38
  -2  -6  -4 47689.9 1482.17  34
   2   6   4 50009.2 2454.57  17
  -2  -6  -4 46819.4 2733.66  14
  -2  -6  -5 10285.1 1189.85  10
   2   6   5 11305.0 683.419  52
   2   6   5 12331.2 664.476  55
  -2  -6  -5 9681.02 1261.96  20
   2   6   5 11959.4 686.232  25
  -2  -6  -5 12362.4 766.020  34
   2   6   5 11246.4 722.364  38
  -2  -6  -5 12167.8 1447.13  14
  -2  -6  -6 28796.4 2027.95  10
   2   6   6 28519.9 1000.53  55
   2   6   6 28293.0 1086.46  52
  -2  -6  -6 28253.5 2179.85  20
   2   6   6 29769.0 1083.39  25
   2   6   6 29183.4 1166.92  38
  -2  -6  -6 28191.3 1183.58  34
  -2  -6  -6 30038.9 2292.84  14
  -2  -6  -7 12718.1 1527.40  14
  -2  -6  -7 12543.0 1393.91  10
   2   6   7 11834.6 656.342  55
   2   6   7 11715.2 720.369  52
  -2  -6  -7 12766.6 1518.54  20
   2   6   7 12231.4 706.593  25
   2   6   7 11105.4 741.431  38
  -2  -6  -7 11906.0 797.677  34
   2   6   7 11285.9 684.662  33
  -2  -6  -8 22185.8 2041.86  14
  -2  -6  -8 20878.6 1842.66  10
   2   6   8 20213.2 940.055  52
  -2  -6  -8 20755.7 1963.25  20
   2   6   8 19846.5 895.427  25
  -2  -6  -8 20286.8 1059.18  34
   2   6   8 19496.5 996.784  38
   2   6   8 19441.8 889.166  33
   2   6   9 26057.1 1074.58  52
  -2  -6  -9 25767.1 2210.85  20
   2   6   9 25607.4 1018.33  25
  -2  -6  -9 27164.1 2143.02  10
   2   6   9 26800.2 1181.12  38
  -2  -6  -9 27306.3 2332.72  14
   2   6  10 14683.7 826.424  52
  -2  -6 -10 14872.8 1653.19  10
   2   6  10 14167.1 753.093  25
  -2  -6 -10 14111.9 1697.79  20
   2   6  10 14694.7 902.151  38
  -2  -6 -10 14080.4 1733.59  14
   2   6  11 1471.00 347.834  38
   2   6  11 1365.97 308.629  52
  -2  -6 -11 382.486 386.243  14
  -2  -6 -11 1161.88 612.304  20
   2   6  12 2529.01 362.628  52
   2   6  12 2349.13 390.726  38
  -2  -6 -12 2006.00 720.246  20
   2   6  13 17899.4 981.635  38
  -2  -6 -13 17265.0 1896.07  20
  -2  -6 -14 3443.03 845.608  20
   2   6  14 2699.26 410.999  38
  -2  -6 -15 429.900 206.330  34
   2   6  15 491.815 225.251  38
  -2  -6 -16 218.780 169.186  34
   2   6  16 135.807 155.832  38
   2   6  17 5288.16 419.827  38
  -2  -6 -17 3658.82 360.503  34
   2   6  18 10054.2 478.531  38
   2   7 -15 3646.55 294.350  36
   2   7 -15 2671.11 251.274  49
   2   7 -14 446.509 164.678  49
   2   7 -14 308.784 149.085  36
   2   7 -14 392.968 151.508  30
  -2  -7  14 856.365 199.549  46
  -2  -7  14 313.781 157.513  45
  -2  -7  13 282.867 194.826  46
  -2  -7  13 74.5684 172.490  45
   2   7 -13 160.512 141.172  30
   2   7 -13 62.3718 144.250  49
  -2  -7  12 12014.8 735.199  45
  -2  -7  12 9694.18 641.267  46
   2   7 -12 10947.6 647.219  30
   2   7 -12 12082.5 696.786  49
   2   7 -11 341.675 147.135  42
  -2  -7  11-17.8499 198.929  46
  -2  -7  11 118.104 196.166  45
   2   7 -11 67.5056 154.821  30
   2   7 -11 29.3254 191.525  49
  -2  -7  10 405.469 253.178  46
  -2  -7  10 510.180 293.669  45
   2   7 -10 373.193 231.851  49
   2   7 -10 644.562 224.536  30
  -2  -7   9 272.396 250.239  46
  -2  -7   9 397.561 249.681  45
  -2  -7   9 629.939 606.603  20
   2   7  -9 146.087 215.328  49
   2   7  -9 333.062 183.739  30
   2   7  -8 8065.27 651.739  49
  -2  -7   8 6001.02 1402.53  20
  -2  -7   8 8322.05 719.345  45
   2   7  -8 8652.49 625.727  44
  -2  -7   8 6137.06 737.539  34
   2   7  -8 7769.83 559.176  30
   2   7  -8 8891.95 649.735  29
   2   7  -7 4310.27 469.240  49
  -2  -7   7 4177.53 1045.61  20
  -2  -7   7 3955.59 516.350  45
   2   7  -7 3987.15 449.950  44
  -2  -7   7 3289.26 569.556  34
   2   7  -7 3837.74 405.106  30
   2   7  -7 3923.26 442.963  29
   2   7  -6 915.886 274.731  49
  -2  -7   6 952.795 618.034  20
   2   7  -6 568.930 234.354  44
  -2  -7   6 300.680 253.331  34
   2   7  -6 650.534 247.293  29
   2   7  -5-22.6547 166.295  49
   2   7  -5 17.9567 166.066  44
   2   7  -5 31.5143 134.219  55
  -2  -7   5-41.3297 231.716  34
   2   7  -5 115.628 163.215  29
   2   7  -4 41144.6 1269.14  55
   2   7  -4 41831.9 1279.23  49
  -2  -7   4 39819.9 1560.22  47
  -2  -7   4 40655.3 2983.25  20
   2   7  -4 44482.6 1249.51  25
   2   7  -4 41597.9 1331.90  44
  -2  -7   4 43069.7 1610.62  34
   2   7  -4 40685.2 1215.13  29
  -2  -7   3 23877.8 1065.22  56
   2   7  -3 25472.0 997.633  55
   2   7  -3 25476.1 981.463  49
  -2  -7   3 24658.1 1216.61  47
  -2  -7   3 25993.1 2313.46  20
   2   7  -3 25508.7 988.604  25
   2   7  -3 25600.3 1031.63  44
  -2  -7   3 25317.1 1217.92  34
   2   7  -3 26109.6 937.104  29
   2   7  -2 7764.95 568.518  55
  -2  -7   2 7618.69 613.899  56
  -2  -7   2 7940.04 703.640  47
   2   7  -2 7766.00 538.707  49
   2   7  -2 8353.25 584.571  25
   2   7  -2 7377.75 559.981  44
  -2  -7   2 7370.55 662.953  34
  -2  -7   2 6211.98 1177.17  20
  -2  -7   1 30352.9 1302.85  47
   2   7  -1 30928.3 1113.52  25
  -2  -7   1 27520.3 2332.84  20
   2   7  -1 28822.8 1061.70  44
  -2  -7   1 28291.3 1248.82  34
   2   7  -1 29308.8 1084.25  55
   2   7  -1 28668.9 1026.50  52
   2   7   0 26503.0 1035.13  55
   2   7   0 26835.6 1008.70  52
  -2  -7   0 26377.9 1205.57  47
   2   7   0 26476.0 996.210  44
   2   7   0 27814.7 1065.15  25
  -2  -7   0 22163.8 2080.32  20
  -2  -7   0 25234.1 1169.76  34
  -2  -7   0 26550.5 2264.55  14
   2   7   1 3681.83 408.732  52
   2   7   1 3577.53 394.545  55
   2   7   1 3700.45 424.592  25
  -2  -7  -1 2831.79 444.684  47
   2   7   1 3560.66 384.371  44
  -2  -7  -1 3269.68 440.602  34
  -2  -7  -1 2656.59 791.894  20
  -2  -7  -1 2978.13 810.462  14
  -2  -7  -2 62768.5 1836.12  47
   2   7   2 62261.2 1577.06  55
   2   7   2 62072.1 1592.83  52
  -2  -7  -2 65996.3 2877.63  22
   2   7   2 64144.1 1649.84  25
  -2  -7  -2 57150.7 3281.36  20
  -2  -7  -2 61906.8 1792.69  34
  -2  -7  -2 60867.3 3397.20  14
  -2  -7  -3 132788. 2680.53  47
   2   7   3 130594. 2293.96  55
   2   7   3 135162. 2397.09  52
   2   7   3 123875. 2515.61  38
  -2  -7  -3 128349. 2574.47  34
  -2  -7  -3 135873. 5105.10  14
  -2  -7  -3 140180. 4269.90  22
   2   7   3 138907. 2440.57  25
  -2  -7  -3 130154. 4921.64  20
   2   7   4 8596.39 607.577  55
   2   7   4 8737.35 636.653  52
   2   7   4 9440.27 659.516  25
  -2  -7  -4 8223.09 1310.69  20
   2   7   4 8168.01 665.244  38
  -2  -7  -4 8115.20 678.358  34
  -2  -7  -4 7932.67 1300.12  14
  -2  -7  -5-262.765 480.541  20
  -2  -7  -5 680.243 422.206  14
   2   7   5 384.579 198.832  52
   2   7   5 415.336 221.429  25
   2   7   5 2.82809 163.990  55
   2   7   5 288.293 230.298  38
  -2  -7  -5 164.557 182.044  34
  -2  -7  -6 2746.06 791.653  20
  -2  -7  -6 2396.47 762.868  14
   2   7   6 2987.92 407.169  25
   2   7   6 2646.22 358.258  55
   2   7   6 2941.82 411.856  52
   2   7   6 2583.67 414.181  38
  -2  -7  -6 3139.51 461.003  34
   2   7   6 2947.78 387.500  33
  -2  -7  -7 30503.6 2542.02  14
  -2  -7  -7 29505.0 2452.73  20
   2   7   7 29550.1 1173.06  25
   2   7   7 29063.4 1188.14  52
   2   7   7 29841.9 1276.34  38
  -2  -7  -7 27930.5 1248.32  34
   2   7   7 29498.3 1159.10  33
  -2  -7  -8 37797.7 2860.59  14
   2   7   8 41955.7 1432.45  52
  -2  -7  -8 42494.4 2978.27  20
   2   7   8 39571.7 1346.41  25
  -2  -7  -8 42344.4 1549.76  34
   2   7   8 41872.7 1515.92  38
   2   7   8 42382.0 1390.41  33
  -2  -7  -9 16092.7 1890.87  14
   2   7   9 16185.0 886.412  52
  -2  -7  -9 15690.1 1706.79  10
  -2  -7  -9 15189.4 1816.99  20
   2   7   9 15184.7 832.498  25
   2   7   9 16612.3 962.544  38
  -2  -7  -9 14839.5 943.032  34
   2   7   9 15573.5 847.257  33
   2   7  10 270.401 235.527  52
  -2  -7 -10 147.514 193.238  34
   2   7  10 678.285 220.690  33
   2   7  10 327.476 184.241  25
   2   7  10 807.490 299.555  38
  -2  -7 -10-388.271 418.794  20
  -2  -7 -10 615.177 438.998  14
   2   7  11 2436.92 355.658  52
  -2  -7 -11 2001.69 391.342  34
   2   7  11 2508.11 412.341  38
  -2  -7 -11 3401.06 908.166  20
  -2  -7 -12 26108.8 1186.47  34
   2   7  12 25887.2 1157.43  38
   2   7  12 24470.9 1012.72  52
  -2  -7 -12 28379.9 2415.82  20
   2   7  13 41679.7 1414.45  38
  -2  -7 -13 39127.4 1393.48  34
   2   7  14 23518.6 1011.66  38
  -2  -7 -14 24198.4 1031.87  34
   2   7  15 3556.23 389.176  38
  -2  -7 -15 3263.84 364.697  34
   2   7  16-30.0666 118.242  38
  -2  -7 -16 64.0258 115.815  34
   2   8 -13 107.805 111.917  36
   2   8 -13 33.3645 95.2855  49
   2   8 -12 5268.14 418.706  49
   2   8 -12 5066.18 381.767  36
   2   8 -12 4556.99 365.700  30
  -2  -8  12 5556.42 445.746  45
  -2  -8  12 4029.16 355.548  46
   2   8 -11 1533.42 240.135  42
  -2  -8  11 1246.02 250.120  46
  -2  -8  11 1782.72 317.014  45
   2   8 -11 1393.95 215.780  30
   2   8 -11 1615.17 279.326  49
   2   8 -10-74.4746 135.705  42
  -2  -8  10 80.0907 198.554  45
   2   8 -10-29.6455 167.461  49
   2   8 -10-215.130 132.289  30
   2   8  -9-76.8819 189.929  42
  -2  -8   9-199.162 229.125  46
  -2  -8   9 121.764 230.727  45
  -2  -8   9-425.469 384.717  20
   2   8  -9-99.8652 181.550  49
  -2  -8   8 206.239 226.978  45
  -2  -8   8-397.933 527.454  20
   2   8  -8 258.489 193.429  49
  -2  -8   7 12.4849 209.287  45
  -2  -8   7-7.64059 273.167  34
   2   8  -7-38.6078 173.941  49
  -2  -8   7 727.697 584.965  20
  -2  -8   6 1759.54 417.913  34
   2   8  -6 2891.04 386.097  49
  -2  -8   6 2930.83 995.259  20
   2   8  -5 2151.99 335.444  49
  -2  -8   5 1552.15 389.359  34
   2   8  -5 1651.63 285.517  55
  -2  -8   5 2185.03 838.362  20
   2   8  -4 20436.0 925.116  49
  -2  -8   4 18388.8 1108.14  34
   2   8  -4 19202.4 908.511  55
  -2  -8   4 19694.2 1004.36  56
  -2  -8   4 17084.9 2109.17  20
   2   8  -3 8256.82 592.463  49
  -2  -8   3 8334.54 784.360  47
  -2  -8   3 7426.46 723.480  34
  -2  -8   3 8068.16 672.036  56
   2   8  -3 7718.28 589.700  55
   2   8  -3 7783.51 571.657  25
  -2  -8   3 8263.03 1455.04  20
   2   8  -2 38269.8 1200.77  49
  -2  -8   2 35608.9 1528.08  47
  -2  -8   2 37996.4 2951.32  20
   2   8  -2 36472.1 1242.10  25
  -2  -8   2 35278.4 1475.35  34
  -2  -8   2 38366.5 1419.69  56
   2   8  -2 37800.1 1288.64  55
   2   8  -1 451.347 225.554  55
  -2  -8   1 824.068 315.166  56
   2   8  -1 714.521 202.697  52
   2   8  -1 601.575 228.416  25
  -2  -8   1 733.818 299.874  47
  -2  -8   1 820.319 612.459  20
  -2  -8   1 772.779 305.157  34
   2   8   0 945.201 267.180  55
   2   8   0 840.770 212.173  52
   2   8   0 400.629 216.099  25
  -2  -8   0 755.710 323.604  47
  -2  -8   0 972.531 327.044  34
   2   8   1 20324.7 979.147  55
   2   8   1 21104.6 957.539  52
  -2  -8  -1 20527.0 1151.91  47
   2   8   1 19834.9 967.297  25
  -2  -8  -1 19476.0 2085.19  20
  -2  -8  -1 19637.8 1084.01  34
  -2  -8  -1 19158.5 2091.41  14
   2   8   2-141.807 199.405  55
   2   8   2-17.3971 219.888  52
   2   8   2 273.011 225.773  25
   2   8   2 143.557 146.352  42
  -2  -8  -2 128.292 234.640  47
  -2  -8  -2-7.97984 229.178  34
  -2  -8  -2-182.351 488.506  20
  -2  -8  -2 228.528 420.521  14
   2   8   3 10357.7 700.389  55
   2   8   3 10139.3 714.598  52
  -2  -8  -3 9071.22 777.796  47
   2   8   3 9679.24 703.195  25
  -2  -8  -3 10339.6 1569.23  20
  -2  -8  -3 10388.7 1316.68  22
   2   8   3 9990.74 626.738  42
  -2  -8  -3 9239.38 729.954  34
  -2  -8  -3 9003.35 1478.74  14
   2   8   4 1277.74 296.189  55
   2   8   4 1225.55 288.943  52
   2   8   4 1572.58 329.768  25
  -2  -8  -4 757.529 492.031  22
  -2  -8  -4 1060.13 340.081  47
  -2  -8  -4 1312.57 345.783  34
  -2  -8  -4 907.289 582.928  20
  -2  -8  -4 881.521 486.377  14
  -2  -8  -5 1372.07 338.750  34
   2   8   5 1508.85 320.374  52
   2   8   5 1414.18 316.396  25
  -2  -8  -5 943.261 575.475  22
  -2  -8  -5 1697.22 406.763  47
   2   8   5 1513.30 360.582  38
  -2  -8  -5 1662.21 841.221  20
  -2  -8  -5 259.302 356.761  14
  -2  -8  -6 2383.25 826.655  20
  -2  -8  -6 1744.08 654.523  14
  -2  -8  -6 3208.28 505.720  47
   2   8   6 3225.99 432.535  52
   2   8   6 2851.84 407.855  25
  -2  -8  -6 2009.92 619.608  22
   2   8   6 2956.09 449.831  38
  -2  -8  -6 2825.92 430.649  34
   2   8   6 3085.07 422.760  33
   2   8   7 1363.24 344.848  52
  -2  -8  -7 887.931 290.242  34
   2   8   7 1260.13 312.277  33
   2   8   7 969.442 271.367  25
   2   8   7 1094.89 320.644  38
  -2  -8  -7 215.277 336.836  20
  -2  -8  -7 394.256 443.846  14
   2   8   8 233.933 241.992  52
   2   8   8 102.585 170.646  25
  -2  -8  -8 191.612 225.223  34
   2   8   8 285.849 205.119  33
   2   8   8 25.3402 226.942  38
  -2  -8  -8 631.920 557.844  20
  -2  -8  -8 704.020 474.173  14
  -2  -8  -9 3755.95 981.405  20
   2   8   9 4684.32 530.414  52
  -2  -8  -9 4948.38 538.109  34
   2   8   9 4951.42 549.269  38
   2   8   9 5269.61 508.540  33
   2   8   9 4440.83 471.117  25
   2   8  10 15590.9 859.057  52
   2   8  10 15985.4 920.292  38
  -2  -8 -10 14710.5 874.301  34
   2   8  10 15616.9 811.442  33
  -2  -8 -10 15544.5 1819.80  20
   2   8  11 851.847 247.001  52
  -2  -8 -11 1248.76 275.732  34
   2   8  11 1170.58 303.944  38
   2   8  12 1554.28 274.221  52
  -2  -8 -12 1664.84 293.899  34
   2   8  12 1899.27 342.094  38
  -2  -8 -13 1570.14 274.098  34
   2   8  13 1268.89 258.644  38
   2   8  14 642.838 184.565  38
  -2  -8 -15 2712.11 309.128  47
   2   8  15 2393.79 273.098  38
   2   9 -12-42.0023 75.5701  49
  -2  -9  11 88.6413 128.487  45
   2   9 -11 199.151 132.732  49
  -2  -9  10-257.378 178.537  45
   2   9 -10 5.95285 89.2063  42
   2   9 -10 72.9534 130.545  49
  -2  -9   9 1692.93 258.436  46
   2   9  -9 1770.21 263.372  42
  -2  -9   9 1936.11 309.849  45
   2   9  -9 1857.90 281.089  49
   2   9  -8 775.133 208.258  42
  -2  -9   8 137.113 148.895  46
  -2  -9   8 841.393 274.394  45
   2   9  -8 783.082 215.416  49
   2   9  -7 1584.57 288.300  42
  -2  -9   7 1458.92 342.182  45
   2   9  -7 1664.51 287.113  49
   2   9  -6 1744.90 313.625  42
  -2  -9   6 1917.05 392.271  45
  -2  -9   6 3150.66 943.956  20
  -2  -9   6 1969.26 388.243  34
   2   9  -6 1846.69 300.807  49
   2   9  -5 155.191 180.007  42
  -2  -9   5-45.0945 224.751  34
   2   9  -5-54.0903 147.436  49
   2   9  -4 899.134 235.723  49
  -2  -9   4 472.237 551.013  20
   2   9  -4 1370.27 305.157  42
  -2  -9   4 1047.67 293.585  34
  -2  -9   4 1358.26 291.496  56
   2   9  -3 8561.45 581.709  49
  -2  -9   3 7637.43 1348.89  20
   2   9  -3 9518.83 681.676  42
  -2  -9   3 8267.47 731.673  34
  -2  -9   3 8405.77 668.418  56
  -2  -9   2 2826.67 518.811  47
   2   9  -2 3105.64 382.238  25
  -2  -9   2 2950.29 1014.49  20
   2   9  -2 2862.18 400.019  42
  -2  -9   2 3137.64 466.496  56
  -2  -9   2 2738.41 447.713  34
  -2  -9   1 4982.53 635.371  47
  -2  -9   1 5666.16 1253.48  20
   2   9  -1 4990.29 487.900  25
   2   9  -1 5330.10 517.110  42
  -2  -9   1 5189.74 579.259  34
  -2  -9   1 5135.31 565.190  56
   2   9   0 10737.3 673.173  52
  -2  -9   0 10150.6 761.332  56
  -2  -9   0 9492.76 827.427  47
   2   9   0 9434.38 669.549  25
   2   9   0 9866.48 681.450  42
  -2  -9   0 9653.56 769.500  34
  -2  -9   0 9587.01 1551.05  20
  -2  -9  -1 17965.4 1098.22  47
   2   9   1 16292.1 886.484  25
  -2  -9  -1 17985.4 2094.10  20
   2   9   1 16954.1 862.802  42
  -2  -9  -1 17976.1 1027.86  34
   2   9   1 18711.5 905.201  52
  -2  -9  -1 19061.6 1030.84  56
   2   9   2 5965.90 540.288  52
  -2  -9  -2 5140.00 614.618  47
   2   9   2 5625.11 546.209  25
   2   9   2 5292.00 489.400  42
  -2  -9  -2 5322.91 567.335  34
  -2  -9  -2 5999.98 1272.49  20
   2   9   3 195.489 197.291  52
   2   9   3 440.923 221.845  25
  -2  -9  -3 249.668 279.074  47
   2   9   3 357.915 165.476  42
  -2  -9  -3 293.779 211.350  34
  -2  -9  -4 3986.81 955.265  20
   2   9   4 2992.84 419.074  52
  -2  -9  -4 3276.67 513.118  47
   2   9   4 3516.08 452.262  25
  -2  -9  -4 3975.69 488.189  34
   2   9   4 3567.53 465.594  33
   2   9   5 167.467 213.562  52
   2   9   5 173.457 173.874  25
  -2  -9  -5-34.6629 245.260  47
  -2  -9  -5 3.66130 159.060  34
   2   9   5 154.779 218.468  33
   2   9   6 2018.60 364.338  52
   2   9   6 1645.93 330.755  25
  -2  -9  -6 1900.57 687.760  22
  -2  -9  -6 1769.90 384.396  47
  -2  -9  -6 2041.18 352.587  34
   2   9   6 1923.38 349.684  33
  -2  -9  -6 828.796 512.611  20
  -2  -9  -7 9946.55 1472.46  20
   2   9   7 10124.4 713.341  52
   2   9   7 10083.8 694.914  25
  -2  -9  -7 10129.0 1332.93  22
  -2  -9  -7 9553.84 779.727  47
  -2  -9  -7 9273.39 678.356  34
   2   9   7 10212.0 687.275  33
   2   9   8 15121.3 851.580  52
  -2  -9  -8 15096.2 940.344  47
  -2  -9  -8 14482.6 1539.06  22
   2   9   8 14582.3 813.374  25
  -2  -9  -8 16399.6 1814.33  20
  -2  -9  -8 14601.7 818.598  34
   2   9   8 14480.8 793.899  33
  -2  -9  -9 2556.28 431.174  47
  -2  -9  -9 2504.54 345.287  34
   2   9   9 2769.92 348.160  33
   2   9   9 2720.33 377.767  52
  -2  -9 -10 1383.62 325.603  47
   2   9  10 1420.14 249.847  33
   2   9  10 974.845 256.722  52
  -2  -9 -11 9370.83 662.685  47
  -2  -9 -12 16607.2 806.266  47
  -2  -9 -13 12717.3 641.584  47
   2  10  -9 670.064 142.827  49
  -2 -10   9 1059.92 200.195  45
   2  10  -8 187.120 113.177  49
  -2 -10   8 158.273 134.275  45
   2  10  -8 32.6045 93.1606  42
   2  10  -7 2024.42 244.277  49
  -2 -10   7 2442.16 316.149  45
   2  10  -7 2347.86 284.707  42
   2  10  -6 34.7674 121.937  49
   2  10  -6 238.127 156.213  42
   2  10  -5 258.452 130.486  49
   2  10  -5 7.73068 151.807  42
  -2 -10   5 38.5318 195.186  45
   2  10  -4-11.3663 166.186  42
  -2 -10   4 69.7214 215.179  45
  -2 -10   4 384.190 189.705  34
   2  10  -3 2230.01 320.825  42
  -2 -10   3 2572.68 355.867  56
  -2 -10   3 1946.88 340.966  34
   2  10  -2 2122.43 325.261  42
  -2 -10   2 2811.74 380.902  56
  -2 -10   2 1938.50 343.526  34
   2  10  -1 557.671 219.891  42
  -2 -10   1 387.494 185.859  34
  -2 -10   1 298.101 210.309  56
  -2 -10   0 3929.35 532.958  47
   2  10   0 4403.29 430.722  25
   2  10   0 4314.06 426.445  42
  -2 -10   0 4152.18 461.348  34
  -2 -10   0 4617.22 488.938  56
  -2 -10  -1 300.942 265.580  47
   2  10   1 296.930 184.513  25
  -2 -10  -1 351.778 239.346  56
  -2 -10  -1-174.181 182.012  34
   2  10   1 368.854 177.603  42
   2  10   2 1890.03 320.159  25
  -2 -10  -2 1296.42 366.740  47
   2  10   2 1534.58 264.260  42
  -2 -10  -2 2068.95 376.970  56
  -2 -10  -2 735.641 234.765  34
   2  10   2 1683.95 325.429  33
  -2 -10  -3 3843.90 520.680  47
   2  10   3 4106.33 454.622  25
  -2 -10  -3 3798.99 470.408  56
   2  10   3 3789.31 424.142  52
   2  10   3 3519.90 431.531  33
   2  10   4 41.6019 169.729  25
   2  10   4 40.8330 174.144  52
   2  10   4-27.6963 182.013  33
  -2 -10  -4 183.425 239.342  47
   2  10   5 1371.23 290.723  52
   2  10   5 1518.77 290.368  33
  -2 -10  -5 1264.96 319.420  47
  -2 -10  -6 6484.40 607.173  47
   2  10   6 6132.56 507.003  33
   2  10   6 6531.71 523.027  52
   2  10   7 8979.37 585.591  33
  -2 -10  -7 8248.78 642.674  47
   2  10   8 3629.15 363.917  33
  -2 -10  -8 3291.51 411.644  47
   2  10   9-23.9144 135.325  33
  -2 -10  -9-36.5420 183.821  47
   2  10  10 999.126 163.343  33
  -2 -10 -10 999.567 227.693  47
  -2 -10 -11 1526.49 228.437  47
  -2 -11   5 528.109 167.763  45
   2  11  -5 537.218 130.040  42
   2  11  -4 86.1085 98.0466  33
  -2 -11   4-180.195 131.649  45
   2  11  -4 24.8836 86.8168  42
   2  11  -3 2282.88 259.689  33
  -2 -11   3 2411.60 310.230  45
   2  11  -3 2213.04 253.343  42
   2  11  -2 1537.20 242.621  33
   2  11  -2 1685.39 233.911  42
  -2 -11   2 1442.09 264.302  45
  -2 -11   1 1223.67 244.043  56
   2  11  -1 1132.78 222.511  33
   2  11  -1 1171.80 199.741  42
   2  11   0 418.906 178.010  33
  -2 -11   0 234.883 160.826  56
   2  11   1 3587.06 354.281  33
  -2 -11  -1 3124.98 337.071  56
   2  11   2 3594.06 352.718  33
  -2 -11  -2 2815.77 329.996  56
   2  11   3 223.341 147.504  33
  -2 -11  -3 271.922 167.516  56
  -2 -11  -4 525.686 214.765  47
   2  11   4 214.231 143.975  33
  -2 -11  -4 378.798 169.831  56
  -2 -11  -5 935.860 227.057  47
   2  11   5 1151.72 204.913  33
  -2 -11  -5 914.337 211.682  56
  -2 -11  -6 233.650 142.257  47
   2  11   6 177.275 110.798  33
  -2 -11  -6 408.896 166.958  56
  -2 -11  -7 3463.64 333.227  47
  -2 -11  -7 3206.79 307.507  56
   2  11   7 3707.96 292.968  33
  -3   9   5 727.834 161.334  53
  -3   9   4 341.382 143.870  53
  -3   9   3 2236.02 268.655  53
   3  -9  -3 1852.48 276.312  32
  -3   9   2-116.533 145.221  53
   3  -9  -2 63.7239 143.432  32
  -3   9   1 2619.53 281.144  53
   3  -9  -1 3317.16 350.700  32
  -3   9   0 374.274 160.746  53
   3  -9   0 614.698 191.050  32
  -3   8   9 928.010 179.272  53
  -3   8   8 7694.32 469.667  53
  -3   8   8 7121.45 444.976  33
   3  -8  -8 7995.33 502.745  32
  -3   8   7 5450.91 440.269  53
  -3   8   7 4275.18 363.174  33
   3  -8  -7 4933.35 447.816  32
  -3   8   6 3651.96 401.954  53
  -3   8   6 3258.94 335.512  33
   3  -8  -6 4277.12 454.521  32
  -3   8   5 2200.30 351.298  53
   3  -8  -5 2299.16 381.163  32
   3  -8  -5 2009.99 357.683  28
  -3   8   4 2227.92 363.217  53
   3  -8  -4 2643.17 405.860  32
   3  -8  -4 1956.26 371.875  28
  -3   8   3 520.567 252.158  53
   3  -8  -3 497.647 273.447  32
   3  -8  -3-241.863 307.520  28
  -3   8   2 640.837 268.988  53
   3  -8  -2 1276.95 316.162  28
  -3   8   2 485.549 215.553  39
   3  -8  -2 753.269 296.025  32
   3  -8  -1 2204.34 396.247  28
  -3   8   1 2224.61 357.840  39
  -3   8   1 2153.97 381.610  53
   3  -8  -1 2126.31 390.823  32
   3  -8   0 352.321 189.133  56
  -3   8   0 406.991 227.908  53
  -3   8   0 177.116 194.534  39
   3  -8   0 313.713 263.080  32
   3  -8   0 117.075 200.913  28
  -3   8   0-173.565 130.848  49
  -3   8  -1 498.170 227.945  53
   3  -8   1 679.278 230.922  56
  -3   8  -1 893.036 269.637  39
   3  -8   1 1063.80 285.269  28
   3  -8   1 629.007 277.106  32
  -3   8  -1 618.854 198.342  49
  -3   8  -2 879.994 231.906  53
   3  -8   2 916.301 254.732  56
  -3   8  -2 529.149 235.627  39
   3  -8   2 602.235 263.088  32
  -3   8  -2 734.274 202.970  49
   3  -8   3 83.6488 151.413  50
  -3   8  -3 329.069 179.336  49
   3  -8   3 183.163 181.133  56
  -3   8  -3 177.304 194.163  39
  -3   8  -4 355.345 175.387  49
   3  -8   4 121.342 136.434  50
  -3   8  -4 297.756 196.383  39
   3  -8   4 606.518 208.293  56
   3  -8   5 1394.54 259.754  56
  -3   8  -5 1425.08 251.851  49
  -3   8  -5 2133.86 304.494  39
   3  -8   6 1768.67 275.866  56
  -3   8  -6 1769.79 263.140  49
  -3   8  -6 1780.76 249.952  39
  -3   8  -7 835.742 191.969  49
   3  -8   7 751.619 191.832  31
   3  -8   7 470.284 156.874  56
  -3   8  -8 308.110 128.120  49
   3  -8   8 327.864 121.908  56
  -3   7  12 30.4131 109.918  33
  -3   7  11-146.816 159.181  33
  -3   7  10-70.4335 156.137  53
  -3   7  10-331.026 189.400  33
   3  -7 -10-298.212 179.209  32
  -3   7   9 2340.91 312.843  53
  -3   7   9 1615.27 304.398  33
  -3   7   8 345.868 213.492  53
  -3   7   8 217.372 175.848  33
  -3   7   7 7229.96 613.001  53
  -3   7   7 5949.25 528.841  33
  -3   7   6 1033.41 262.175  33
   3  -7  -6 1483.95 595.563  22
  -3   7   5 2663.59 377.439  33
   3  -7  -5 4243.28 1033.79  22
  -3   7   4 71.9518 154.585  33
   3  -7  -4-378.519 341.955  32
  -3   7   4-187.802 207.731  39
   3  -7  -3 266.226 293.143  22
  -3   7   3 49.9114 207.167  39
   3  -7  -3 219.147 309.301  32
  -3   7   2 4302.41 521.114  39
   3  -7  -2 5296.46 1120.24  22
  -3   7   2 4638.34 443.599  51
  -3   7   2 4922.51 466.228  49
   3  -7  -2 5580.60 637.718  32
   3  -7  -1 2798.43 451.681  56
   3  -7  -1 2440.48 485.159  28
  -3   7   1 2689.88 344.806  51
  -3   7   1 2670.53 380.053  49
  -3   7   1 2206.50 420.652  39
   3  -7  -1 3022.73 525.567  32
   3  -7   0 1222.43 304.830  56
   3  -7   0 1409.64 389.056  28
  -3   7   0 1232.61 277.806  49
  -3   7   0 1541.66 371.256  39
   3  -7   0 1279.89 396.770  32
   3  -7   1 2051.69 391.234  56
   3  -7   1 1864.38 425.312  28
  -3   7  -1 1101.09 349.760  39
   3  -7   1 1484.15 403.172  32
  -3   7  -1 1331.94 293.236  49
   3  -7   2 270.033 238.500  56
  -3   7  -2-218.912 234.868  53
  -3   7  -2 22.1510 240.843  39
   3  -7   2 345.322 282.861  28
   3  -7   2-214.280 329.972  32
  -3   7  -2 38.9267 178.111  49
   3  -7   3 11503.0 813.575  56
  -3   7  -3 11157.4 695.358  53
  -3   7  -3 11716.3 832.651  39
   3  -7   3 12272.2 867.421  32
   3  -7   3 12742.4 776.179  28
  -3   7  -3 11563.7 769.471  49
   3  -7   4 613.542 251.942  56
  -3   7  -4 380.034 239.332  49
  -3   7  -4 570.497 273.411  39
   3  -7   4 547.968 280.187  32
  -3   7  -5 3265.99 436.462  39
   3  -7   5 2556.07 418.172  56
   3  -7   5 2422.85 332.995  50
  -3   7  -5 2946.66 420.665  49
  -3   7  -6 589.710 231.586  39
   3  -7   6 122.678 212.947  56
  -3   7  -6 327.535 229.600  49
  -3   7  -7-6.18162 140.134  39
  -3   7  -7 166.323 193.615  49
  -3   7  -7-129.279 124.687  54
   3  -7   7-214.078 197.742  56
  -3   7  -8 33.3267 182.089  49
   3  -7   8 74.7027 172.833  31
   3  -7   8 212.269 200.937  56
  -3   7  -8 386.730 152.914  54
  -3   7  -9 143.059 145.056  49
   3  -7   9 344.559 168.301  31
   3  -7   9 417.557 186.868  56
  -3   7  -9 517.031 156.417  54
  -3   7 -10 742.993 193.784  49
   3  -7  10 873.888 184.406  31
   3  -7  10 872.861 200.812  56
  -3   7 -10 579.302 150.528  54
  -3   7 -11 597.132 141.964  49
   3  -7  11 340.019 143.628  56
  -3   6  14 3954.13 345.617  33
  -3   6  13 17169.5 751.944  33
  -3   6  12 10482.5 652.541  33
  -3   6  11 1154.78 218.631  51
  -3   6  11 946.779 279.560  33
  -3   6  10 2706.36 333.087  51
  -3   6  10 1978.28 357.671  33
  -3   6  10 2230.59 317.693  53
  -3   6   9-75.3328 156.256  51
  -3   6   9 274.236 243.449  53
  -3   6   9 359.582 250.238  33
  -3   6   8 18063.3 869.604  51
  -3   6   8 19343.5 997.523  53
  -3   6   8 17782.0 997.046  33
   3  -6  -7 2184.54 687.479  22
  -3   6   7 3194.70 456.241  33
  -3   6   7 3101.42 400.136  51
   3  -6  -6 1443.09 633.475  22
  -3   6   6 864.759 252.976  51
  -3   6   6 832.538 273.697  33
  -3   6   5 18648.1 980.108  39
  -3   6   5 19183.6 927.905  51
  -3   6   5 20062.6 1048.79  33
   3  -6  -5 19703.6 2118.45  22
  -3   6   4 123.167 153.157  51
   3  -6  -4-416.085 489.929  22
  -3   6   4 348.950 240.912  39
  -3   6   4-82.1614 206.856  33
  -3   6   3 15483.6 936.082  39
   3  -6  -3 13163.1 1758.58  22
  -3   6   3 15123.4 845.894  51
  -3   6   3 12965.9 778.378  49
   3  -6  -3 12413.5 1694.65  11
  -3   6   2 15448.3 962.221  39
   3  -6  -2 15289.0 1843.46  22
   3  -6  -2 15267.8 1793.79  11
  -3   6   2 15658.6 872.929  49
  -3   6   1 28105.2 1179.15  49
   3  -6  -1 30078.8 1405.58  32
   3  -6  -1 28367.8 2454.40  22
  -3   6   1 29202.1 1322.84  39
   3  -6  -1 27402.8 2274.68  11
   3  -6   0 207.407 212.770  56
   3  -6   0-490.397 416.499  28
  -3   6   0 190.888 205.352  49
  -3   6   0 310.727 273.628  39
   3  -6   0-127.243 316.727  32
   3  -6   1 1887.79 401.485  56
   3  -6   1 1385.65 402.328  28
  -3   6  -1 1893.55 364.983  49
  -3   6  -1 1900.77 425.119  39
   3  -6   1 1706.21 427.103  32
   3  -6   2 2066.61 414.209  56
   3  -6   2 2550.94 499.145  28
  -3   6  -2 1802.79 427.247  39
   3  -6   2 2074.52 478.739  32
  -3   6  -2 2308.91 405.229  49
  -3   6  -3 6278.72 584.702  53
   3  -6   3 4839.11 583.876  56
  -3   6  -3 5216.61 634.923  39
   3  -6   3 5755.54 603.139  28
   3  -6   3 5759.23 665.342  32
  -3   6  -3 7170.08 657.538  49
  -3   6  -4 7057.95 570.167  54
   3  -6   4 6594.12 659.403  56
  -3   6  -4 6216.08 654.269  39
   3  -6   4 6656.03 697.607  32
   3  -6   4 7133.59 647.831  28
  -3   6  -4 7278.15 684.922  49
  -3   6  -5 2443.74 368.645  54
   3  -6   5 3243.35 478.520  56
  -3   6  -5 3337.40 487.358  39
   3  -6   5 3210.87 437.588  28
   3  -6   5 3331.39 541.757  32
  -3   6  -5 2900.57 468.233  49
  -3   6  -6 2033.96 414.642  49
   3  -6   6 1950.05 344.759  50
   3  -6   6 1864.03 394.654  56
  -3   6  -6 2009.59 348.803  54
  -3   6  -6 2213.41 393.825  39
  -3   6  -7 714.910 322.094  49
   3  -6   7 266.860 234.675  56
  -3   6  -7 320.365 192.320  54
  -3   6  -7 209.960 201.193  39
   3  -6   8-87.4011 228.277  56
  -3   6  -8 22.1070 197.821  49
  -3   6  -9 797.876 277.841  49
   3  -6   9 932.282 295.845  56
   3  -6   9 936.560 277.193  31
   3  -6   9 1545.45 619.922  21
  -3   6 -10 396.031 204.991  49
   3  -6  10 586.810 220.347  31
  -3   6 -10 697.310 236.736  54
   3  -6  10 679.836 241.855  56
  -3   6 -11-69.1593 133.658  49
   3  -6  11 23.8291 139.407  31
  -3   6 -11-75.7467 161.499  54
   3  -6  11 90.4363 170.839  56
  -3   6 -12 206.619 128.100  49
   3  -6  12-17.2232 106.783  31
   3  -6  12-16.6193 133.152  56
  -3   6 -12 56.2838 125.905  54
   3  -6  13 5.01468 116.661  56
  -3   6 -13 218.698 129.758  54
  -3   5  15 4046.39 386.634  33
  -3   5  14 207.460 197.337  33
  -3   5  14 161.379 145.257  51
  -3   5  13 10281.1 691.445  33
  -3   5  13 10127.3 606.865  51
  -3   5  12 12984.9 815.812  33
  -3   5  12 12577.4 723.171  51
  -3   5  11 14700.0 905.715  33
  -3   5  11 14050.9 795.806  51
  -3   5  10 125.628 188.737  51
  -3   5  10 729.983 227.682  53
  -3   5  10 247.736 267.887  33
  -3   5   9 17576.7 929.343  51
  -3   5   9 17782.0 990.085  43
  -3   5   9 17844.1 951.966  53
  -3   5   9 18266.0 1036.99  33
  -3   5   8 9606.55 755.049  43
   3  -5  -8 6539.91 1144.11  22
  -3   5   8 7183.11 676.941  33
  -3   5   8 7092.20 610.975  51
  -3   5   7 17377.5 928.171  51
   3  -5  -7 18677.2 1986.39  22
  -3   5   7 19359.8 1041.08  43
  -3   5   7 17151.4 1004.99  33
   3  -5  -7 17433.3 2054.26  11
  -3   5   6 13779.7 829.037  51
   3  -5  -6 14987.5 1837.31  22
  -3   5   6 12773.1 868.352  33
   3  -5  -6 13771.5 1860.51  11
  -3   5   5 4728.84 493.301  51
   3  -5  -5 5159.71 1057.02  22
  -3   5   5 4052.81 483.566  39
  -3   5   5 3867.23 493.942  33
  -3   5   5 4328.92 937.012   3
   3  -5  -5 5170.53 1159.10  11
  -3   5   4 2195.12 389.220  33
  -3   5   4 1637.58 322.826  49
  -3   5   4 2376.91 378.511  51
   3  -5  -4 2495.47 803.964  22
  -3   5   4 2171.57 387.918  39
  -3   5   4 1493.49 643.629   3
   3  -5  -4 2977.30 957.585  11
  -3   5   3 11356.1 804.519  39
   3  -5  -3 10689.4 1531.04  22
  -3   5   3 10635.7 1387.97   3
   3  -5  -3 13258.5 1646.96  11
  -3   5   3 9044.48 673.364  49
   3  -5  -2 4907.61 1029.19  22
   3  -5  -2 5423.93 1059.70  11
  -3   5   2 4872.02 952.411   3
  -3   5   2 4851.41 563.931  39
  -3   5   2 4752.16 511.784  49
   3  -5  -1 6145.54 1120.30  22
  -3   5   1 6797.58 1084.81   3
   3  -5  -1 7364.60 1178.34  11
   3  -5  -1 6699.32 1057.18   4
  -3   5   1 6609.93 648.404  39
  -3   5   1 6700.41 600.817  49
  -3   5   0 87.3311 200.028  49
   3  -5   0 422.637 283.361  32
   3  -5   0 786.853 541.964  22
  -3   5   0 72.7778 225.170  39
  -3   5   0-277.035 363.444   3
   3  -5   0-353.098 478.998   4
   3  -5   0-1165.28 528.961  11
   3  -5   1 4908.46 927.671  11
  -3   5  -1 5167.49 913.135   3
   3  -5   1 3751.35 855.548   4
   3  -5   1 5344.42 552.948  56
  -3   5  -1 4770.72 579.745  39
   3  -5   1 4920.90 569.223  28
   3  -5   1 5305.98 599.191  32
  -3   5  -1 4966.74 532.261  49
  -3   5  -2 21897.8 1796.32   3
   3  -5   2 23323.4 2100.33   4
  -3   5  -2 22990.5 1126.27  49
   3  -5   2 23149.2 1146.49  56
  -3   5  -2 20723.5 970.476  54
  -3   5  -2 23570.8 1228.81  39
   3  -5   2 23418.9 1140.50  28
   3  -5   2 23277.0 1182.58  32
  -3   5  -3 1284.60 459.459   3
   3  -5   3 1981.69 682.702   4
  -3   5  -3 2574.99 446.132  49
   3  -5   3 2254.30 407.662  56
  -3   5  -3 1892.15 351.233  54
   3  -5   3 1944.80 441.993  28
  -3   5  -3 2449.09 457.500  39
   3  -5   3 1500.04 390.469  32
   3  -5   4 7857.80 1315.14   4
   3  -5   4 6184.54 623.340  56
  -3   5  -4 6189.70 659.725  39
   3  -5   4 6563.25 676.455  32
   3  -5   4 7352.50 663.349  28
  -3   5  -4 6695.70 656.328  49
   3  -5   5 159.271 315.817   4
   3  -5   5 929.642 302.547  56
  -3   5  -5 686.506 299.656  39
   3  -5   5 834.353 347.313  32
   3  -5   5 901.221 333.920  28
  -3   5  -5 864.590 316.680  49
   3  -5   6 644.124 298.049  56
  -3   5  -6 607.366 264.857  39
   3  -5   6 528.188 227.356  28
  -3   5  -6 851.234 326.187  49
   3  -5   6 433.021 267.929  50
  -3   5  -7 5495.06 547.353  39
  -3   5  -7 4013.85 560.894  49
   3  -5   7 3667.53 437.500  50
   3  -5   7 4317.36 551.573  56
  -3   5  -8 8423.92 763.554  49
   3  -5   8 9422.47 773.955  56
  -3   5  -9 1118.29 340.111  49
   3  -5   9 1314.57 357.704  56
   3  -5   9 1634.00 382.789  31
  -3   5 -10 2430.10 393.407  49
   3  -5  10 3150.99 455.836  56
   3  -5  10 2481.36 419.168  31
   3  -5  10 2387.33 815.291  21
  -3   5 -11 326.014 199.177  49
   3  -5  11 116.006 210.239  56
   3  -5  11 131.390 205.228  31
   3  -5  11-269.889 261.967  21
  -3   5 -12 78.9778 129.331  49
   3  -5  12 235.235 180.028  31
   3  -5  12-34.0618 204.382  56
  -3   5 -13-11.2928 118.316  49
   3  -5  13 63.8610 174.082  56
   3  -5  13 234.098 147.715  31
   3  -5  14 268.731 162.323  56
  -3   5 -14-12.9628 113.579  54
   3  -5  14-27.6503 96.9225  31
  -3   5 -15 218.945 112.833  54
  -3   4  16 13264.6 652.057  33
  -3   4  15 10887.4 625.455  51
  -3   4  15 14751.0 769.154  33
  -3   4  14 9654.39 642.947  51
  -3   4  14 10071.2 707.326  33
  -3   4  13 1247.82 391.648  43
  -3   4  13 683.015 239.589  51
  -3   4  13 467.364 269.866  33
  -3   4  12 51.3547 298.787  43
  -3   4  12 397.743 227.863  51
  -3   4  12 158.558 248.539  33
  -3   4  11 759.648 357.979  43
  -3   4  11 802.018 286.460  51
  -3   4  11 1230.84 364.532  33
  -3   4  10 5332.78 633.787  43
  -3   4  10 6558.85 609.108  51
  -3   4  10 6002.82 633.376  33
  -3   4   9 16301.7 893.262  53
  -3   4   9 14153.3 964.634  43
  -3   4   9 14992.0 901.390  51
  -3   4   9 16342.9 1001.89  33
  -3   4   8 610.143 274.589  53
  -3   4   8 630.819 255.379  51
  -3   4   8 173.509 295.607  43
  -3   4   8 708.151 303.659  33
  -3   4   8 1107.79 430.908   3
   3  -4  -8 511.188 456.645  11
  -3   4   7 319.026 244.228  51
   3  -4  -7 1074.12 520.730  22
  -3   4   7-174.722 329.620  43
  -3   4   7 387.364 257.612  33
  -3   4   7 883.094 389.698   3
   3  -4  -7 671.314 491.457  11
  -3   4   6 49.0726 168.523  51
   3  -4  -6 258.928 299.452  22
  -3   4   6 204.500 272.761  43
  -3   4   6-45.6035 201.389  33
   3  -4  -6-193.796 438.121  11
  -3   4   5 19593.5 957.962  51
  -3   4   5 15171.0 787.386  49
   3  -4  -5 19050.1 1860.67  22
  -3   4   5 19618.4 958.814  39
  -3   4   5 20121.8 983.784  43
  -3   4   5 18983.4 992.498  33
   3  -4  -5 19756.4 2054.43  11
  -3   4   5 22094.6 1859.38   3
  -3   4   4 272.665 173.711  33
  -3   4   4 452.225 216.712  49
   3  -4  -4 253.279 373.576  22
  -3   4   4 391.304 230.465  39
   3  -4  -4-63.6180 519.208  11
  -3   4   4 424.049 382.997   3
  -3   4   3 4257.32 496.653  39
   3  -4  -3 5274.61 994.461  22
  -3   4   3 4662.54 900.515   3
   3  -4  -3 4561.93 971.491  11
  -3   4   3 3551.00 431.312  49
   3  -4  -2 5292.12 1000.48  22
   3  -4  -2 5056.40 789.977   6
   3  -4  -2 5047.86 950.393  11
  -3   4   2 6019.68 1000.95   3
  -3   4   2 6501.06 592.324  39
  -3   4   2 5135.38 512.864  49
   3  -4  -1 1856.67 691.983  22
   3  -4  -1 3065.30 778.341  11
   3  -4  -1 3714.58 721.218   6
  -3   4   1 3343.98 770.724   3
  -3   4   1 3723.33 478.147  39
  -3   4   1 3586.59 433.332  49
  -3   4   0 2277.53 372.574  49
   3  -4   0 2257.41 415.767  32
   3  -4   0 1923.59 701.620  22
  -3   4   0 1924.15 368.548  39
   3  -4   0 2285.10 707.562  11
   3  -4   0 2889.36 664.282   6
  -3   4   0 2799.29 711.469   3
   3  -4   1-41.3128 275.409   6
   3  -4   1 318.633 428.793  11
  -3   4  -1 432.735 393.218   3
  -3   4  -1 729.275 244.708  49
  -3   4  -1 887.388 221.963  54
   3  -4   1 840.947 535.368  22
  -3   4  -1 794.657 283.606  39
   3  -4   1 885.604 316.731  32
   3  -4   2 1570.45 605.060  11
  -3   4  -2 1968.73 603.970   3
  -3   4  -2 2449.70 390.602  49
   3  -4   2 2337.76 368.370  56
  -3   4  -2 1874.57 322.901  54
   3  -4   2 1837.42 381.912  28
  -3   4  -2 2584.40 415.971  39
   3  -4   2 1680.43 368.118  32
   3  -4   3 1746.48 628.644   4
  -3   4  -3 1767.29 541.297   3
  -3   4  -3 1603.07 349.756  49
   3  -4   3 2595.22 406.856  56
   3  -4   3 2177.82 407.681  28
  -3   4  -3 2075.31 385.040  39
   3  -4   3 1700.27 382.405  32
   3  -4   4 698.334 254.511  56
   3  -4   4 631.823 468.827   4
  -3   4  -4-146.275 271.279   3
  -3   4  -4 427.072 232.108  49
  -3   4  -4 780.940 260.738  39
   3  -4   4 602.586 319.982  28
   3  -4   4 555.120 245.304  32
   3  -4   5-31.8655 182.660  56
   3  -4   5-84.5678 287.608   4
  -3   4  -5-747.491 412.630   3
  -3   4  -5 116.066 194.872  49
  -3   4  -5 100.910 193.068  39
   3  -4   5 27.0484 269.116  28
   3  -4   5 198.628 273.724  32
   3  -4   6 18371.1 1032.99  56
   3  -4   6 19239.9 1906.90   4
   3  -4   6 17678.8 930.186  50
  -3   4  -6 19350.8 1115.21  49
  -3   4  -6 17189.4 921.976  39
   3  -4   6 17461.0 915.013  28
  -3   4  -7 2561.09 457.322  49
   3  -4   7 2028.73 352.971  50
   3  -4   7 2236.05 413.559  56
   3  -4   7 2407.86 790.062   4
   3  -4   7 1659.52 355.959  28
  -3   4  -8 2096.80 370.930  41
  -3   4  -8 1906.08 395.499  49
   3  -4   8 1888.99 337.596  50
   3  -4   8 1855.11 411.956  56
   3  -4   8 1440.83 541.549   4
  -3   4  -9 13754.6 914.539  49
  -3   4  -9 14131.2 871.198  41
  -3   4  -9 11008.6 1425.35  15
   3  -4   9 14287.8 943.448  56
   3  -4  10 3145.82 475.984  56
  -3   4 -10 3223.81 454.886  49
   3  -4  10 3804.72 895.864  21
  -3   4 -10 2920.03 457.797  41
  -3   4 -10 2538.50 749.467  15
   3  -4  10 3805.13 524.006  31
  -3   4 -11 852.503 262.183  49
   3  -4  11 1409.13 632.016  21
  -3   4 -11 1112.54 313.437  41
   3  -4  11 930.836 335.454  56
   3  -4  11 1398.91 349.973  31
  -3   4 -12 41.6736 153.891  49
   3  -4  12 25.2430 299.655  21
  -3   4 -12 534.545 249.536  41
   3  -4  12 235.428 216.045  31
   3  -4  12 152.153 222.542  56
  -3   4 -13 79.9294 166.486  41
   3  -4  13 168.267 171.158  31
   3  -4  13 173.399 222.327  56
  -3   4 -14 1285.41 264.708  41
   3  -4  14 1011.84 236.162  31
   3  -4  14 860.867 252.743  56
  -3   4 -15 2280.23 281.276  41
   3  -4  15 1496.18 229.797  31
  -3   4 -16 134.738 104.349  54
  -3   4 -16 146.617 90.7814  41
  -3   3  16 13616.5 772.126  43
  -3   3  15 3941.49 503.485  43
  -3   3  15 4875.81 578.087  33
  -3   3  14 29838.0 1265.63  43
  -3   3  14 27587.0 1201.35  33
  -3   3  14 26761.8 1146.05  51
  -3   3  13 27180.0 1283.00  43
  -3   3  13 24021.8 1190.77  33
  -3   3  13 23437.1 1116.55  51
  -3   3  12 11790.9 901.915  43
  -3   3  12 11135.7 850.258  33
  -3   3  12 10669.6 796.269  51
  -3   3  11 1076.62 340.765  51
  -3   3  11 832.478 303.823  33
  -3   3  11 975.707 411.276  43
  -3   3  11 863.466 322.090  35
   3  -3 -11 2109.57 614.461  11
  -3   3  10 1514.56 354.001  51
  -3   3  10 1173.76 320.732  33
  -3   3  10 1594.00 464.043  43
  -3   3  10 1283.93 359.936  35
   3  -3 -10 2137.86 676.034  11
  -3   3   9 40889.1 1464.84  51
  -3   3   9 41780.8 1565.27  33
  -3   3   9 40664.7 1672.83  43
  -3   3   9 43050.8 1466.44  35
   3  -3  -9 43708.9 2856.34  11
  -3   3   9 45078.1 2649.75   3
   3  -3  -8 147862. 5259.05  11
  -3   3   8 148819. 4784.63   3
  -3   3   8 140543. 2610.65  51
  -3   3   8 144910. 2553.68  53
  -3   3   8 136144. 2892.20  43
  -3   3   8 141290. 2589.80  35
  -3   3   8 138900. 2757.69  33
  -3   3   7 64432.5 1834.35  33
  -3   3   7 66720.1 1755.01  51
  -3   3   7 66775.4 1948.10  43
  -3   3   7 64951.7 1692.47  35
   3  -3  -7 68153.4 3509.79  11
  -3   3   7 67337.0 3132.75   3
  -3   3   6 725.837 263.777  33
  -3   3   6 574.456 208.769  51
   3  -3  -6 599.318 361.451  22
  -3   3   6 172.913 232.824  43
  -3   3   6 254.606 194.431  35
   3  -3  -6 1093.02 607.009  11
  -3   3   6 158.707 317.621   3
  -3   3   5 64555.7 1634.26  51
  -3   3   5 61843.4 1675.38  43
   3  -3  -5 64178.2 3024.78  22
   3  -3  -5 64518.5 3267.14  11
  -3   3   5 64327.1 2902.31   3
  -3   3   5 62894.7 1688.41  33
  -3   3   4 71003.1 1697.37  43
  -3   3   4 69554.0 1698.43  39
   3  -3  -4 72005.4 3149.62  22
   3  -3  -4 69667.6 3316.63  11
  -3   3   4 73402.4 3040.43   3
   3  -3  -4 75291.6 2615.81   6
  -3   3   4 70359.7 1734.28  33
   3  -3  -3 135818. 4416.72  11
  -3   3   3 137818. 4106.99   3
   3  -3  -3 145095. 3724.14   6
  -3   3   3 141511. 2382.61  39
   3  -3  -3 135347. 4257.39  22
   3  -3  -2 41478.0 2399.41  11
  -3   3   2 45801.0 2341.56   3
   3  -3  -2 45159.1 2128.67   6
  -3   3   2 44742.5 1354.73  39
   3  -3  -2 38855.2 2283.77  22
   3  -3  -1 46.9255 372.992  11
   3  -3  -1 296.613 261.994   6
  -3   3   1 8.19440 331.041   3
   3  -3  -1-340.144 368.333  22
   3  -3   0 4994.54 481.906  32
   3  -3   0 4232.10 813.399  11
  -3   3   0 4195.41 766.071   3
   3  -3   0 5533.46 781.204   6
   3  -3   0 4193.18 777.482  22
   3  -3   1 25657.3 1765.37  11
  -3   3  -1 26022.2 1761.31   3
   3  -3   1 26776.6 1732.67   6
   3  -3   1 24218.3 1856.02  22
   3  -3   1 25108.3 1031.77  32
  -3   3  -1 25447.8 1577.11  15
   3  -3   2 42314.1 2182.98  11
  -3   3  -2 46379.0 2336.94   3
   3  -3   2 47442.0 2337.06   6
   3  -3   2 44444.8 1370.59  28
   3  -3   2 42441.7 1353.24  32
  -3   3  -2 45304.3 2177.91  15
  -3   3  -2 47584.8 1412.67  49
  -3   3  -3 83398.3 1922.97  49
   3  -3   3 80963.4 1847.40  28
   3  -3   3 77563.8 1847.26  32
   3  -3   3 81067.1 3143.46   6
  -3   3  -3 84744.3 3146.69   3
  -3   3  -3 79386.8 1826.15  39
  -3   3  -3 85040.3 3122.40  15
  -3   3  -4 8086.80 1021.23  15
  -3   3  -4 11342.1 745.228  49
   3  -3   4 10103.4 666.934  56
   3  -3   4 11399.7 1225.10   6
  -3   3  -4 10674.6 1145.96   3
  -3   3  -4 10096.1 663.432  39
   3  -3   4 11001.3 712.915  28
   3  -3   4 9775.55 686.306  32
  -3   3  -5 2156.05 553.976  15
   3  -3   5 964.543 254.666  56
  -3   3  -5 1266.04 289.739  49
   3  -3   5 2235.03 579.416   6
  -3   3  -5 1629.65 513.329   3
  -3   3  -5 1192.23 240.148  39
   3  -3   5 1380.92 325.770  28
   3  -3   5 1175.63 301.389  32
  -3   3  -6 3713.51 720.669   3
  -3   3  -6 4238.51 494.794  49
   3  -3   6 4631.23 490.545  50
   3  -3   6 3377.09 425.136  56
  -3   3  -6 4295.99 468.075  41
  -3   3  -6 3382.80 755.182  15
   3  -3   6 3773.00 453.524  28
   3  -3   7 10181.0 1288.37   4
  -3   3  -7 10467.3 758.627  49
   3  -3   7 10751.2 713.142  50
   3  -3   7 10183.3 738.598  56
  -3   3  -7 10527.9 738.225  41
  -3   3  -7 9905.88 1314.43  15
   3  -3   7 9480.90 664.935  28
  -3   3  -8 20989.6 1078.57  49
   3  -3   8 19729.1 949.007  50
   3  -3   8 22379.1 1111.80  56
  -3   3  -8 20984.4 1077.95  41
  -3   3  -8 19350.3 1923.77  15
   3  -3   8 21383.8 1924.37   4
   3  -3   9 13708.1 1573.17   4
   3  -3   9 12829.2 876.202  56
  -3   3  -9 12474.5 825.479  49
   3  -3   9 11386.2 724.976  50
  -3   3  -9 13443.2 921.431  41
  -3   3  -9 13674.4 1691.10  15
   3  -3   9 12749.7 898.431  31
   3  -3  10 17634.2 1020.37  56
  -3   3 -10 16235.8 918.116  49
   3  -3  10 17130.8 1854.56  21
  -3   3 -10 18542.0 1111.67  41
  -3   3 -10 17899.6 2013.73  15
   3  -3  10 17941.1 1051.82  31
   3  -3  11 405.203 280.556  56
  -3   3 -11 853.227 238.000  49
  -3   3 -11 480.237 299.852  41
  -3   3 -11 949.843 274.091  24
   3  -3  11 729.877 677.332  21
  -3   3 -11-322.227 435.293  15
   3  -3  11 764.729 313.376  31
   3  -3  12 3483.85 501.155  56
  -3   3 -12 4298.10 565.188  41
  -3   3 -12 4275.92 511.611  24
   3  -3  12 3279.37 907.262  21
  -3   3 -12 3792.32 986.121  15
   3  -3  12 2707.89 439.497  31
   3  -3  13 1029.83 531.104  21
   3  -3  13 556.274 265.721  56
   3  -3  13 282.043 239.207  31
  -3   3 -13 245.562 238.731  41
   3  -3  14-79.1692 219.835  21
  -3   3 -14 712.942 275.705  41
   3  -3  14 1035.47 286.631  31
   3  -3  14 568.449 264.478  56
  -3   3 -15 74.4377 173.961  41
   3  -3  15 38.7796 143.263  31
  -3   3 -16 237.085 166.059  41
   3  -3  16-138.518 119.309  31
  -3   3 -16 198.304 142.305  54
  -3   3 -17 9.83155 114.768  41
  -3   2  17 2463.36 269.181  46
  -3   2  16 5439.39 425.148  46
  -3   2  16 14481.7 808.813  43
  -3   2  15 6145.32 593.968  43
  -3   2  15 5201.99 539.069  51
  -3   2  14 16797.3 997.339  43
  -3   2  14 15931.0 803.517  46
  -3   2  14 18078.1 1046.40  33
  -3   2  14 15510.2 929.838  51
  -3   2  13 14759.2 981.528  43
  -3   2  13 14398.8 779.820  46
  -3   2  13 13947.6 929.762  33
  -3   2  13 13710.2 901.776  51
  -3   2  12 5951.21 529.231  46
  -3   2  12 5541.58 664.217  43
  -3   2  12 5695.49 636.555  33
  -3   2  12 6326.05 627.028  35
  -3   2  12 6096.07 619.059  51
  -3   2  11 52.2709 204.354  51
  -3   2  11 181.396 248.568  33
  -3   2  11 231.450 238.499  46
  -3   2  11-52.9060 386.837  43
  -3   2  11 106.052 227.444  35
   3  -2 -11 571.898 328.980   9
  -3   2  10 4927.95 557.587  51
  -3   2  10 4721.69 580.245  33
  -3   2  10 5271.59 645.441  43
  -3   2  10 5430.56 578.498  35
   3  -2 -10 6864.94 1077.15  11
  -3   2  10 6197.76 1128.53   7
  -3   2   9 17619.4 940.000  51
  -3   2   9 16694.1 987.604  33
  -3   2   9 17329.4 1055.92  43
  -3   2   9 17781.8 968.898  35
   3  -2  -9 19205.7 1788.31  11
   3  -2  -9 18578.8 1948.95   1
  -3   2   9 16377.8 1448.75   3
  -3   2   9 16912.5 1689.93   7
  -3   2   8 33087.6 1247.47  51
  -3   2   8 34257.0 1336.67  33
  -3   2   8 31640.7 1369.65  43
  -3   2   8 34386.1 1277.63  35
   3  -2  -8 34009.1 2314.95  11
  -3   2   8 39964.9 2258.78   3
   3  -2  -8 36416.5 2642.22   1
  -3   2   7 6591.04 923.121   3
   3  -2  -7 5756.66 970.806  11
  -3   2   7 6147.57 528.806  51
  -3   2   7 6263.40 534.905  53
  -3   2   7 5536.29 575.237  43
  -3   2   7 5170.89 525.973  35
  -3   2   7 5487.42 540.749  33
  -3   2   6 14971.3 773.386  51
  -3   2   6 14174.4 842.329  43
   3  -2  -6 15630.9 1529.76  11
  -3   2   6 15182.8 1334.78   3
  -3   2   6 14354.0 809.231  33
  -3   2   5-477.474 348.028   3
   3  -2  -5-49.3404 309.916  11
   3  -2  -4 692.512 411.157  11
  -3   2   4 807.036 358.666   3
   3  -2  -3 1214.90 538.660  11
  -3   2   3 593.556 332.274   3
   3  -2  -3 1324.01 410.459  22
   3  -2  -2 24404.5 1681.74  11
  -3   2   2 24812.3 1611.03   3
   3  -2  -2 24268.5 1565.29  22
   3  -2  -1 30212.5 1828.86  11
   3  -2  -1 31948.0 1703.50   6
  -3   2   1 30593.7 1773.76   3
   3  -2  -1 27017.7 1636.85  22
   3  -2   0 289.241 271.749   6
   3  -2   0 268.098 361.497  11
  -3   2   0 135.833 247.233   3
  -3   2   0-99.5211 157.347  15
   3  -2   0-21.3892 280.033  22
   3  -2   1 40289.0 1203.35  28
  -3   2  -1 40626.9 1990.43  15
   3  -2   1 38191.6 1979.72  11
  -3   2  -1 41738.7 2085.68   3
   3  -2   1 44291.2 2052.79   6
   3  -2   2 29590.2 1040.35  28
  -3   2  -2 29279.9 1731.43  15
  -3   2  -2 32800.8 1856.48   3
   3  -2   2 33057.5 1864.57   6
   3  -2   3 89.9078 186.350  28
  -3   2  -3 439.382 313.428  15
   3  -2   3 139.520 256.078   6
  -3   2  -3 211.762 307.057   3
   3  -2   4 70.3438 193.380  28
   3  -2   4 147.160 175.177  32
  -3   2  -4 133.701 259.149  15
   3  -2   4-289.936 277.090   6
  -3   2  -4 204.001 302.894   3
   3  -2   5 5957.56 514.201  28
  -3   2  -5 6448.42 886.912   3
   3  -2   5 6645.49 906.349   6
  -3   2  -5 5322.28 859.124  15
   3  -2   6 30550.7 1102.22  28
  -3   2  -6 31186.6 1159.33  49
   3  -2   6 30772.3 1097.74  50
  -3   2  -6 31330.0 1173.67  41
  -3   2  -6 30565.3 2167.68  15
   3  -2   6 31785.2 1945.75   6
  -3   2  -6 33288.7 1971.07   3
   3  -2   7 503.990 302.441   6
  -3   2  -7 359.770 297.292   3
   3  -2   7 320.976 207.032  56
  -3   2  -7-10.8630 135.525  49
   3  -2   7 124.339 180.767  50
  -3   2  -7 37.0467 168.250  24
  -3   2  -7 70.9515 201.414  41
  -3   2  -7-73.3602 194.983  36
  -3   2  -7 195.223 385.419  15
   3  -2   8 2361.93 608.459   4
  -3   2  -8 2300.14 561.609   3
   3  -2   8 2762.77 399.947  56
  -3   2  -8 3011.04 384.455  49
   3  -2   8 2793.43 385.893  50
  -3   2  -8 3146.86 432.313  24
  -3   2  -8 3304.90 490.542  41
  -3   2  -8 2904.36 444.376  36
  -3   2  -8 1988.28 712.414  15
  -3   2  -9 16879.7 1922.21  15
   3  -2   9 17077.0 1655.06   4
   3  -2   9 19124.7 1004.90  56
  -3   2  -9 17512.8 901.773  49
   3  -2   9 18368.3 874.883  50
  -3   2  -9 20389.1 1052.18  24
   3  -2   9 16198.8 1736.46  21
  -3   2  -9 17871.0 1107.79  41
  -3   2  -9 15240.4 937.312  36
   3  -2   9 16408.0 1004.81  31
  -3   2 -10 644.138 545.779  15
   3  -2  10 2452.30 651.135   4
   3  -2  10 1866.48 371.108  56
   3  -2  10 1966.09 330.664  50
  -3   2 -10 2114.22 448.422  41
   3  -2  10 2144.22 420.113  31
  -3   2 -10 1602.55 360.790  36
   3  -2  10 1756.45 345.867  27
  -3   2 -10 1715.40 387.114  24
   3  -2  10 2011.79 680.586  21
  -3   2 -11 50.7673 238.909  24
   3  -2  11-725.021 478.967  21
   3  -2  11-192.557 260.600  56
  -3   2 -11 411.093 297.385  41
  -3   2 -11-271.129 481.142  15
   3  -2  11 43.9001 220.781  31
  -3   2 -12 4340.56 565.500  24
   3  -2  12 3248.23 850.030  21
   3  -2  12 3407.94 488.154  56
  -3   2 -12 3699.41 561.376  41
   3  -2  12 3786.31 507.514  31
  -3   2 -12 2962.89 856.427  15
  -3   2 -13 11584.4 1738.06  15
   3  -2  13 13475.4 889.069  56
  -3   2 -13 12921.5 900.499  24
   3  -2  13 12190.0 1563.90  21
   3  -2  13 10183.8 733.557  38
   3  -2  13 12329.8 845.748  31
  -3   2 -13 14160.5 982.413  41
  -3   2 -14 2231.16 405.692  24
   3  -2  14 1094.13 523.959  21
  -3   2 -14 1513.32 369.829  41
   3  -2  14 1395.94 331.212  31
   3  -2  14 663.797 234.717  38
  -3   2 -15 185.992 237.219  41
   3  -2  15 219.179 205.112  31
   3  -2  15 238.041 156.822  38
  -3   2 -16 2678.13 376.903  41
   3  -2  16 1842.23 282.527  38
   3  -2  16 2110.36 299.627  31
  -3   2 -17 1866.57 233.136  54
  -3   2 -17 1566.48 244.582  48
  -3   2 -18 88.1607 101.570  41
  -3   1  18 549.879 166.393  46
  -3   1  17 4762.63 395.787  46
  -3   1  16 18509.4 894.157  43
  -3   1  16 6992.54 516.445  46
  -3   1  15 26621.0 1041.51  46
  -3   1  15 29349.6 1183.73  43
  -3   1  15 26394.2 1201.30  51
  -3   1  14 12666.0 768.738  46
  -3   1  14 13818.0 906.851  43
  -3   1  14 13527.3 908.817  51
  -3   1  14 14943.2 923.856  35
  -3   1  13 10675.2 713.455  46
  -3   1  13 10134.5 823.710  43
  -3   1  13 10775.9 811.812  51
  -3   1  13 11187.1 820.955  35
  -3   1  13 12707.9 911.471  33
  -3   1  12 1455.02 390.276  33
  -3   1  12 1068.43 291.445  46
  -3   1  12 939.143 384.794  43
  -3   1  12 622.364 272.918  51
  -3   1  12 922.946 334.869  35
   3  -1 -12 1289.61 518.138  12
   3  -1 -12 1458.05 567.458   8
  -3   1  11 20800.6 1126.37  33
  -3   1  11 20688.1 964.463  46
  -3   1  11 23034.8 1219.11  43
  -3   1  11 22059.1 1095.52  51
  -3   1  11 21412.1 1119.37  35
   3  -1 -11 22019.1 1761.44   9
   3  -1 -11 20740.8 1773.22   8
  -3   1  11 22572.3 2072.30   7
  -3   1  10 153066. 2921.95  33
  -3   1  10 150260. 2439.70  46
  -3   1  10 161173. 3032.57  43
  -3   1  10 154581. 2780.35  51
  -3   1  10 157781. 2867.73  35
   3  -1 -10 145937. 4506.77   9
  -3   1  10 152080. 5117.74   7
  -3   1   9 9792.84 741.374  33
  -3   1   9 10624.4 643.879  46
  -3   1   9 10412.8 801.926  43
  -3   1   9 10214.4 717.422  51
  -3   1   9 9946.41 726.596  35
   3  -1  -9 11318.5 1228.90  11
   3  -1  -9 12275.9 1440.71   1
  -3   1   9 9630.51 1268.11   7
  -3   1   8 963.950 311.280  33
  -3   1   8 553.136 277.228  43
  -3   1   8 624.753 204.497  51
  -3   1   8 651.567 272.752  35
  -3   1   8 541.955 237.398   3
   3  -1  -8 10.4825 268.545   1
  -3   1   8 247.506 326.582   7
  -3   1   7 38624.2 1318.40  33
  -3   1   7 39682.0 1248.15  51
  -3   1   7 37508.8 1324.06  43
  -3   1   7 36676.9 1251.82  35
   3  -1  -7 39806.0 2211.09  11
  -3   1   7 36507.2 1937.67   3
   3  -1  -7 38873.3 2315.88   1
  -3   1   7 38678.4 2221.44   7
  -3   1   6 24996.9 1564.50   3
   3  -1  -6 24555.2 1405.53   5
  -3   1   6 29777.6 1849.93   7
   3  -1  -6 25462.1 1738.07  11
  -3   1   5 42633.6 1994.91   3
   3  -1  -5 44855.1 2239.08  11
   3  -1  -5 46651.9 1949.95   5
  -3   1   5 41266.3 2094.11   7
  -3   1   4 95984.1 2931.52   3
   3  -1  -4 89234.2 3078.86  11
   3  -1  -4 92649.8 2770.65   5
   3  -1  -3 2919.59 601.736  11
   3  -1  -3 3319.78 564.005   5
  -3   1   3 2869.13 541.659   3
   3  -1  -2 491.031 374.265  11
   3  -1  -2 376.298 266.326   5
  -3   1   2 693.213 334.648   3
   3  -1  -1 26451.0 1491.30   5
   3  -1  -1 23666.0 1512.36  11
  -3   1   1 24619.9 1498.83   3
   3  -1  -1 24157.6 1326.96  22
   3  -1   0 58721.2 1318.43  28
  -3   1   0 55739.7 2260.10  15
   3  -1   0 62784.0 2280.77   5
   3  -1   0 60401.6 2356.70  11
  -3   1   0 62640.4 2383.70   3
   3  -1   1 83262.3 1583.32  28
  -3   1  -1 82050.6 2785.33  15
   3  -1   1 91390.2 2791.14   5
   3  -1   1 82543.2 2715.67  11
  -3   1  -1 89400.2 2862.07   3
   3  -1   2 13465.5 658.052  28
  -3   1  -2 12726.1 1139.08  15
   3  -1   2 13936.0 1130.67   5
  -3   1  -2 13974.2 1189.00   3
   3  -1   3 37498.3 1088.86  28
  -3   1  -3 35493.9 1987.60  15
  -3   1  -3 38193.5 1943.90   3
   3  -1   4 1112.37 247.583  28
   3  -1   4 1136.87 353.495  18
  -3   1  -4 1246.72 475.017  15
   3  -1   4 544.536 360.283   6
  -3   1  -4 196.675 321.241   3
   3  -1   5 24153.4 912.037  28
  -3   1  -5 24583.3 1642.08   3
   3  -1   5 24097.8 1549.86   6
  -3   1  -5 24404.3 1777.59  15
   3  -1   5 24325.0 1335.99  18
   3  -1   6 103199. 1894.18  28
  -3   1  -6 97205.2 1909.35  24
  -3   1  -6 99548.2 3162.47  23
  -3   1  -6 102566. 3826.45  15
  -3   1  -6 103866. 3411.64   3
   3  -1   6 102299. 3207.57   6
  -3   1  -7 6973.61 570.861  24
  -3   1  -7 6470.04 887.193  23
  -3   1  -7 6762.23 587.063  41
  -3   1  -7 6474.50 1038.28  15
  -3   1  -7 8141.85 1022.73   3
   3  -1   7 6774.13 881.402   6
  -3   1  -8-50.6896 333.541  15
   3  -1   8-207.441 164.883   6
  -3   1  -8-696.115 406.520   3
   3  -1   8 158.685 179.586  56
   3  -1   8 24.2466 164.078  50
   3  -1   8-674.107 457.071  21
  -3   1  -8-88.4762 246.273  23
  -3   1  -8 49.0396 216.470  24
  -3   1  -8 351.985 226.709  41
  -3   1  -8-74.2859 187.420  36
   3  -1   8-84.2018 160.670  31
  -3   1  -9 4206.70 1006.43  15
   3  -1   9 2366.27 551.035   4
  -3   1  -9 3515.06 733.314   3
   3  -1   9 3532.53 440.511  56
   3  -1   9 2609.83 366.560  50
   3  -1   9 2699.30 393.184  27
  -3   1  -9 3132.65 706.228  23
  -3   1  -9 2572.59 434.298  24
   3  -1   9 3215.21 814.915  21
  -3   1  -9 2551.85 433.913  41
  -3   1  -9 2547.35 372.850  36
   3  -1   9 3007.64 421.358  31
   3  -1  10 3291.50 451.965  56
  -3   1 -10 3295.24 835.241  23
   3  -1  10 3695.05 435.851  27
  -3   1 -10 3768.05 526.117  24
   3  -1  10 2841.53 845.962  21
   3  -1  10 3861.12 714.099   4
  -3   1 -10 3722.36 527.043  41
   3  -1  10 3416.24 501.742  31
  -3   1 -10 2951.37 897.437  15
  -3   1 -11 40280.6 3083.16  15
   3  -1  11 40406.2 1313.44  27
  -3   1 -11 40068.6 1581.20  24
   3  -1  11 37187.3 2604.57  21
  -3   1 -11 37365.6 2677.48  23
   3  -1  11 42768.9 1527.75  56
  -3   1 -11 39354.7 1593.19  41
   3  -1  11 36154.3 1349.29  38
   3  -1  11 40534.2 1504.63  31
  -3   1 -12-1099.89 590.586  15
  -3   1 -12-1047.02 518.734  23
  -3   1 -12 178.748 257.741  24
   3  -1  12 667.498 476.268  21
   3  -1  12 297.468 256.565  56
  -3   1 -12-44.9751 257.482  41
   3  -1  12-16.4298 187.861  38
   3  -1  12 188.712 248.521  31
  -3   1 -13 13919.2 1858.72  15
   3  -1  13 14715.9 1698.01  21
  -3   1 -13 15495.9 1006.86  24
  -3   1 -13 13562.8 1640.46  23
   3  -1  13 16231.5 986.240  56
  -3   1 -13 15848.4 1031.77  41
   3  -1  13 12655.1 829.586  38
   3  -1  13 15477.9 958.152  31
  -3   1 -14 2523.37 441.910  24
  -3   1 -14 1883.61 673.304  23
   3  -1  14 1874.52 374.988  31
  -3   1 -14 2355.97 444.491  41
   3  -1  14 1444.64 329.543  38
  -3   1 -14 1974.73 777.053  15
  -3   1 -15 4249.12 531.036  41
  -3   1 -15 4892.96 556.120  24
  -3   1 -15 4324.94 920.094  23
   3  -1  15 3104.45 417.830  38
   3  -1  15 3791.98 459.054  31
  -3   1 -16 2116.17 323.696  54
   3  -1  16 1767.39 302.189  38
   3  -1  16 2569.01 363.106  31
  -3   1 -17 2913.73 360.881  41
   3  -1  17 2493.22 304.826  31
   3  -1  17 2147.21 291.435  38
  -3   1 -17 2557.60 348.057  48
  -3   1 -18 193.585 129.464  41
   3  -1  18 205.559 116.653  31
  -3   1 -18 75.2479 102.542  48
   3  -1  18 10.8163 100.039  38
  -3   0  18 2581.07 281.065  46
  -3   0  17 80.4528 157.726  46
  -3   0  16 1042.85 277.630  46
  -3   0  15 6150.60 561.244  46
  -3   0  15 13489.3 825.880  43
  -3   0  14 36745.1 1327.99  46
  -3   0  14 40360.0 1432.49  43
  -3   0  14 41158.0 1485.75  35
  -3   0  14 37298.4 1488.32  51
  -3   0  13 13363.2 906.402  51
  -3   0  13 14876.4 869.086  46
  -3   0  13 15740.0 957.805  43
  -3   0  13 16245.4 973.406  35
   3   0 -13 13651.2 1492.29  12
  -3   0  12 19.3894 230.593  51
  -3   0  12 208.082 245.602  46
  -3   0  12-11.4738 320.238  43
  -3   0  12-237.237 262.626  35
   3   0 -12 34.8095 333.991  12
  -3   0  11 17772.1 985.844  51
  -3   0  11 19174.0 1074.42  33
  -3   0  11 17787.0 928.970  46
  -3   0  11 19216.6 1049.54  43
  -3   0  11 18989.1 1029.40  35
   3   0 -11 16542.9 1457.18   9
   3   0 -11 16777.1 1608.40   8
  -3   0  11 18368.0 1849.92   7
  -3   0  10 58991.7 1703.02  51
  -3   0  10 58470.3 1785.66  33
  -3   0  10 59663.0 1613.43  46
  -3   0  10 62918.2 1807.98  43
  -3   0  10 62981.2 1801.99  35
   3   0 -10 53262.0 2661.36   9
   3   0 -10 54519.0 2805.01   8
  -3   0  10 58715.6 3146.99   7
  -3   0   9 6225.02 570.098  51
  -3   0   9 6174.43 588.016  33
  -3   0   9 6464.23 531.870  46
  -3   0   9 6361.86 600.649  43
  -3   0   9 6103.00 573.929  35
   3   0  -9 6020.47 910.332   9
  -3   0   9 5454.61 934.992   7
   3   0  -8 1220.47 393.013  11
   3   0  -8 1366.99 417.779   9
  -3   0   8 1950.56 556.134   7
  -3   0   8 1747.01 297.935  51
  -3   0   8 1877.01 353.943  43
  -3   0   8 2198.70 358.050  35
  -3   0   8 2057.06 363.790  33
   3   0  -8 2064.66 456.744  18
   3   0  -7 8383.35 934.171  11
  -3   0   7 8640.03 845.822   3
  -3   0   7 8496.36 1067.85   7
   3   0  -7 8189.65 936.912  18
   3   0  -6 107073. 3226.44  11
  -3   0   6 116438. 3014.09   3
  -3   0   6 113626. 3463.09   7
  -3   0   5 48939.7 1936.27   3
   3   0  -5 44190.3 2031.10  11
  -3   0   5 47911.2 2122.63   7
   3   0  -4 36784.0 1819.97  11
  -3   0   4 35807.0 1692.51   7
  -3   0   4 30802.6 1546.11   3
   3   0  -3 134127. 3434.77  11
  -3   0   3 136630. 2984.09   7
  -3   0   3 131829. 3161.18   3
   3   0  -2 22629.7 1401.43  11
  -3   0   2 22785.4 1347.72   3
   3   0  -2 21831.8 728.815  28
   3   0  -1 28654.3 1552.60  11
   3   0  -1 25891.1 1440.36   5
  -3   0   1 28327.7 1499.81   3
   3   0  -1 28055.5 830.424  28
   3   0   0 105048. 1609.56  28
   3   0   0 104177. 2875.01   5
  -3   0   0 102770. 2873.62   3
  -3   0   0 100007. 2986.20  15
   3   0   1 170943. 2069.49  28
   3   0   1 165228. 3689.03   5
  -3   0  -1 167393. 3746.02   3
  -3   0  -1 171382. 3906.04  15
   3   0   1 170071. 3621.29  18
   3   0   2 27491.4 867.169  28
   3   0   2 30590.1 1585.67   5
  -3   0  -2 29523.5 1636.05   3
  -3   0  -2 27915.6 1648.88  15
   3   0   2 27431.3 1459.63  18
   3   0   3 66050.4 1365.86  28
   3   0   3 74030.1 2438.39   5
  -3   0  -3 72623.2 2613.75   3
   3   0   3 68203.9 2220.45  18
  -3   0  -3 73916.7 2722.54  15
   3   0   4 2942.57 334.475  28
   3   0   4 2759.54 490.695  18
  -3   0  -4 2457.63 586.694  15
   3   0   4 2731.63 534.155   5
  -3   0  -4 3073.05 635.299   3
  -3   0  -5 168798. 4545.22  15
   3   0   5 160333. 3313.79  18
  -3   0  -5 164947. 3916.08  23
  -3   0  -6 36582.3 2220.09  15
  -3   0  -6 39609.9 2104.70   3
   3   0   6 38856.4 1834.88   6
  -3   0  -6 36514.2 1160.39  24
   3   0   6 35925.6 2000.90  21
  -3   0  -6 37897.4 2008.23  23
   3   0   7 26250.5 1041.38  31
  -3   0  -7 24095.2 1016.01  24
   3   0   7 26709.2 1796.72  21
  -3   0  -7 25299.5 1773.82  23
  -3   0  -7 23941.5 1923.09  15
  -3   0  -7 26169.3 1779.59   3
   3   0   7 25620.5 1525.70   6
   3   0   8 11770.5 733.335  31
   3   0   8 11097.9 641.281  50
  -3   0  -8 11230.6 746.470  41
  -3   0  -8 11424.7 1234.02   3
   3   0   8 11871.0 1066.06   6
  -3   0  -8 12097.1 1425.43  15
   3   0   8 11740.1 701.169  27
  -3   0  -8 12897.8 794.855  24
   3   0   8 11056.4 1254.77  21
  -3   0  -8 10737.9 1247.21  23
   3   0   9 28334.1 1128.70  56
   3   0   9 28429.8 1103.23  27
  -3   0  -9 29281.3 1233.30  24
   3   0   9 29886.6 2116.28  21
  -3   0  -9 29350.2 2162.91  23
   3   0   9 26447.8 1602.48   6
  -3   0  -9 30757.5 2053.71   3
  -3   0  -9 28839.0 1230.00  41
   3   0   9 27636.2 1158.85  31
  -3   0  -9 30130.4 2357.20  15
  -3   0 -10 5072.70 1060.25  15
   3   0  10 6812.15 590.724  56
  -3   0 -10 3829.26 868.135  23
   3   0  10 7834.45 602.984  27
  -3   0 -10 6061.31 627.378  24
   3   0  10 6069.50 1025.91  21
  -3   0 -10 8147.44 1120.59   3
  -3   0 -10 6721.51 637.720  41
   3   0  10 6423.25 560.844  38
   3   0  10 6403.75 597.484  31
  -3   0 -11 33.6276 326.659  15
   3   0  11 1138.65 312.153  56
  -3   0 -11 821.071 527.935  23
   3   0  11 877.069 266.536  27
  -3   0 -11 497.136 305.156  24
   3   0  11 270.592 442.952  21
   3   0  11 1139.74 332.731  31
  -3   0 -11 1100.43 317.954  41
   3   0  11 715.563 267.079  38
  -3   0 -11 996.612 445.640   3
   3   0  12 37642.0 1449.27  31
  -3   0 -12 36667.4 1485.02  41
   3   0  12 39454.5 1327.80  27
   3   0  12 35410.9 2561.06  21
  -3   0 -12 36084.5 1505.55  24
  -3   0 -12 33797.3 2610.07  23
   3   0  12 30197.6 1272.79  38
  -3   0 -12 35367.8 2824.55  15
   3   0  13 5456.63 588.053  31
  -3   0 -13 5249.13 626.591  41
  -3   0 -13 5824.55 1143.94  23
  -3   0 -13 5028.01 618.453  24
   3   0  13 4468.37 538.744  38
  -3   0 -13 4711.74 1078.97  15
   3   0  14 1558.49 338.317  31
  -3   0 -14 1398.59 370.104  41
  -3   0 -14 1514.75 630.189  23
  -3   0 -14 1342.89 363.978  24
   3   0  14 1367.68 314.360  38
  -3   0 -14 982.042 754.378  15
  -3   0 -15 1213.27 341.802  24
  -3   0 -15 333.083 420.800  23
   3   0  15 1342.10 308.699  38
   3   0  15 1191.56 304.300  31
  -3   0 -15 1401.68 363.087  41
  -3   0 -16 1589.12 665.184  23
  -3   0 -16 2592.39 392.373  41
   3   0  16 2172.97 358.148  38
   3   0  16 2121.26 336.938  31
  -3   0 -17 5156.83 478.222  41
   3   0  17 5106.64 442.915  31
   3   0  17 4697.16 440.473  38
  -3   0 -17 4666.89 495.259  48
  -3   0 -18 1862.21 264.335  41
   3   0  18 1715.31 250.201  31
  -3   0 -18 1462.96 258.831  48
   3   0  18 1289.36 219.300  38
  -3   0 -19 114.714 103.591  48
  -3  -1  18-41.3919 134.234  46
  -3  -1  17 782.828 239.927  46
  -3  -1  16 32.6598 216.512  46
  -3  -1  15 43.2061 226.207  46
  -3  -1  14 1781.00 399.018  46
  -3  -1  14 1668.12 356.763  35
   3   1 -14 2469.39 601.786  16
  -3  -1  13 4290.44 524.956  46
   3   1 -13 4471.12 921.579  12
  -3  -1  13 4371.73 535.227  35
  -3  -1  13 4166.97 539.419  51
  -3  -1  12 7802.97 681.880  51
   3   1 -12 6771.72 918.751  19
  -3  -1  12 7519.36 659.982  46
  -3  -1  12 9026.00 724.230  43
  -3  -1  12 7480.96 694.096  35
   3   1 -12 7566.99 1184.79  12
   3   1 -12 7602.99 1109.78   8
  -3  -1  12 7304.68 1264.23   7
  -3  -1  11 1351.24 331.164  51
   3   1 -11 1724.54 496.154  19
  -3  -1  11 1589.35 346.911  46
  -3  -1  11 2331.26 446.935  43
  -3  -1  11 1696.98 381.929  35
   3   1 -11 958.533 383.269   9
   3   1 -11 1519.17 506.906   8
  -3  -1  11 1764.14 734.516   7
   3   1 -10-213.935 277.132   9
   3   1 -10-33.4322 206.255   8
  -3  -1  10 921.053 496.659   7
  -3  -1  10-23.6110 173.469  51
  -3  -1  10 139.627 225.560  46
  -3  -1  10 193.984 288.171  43
  -3  -1  10 505.721 272.114  35
   3   1 -10-356.067 314.874  19
  -3  -1   9 486.818 205.087  51
  -3  -1   9 1063.16 393.836  33
  -3  -1   9 99.8466 200.335  46
  -3  -1   9 300.196 278.933  43
  -3  -1   9 307.180 211.951  35
   3   1  -9-748.706 364.316   9
   3   1  -9-474.091 354.650   8
  -3  -1   9-797.230 304.169   7
   3   1  -8 45343.9 2299.43   9
  -3  -1   8 42445.3 2422.08   7
  -3  -1   8 46724.4 1370.98  51
  -3  -1   8 45840.0 1375.65  43
  -3  -1   8 45358.9 1422.44  35
   3   1  -8 47407.0 2038.24  18
  -3  -1   8 42263.4 1399.81  33
   3   1  -7 74791.8 2879.77   9
  -3  -1   7 70223.0 2915.19   7
   3   1  -7 75065.0 2551.01  18
   3   1  -6 5590.67 828.465   9
  -3  -1   6 5809.20 820.095   7
   3   1  -6 5793.19 733.874  18
  -3  -1   5 8102.39 736.202   3
   3   1  -5 7978.12 945.154   9
  -3  -1   5 7802.18 861.541   7
   3   1  -5 8937.14 901.323  18
   3   1  -4 115050. 3249.33   9
  -3  -1   4 116355. 3004.00   7
  -3  -1   4 117510. 2707.87   3
   3   1  -4 115431. 3071.93  18
  -3  -1   3 7167.11 671.316   7
  -3  -1   3 6088.40 670.886   3
   3   1  -3 7262.67 821.036  18
  -3  -1   2 14322.8 832.099   7
  -3  -1   2 14474.9 1020.03   3
   3   1  -2 15431.9 1101.06  18
  -3  -1   1 4547.62 627.556   3
   3   1  -1 4201.31 593.370  18
  -3  -1   0 1626.50 435.191   3
  -3  -1   0 942.493 378.675  15
   3   1   0 1887.41 449.479  18
  -3  -1  -1 1169.79 397.199   3
   3   1   1 764.250 325.612  18
  -3  -1  -1 1235.10 435.903  15
   3   1   2 5629.45 705.771   5
   3   1   2 5472.93 586.695   9
  -3  -1  -2 5762.45 761.853   3
   3   1   2 5733.32 703.740  18
  -3  -1  -2 5417.68 742.008  15
   3   1   2 5990.21 393.987  28
   3   1   3 40969.6 1690.92  18
  -3  -1  -3 44454.8 2070.97  15
  -3  -1  -3 41610.2 1424.44  14
   3   1   3 41445.2 949.924  26
   3   1   3 39731.1 1602.01  21
   3   1   3 42043.8 1821.14   5
   3   1   3 41954.7 1452.99   9
  -3  -1  -3 44220.1 1992.69   3
   3   1   4 99785.6 2586.76  18
   3   1   4 100299. 1455.75  26
   3   1   4 98340.9 2728.81  21
   3   1   4 106057. 2881.83   5
  -3  -1  -5-69.7003 320.572  15
   3   1   5 541.474 163.385  26
   3   1   5-392.008 282.330  21
   3   1   5-44.6095 174.174   5
  -3  -1  -6 8104.42 1044.57  15
   3   1   6 6809.82 683.865  17
   3   1   6 7689.13 528.019  27
   3   1   6 6710.92 836.390  21
  -3  -1  -6 7101.76 932.621  23
   3   1   6 6370.70 731.677   5
  -3  -1  -7 30960.5 2115.00  15
   3   1   7 31991.0 1589.97   6
   3   1   7 30431.5 1066.09  27
  -3  -1  -7 30464.9 1118.99  24
   3   1   7 28392.1 1765.23  21
  -3  -1  -7 27497.7 1870.11  23
   3   1   8 24911.9 978.706  27
  -3  -1  -8 23919.0 1052.01  24
   3   1   8 24312.1 1743.97  21
  -3  -1  -8 23259.0 1830.77  23
   3   1   8 23802.6 983.509  31
  -3  -1  -8 23985.1 1029.43  41
  -3  -1  -8 23240.0 1904.47  15
   3   1   8 26810.3 1465.51   6
   3   1   9 63260.2 1608.63  27
  -3  -1  -9 59929.7 1728.54  24
   3   1   9 60938.7 2913.17  21
  -3  -1  -9 60974.9 3099.57  23
   3   1   9 60085.6 1634.95  31
  -3  -1  -9 61424.9 1707.63  41
   3   1   9 64025.9 1616.00  38
  -3  -1  -9 55691.1 3050.91  15
  -3  -1 -10 21.0598 281.294  23
   3   1  10 967.791 264.499  27
  -3  -1 -10 803.236 308.116  24
   3   1  10 806.762 431.862  21
   3   1  10 716.870 243.809  31
  -3  -1 -10 999.643 305.005  41
   3   1  10 796.070 238.248  38
  -3  -1 -10-22.3377 326.876  15
   3   1  11 28968.5 1166.24  27
  -3  -1 -11 27236.9 1268.69  24
  -3  -1 -11 25302.1 2222.05  23
   3   1  11 27315.9 1184.70  31
  -3  -1 -11 26303.9 1201.02  41
   3   1  11 26448.6 1146.46  38
  -3  -1 -12 923.736 412.123   3
   3   1  12 221.625 197.003  31
  -3  -1 -12 123.254 216.380  41
  -3  -1 -12 257.267 410.058  23
  -3  -1 -12 204.331 267.114  24
   3   1  12 203.597 212.976  38
  -3  -1 -12 35.9192 350.968  15
   3   1  13 1205.80 332.992  31
  -3  -1 -13 1029.36 305.363  41
  -3  -1 -13 696.650 685.177  23
  -3  -1 -13 1053.92 357.682  24
   3   1  13 1273.05 304.560  38
  -3  -1 -13 1178.20 585.961  15
   3   1  14 1169.98 316.941  31
  -3  -1 -14 1302.97 321.611  41
  -3  -1 -14 1140.23 359.724  24
  -3  -1 -14 803.884 535.154  23
   3   1  14 964.006 306.100  38
  -3  -1 -14 1572.55 614.862  15
  -3  -1 -15-460.059 498.213  23
   3   1  15-19.5334 173.177  38
   3   1  15 224.280 224.137  31
  -3  -1 -15 80.3305 216.447  41
  -3  -1 -16-358.362 403.191  23
  -3  -1 -16 45.7661 179.778  41
   3   1  16 110.481 201.874  38
   3   1  16 6.21607 190.818  31
  -3  -1 -17 240.302 166.241  41
   3   1  17 322.284 177.840  31
  -3  -1 -17 238.551 203.390  48
   3   1  17 494.765 208.575  38
  -3  -1 -18 181.269 135.654  41
  -3  -1 -18-64.0095 145.507  48
   3   1  18-15.9446 137.814  38
  -3  -1 -19 193.185 117.416  48
   3   1  19 385.075 127.045  38
  -3  -2  18 272.272 157.714  46
   3   2 -17 941.104 181.009  30
  -3  -2  17 1122.08 264.863  46
  -3  -2  16 12798.8 749.811  46
  -3  -2  15 31822.9 1237.87  46
   3   2 -14 1169.13 227.943  29
  -3  -2  14 1770.84 388.295  46
   3   2 -14 1903.06 573.983  16
  -3  -2  14 1372.43 316.761  35
  -3  -2  13 702.430 289.226  35
  -3  -2  13 1221.49 371.975  46
   3   2 -12-643.929 389.944  19
  -3  -2  12 282.378 254.501  46
  -3  -2  12 39.8506 223.659  51
  -3  -2  12-66.0870 232.143  35
   3   2 -12 47.2170 331.424  12
   3   2 -12 367.636 290.367   8
   3   2 -11 37121.2 2226.76  19
  -3  -2  11 41130.9 1457.98  46
  -3  -2  11 40524.9 1452.78  51
  -3  -2  11 39027.8 1421.69  35
   3   2 -11 38565.0 2515.67  12
   3   2 -11 38538.5 2451.54   8
  -3  -2  11 36580.4 2663.24   7
   3   2 -10 34682.6 2124.28  19
  -3  -2  10 38032.9 1363.32  46
  -3  -2  10 39181.2 1365.55  51
  -3  -2  10 36362.6 1351.94  35
   3   2 -10 42064.8 2514.08   8
  -3  -2  10 36209.3 2535.81   7
   3   2  -9 11613.8 1192.43  19
  -3  -2   9 12166.4 754.741  51
  -3  -2   9 11684.7 755.669  35
   3   2  -9 11326.7 1292.33   8
  -3  -2   9 12767.2 1458.16   7
  -3  -2   9 12126.2 761.225  46
  -3  -2   8 25271.5 1001.48  51
  -3  -2   8 24072.6 1015.10  46
  -3  -2   8 25900.7 1078.71  35
   3   2  -8 24961.8 1717.02   9
   3   2  -8 23830.7 1765.88   8
  -3  -2   8 22093.5 1795.08   7
   3   2  -7 24619.0 1691.54   9
   3   2  -7 24615.6 1722.84   8
  -3  -2   7 25646.9 1801.01   7
   3   2  -6 110695. 3350.69   9
  -3  -2   6 108374. 3402.38   7
   3   2  -6 107328. 1604.04  26
   3   2  -6 108037. 2903.91  18
   3   2  -5 76485.5 2707.11   9
  -3  -2   5 73759.8 2609.45   7
   3   2  -5 76468.9 1347.30  26
   3   2  -5 74964.7 2410.63  18
   3   2  -4 43817.5 1977.70   9
  -3  -2   4 48131.3 1943.44   7
  -3  -2   4 47741.9 1550.14   3
   3   2  -4 45322.2 1043.65  26
   3   2  -4 45443.5 1865.33  18
   3   2  -3 11032.0 992.748   9
  -3  -2   3 12055.2 890.547   7
  -3  -2   3 12681.5 869.334   3
   3   2  -3 11900.4 542.232  26
   3   2  -3 11146.2 942.836  18
   3   2  -2 54139.2 2068.42   9
  -3  -2   2 56300.5 1614.03   7
  -3  -2   2 56275.6 1862.41   3
   3   2  -2 54438.8 1120.66  26
   3   2  -2 54131.0 2008.48  18
   3   2  -1 157732. 3345.95   9
  -3  -2   1 156068. 3232.20   3
   3   2  -1 154006. 1866.59  26
   3   2  -1 154573. 3334.40  18
   3   2   0 151707. 3163.84   9
  -3  -2   0 150021. 3280.07   3
   3   2   0 144435. 1790.81  26
   3   2   0 153719. 3292.57  18
   3   2   1 44376.4 1648.47   9
   3   2   1 45358.8 998.964  26
   3   2   1 43573.9 1754.38  18
  -3  -2  -1 43072.2 1999.38  15
  -3  -2  -1 43113.3 1450.13  14
   3   2   2 506.935 248.551   9
   3   2   2 1113.54 206.464  26
  -3  -2  -2 653.797 336.240  15
  -3  -2  -2 631.846 213.530  14
   3   2   3 5873.99 378.091  26
  -3  -2  -3 5355.86 585.410  14
  -3  -2  -3 5222.44 756.244  15
   3   2   4 20649.7 1279.76   5
   3   2   4 21267.0 802.471  27
   3   2   4 21451.2 686.434  26
  -3  -2  -4 22152.4 1172.05  20
  -3  -2  -4 22498.2 1251.77  14
  -3  -2  -4 21120.5 1475.31  15
   3   2   4 21623.7 1284.16  17
   3   2   5 85958.8 2542.07   5
   3   2   5 84912.0 1611.72  27
   3   2   5 80194.1 1315.59  26
  -3  -2  -5 89808.5 3135.04  15
  -3  -2  -5 87847.3 2684.37  14
   3   2   5 81331.6 2413.62  17
   3   2   6 154485. 3403.77   5
   3   2   6 165938. 2320.40  27
  -3  -2  -6 156289. 4370.81  15
   3   2   6 156796. 3320.39  17
   3   2   7 36302.3 1607.57   5
   3   2   7 33814.6 1099.36  27
  -3  -2  -7 35731.6 2174.68  23
  -3  -2  -7 37536.8 2230.46  15
   3   2   7 36283.7 1587.38  17
   3   2   8 1746.56 311.644  27
  -3  -2  -8 1045.06 508.387  23
   3   2   8 2015.58 318.767  31
  -3  -2  -8 1433.45 485.426  15
   3   2   9 2089.41 328.313  31
  -3  -2  -9 2194.63 355.332  41
   3   2   9 2460.94 373.572  27
  -3  -2  -9 2124.97 362.622  24
  -3  -2  -9 1960.25 626.922  23
   3   2   9 2700.66 364.213  38
  -3  -2  -9 1915.32 583.840  15
   3   2  10 43111.8 1415.91  31
  -3  -2 -10 42233.5 1426.55  41
   3   2  10 47061.1 1463.48  27
  -3  -2 -10 43286.6 1502.26  24
  -3  -2 -10 39734.8 2650.40  23
   3   2  10 44366.3 1420.61  38
  -3  -2 -10 40056.9 2600.57  15
   3   2  11 59482.5 1704.89  31
  -3  -2 -11 55204.2 1683.64  41
  -3  -2 -11 56268.3 1773.20  24
  -3  -2 -11 58399.7 3320.06  23
   3   2  11 56319.0 1661.60  38
  -3  -2 -11 52956.0 3086.31  15
   3   2  12 365.016 236.218  31
  -3  -2 -12 328.832 241.325  41
  -3  -2 -12 333.833 277.680  24
  -3  -2 -12-196.682 431.285  23
   3   2  12 723.049 278.124  38
   3   2  13 1850.53 374.197  31
  -3  -2 -13 1487.64 320.098  41
  -3  -2 -13 573.459 363.148  23
   3   2  13 1921.80 374.368  38
   3   2  13 1309.45 311.913  37
  -3  -2 -13 2627.11 724.853  15
   3   2  14 4872.50 542.308  31
  -3  -2 -14 4252.59 502.944  41
  -3  -2 -14 2669.90 833.083  23
   3   2  14 5092.01 554.583  38
   3   2  14 4631.15 474.912  37
  -3  -2 -14 4485.94 924.009  15
  -3  -2 -15 10788.0 1490.33  23
  -3  -2 -15 8865.74 670.559  41
   3   2  15 11695.3 803.678  38
   3   2  15 11117.8 760.476  31
  -3  -2 -16 8728.66 620.098  41
   3   2  16 9414.85 670.922  31
  -3  -2 -16 9930.55 772.609  48
   3   2  16 8025.06 640.355  38
  -3  -2 -17 294.540 169.103  41
  -3  -2 -17 336.203 213.414  48
   3   2  17 244.079 168.532  38
  -3  -2 -18 269.251 165.442  48
   3   2  18 104.272 130.665  38
  -3  -2 -19 383.341 140.647  48
   3   2  19 699.877 157.100  38
  -3  -3  18 198.520 131.241  46
  -3  -3  17 6008.12 466.673  46
   3   3 -17 5437.66 389.434  30
  -3  -3  16 5405.00 502.905  46
  -3  -3  15 1185.62 320.800  46
   3   3 -15 1233.56 230.384  29
  -3  -3  14 123.175 257.273  46
   3   3 -14-1.95814 136.421  29
  -3  -3  13 1154.56 294.321  35
  -3  -3  13 686.202 329.920  46
   3   3 -13 791.231 233.434  29
   3   3 -12 3471.85 701.933  19
  -3  -3  12 3968.33 484.730  35
   3   3 -12 5021.73 977.115  12
  -3  -3  12 3805.10 533.554  46
   3   3 -11 11915.2 1309.54  19
   3   3 -11 12704.4 1506.28  12
  -3  -3  11 13432.9 877.708  46
  -3  -3  11 10832.3 758.257  35
   3   3 -11 13583.0 1511.60   8
  -3  -3  11 10525.0 1473.89   7
   3   3 -10 8010.53 1072.85  19
  -3  -3  10 9117.23 714.440  46
  -3  -3  10 8799.93 677.515  51
  -3  -3  10 9436.77 703.398  35
   3   3 -10 10012.1 1226.99   8
  -3  -3  10 8863.86 1314.17   7
   3   3  -9 20216.4 1638.35  19
  -3  -3   9 21376.5 1039.58  46
  -3  -3   9 22323.6 993.764  51
  -3  -3   9 20475.9 979.093  35
   3   3  -9 22699.0 1847.22   8
  -3  -3   9 20248.1 1829.22   7
   3   3  -8 1411.95 503.843  19
  -3  -3   8 1538.67 309.286  35
  -3  -3   8 2134.77 387.075  34
   3   3  -8 2335.24 614.356   8
  -3  -3   8 1748.95 566.338   7
  -3  -3   8 1514.86 340.908  46
   3   3  -7 13206.0 1262.57  19
   3   3  -7 11590.1 984.984  17
  -3  -3   7 12684.6 757.774  35
   3   3  -7 13842.5 1324.27   8
  -3  -3   7 12419.5 1304.82   7
   3   3  -6 6159.40 885.243   8
  -3  -3   6 4963.82 815.439   7
   3   3  -6 6026.74 864.445  19
   3   3  -6 5801.55 727.371  17
   3   3  -6 5986.15 383.568  26
  -3  -3   6 5946.72 826.279  20
   3   3  -5 61252.7 2513.66   8
  -3  -3   5 58965.4 2446.63   7
   3   3  -5 59159.5 2246.63  17
  -3  -3   5 57298.8 2434.36  20
   3   3  -5 55369.8 1151.94  26
  -3  -3   4 50688.6 2102.11   7
   3   3  -4 52296.0 2100.34  17
  -3  -3   4 48465.1 2106.07  20
   3   3  -4 49158.4 1068.38  26
  -3  -3   3 71843.0 2267.44   7
   3   3  -3 68788.1 1269.77  26
  -3  -3   3 67387.0 2328.06  20
  -3  -3   2 17970.2 1037.12   3
  -3  -3   2 17833.0 1011.08   7
   3   3  -2 18349.5 662.245  26
  -3  -3   2 17174.7 1141.46  20
  -3  -3   1 81669.6 2313.90   3
   3   3  -1 85786.6 2637.13  17
  -3  -3   1 82277.9 2395.51  14
   3   3  -1 82502.5 1378.68  26
  -3  -3   1 80625.0 2356.64  20
   3   3   0 32391.6 1633.75  17
  -3  -3   0 31386.2 1465.35  14
   3   3   0 31206.0 850.982  26
  -3  -3   0 31611.5 1451.87  20
   3   3   1 30623.4 1605.91  17
  -3  -3  -1 30003.1 1452.27  14
   3   3   1 26011.5 757.997  27
   3   3   1 30907.2 840.972  26
  -3  -3  -1 29911.9 1416.24  20
  -3  -3  -2 44872.1 1808.28  14
  -3  -3  -2 45261.4 2035.99  15
   3   3   2 44609.5 1921.87  17
   3   3   2 44644.5 1034.24  27
   3   3   2 45262.2 1024.16  26
  -3  -3  -2 46241.9 1768.42  20
  -3  -3  -3 422.458 216.514  20
  -3  -3  -3 445.986 280.148  15
  -3  -3  -3 350.993 248.372  14
   3   3   3 388.828 271.399  17
   3   3   3 484.173 165.933  27
  -3  -3  -4 65433.0 2548.00  15
  -3  -3  -4 69621.1 2437.93  14
   3   3   4 66305.4 2333.77  17
   3   3   4 66520.2 1373.51  27
  -3  -3  -4 64338.3 2245.12  20
   3   3   5 32357.6 1563.59   5
  -3  -3  -5 33925.8 1809.22  14
  -3  -3  -5 34213.1 1909.67  15
   3   3   5 35500.6 1703.71  17
   3   3   5 35417.8 1051.26  27
  -3  -3  -5 35543.0 1768.89  20
   3   3   6 50133.3 1905.62   5
   3   3   6 47692.0 1277.60  27
  -3  -3  -6 49840.3 2387.92  15
  -3  -3  -6 51688.3 2364.08  14
   3   3   6 47861.0 1988.53  17
   3   3   7 4498.92 434.358  27
   3   3   7 4210.66 392.720  31
  -3  -3  -7 4102.10 746.405  14
  -3  -3  -7 3466.28 688.870  15
   3   3   7 4155.20 600.786  17
   3   3   8 278.603 187.809  31
  -3  -3  -8-84.3228 161.631  48
   3   3   8 70.8039 171.913  27
  -3  -3  -8 197.388 141.343  41
   3   3   8-10.4454 153.330  38
  -3  -3  -8-326.120 331.306  14
  -3  -3  -8 89.9782 251.734  15
  -3  -3  -9 52278.0 2758.64  15
  -3  -3  -9 57506.4 2941.22  14
   3   3   9 50582.6 1416.63  52
  -3  -3  -9 63133.3 1824.03  48
  -3  -3  -9 59470.6 3128.84  23
  -3  -3  -9 52517.2 1477.87  41
   3   3   9 58933.0 1589.64  38
   3   3   9 59058.9 1563.20  31
   3   3  10 54406.2 1568.88  31
  -3  -3 -10 56489.4 1802.09  48
  -3  -3 -10 47750.4 2942.35  23
  -3  -3 -10 52430.6 1529.89  41
   3   3  10 55484.4 1613.62  38
  -3  -3 -10 52255.6 2845.49  15
  -3  -3 -10 53998.5 2968.83  14
   3   3  11 15937.6 882.655  31
  -3  -3 -11 15457.8 981.440  48
  -3  -3 -11 14282.9 1654.26  23
  -3  -3 -11 15255.4 861.169  41
   3   3  11 17329.4 942.454  38
   3   3  11 15745.2 887.811  37
  -3  -3 -11 14356.1 1549.35  15
  -3  -3 -11 16449.4 1736.64  14
   3   3  12 16260.7 919.090  31
  -3  -3 -12 15528.8 1019.48  48
  -3  -3 -12 13775.0 1685.31  23
  -3  -3 -12 14404.0 831.358  41
   3   3  12 14777.3 895.905  38
   3   3  12 14261.0 842.927  37
  -3  -3 -12 14246.3 1565.64  15
  -3  -3 -12 16311.9 1820.51  14
   3   3  13-0.89762 199.927  31
  -3  -3 -13 99.8085 244.846  48
  -3  -3 -13-238.822 357.432  23
  -3  -3 -13-10.7771 205.970  41
   3   3  13 283.723 230.226  38
   3   3  13-34.1063 174.232  37
  -3  -3 -13-89.7529 365.940  14
  -3  -3 -14 5195.75 610.753  48
   3   3  14 6024.52 585.069  31
  -3  -3 -14 5541.12 516.399  41
   3   3  14 6247.60 621.465  38
   3   3  14 6394.51 557.187  37
  -3  -3 -14 4231.15 1073.75  14
   3   3  15 21939.6 1045.37  31
  -3  -3 -15 20661.9 1125.29  48
   3   3  15 19614.8 1021.14  38
   3   3  15 18983.5 877.450  37
  -3  -3 -16 14027.7 884.508  48
   3   3  16 13234.6 805.021  38
  -3  -3 -17 6649.00 563.638  48
   3   3  17 6954.71 554.284  38
  -3  -3 -18 122.097 144.945  48
   3   3  18 189.631 164.283  38
  -3  -3 -19 805.924 172.412  48
   3   3  19 882.314 175.959  38
  -3  -4  17 4756.91 383.655  46
   3   4 -16 5392.72 417.251  30
  -3  -4  16 5064.43 462.031  46
   3   4 -15 197.557 133.536  49
  -3  -4  15 273.230 243.110  46
   3   4 -15 246.419 137.707  29
  -3  -4  14 58.3409 276.396  46
   3   4 -14 285.696 169.354  29
  -3  -4  13 8533.42 739.647  46
   3   4 -13 8747.00 611.111  29
   3   4 -13 8503.69 1193.14  16
  -3  -4  12 27505.9 1260.49  46
   3   4 -12 25954.4 1056.64  29
   3   4 -11 789.115 420.871  19
   3   4 -11 398.250 363.150  12
  -3  -4  11 445.168 340.293  46
   3   4 -10 331.865 381.913  19
   3   4 -10-530.764 444.825  12
   3   4 -10 327.384 146.311  44
  -3  -4  10 325.134 309.835  46
   3   4  -9 8253.66 1106.88  19
   3   4  -9 7548.14 1099.98  12
  -3  -4   9 6237.26 688.090  34
   3   4  -9 6955.32 1073.57   8
  -3  -4   9 7242.30 1162.90   7
  -3  -4   9 6955.16 657.960  46
   3   4  -8 9294.94 1186.67   8
  -3  -4   8 7836.55 1151.22   7
  -3  -4   8 7264.25 688.607  34
   3   4  -8 7643.47 1030.27  19
  -3  -4   7 24811.2 2007.59  20
   3   4  -7 32881.2 2083.82   8
  -3  -4   7 30056.5 2108.56   7
  -3  -4   7 29349.6 1111.44  35
  -3  -4   7 29159.5 1265.69  34
   3   4  -7 31035.2 2005.11  19
  -3  -4   6 7048.13 1083.34  20
   3   4  -6 6954.33 947.915   8
  -3  -4   6 5694.57 888.363   7
  -3  -4   6 7506.84 624.013  34
   3   4  -6 7415.18 976.398  19
   3   4  -6 6730.82 784.018  17
   3   4  -5 30479.6 1844.81  19
   3   4  -5 30421.1 1649.07  17
   3   4  -5 28514.6 1764.82   8
  -3  -4   5 26097.6 1764.03   7
  -3  -4   5 29767.0 1956.68  20
   3   4  -4 15691.5 1280.65  19
   3   4  -4 17019.2 1246.73  17
   3   4  -4 14931.1 1225.49   8
  -3  -4   4 13372.0 1186.00   7
  -3  -4   4 15740.0 1348.21  20
   3   4  -3 12443.4 1118.72  19
   3   4  -3 13947.7 1134.67  17
   3   4  -3 13763.8 1134.70   8
  -3  -4   3 12552.9 1058.25   7
  -3  -4   3 14448.9 1278.58  20
   3   4  -2 16318.3 1230.04  19
   3   4  -2 18266.6 1304.78  17
   3   4  -2 17359.0 1183.82   8
  -3  -4   2 18232.7 1365.98  20
   3   4  -1 16164.9 1173.82  19
   3   4  -1 18959.3 1311.77  17
  -3  -4   1 16458.8 1274.96  14
   3   4  -1 17161.5 1094.44   8
  -3  -4   1 18234.6 1329.19  20
   3   4   0 39079.9 1727.05  19
   3   4   0 40728.0 1919.56  17
  -3  -4   0 40299.0 1961.93  14
   3   4   0 38003.5 1484.68   8
  -3  -4   0 37899.1 1891.11  20
  -3  -4  -1 857.318 336.750  20
   3   4   1 297.883 234.575  19
   3   4   1 739.404 378.896  17
  -3  -4  -1 423.351 277.240  14
  -3  -4  -2 12882.3 1091.58  20
  -3  -4  -2 13378.2 1154.87  14
   3   4   2 13736.8 920.767  19
   3   4   2 13013.8 1132.79  17
  -3  -4  -3 39795.2 1957.39  20
  -3  -4  -3 39038.6 1995.02  14
   3   4   3 39932.6 1918.22  17
  -3  -4  -4 19191.4 1407.02  20
  -3  -4  -4 18818.2 1369.02  15
  -3  -4  -4 18255.2 1420.45  14
   3   4   4 18154.8 1321.63  17
  -3  -4  -5 1925.19 478.752  14
  -3  -4  -5 1736.71 443.700  15
   3   4   5 1580.86 449.805  17
  -3  -4  -5 1315.14 416.825  20
   3   4   6 3680.96 353.376  31
  -3  -4  -6 3496.19 708.292  14
  -3  -4  -6 3996.57 709.582  20
  -3  -4  -6 3745.63 658.800  15
   3   4   6 3299.99 588.575  17
  -3  -4  -7 11404.5 1139.66  15
  -3  -4  -7 10307.6 1236.31  14
   3   4   7 11513.0 1085.07  17
  -3  -4  -7 12100.8 768.272  48
   3   4   7 11955.7 737.754  52
  -3  -4  -7 11266.5 1237.04  20
   3   4   7 11589.7 694.575  38
   3   4   7 11175.4 629.265  31
  -3  -4  -8 10582.2 1163.23  15
  -3  -4  -8 12739.2 1410.19  14
   3   4   8 12023.8 1115.67  17
  -3  -4  -8 11802.2 788.178  48
   3   4   8 10819.6 732.929  52
  -3  -4  -8 11485.4 1282.02  20
   3   4   8 13148.6 758.558  38
   3   4   8 12570.8 750.771  37
   3   4   8 11952.5 682.220  31
  -3  -4  -9 18812.7 1758.71  14
  -3  -4  -9 18757.8 1012.42  48
   3   4   9 18135.4 903.876  52
  -3  -4  -9 17363.6 1647.04  20
   3   4   9 18615.8 936.362  38
   3   4   9 17486.6 910.606  37
   3   4   9 18279.1 880.629  31
  -3  -4 -10 4848.56 949.603  20
  -3  -4 -10 4854.40 935.885  14
   3   4  10 4640.87 483.818  52
   3   4  10 5348.48 542.789  38
   3   4  10 3760.88 476.536  37
   3   4  10 5162.72 502.886  31
  -3  -4 -10 4794.72 560.972  48
   3   4  11 2837.01 404.383  31
   3   4  11 3245.95 453.334  38
   3   4  11 2874.19 431.901  37
  -3  -4 -11 2646.59 758.468  20
  -3  -4 -11 2703.95 779.026  14
  -3  -4 -11 2883.63 441.763  48
   3   4  12 3683.91 472.618  31
  -3  -4 -12 3954.94 528.194  48
   3   4  12 3671.70 481.914  38
   3   4  12 3737.74 472.879  37
  -3  -4 -12 4158.25 929.751  20
  -3  -4 -12 3211.39 835.262  14
  -3  -4 -13 43507.5 1646.75  48
   3   4  13 45635.5 1581.37  38
   3   4  13 44176.9 1481.27  37
  -3  -4 -13 41725.4 2950.10  14
  -3  -4 -13 43881.6 2904.38  20
   3   4  14 16408.0 950.691  38
   3   4  14 15417.3 850.368  37
  -3  -4 -14 15593.2 974.999  48
  -3  -4 -14 14304.8 1642.26  20
  -3  -4 -15 957.374 292.211  48
   3   4  15 1182.99 312.413  38
  -3  -4 -16 69.4234 190.397  48
   3   4  16-71.1617 196.121  38
  -3  -4 -17 150.371 157.915  48
   3   4  17 303.860 187.804  38
  -3  -4 -18 2012.91 273.296  48
   3   4  18 1334.76 238.490  38
  -3  -5  17 550.514 151.334  46
  -3  -5  16 1271.51 250.859  46
   3   5 -16 818.921 175.072  30
  -3  -5  15 282.459 216.172  46
   3   5 -15 96.1131 126.082  30
  -3  -5  15-17.3636 117.929  38
   3   5 -15 213.892 119.241  49
   3   5 -14 24.3955 126.695  49
  -3  -5  14-128.723 249.649  46
   3   5 -14-30.3272 145.192  29
  -3  -5  13-5.13367 261.492  46
   3   5 -13 55.1793 161.176  29
  -3  -5  12 5580.09 599.239  46
   3   5 -12 5963.56 1014.92  16
   3   5 -12 5068.78 488.086  29
   3   5 -11 18690.9 812.516  44
  -3  -5  11 17754.5 1019.68  46
   3   5 -11 17747.3 890.325  29
   3   5 -10 21190.1 891.279  44
  -3  -5  10 20025.7 1095.22  46
   3   5 -10 20844.7 968.868  29
   3   5 -10 21317.3 1797.40  12
   3   5  -9 6189.01 499.660  44
  -3  -5   9 4821.13 645.436  34
   3   5  -9 6876.41 1009.11  12
  -3  -5   9 7135.12 1210.72   7
  -3  -5   8 3721.93 903.240  20
   3   5  -8 2680.98 616.768  12
  -3  -5   8 1832.79 613.615   7
   3   5  -8 2618.59 349.533  44
  -3  -5   8 1632.21 466.155  34
   3   5  -8 2821.88 682.344  19
  -3  -5   7 20535.8 2035.74  20
  -3  -5   7 20076.3 1822.50   7
   3   5  -7 24989.1 999.915  44
  -3  -5   7 23141.4 1026.95  45
  -3  -5   7 24584.5 1224.86  34
   3   5  -7 23743.8 1747.81  12
   3   5  -7 25545.9 1919.11  19
  -3  -5   6 46485.2 2849.69  20
   3   5  -6 50920.0 2605.00  19
   3   5  -6 46345.7 2139.86  17
  -3  -5   6 50449.9 1666.16  34
  -3  -5   6 44247.3 2615.28   7
   3   5  -5 1292.11 465.073   8
  -3  -5   5 1332.71 501.923   7
   3   5  -5 1446.70 249.247  55
  -3  -5   5 1477.12 489.773  20
  -3  -5   5 973.980 315.270  34
   3   5  -5 2098.84 566.118  19
   3   5  -5 1544.35 414.839  17
   3   5  -4 19982.5 833.722  55
  -3  -5   4 22180.7 1827.05  20
   3   5  -4 20957.2 1496.42   8
  -3  -5   4 21073.5 1034.46  34
   3   5  -4 22448.9 1632.29  19
   3   5  -4 19896.8 1424.49  17
   3   5  -3 51122.7 1304.18  55
  -3  -5   3 49384.7 2639.15  20
   3   5  -3 51562.1 2212.93   8
   3   5  -3 51315.5 2379.30  19
   3   5  -3 50784.4 2272.96  17
  -3  -5   3 51576.2 1549.83  34
   3   5  -2 1480.14 402.508   8
  -3  -5   2 1475.75 513.610  20
   3   5  -2 1309.01 430.128  19
   3   5  -2 1614.59 427.416  17
   3   5  -1 44169.2 2052.75  19
   3   5  -1 43075.2 2126.22  17
  -3  -5   1 38838.1 2231.10  14
  -3  -5   1 43115.5 2337.41  20
   3   5   0 90240.3 2819.60  19
   3   5   0 91098.5 3108.09  17
  -3  -5   0 87548.8 3319.76  14
  -3  -5   0 87208.7 3289.25  20
   3   5   1 7404.01 782.025  19
   3   5   1 7250.57 924.662  17
  -3  -5  -1 4560.90 793.020  14
  -3  -5  -1 6425.08 922.738  20
   3   5   2 28775.8 1776.85  17
  -3  -5  -2 27493.1 1893.65  14
  -3  -5  -2 28903.0 1877.89  20
  -3  -5  -3 114260. 3859.34  14
   3   5   3 116905. 3609.57  17
  -3  -5  -3 112164. 3725.04  20
   3   5   4 197240. 2840.89  52
  -3  -5  -4 197765. 5032.08  20
  -3  -5  -4 191548. 2926.48  34
  -3  -5  -4 186952. 5043.32  14
   3   5   4 194787. 4721.20  17
  -3  -5  -5 98086.5 2104.77  48
   3   5   5 106348. 2117.80  52
  -3  -5  -5 109180. 3832.01  20
  -3  -5  -5 104105. 2218.03  34
   3   5   5 106515. 2001.20  37
   3   5   5 101181. 2052.77  38
  -3  -5  -5 102147. 3829.55  14
   3   5   5 104257. 3444.96  17
  -3  -5  -6 884.925 400.789  20
   3   5   6-2.05327 263.711  17
  -3  -5  -6 207.380 343.820  14
   3   5   6 179.911 223.438  52
  -3  -5  -6 1.68134 159.260  48
   3   5   6 162.269 181.760  55
   3   5   6 368.523 192.070  38
   3   5   6 511.434 206.931  37
  -3  -5  -6 55.9454 214.902  34
  -3  -5  -7 12266.4 795.984  48
   3   5   7 12109.4 763.348  52
  -3  -5  -7 12258.8 1411.61  20
   3   5   7 12743.9 755.483  37
   3   5   7 12512.0 767.332  38
  -3  -5  -7 12860.4 1478.89  14
   3   5   7 11642.8 1202.81  17
  -3  -5  -8 57268.4 1742.56  48
   3   5   8 57093.9 1641.75  52
  -3  -5  -8 60199.0 3133.98  20
   3   5   8 60683.7 1505.84  25
   3   5   8 59770.8 1698.75  38
   3   5   8 58553.7 1636.24  37
  -3  -5  -8 55141.4 3074.01  14
   3   5   8 53645.9 2500.04  17
  -3  -5  -9 49104.3 1644.80  48
   3   5   9 48917.3 1497.34  52
   3   5   9 49735.0 1338.46  25
  -3  -5  -9 49995.6 2936.65  20
   3   5   9 51572.5 1614.66  38
   3   5   9 49188.2 1541.87  37
  -3  -5  -9 50363.8 3039.40  14
  -3  -5 -10 72960.6 2035.97  48
   3   5  10 70830.8 1771.88  52
  -3  -5 -10 73044.4 3652.04  20
   3   5  10 68638.4 1856.77  37
   3   5  10 72483.3 1957.28  38
  -3  -5 -10 74794.6 3818.30  14
  -3  -5 -11 14281.1 931.021  48
   3   5  11 14363.9 789.064  52
  -3  -5 -11 14236.7 1685.40  20
   3   5  11 14733.1 910.932  38
   3   5  11 14826.6 887.353  37
  -3  -5 -11 14971.0 1807.57  14
  -3  -5 -12 8422.27 1303.87  20
  -3  -5 -12 7774.75 702.936  48
   3   5  12 8578.19 715.504  38
   3   5  12 8326.49 680.605  37
  -3  -5 -12 6779.06 1236.14  14
   3   5  13 11123.3 793.580  38
   3   5  13 9247.83 688.821  37
  -3  -5 -13 9964.91 772.440  48
  -3  -5 -13 8980.16 1346.58  20
   3   5  14 10690.1 763.351  38
  -3  -5 -14 10139.1 746.844  48
  -3  -5 -14 11496.0 1486.80  20
  -3  -5 -15 21342.2 1007.54  48
   3   5  15 23089.8 1055.37  38
  -3  -5 -16 11776.9 688.519  48
   3   5  16 12182.3 719.970  38
  -3  -5 -17 83.4444 133.866  48
  -3  -5 -17-126.938 173.540  34
   3   5  17-32.1731 133.850  38
   3   5  18 4860.65 366.388  38
  -3  -5 -18 3020.40 322.738  34
  -3  -6  16 2482.04 243.835  46
  -3  -6  15 947.454 230.544  46
   3   6 -15 557.775 138.602  49
   3   6 -15 772.574 183.344  30
   3   6 -14 107.954 127.864  30
  -3  -6  14-93.5781 189.624  46
   3   6 -14 112.238 118.778  49
   3   6 -13 309.270 170.834  29
  -3  -6  13 167.531 218.355  46
   3   6 -13 454.368 179.520  49
   3   6 -12 691.246 225.535  29
  -3  -6  12 675.323 302.183  46
  -3  -6  12 399.213 175.241  45
   3   6 -12 738.630 234.044  49
   3   6 -11 5425.56 512.242  29
  -3  -6  11 5284.19 594.252  46
  -3  -6  11 4108.39 443.878  45
   3   6 -11 5282.84 445.544  44
   3   6 -10 7218.31 591.571  29
   3   6 -10 7200.45 1038.48  16
  -3  -6  10 6985.43 658.515  46
  -3  -6  10 6821.12 584.918  45
   3   6 -10 7141.19 537.879  44
   3   6  -9 227.864 165.921  44
  -3  -6   9 343.164 225.369  45
  -3  -6   9 197.158 305.796  34
   3   6  -9 221.128 212.702  29
   3   6  -8 2461.59 368.985  44
  -3  -6   8 2693.78 400.983  45
   3   6  -8 2070.94 349.664  29
  -3  -6   8 2152.31 478.800  34
  -3  -6   8 2110.42 760.536  20
  -3  -6   7 8035.61 644.217  45
   3   6  -7 8364.43 605.553  44
   3   6  -7 8540.67 614.596  29
  -3  -6   7 7126.08 752.424  34
  -3  -6   7 6189.99 1231.83  20
  -3  -6   6 5957.89 1211.81  20
   3   6  -6 5675.82 471.737  55
   3   6  -6 5879.86 511.292  44
  -3  -6   6 5226.53 633.853  34
   3   6  -6 5408.96 498.326  29
   3   6  -5 819.327 223.616  55
   3   6  -5 814.522 225.497  44
  -3  -6   5 62.2280 351.897  20
   3   6  -5 105.172 169.692  17
  -3  -6   5 774.341 301.551  34
   3   6  -4 92.7026 155.277  55
  -3  -6   4 59.1572 383.157  20
   3   6  -4 111.093 147.274  44
  -3  -6   4 175.736 199.333  34
   3   6  -4 215.876 250.356  17
   3   6  -3 7149.51 540.237  55
  -3  -6   3 6686.82 596.109  47
   3   6  -3 6878.04 525.032  44
   3   6  -3 6159.65 885.681  17
  -3  -6   3 5861.08 605.823  34
  -3  -6   3 5405.04 1053.29  20
   3   6  -2 54.4470 165.051  55
  -3  -6   2-7.49353 166.129  47
   3   6  -2-26.0103 130.275  44
  -3  -6   2 131.642 188.714  34
  -3  -6   2-126.182 234.302  20
   3   6  -2-118.193 229.398  17
   3   6  -1 6093.18 483.972  52
   3   6  -1 5772.34 488.513  55
  -3  -6   1 5581.55 530.228  47
   3   6  -1 5358.78 459.844  44
  -3  -6   1 5974.03 579.272  34
  -3  -6   1 5695.52 985.892  20
   3   6  -1 5609.79 873.031  17
  -3  -6   1 5741.63 1045.37  14
   3   6   0 12707.6 716.083  52
   3   6   0 12896.6 719.491  55
  -3  -6   0 12783.3 772.641  47
  -3  -6   0 12365.1 1423.96  20
   3   6   0 12377.7 660.920  44
  -3  -6   0 11844.0 782.662  34
   3   6   0 12221.4 1264.84  17
  -3  -6   0 10927.8 1340.23  14
   3   6   1 17928.3 857.650  52
   3   6   1 15990.2 804.528  55
  -3  -6  -1 15491.3 848.928  47
  -3  -6  -1 17828.2 1681.48  20
   3   6   1 16264.9 737.223  44
  -3  -6  -1 15503.8 891.253  34
   3   6   1 16465.7 1452.19  17
  -3  -6  -1 15871.3 1614.79  14
  -3  -6  -2 1036.17 510.914  20
   3   6   2 1354.14 466.025  17
  -3  -6  -2 1894.98 630.594  14
   3   6   2 1783.01 300.426  55
   3   6   2 1768.50 298.323  52
  -3  -6  -2 1912.71 343.556  47
   3   6   2 1764.15 270.931  44
   3   6   2 1927.57 333.874  38
  -3  -6  -2 1383.04 308.373  34
  -3  -6  -3 9394.45 662.955  48
   3   6   3 11111.0 712.492  52
   3   6   3 10698.7 672.316  55
  -3  -6  -3 10357.3 1288.64  20
   3   6   3 11772.9 749.578  38
   3   6   3 11009.4 640.852  37
  -3  -6  -3 9986.46 731.675  34
   3   6   3 11109.3 1236.87  17
  -3  -6  -3 10451.7 1349.13  14
  -3  -6  -4 765.430 425.471  20
   3   6   4 231.080 355.518  17
  -3  -6  -4 645.325 437.589  14
   3   6   4 522.972 204.341  55
   3   6   4 829.135 239.804  38
   3   6   4 554.059 201.910  37
  -3  -6  -4 662.505 241.890  34
  -3  -6  -4 372.517 208.899  48
   3   6   4 729.626 230.636  52
  -3  -6  -5 1293.35 566.908  20
   3   6   5 1221.44 498.538  17
  -3  -6  -5 972.234 524.358  14
   3   6   5 1237.58 281.131  52
  -3  -6  -5 1086.76 261.646  48
   3   6   5 1689.59 293.934  55
   3   6   5 1451.10 325.344  38
   3   6   5 1463.98 277.820  37
  -3  -6  -5 1545.43 334.892  34
  -3  -6  -6 27263.6 1177.15  48
   3   6   6 26598.3 1002.43  55
   3   6   6 27582.7 1145.10  52
  -3  -6  -6 28491.5 2231.23  20
   3   6   6 26665.7 1162.20  38
  -3  -6  -6 27287.5 1232.57  34
   3   6   6 26114.0 1072.24  37
   3   6   6 26116.3 1884.53  17
  -3  -6  -6 27296.0 2237.48  14
  -3  -6  -7 6850.77 602.314  48
   3   6   7 6705.83 586.901  52
   3   6   7 7290.04 536.451  55
  -3  -6  -7 7419.91 1224.34  20
   3   6   7 6790.48 559.289  25
   3   6   7 7263.08 622.461  38
  -3  -6  -7 7645.38 688.484  34
   3   6   7 6275.14 558.137  37
  -3  -6  -7 7389.30 1235.88  14
  -3  -6  -8 189.023 200.231  48
   3   6   8 212.882 213.946  52
  -3  -6  -8-18.7276 256.542  34
   3   6   8 18.1256 149.972  25
   3   6   8 22.2300 184.111  38
   3   6   8-36.2439 188.385  37
  -3  -6  -8 257.915 395.920  20
  -3  -6  -8 348.643 407.183  14
  -3  -6  -9 4272.46 508.281  48
   3   6   9 4852.21 516.516  52
   3   6   9 4544.26 449.921  25
   3   6   9 5094.70 557.196  38
  -3  -6  -9 4370.98 554.402  34
   3   6   9 5514.59 557.644  37
  -3  -6  -9 4168.57 930.766  20
  -3  -6  -9 3453.94 935.535  14
  -3  -6 -10 15925.0 948.057  48
   3   6  10 17285.4 891.369  52
  -3  -6 -10 17194.8 1853.82  20
   3   6  10 16612.3 978.363  38
   3   6  10 16594.2 937.290  37
  -3  -6 -10 17066.5 1050.65  34
  -3  -6 -10 16051.3 1847.75  14
  -3  -6 -11 10399.2 758.482  48
   3   6  11 11139.9 709.110  52
  -3  -6 -11 10354.3 1475.14  20
   3   6  11 11135.7 776.325  37
  -3  -6 -11 10967.9 865.183  34
   3   6  11 10514.8 788.975  38
  -3  -6 -11 10803.6 1566.04  14
  -3  -6 -12 384.803 284.345  34
   3   6  12 303.837 238.108  38
  -3  -6 -12 443.991 405.142  20
   3   6  12 205.578 177.032  52
  -3  -6 -12 368.836 219.207  48
  -3  -6 -13 1938.06 418.252  34
   3   6  13 2124.10 381.612  38
  -3  -6 -13 1049.03 551.500  20
  -3  -6 -13 1757.14 319.686  48
  -3  -6 -14 3948.79 422.757  48
   3   6  14 5105.68 524.158  38
  -3  -6 -14 3971.13 513.201  34
   3   6  15 5486.50 507.453  38
  -3  -6 -15 5178.66 528.669  34
   3   6  16 1978.40 292.407  38
  -3  -6 -16 1283.48 285.971  34
   3   6  17 1412.72 226.559  38
  -3  -6 -17 1027.79 205.859  34
   3   7 -15 434.736 114.370  36
   3   7 -14-81.4679 88.7881  49
  -3  -7  14 212.408 137.851  46
   3   7 -13 267.626 141.813  49
   3   7 -13 488.462 166.351  30
  -3  -7  13 294.484 189.878  46
   3   7 -12 2403.84 317.185  49
   3   7 -12 2411.50 305.759  30
  -3  -7  12 2420.78 364.170  46
  -3  -7  12 1952.85 280.856  45
   3   7 -11 316.320 187.154  49
   3   7 -11 419.195 181.847  30
   3   7 -11 383.313 171.309  29
  -3  -7  11 262.154 242.487  46
  -3  -7  11 142.432 168.508  45
   3   7 -10 762.277 246.282  49
   3   7 -10 773.776 244.304  29
   3   7 -10 647.497 210.667  44
  -3  -7  10 306.769 268.609  46
  -3  -7  10 639.335 226.354  45
   3   7  -9 1616.11 334.165  49
   3   7  -9 1385.91 278.627  44
  -3  -7   9 1459.71 380.286  46
  -3  -7   9 1398.71 339.717  45
  -3  -7   9 1012.75 419.955  34
   3   7  -9 1522.85 303.320  29
  -3  -7   8 28722.6 1206.40  45
   3   7  -8 30886.7 1145.59  44
   3   7  -8 28670.7 1115.16  29
  -3  -7   8 28706.8 1443.22  34
   3   7  -7 94.3452 206.046  44
  -3  -7   7 126.967 223.752  45
   3   7  -7 71.6442 171.705  29
  -3  -7   7 115.895 291.562  34
   3   7  -6 207.940 179.102  44
   3   7  -6 69.4371 130.123  55
  -3  -7   6-2.26874 292.247  34
   3   7  -6 166.990 188.352  29
  -3  -7   6 429.549 483.569  20
   3   7  -5 24921.9 987.381  55
   3   7  -5 24873.7 1052.37  44
  -3  -7   5 26339.8 1313.66  34
   3   7  -5 23372.7 956.808  29
   3   7  -4 7781.82 1053.38  17
   3   7  -4 9884.44 645.946  55
   3   7  -4 9617.60 624.866  25
  -3  -7   4 7901.23 1356.22  20
   3   7  -4 9195.82 648.597  44
  -3  -7   4 9370.75 802.111  34
   3   7  -4 8838.93 582.361  29
   3   7  -3 35352.0 2198.96  17
   3   7  -3 36241.7 1239.83  55
  -3  -7   3 34368.1 1410.23  47
  -3  -7   3 34758.8 2701.59  20
   3   7  -3 36645.3 1253.39  44
  -3  -7   3 36284.9 1507.56  34
   3   7  -3 35790.3 1102.72  29
   3   7  -2 21781.3 975.159  55
  -3  -7   2 20230.3 1076.05  47
  -3  -7   2 19150.4 1996.54  20
   3   7  -2 20717.5 941.382  44
  -3  -7   2 19992.1 1115.41  34
   3   7  -2 19015.9 1641.19  17
  -3  -7   1 3092.80 461.578  47
   3   7  -1 3172.25 411.845  55
   3   7  -1 2892.22 356.330  52
   3   7  -1 3202.21 394.598  44
  -3  -7   1 3341.77 483.442  34
  -3  -7   1 2880.71 849.445  20
   3   7  -1 3438.45 758.652  17
   3   7   0 980.804 275.628  55
  -3  -7   0 956.203 283.376  47
   3   7   0 890.116 225.770  44
   3   7   0 867.367 236.594  52
  -3  -7   0 804.226 525.895  20
  -3  -7   0 151.896 423.343  14
   3   7   0 1450.19 537.425  17
  -3  -7   0 1237.14 334.158  34
   3   7   1 665.230 246.506  55
  -3  -7  -1 697.396 280.136  47
   3   7   1 737.528 205.848  44
   3   7   1 791.691 217.774  52
  -3  -7  -1 580.141 517.851  14
   3   7   1 491.318 436.664  17
  -3  -7  -1 391.251 236.576  34
   3   7   2 348.517 211.409  55
   3   7   2 417.712 214.878  52
  -3  -7  -2 409.531 261.193  47
   3   7   2 138.998 157.455  44
  -3  -7  -2 126.918 200.299  34
  -3  -7  -2 430.637 488.154  20
   3   7   2-18.1482 325.057  17
  -3  -7  -2 6.79133 390.894  14
  -3  -7  -3 48106.6 1632.51  47
   3   7   3 47879.7 1480.26  52
   3   7   3 47594.8 1432.13  55
  -3  -7  -3 47477.7 1652.15  34
   3   7   3 45442.6 1581.35  38
   3   7   3 50103.1 2735.81  17
  -3  -7  -3 46429.9 3034.49  14
   3   7   3 49848.5 1528.99  25
  -3  -7  -3 43970.7 2917.65  20
   3   7   4 13652.7 814.721  52
   3   7   4 14276.0 790.426  55
   3   7   4 15354.1 863.906  25
  -3  -7  -4 15283.0 1742.98  20
   3   7   4 13818.6 887.046  38
  -3  -7  -4 13842.0 913.644  34
   3   7   4 14912.2 1512.50  17
  -3  -7  -4 15653.7 1761.03  14
  -3  -7  -5 234.040 459.910  20
  -3  -7  -5 1347.65 609.302  14
   3   7   5 468.072 246.847  52
   3   7   5 326.272 206.479  55
   3   7   5 516.463 240.296  25
   3   7   5 297.751 225.913  38
  -3  -7  -5 250.286 255.226  34
  -3  -7  -6 567.006 518.346  20
  -3  -7  -6 805.338 571.859  14
   3   7   6 659.759 249.685  52
  -3  -7  -6 1056.41 249.857  48
   3   7   6 804.189 237.189  55
   3   7   6 533.442 241.323  25
   3   7   6 622.960 285.074  38
  -3  -7  -6 704.073 305.890  34
  -3  -7  -7 26307.2 1137.07  48
   3   7   7 29015.5 1198.16  52
   3   7   7 28125.8 1067.48  55
   3   7   7 28431.8 1280.31  38
  -3  -7  -7 28801.1 1334.19  34
  -3  -7  -7 27754.3 2480.80  14
   3   7   7 27002.1 1132.86  25
  -3  -7  -7 27784.6 2385.65  20
   3   7   8 65993.9 1791.74  52
  -3  -7  -8 68660.9 2055.72  34
   3   7   8 67911.2 1966.09  38
  -3  -7  -8 66867.7 3830.54  14
   3   7   8 62584.4 1684.50  25
  -3  -7  -8 66818.5 3724.14  20
   3   7   9 15474.0 869.006  52
  -3  -7  -9 16988.2 1858.29  20
   3   7   9 14457.2 796.890  25
  -3  -7  -9 17030.6 1040.41  34
   3   7   9 15671.8 974.173  38
  -3  -7  -9 14341.0 1816.30  14
   3   7  10 493.153 255.269  52
  -3  -7 -10 1013.02 363.910  34
   3   7  10 509.743 192.616  25
   3   7  10 454.770 319.893  38
  -3  -7 -10-303.994 462.134  20
   3   7  11 538.771 235.919  52
  -3  -7 -11 322.944 289.867  34
   3   7  11 762.947 294.459  38
  -3  -7 -11 1208.61 604.397  20
   3   7  12 12027.3 796.098  38
  -3  -7 -12 11704.6 832.893  34
   3   7  12 10351.3 638.568  52
  -3  -7 -12 12731.6 1604.47  20
  -3  -7 -13 18388.1 984.551  34
   3   7  13 19750.2 973.275  38
  -3  -7 -14 10356.9 701.201  34
   3   7  14 10812.5 684.551  38
   3   7  15 973.356 220.426  38
  -3  -7 -15 879.654 222.978  34
   3   7  16 838.819 187.178  38
  -3  -7 -16 461.835 153.912  34
   3   8 -13 1777.05 194.976  36
  -3  -8  13 1492.80 210.017  46
   3   8 -13 1709.03 213.575  49
  -3  -8  12 885.526 208.514  46
  -3  -8  12 1364.68 208.824  45
   3   8 -12 1449.75 230.641  49
   3   8 -11 91.5715 97.4412  42
  -3  -8  11 112.757 189.793  46
  -3  -8  11-87.5551 137.098  45
   3   8 -11 266.397 121.843  30
   3   8 -11 194.609 139.583  49
  -3  -8  10 165.399 197.821  46
  -3  -8  10 106.216 139.073  45
   3   8 -10 42.4617 144.074  49
  -3  -8   9 2108.19 381.371  46
  -3  -8   9 2387.68 345.216  45
   3   8  -9 2281.85 339.186  49
  -3  -8   8 67.1101 171.753  45
  -3  -8   8 349.848 275.306  34
   3   8  -8 409.394 214.753  49
  -3  -8   7 2600.05 403.912  45
   3   8  -7 2929.98 390.292  44
  -3  -8   7 2418.54 801.128  20
  -3  -8   7 3402.98 549.545  34
   3   8  -7 3137.62 396.943  49
   3   8  -6 4661.55 426.012  55
   3   8  -6 5076.99 482.721  49
  -3  -8   6 4525.18 1035.34  20
  -3  -8   6 5258.67 556.570  45
   3   8  -6 4649.59 485.090  44
  -3  -8   6 4396.41 624.745  34
   3   8  -6 5041.88 456.412  29
   3   8  -5 7895.82 574.007  55
   3   8  -5 8285.97 603.137  49
  -3  -8   5 8705.57 1446.32  20
   3   8  -5 8578.26 637.746  44
  -3  -8   5 7579.50 761.889  34
   3   8  -5 8340.32 572.380  29
   3   8  -4 7855.28 570.523  49
  -3  -8   4 8456.01 1427.55  20
   3   8  -4 8092.38 629.902  44
  -3  -8   4 7598.72 758.696  34
   3   8  -4 8413.74 606.158  55
   3   8  -3 14192.7 756.474  49
  -3  -8   3 13524.9 1814.69  20
   3   8  -3 13080.2 741.348  25
   3   8  -3 13901.0 802.892  44
  -3  -8   3 15161.6 1025.86  34
   3   8  -3 13913.5 786.125  55
  -3  -8   2 7197.31 704.491  47
   3   8  -2 7419.90 589.247  25
  -3  -8   2 8113.52 1373.14  20
   3   8  -2 8365.68 628.744  44
  -3  -8   2 8305.53 778.426  34
   3   8  -2 8844.28 645.478  55
   3   8  -1 8665.63 649.462  55
  -3  -8   1 8011.58 747.338  47
   3   8  -1 8234.03 624.555  25
   3   8  -1 8321.39 620.689  44
  -3  -8   1 8390.71 768.264  34
  -3  -8   1 6560.10 1298.88  20
   3   8   0 447.410 217.058  55
   3   8   0 432.095 195.997  52
   3   8   0 617.861 254.491  25
   3   8   0 316.508 212.983  44
  -3  -8   0 347.192 263.957  47
  -3  -8   0 280.555 251.023  34
  -3  -8   0 271.470 542.244  20
   3   8   1 11717.7 743.672  55
   3   8   1 11949.0 730.317  52
  -3  -8  -1 10995.8 858.641  47
   3   8   1 10457.6 724.015  25
   3   8   1 10390.6 665.886  44
  -3  -8  -1 11255.1 872.825  34
  -3  -8  -1 8880.30 1458.54  20
  -3  -8  -1 9034.69 1473.53  14
  -3  -8  -2 44324.3 1663.96  47
   3   8   2 46594.3 1450.75  55
   3   8   2 44944.7 1424.92  52
   3   8   2 43820.1 1460.65  25
  -3  -8  -2 41477.6 3040.11  20
  -3  -8  -2 44741.9 1684.14  34
  -3  -8  -2 42131.1 3088.69  14
  -3  -8  -3 3350.40 519.144  47
   3   8   3 3193.95 429.877  55
   3   8   3 2425.66 377.628  52
   3   8   3 2856.88 418.741  25
  -3  -8  -3 2572.32 451.240  34
  -3  -8  -3 2733.67 866.666  20
  -3  -8  -3 1915.82 775.193  14
  -3  -8  -4 3126.29 496.373  47
   3   8   4 3268.06 426.000  55
   3   8   4 4227.28 480.145  52
   3   8   4 4357.80 491.209  25
  -3  -8  -4 3017.47 480.692  34
  -3  -8  -4 3501.74 945.557  20
  -3  -8  -4 2622.17 917.893  14
  -3  -8  -5 13180.7 926.319  47
   3   8   5 13079.7 764.826  55
   3   8   5 13158.8 812.631  52
   3   8   5 12728.8 807.825  25
  -3  -8  -5 12863.4 1683.43  20
   3   8   5 10461.0 818.098  38
  -3  -8  -5 12908.9 906.475  34
  -3  -8  -5 11126.6 1692.78  14
  -3  -8  -6 5567.21 1168.65  20
  -3  -8  -6 5297.35 1132.90  14
  -3  -8  -6 5402.46 611.592  47
   3   8   6 5690.60 554.298  25
   3   8   6 5030.06 477.169  55
   3   8   6 6141.22 571.556  52
   3   8   6 5296.00 601.943  38
  -3  -8  -6 5689.28 627.222  34
   3   8   6 4995.27 483.624  33
  -3  -8  -7 13666.1 1817.64  14
   3   8   7 14861.0 854.876  25
  -3  -8  -7 15510.5 1884.59  20
   3   8   7 13959.4 751.617  55
   3   8   7 15729.6 900.073  52
  -3  -8  -7 14965.1 969.601  34
   3   8   7 15130.7 956.378  38
   3   8   7 15768.9 820.241  33
   3   8   8 4789.08 521.937  52
   3   8   8 5206.81 574.011  38
  -3  -8  -8 5472.86 605.226  34
  -3  -8  -8 4547.90 1001.72  20
   3   8   8 5291.53 502.144  25
   3   8   9 7030.16 580.028  52
   3   8   9 5974.23 604.581  38
  -3  -8  -9 6636.48 636.228  34
  -3  -8  -9 6080.90 1137.81  20
   3   8   9 6330.84 532.131  25
   3   8  10 7245.22 566.975  52
   3   8  10 6247.30 505.333  25
   3   8  10 6698.56 619.589  38
  -3  -8 -10 6413.42 621.143  34
  -3  -8 -10 5908.87 1072.06  20
   3   8  11 411.672 227.368  38
  -3  -8 -11 445.799 235.064  34
   3   8  11 242.144 180.707  52
   3   8  12 4996.65 419.798  52
   3   8  12 5794.76 522.771  38
  -3  -8 -12 5163.00 507.024  34
   3   8  13 16830.1 815.779  38
  -3  -8 -13 16213.8 800.752  34
   3   8  14 19622.4 810.280  38
  -3  -8 -14 19525.8 794.924  34
  -3  -8 -15 4171.75 360.284  47
   3   8  15 4381.43 346.399  38
   3   9 -11 151.452 105.415  49
   3   9 -10 463.792 151.376  49
   3   9 -10 675.853 156.533  42
  -3  -9  10 591.234 189.196  46
  -3  -9  10 458.632 161.590  45
   3   9  -9 139.858 136.231  49
   3   9  -9-85.9912 136.660  42
  -3  -9   9-68.7040 173.940  46
  -3  -9   9 28.4875 146.629  45
   3   9  -8 49.2768 134.003  49
   3   9  -8 32.7865 122.908  42
  -3  -9   8 275.784 201.555  46
  -3  -9   8 82.0396 160.248  45
  -3  -9   7 1975.40 337.883  45
   3   9  -7 1954.92 292.697  49
  -3  -9   7 1703.18 391.198  34
  -3  -9   6 1144.75 309.059  45
  -3  -9   6 1345.32 342.781  34
   3   9  -6 1321.94 263.675  49
  -3  -9   5 125.190 209.826  45
  -3  -9   5-25.0905 246.846  34
   3   9  -5 150.300 148.802  49
   3   9  -4 160.268 140.128  49
   3   9  -4 271.682 168.267  55
  -3  -9   4 265.696 242.577  34
   3   9  -3 234.785 179.994  55
  -3  -9   3 143.507 269.021  34
   3   9  -3 241.010 160.188  25
  -3  -9   2 6789.43 684.003  34
   3   9  -2 6419.75 541.177  55
  -3  -9   2 7351.52 1341.65  20
   3   9  -2 6589.28 527.357  25
  -3  -9   1 4388.90 577.571  47
   3   9  -1 4310.43 453.531  25
  -3  -9   1 5041.86 1136.51  20
  -3  -9   1 4753.05 587.300  34
   3   9  -1 4496.86 473.198  55
   3   9   0 135.855 179.875  55
   3   9   0 190.357 148.005  52
  -3  -9   0 90.2888 251.003  47
   3   9   0 137.975 164.826  25
  -3  -9   0 148.417 215.871  34
   3   9   1 2501.13 390.015  55
   3   9   1 2407.86 339.929  52
   3   9   1 2364.91 371.532  25
  -3  -9  -1 2517.38 459.862  47
  -3  -9  -1 2470.83 441.135  34
  -3  -9  -1 1335.91 722.972  20
  -3  -9  -2 16156.2 1035.01  47
   3   9   2 15182.1 851.329  25
  -3  -9  -2 14594.0 1853.40  20
   3   9   2 15790.4 783.015  42
  -3  -9  -2 15413.8 988.672  34
   3   9   2 16164.5 866.822  55
   3   9   2 16012.8 839.040  52
   3   9   3 250.217 208.736  55
   3   9   3 162.248 166.961  52
   3   9   3 106.866 198.226  25
  -3  -9  -3 79.5164 263.148  47
  -3  -9  -3 270.907 231.782  34
   3   9   4 684.012 252.225  55
   3   9   4 865.578 262.231  52
   3   9   4 1069.91 279.632  25
  -3  -9  -4 1084.26 348.475  47
  -3  -9  -4 961.180 319.818  34
  -3  -9  -4 488.265 629.642  20
   3   9   5 506.173 235.133  52
   3   9   5 172.821 178.763  25
  -3  -9  -5 238.402 240.141  47
  -3  -9  -5 480.288 278.804  34
   3   9   5 558.375 219.617  33
  -3  -9  -5-194.885 321.604  20
   3   9   6 2068.88 348.874  52
   3   9   6 1823.05 317.799  25
  -3  -9  -6 1835.44 392.665  47
  -3  -9  -6 1700.39 353.452  34
   3   9   6 1833.50 301.147  33
  -3  -9  -6 1740.98 691.326  20
   3   9   7 525.105 251.479  52
   3   9   7 595.935 210.373  25
  -3  -9  -7 312.117 254.995  47
  -3  -9  -7 564.735 257.144  34
   3   9   7 401.697 187.314  33
  -3  -9  -8 1610.72 357.553  47
   3   9   8 1828.22 307.600  25
   3   9   8 1562.37 310.243  52
  -3  -9  -8 1566.80 318.130  34
   3   9   8 1280.03 238.058  33
  -3  -9  -9-20.3196 227.481  47
   3   9   9 115.540 130.671  25
   3   9   9-6.86526 174.806  52
  -3  -9  -9-28.3285 190.723  34
  -3  -9 -10-13.0006 231.836  47
  -3  -9 -10-130.353 160.813  34
   3   9  10 112.992 161.862  52
  -3  -9 -11 3524.56 417.951  47
  -3  -9 -11 3147.47 361.955  34
   3   9  11 3215.20 342.285  52
  -3  -9 -12 266.548 153.204  34
  -3  -9 -12 238.348 172.135  47
  -3  -9 -13-342.449 151.246  47
   3  10  -8 2889.86 259.490  49
  -3 -10   8 2298.47 252.607  45
   3  10  -8 3157.47 274.947  42
   3  10  -7 447.216 133.814  49
   3  10  -7 566.277 158.784  42
  -3 -10   7 109.475 135.553  46
  -3 -10   7 647.407 187.410  45
   3  10  -6 522.457 138.795  49
   3  10  -6 343.712 155.870  42
  -3 -10   6 133.797 166.661  45
  -3 -10   5 2220.49 352.640  34
   3  10  -5 2795.91 326.638  42
  -3 -10   5 1859.80 313.596  45
  -3 -10   4 893.472 285.556  34
   3  10  -4 847.002 214.312  42
  -3 -10   4 1031.66 269.563  45
  -3 -10   3 600.044 241.677  34
   3  10  -3 259.707 162.292  42
  -3 -10   2 1016.77 281.682  34
   3  10  -2 1112.59 245.514  42
   3  10  -1 492.685 186.834  42
   3  10  -1 770.644 200.937  25
  -3 -10   1 321.010 209.292  34
   3  10   0 475.247 188.857  42
   3  10   0 592.126 189.082  25
  -3 -10   0 311.915 235.913  47
  -3 -10   0 468.201 229.204  34
  -3 -10  -1 6859.06 655.177  47
   3  10   1 6657.46 525.870  25
   3  10   1 6836.07 491.556  42
  -3 -10  -1 5582.71 568.660  34
   3  10   1 6253.01 478.674  52
  -3 -10  -2 707.888 288.758  47
   3  10   2 894.608 202.095  42
   3  10   2 899.892 234.592  25
   3  10   2 987.906 242.430  52
  -3 -10  -2 838.101 284.515  34
   3  10   3 4731.95 441.938  52
  -3 -10  -3 3803.00 401.465  56
  -3 -10  -3 4370.70 522.168  47
   3  10   3 4973.40 468.425  25
  -3 -10  -3 4019.80 476.861  34
   3  10   3 5046.89 477.347  33
   3  10   4 1502.49 277.717  52
   3  10   4 1554.17 283.359  25
  -3 -10  -4 1396.92 340.079  47
  -3 -10  -4 1370.92 282.068  56
  -3 -10  -4 1437.71 317.705  34
   3  10   4 1327.67 262.995  33
  -3 -10  -5 1705.03 350.053  47
   3  10   5 1937.86 303.750  25
   3  10   5 1697.29 292.752  52
  -3 -10  -5 1333.46 283.828  34
   3  10   5 2545.36 341.917  33
   3  10   6 4230.21 418.646  52
   3  10   6 4301.76 421.903  25
  -3 -10  -6 3889.64 473.614  47
  -3 -10  -6 4446.47 455.837  34
   3  10   6 3408.42 352.753  33
   3  10   7 15904.7 754.036  52
   3  10   7 16957.0 780.840  25
  -3 -10  -7 14628.5 751.846  34
   3  10   7 15462.0 682.054  33
  -3 -10  -7 16913.4 889.439  47
  -3 -10  -8 18341.4 883.060  47
  -3 -10  -8 15962.8 738.284  34
   3  10   8 17860.8 759.938  52
  -3 -10  -9 666.732 210.114  47
  -3 -10  -9 697.230 176.576  34
   3  10   9 459.564 173.534  52
  -3 -10 -10 4380.74 397.564  47
  -3 -10 -11 2706.35 286.537  47
   3  11  -5 809.978 146.808  42
  -3 -11   4 867.797 176.574  45
   3  11  -4 953.369 165.141  42
  -3 -11   3-19.4393 123.023  45
   3  11  -3-61.0192 100.232  42
  -3 -11   2-104.027 150.229  45
   3  11  -2-229.278 112.147  42
  -3 -11   2 0.99480 121.590  34
   3  11  -1 575.471 145.039  42
   3  11  -1 742.058 184.930  33
  -3 -11   1 618.065 187.483  34
   3  11   0 5161.99 347.229  42
   3  11   0 6005.16 428.321  33
   3  11   1 533.676 168.054  33
  -3 -11  -1 737.687 196.940  34
  -3 -11  -2-87.4940 115.089  34
   3  11   2 51.6475 123.971  33
  -3 -11  -3-247.114 126.500  34
   3  11   3 5.32579 123.654  33
   3  11   4 458.773 146.440  33
  -3 -11  -4 541.021 193.869  47
   3  11   5 184.745 110.100  33
  -3 -11  -5 158.646 148.821  47
  -3 -11  -6 4332.98 385.337  47
  -3 -11  -7 1444.67 236.416  47
  -4   8   4 359.135 146.993  53
  -4   8   3 684.498 162.752  53
   4  -8  -2-153.400 165.744  50
  -4   8   2 186.057 137.686  53
   4  -8  -1 3423.44 338.468  50
  -4   8   1 2999.65 298.088  53
   4  -8   0-262.383 157.726  50
  -4   8   0-9.22212 111.196  53
   4  -8   1 172.980 124.097  50
  -4   7   8 276.026 138.141  53
  -4   7   7 960.802 219.100  53
   4  -7  -6 655.589 199.828  32
  -4   7   6 1210.98 262.199  53
  -4   7   5-295.337 134.684  51
   4  -7  -5 152.769 183.097  32
  -4   7   5 184.199 197.721  53
  -4   7   4 1920.26 246.848  51
   4  -7  -4 2246.84 415.005  28
   4  -7  -4 2371.68 366.107  32
  -4   7   4 2460.78 365.659  53
  -4   7   3 239.309 139.392  51
   4  -7  -3 45.0197 251.775  28
   4  -7  -3-7.77450 203.477  32
  -4   7   3 47.3473 205.579  53
  -4   7   2 2525.87 298.503  51
   4  -7  -2 3530.40 459.762  28
   4  -7  -2 2676.60 411.772  32
  -4   7   2 2766.12 410.942  53
  -4   7   1 6714.78 462.285  51
  -4   7   1 6974.37 483.544  49
   4  -7  -1 7374.51 627.143  32
   4  -7  -1 8446.40 661.719  28
  -4   7   1 7676.51 610.398  53
  -4   7   0 1628.88 253.976  51
  -4   7   0 1931.01 284.904  49
   4  -7   0 1978.77 380.384  28
   4  -7   0 1895.44 378.882  32
  -4   7   0 2111.70 360.823  53
  -4   7  -1 7737.30 497.156  51
  -4   7  -1 7998.74 554.741  49
   4  -7   1 8139.07 607.750  28
  -4   7  -1 7769.64 569.072  53
  -4   7  -2-62.9694 156.652  49
   4  -7   2-182.830 243.859  28
  -4   7  -2 251.834 172.128  53
  -4   7  -3 614.406 206.029  49
   4  -7   3 604.254 222.849  50
  -4   7  -4 1131.95 243.119  49
   4  -7   4 854.477 223.030  50
  -4   7  -5 182.670 155.578  49
   4  -7   5 264.727 134.054  50
  -4   7  -6 200.200 142.448  49
   4  -7   6 110.158 146.979  31
  -4   7  -7 51.9896 120.535  49
   4  -7   7 266.003 147.888  31
  -4   7  -8 284.035 118.424  49
  -4   6  11 1155.48 238.926  33
  -4   6  10 512.440 147.010  51
  -4   6  10 1199.60 231.977  33
  -4   6   9 229.849 110.645  51
  -4   6   9-67.4177 158.435  53
  -4   6   8 1761.28 268.310  51
  -4   6   8 2199.72 330.774  53
  -4   6   8 1644.00 275.237  33
   4  -6  -8 2382.25 387.812  28
  -4   6   7 473.509 169.035  51
  -4   6   7 485.746 259.309  53
  -4   6   7 43.0883 172.124  33
   4  -6  -7 378.979 279.260  28
  -4   6   6 8210.22 572.722  51
  -4   6   6 8176.30 667.903  53
   4  -6  -6 8399.52 741.153  28
   4  -6  -6 8844.41 675.302  32
  -4   6   5 90.1176 156.221  51
  -4   6   5 466.721 296.629  53
   4  -6  -5 274.345 246.859  32
   4  -6  -5-237.396 338.463  28
  -4   6   4 496.138 189.536  51
  -4   6   4 145.652 265.949  53
   4  -6  -4 718.874 286.613  32
   4  -6  -4 283.743 327.148  28
  -4   6   3 2711.10 363.551  51
  -4   6   3 3585.52 552.822  53
   4  -6  -3 2986.06 483.692  32
   4  -6  -3 3087.95 522.168  28
  -4   6   2 901.570 253.437  49
  -4   6   2 965.819 264.080  51
  -4   6   2 780.630 363.044  53
   4  -6  -2 894.391 320.934  32
   4  -6  -2 1145.83 408.941  28
  -4   6   1 433.129 205.592  49
  -4   6   1 344.488 208.601  51
   4  -6  -1 350.586 329.581  28
   4  -6  -1 134.266 265.376  32
  -4   6   1 107.250 285.216  53
  -4   6   0 7942.51 633.782  49
  -4   6   0 8453.99 721.935  53
   4  -6   0 9889.85 805.867  28
   4  -6   0 7887.15 722.051  32
  -4   6  -1 3379.64 504.996  39
  -4   6  -1 4030.92 472.920  49
  -4   6  -1 4484.37 532.818  53
   4  -6   1 4876.49 605.119  32
   4  -6   1 5507.34 629.288  28
  -4   6  -2 5042.58 573.669  39
  -4   6  -2 5943.67 556.375  53
   4  -6   2 6080.90 637.951  32
   4  -6   2 6229.47 617.843  28
  -4   6  -2 7014.41 614.130  49
  -4   6  -3 76.6833 189.300  53
  -4   6  -3-66.7676 251.577  39
   4  -6   3-225.004 290.146  28
  -4   6  -3 71.8966 190.134  49
   4  -6   3-52.9445 219.642  50
  -4   6  -4 221.464 234.736  39
  -4   6  -4 565.131 264.387  49
   4  -6   4 582.488 277.765  50
   4  -6   4-67.9043 220.118  28
  -4   6  -5 1503.01 336.788  49
   4  -6   5 1544.91 308.501  50
  -4   6  -5 1171.34 237.241  54
  -4   6  -6-110.447 198.171  49
   4  -6   6-14.7540 156.467  50
  -4   6  -6 43.3608 112.739  54
   4  -6   6-273.192 182.577  56
  -4   6  -7 462.101 229.178  49
   4  -6   7 410.597 182.723  50
   4  -6   7 558.001 237.305  31
   4  -6   7 512.847 174.504  56
  -4   6  -7 501.771 169.952  54
  -4   6  -8 742.506 229.137  49
   4  -6   8 445.486 211.633  31
   4  -6   8 509.914 170.933  56
  -4   6  -8 672.571 192.286  54
  -4   6  -9 66.3191 137.636  49
   4  -6   9 387.584 174.523  31
   4  -6   9 67.6783 93.5721  56
  -4   6  -9 211.242 136.972  54
  -4   6 -10 1342.43 215.629  49
   4  -6  10 1059.59 205.706  31
   4  -6  10 663.493 155.793  56
  -4   6 -10 1265.22 201.268  54
  -4   5  13 15761.6 655.440  33
  -4   5  12 15890.6 673.543  51
  -4   5  12 15580.9 725.596  33
  -4   5  11 10879.1 618.850  51
  -4   5  11 10117.2 632.697  33
  -4   5  10 7513.68 548.706  51
  -4   5  10 6199.41 456.139  53
  -4   5  10 6503.04 550.321  33
  -4   5   9 1518.69 303.095  51
  -4   5   9 1385.02 293.219  53
  -4   5   9 901.955 257.276  33
   4  -5  -9 1630.20 321.428  28
  -4   5   8 17461.4 887.206  51
  -4   5   8 16079.9 892.717  33
   4  -5  -8 18575.2 1045.84  28
  -4   5   8 17461.3 905.776  53
  -4   5   7 11108.2 732.116  51
  -4   5   7 10296.5 730.471  33
  -4   5   7 11781.6 803.899  53
  -4   5   6 13595.5 812.149  51
  -4   5   6 12932.5 824.834  33
  -4   5   6 13888.0 907.801  53
  -4   5   5 6205.09 571.016  51
   4  -5  -5 5118.84 606.689  32
   4  -5  -5 5757.00 717.539  28
  -4   5   5 5537.89 647.113  53
  -4   5   4 12421.2 801.433  51
   4  -5  -4 12047.1 971.512  28
   4  -5  -4 12991.3 923.921  32
  -4   5   4 14203.0 1006.90  53
  -4   5   3 11423.9 768.610  51
  -4   5   3 9402.54 696.521  49
   4  -5  -3 12269.9 983.302  28
   4  -5  -3 10261.0 826.759  32
  -4   5   3 11298.4 920.253  53
  -4   5   2 13728.7 854.646  49
  -4   5   2 13908.8 1025.92  53
   4  -5  -2 14942.7 1057.43  28
   4  -5  -2 15107.2 1001.92  32
  -4   5   1 3360.50 464.955  49
   4  -5  -1 3992.84 608.351  28
  -4   5   1 3960.74 553.165  39
  -4   5   1 3422.84 546.190  53
   4  -5  -1 3486.07 525.626  32
  -4   5   0 708.508 317.510  53
  -4   5   0 421.566 246.089  49
   4  -5   0 640.432 358.830  28
  -4   5   0 722.685 331.674  39
   4  -5   0 548.368 324.634  32
  -4   5  -1 3471.91 557.219  39
  -4   5  -1 3395.90 520.026  53
   4  -5   1 4155.70 608.296  28
   4  -5   1 3009.06 509.707  32
  -4   5  -1 3443.08 500.194  49
  -4   5  -2 2184.20 338.009  54
  -4   5  -2 1959.32 395.307  53
  -4   5  -2 2233.15 423.881  49
  -4   5  -2 2849.70 517.184  39
   4  -5   2 2318.93 479.135  32
   4  -5   2 3660.87 577.498  28
  -4   5  -3 24363.1 1247.46  39
  -4   5  -3 25857.4 1253.55  49
  -4   5  -3 23646.7 1047.34  54
  -4   5  -3 24984.2 1121.38  53
   4  -5   3 25176.1 1211.64  28
   4  -5   3 25138.2 1258.45  32
  -4   5  -4 8393.13 733.764  39
   4  -5   4 8841.85 732.880  50
  -4   5  -4 8726.37 762.829  49
   4  -5   4 8467.58 708.170  28
  -4   5  -4 8685.39 661.719  54
  -4   5  -4 8751.17 641.938  53
  -4   5  -5 934.611 333.562  49
   4  -5   5 768.320 277.781  50
  -4   5  -5 470.258 244.069  39
   4  -5   5 579.793 235.410  28
  -4   5  -5 485.465 226.653  54
  -4   5  -6 1763.51 386.975  49
   4  -5   6 1639.51 333.064  50
   4  -5   6 2305.83 371.083  56
  -4   5  -6 1880.90 354.899  54
  -4   5  -7-245.134 243.341  49
   4  -5   7 67.1798 190.513  50
   4  -5   7-100.109 196.664  56
  -4   5  -7-168.564 179.714  54
   4  -5   8-87.0947 232.806  21
  -4   5  -8 268.710 240.518  49
   4  -5   8 154.036 183.108  50
   4  -5   8 178.110 231.076  31
   4  -5   8 160.816 170.730  56
  -4   5  -8 285.293 205.320  54
  -4   5  -9 4454.42 489.335  49
   4  -5   9 4656.21 504.306  31
   4  -5   9 3811.29 434.290  56
  -4   5  -9 4661.27 495.134  54
  -4   5 -10 108.775 152.492  49
   4  -5  10 106.508 179.885  31
   4  -5  10 16.2743 131.754  56
  -4   5 -10 103.684 177.313  54
  -4   5 -11-283.693 146.464  49
   4  -5  11-228.884 167.890  31
   4  -5  11-134.121 134.010  56
  -4   5 -11 10.4602 146.613  54
   4  -5  12 361.637 165.132  31
  -4   5 -12-4.78573 133.818  54
  -4   5 -13 947.392 177.097  54
  -4   4  14 514.729 159.768  51
  -4   4  13 1799.15 281.009  51
  -4   4  13 8230.87 598.364  33
  -4   4  12 386.989 191.545  51
  -4   4  12 2294.03 384.770  33
  -4   4  11 72.3807 204.637  51
  -4   4  11-83.9964 222.379  33
  -4   4  10 2167.34 362.771  51
  -4   4  10 1666.83 366.224  33
  -4   4   9 143.145 233.696  51
  -4   4   9 25.6838 237.926  33
  -4   4   9 255.875 190.696  53
  -4   4   8 18017.4 989.061  51
  -4   4   8 15379.6 952.415  33
  -4   4   8 16666.0 926.091  53
  -4   4   7 24054.7 1134.96  51
  -4   4   7 22087.9 1127.09  33
  -4   4   7 24968.8 1176.82  53
  -4   4   6 818.115 306.755  51
   4  -4  -6 370.324 547.083  11
  -4   4   6 85.4213 200.738  33
  -4   4   6 667.876 332.235  53
   4  -4  -5 5662.22 1284.54  11
  -4   4   5 5161.61 551.711  51
  -4   4   5 4688.93 595.462  53
  -4   4   4 104.015 220.823  51
   4  -4  -4 574.090 517.296  11
   4  -4  -4 137.615 240.661  32
  -4   4   4-150.156 336.066  53
  -4   4   3 5589.69 568.741  49
  -4   4   3 6914.17 1097.45   3
   4  -4  -3 8559.02 1462.39  11
   4  -4  -3 6492.09 654.183  32
   4  -4  -3 6479.83 747.418  28
  -4   4   3 7000.03 722.757  53
  -4   4   2 9342.46 743.089  49
  -4   4   2 10248.7 854.748  53
   4  -4  -2 9650.99 873.918  28
   4  -4  -2 10717.2 827.147  32
   4  -4  -2 10187.0 1526.68  11
  -4   4   2 10030.0 1359.18   3
  -4   4   1 713.535 470.804   3
   4  -4  -1-1154.45 502.851   6
   4  -4  -1-172.286 513.288  11
  -4   4   1 201.224 288.351  53
  -4   4   1 91.0185 201.805  49
   4  -4  -1-429.884 420.842  28
  -4   4   1-41.9196 225.149  39
   4  -4  -1 124.035 274.998  32
  -4   4   0 11110.1 816.854  49
  -4   4   0 10815.9 694.274  54
  -4   4   0 9995.23 820.597  53
  -4   4   0 11929.1 869.593  39
   4  -4   0 11558.0 903.242  28
   4  -4   0 11096.3 833.765  32
  -4   4   0 10391.4 1389.10   3
  -4   4  -1 555.958 390.982   3
  -4   4  -1 258.430 235.900  49
  -4   4  -1 447.724 269.892  53
  -4   4  -1 378.365 202.847  54
  -4   4  -1 395.009 279.919  39
   4  -4   1 566.313 403.170  28
   4  -4   1 483.671 293.171  32
  -4   4  -2 6692.29 654.403  49
  -4   4  -2 6067.75 559.328  54
  -4   4  -2 6394.86 628.816  53
  -4   4  -2 5512.73 616.053  39
  -4   4  -2 5671.74 1047.09   3
   4  -4   2 7743.71 752.495  28
   4  -4   2 7244.46 694.822  32
  -4   4  -3 7036.06 682.813  49
  -4   4  -3 5825.78 578.578  54
  -4   4  -3 6138.52 591.822  53
  -4   4  -3 5404.53 609.602  39
   4  -4   3 6028.91 659.879  32
   4  -4   3 6356.45 695.708  28
  -4   4  -4 87.9480 177.176  53
  -4   4  -4 176.273 206.251  54
  -4   4  -4 108.235 241.286  49
   4  -4   4-254.324 329.954  50
  -4   4  -4 137.343 225.808  39
   4  -4   4-82.0774 348.830  28
   4  -4   5 2025.51 417.721  50
  -4   4  -5 3016.28 493.424  49
  -4   4  -5 2357.11 412.248  54
   4  -4   5 1569.44 359.154  28
  -4   4  -5 2772.81 435.169  39
   4  -4   6 9785.95 741.070  50
  -4   4  -6 9460.48 830.431  49
  -4   4  -6 10138.1 807.053  54
   4  -4   6 8811.53 699.356  56
   4  -4   6 8313.32 682.372  28
  -4   4  -6 9599.27 691.198  39
   4  -4   7 5057.39 541.776  50
  -4   4  -7 5894.99 655.290  49
  -4   4  -7 5931.79 641.542  54
   4  -4   7 4995.91 525.723  56
   4  -4   8 4873.29 997.458  21
   4  -4   8 3900.25 479.973  56
  -4   4  -8 4818.99 604.532  54
   4  -4   8 5031.05 507.734  50
  -4   4  -8 5249.27 605.472  49
   4  -4   8 4896.25 587.481  31
   4  -4   9 1062.95 582.660  21
  -4   4  -9 1118.59 354.185  54
   4  -4   9 1274.17 307.006  56
   4  -4   9 1075.83 256.902  50
  -4   4  -9 1326.15 331.542  49
   4  -4   9 860.939 316.807  31
   4  -4  10 123.902 204.775  56
  -4   4 -10 21.4063 231.560  54
   4  -4  10-82.5583 202.331  31
  -4   4 -10-51.9932 143.711  49
   4  -4  11 4.45314 152.056  56
  -4   4 -11 67.9800 187.740  54
   4  -4  11-183.619 210.021  31
  -4   4 -11-105.444 126.270  49
  -4   4 -12 431.102 192.277  54
   4  -4  12 306.824 180.847  56
   4  -4  12 296.328 181.682  31
  -4   4 -13 841.668 221.165  54
   4  -4  13 567.381 194.312  31
  -4   4 -14 60.0078 113.812  54
   4  -4  14 20.2085 91.7414  31
  -4   3  15 6745.17 469.106  51
  -4   3  14 18825.2 899.521  33
  -4   3  14 1849.63 301.058  51
  -4   3  13 15415.0 861.474  33
  -4   3  13 6912.12 586.041  51
  -4   3  12 2241.81 431.976  33
  -4   3  12 361.451 216.257  51
  -4   3  11 15943.6 950.401  33
  -4   3  11 17427.5 962.889  51
  -4   3  10 25103.2 1222.42  33
  -4   3  10 27308.2 1147.51  35
   4  -3 -10 26468.4 2015.89  18
  -4   3  10 27019.3 1201.30  51
  -4   3   9 10653.1 712.586  53
  -4   3   9 10358.6 769.838  51
  -4   3   9 10149.5 723.307  35
  -4   3   9 8852.64 741.468  33
  -4   3   8 4313.30 499.438  53
   4  -3  -8 4054.24 918.894  11
  -4   3   8 4575.08 536.488  51
  -4   3   8 4097.67 483.924  35
  -4   3   8 3771.40 506.896  33
  -4   3   7 15991.7 947.560  53
   4  -3  -7 14143.8 1760.65  11
  -4   3   7 15714.3 935.367  51
  -4   3   7 15386.4 864.734  35
  -4   3   7 14175.4 924.091  33
  -4   3   6 21.5916 232.293  51
  -4   3   6 151.308 248.948  53
  -4   3   6 134.926 228.923  33
   4  -3  -6 499.694 403.826  11
  -4   3   5 4784.86 542.097  51
  -4   3   5 5046.06 594.856  53
  -4   3   5 4224.11 519.865  33
  -4   3   5 5107.49 906.660   3
   4  -3  -5 4763.02 1061.29  11
  -4   3   4 40.9439 275.450  53
  -4   3   4 268.389 225.245  51
  -4   3   4 286.917 224.589   3
   4  -3  -4 362.704 585.217  11
  -4   3   3 29215.4 1204.73  49
  -4   3   3 32667.0 1395.39  53
   4  -3  -3 33644.2 1425.12  28
  -4   3   3 32951.5 2296.54   3
   4  -3  -3 34403.4 2589.03  11
   4  -3  -3 36361.5 2187.02   6
  -4   3   2 12175.0 782.517  49
  -4   3   2 11682.0 693.152  54
  -4   3   2 11507.2 836.702  53
   4  -3  -2 13800.4 932.167  28
   4  -3  -2 12300.3 799.085  32
   4  -3  -2 13270.9 1613.82  11
  -4   3   2 11065.5 1337.57   3
   4  -3  -2 12164.7 1298.49   6
  -4   3   1 29053.4 1211.72  49
  -4   3   1 31041.4 2213.96   3
   4  -3  -1 30176.6 2324.85  11
   4  -3  -1 32421.6 2125.70   6
  -4   3   1 29892.6 1129.39  54
  -4   3   1 30779.6 1311.32  53
   4  -3  -1 31147.3 1358.49  28
   4  -3  -1 29207.7 1215.74  32
  -4   3   0 3542.30 462.380  49
   4  -3   0 3299.57 733.115   6
  -4   3   0 3252.65 762.655   3
  -4   3   0 3479.04 480.073  39
  -4   3   0 2883.41 386.314  54
  -4   3   0 3504.07 484.310  53
   4  -3   0 3966.03 529.242  28
   4  -3   0 3354.76 465.704  32
  -4   3  -1 2423.23 396.364  53
  -4   3  -1 2315.20 363.396  54
  -4   3  -1 2339.87 403.614  49
   4  -3   1 2093.95 609.028   6
  -4   3  -1 1698.51 595.734   3
  -4   3  -1 2272.48 397.212  39
   4  -3   1 2831.31 508.822  28
   4  -3   1 2485.04 420.335  32
  -4   3  -2 15268.6 937.126  49
  -4   3  -2 15787.2 1575.17   3
   4  -3   2 14783.9 1536.98   6
  -4   3  -2 14743.2 889.709  39
  -4   3  -2 15010.9 874.397  54
  -4   3  -2 14914.9 876.581  53
   4  -3   2 15407.5 972.019  28
   4  -3   2 14522.3 907.280  32
  -4   3  -3 416.892 228.824  53
  -4   3  -3 173.747 197.990  54
  -4   3  -3 117.561 197.293  49
   4  -3   3 682.080 432.258   6
  -4   3  -3-78.7970 361.379   3
  -4   3  -3 500.028 248.583  39
   4  -3   3 812.869 393.804  28
   4  -3   3 458.996 261.414  32
   4  -3   4 3489.49 831.720   6
  -4   3  -4 3203.60 742.476   3
   4  -3   4 3474.27 497.333  50
  -4   3  -4 3414.90 486.808  49
  -4   3  -4 3374.18 483.890  54
  -4   3  -4 3259.41 415.378  53
  -4   3  -4 3539.84 463.700  39
  -4   3  -4 2929.69 716.145  15
   4  -3   4 3418.89 511.620  28
   4  -3   5 3956.31 799.243   6
   4  -3   5 3020.54 454.303  50
  -4   3  -5 3881.72 538.642  49
  -4   3  -5 3049.51 490.893  54
  -4   3  -5 3411.82 432.049  39
  -4   3  -5 3516.39 801.965  15
   4  -3   5 3209.85 489.734  28
   4  -3   6 934.426 419.837   4
  -4   3  -6 480.467 284.472  54
  -4   3  -6 533.438 258.209  49
   4  -3   6 240.860 267.388  50
  -4   3  -6 939.889 554.627  15
   4  -3   6 68.5518 324.565  28
  -4   3  -7 1575.75 377.044  49
   4  -3   7 1683.16 377.754  50
  -4   3  -7 1811.47 356.282  41
  -4   3  -7 1263.50 589.410  15
   4  -3   7 2131.41 378.203  56
  -4   3  -7 1880.81 437.632  54
  -4   3  -8 10600.0 901.938  54
   4  -3   8 9325.61 716.058  56
   4  -3   8 10053.7 727.705  50
  -4   3  -8 11238.8 813.742  49
   4  -3   8 10406.3 1409.79  21
  -4   3  -8 10816.9 759.608  41
  -4   3  -8 9688.55 1428.69  15
   4  -3   8 9963.09 830.354  31
  -4   3  -9 5497.20 693.803  54
   4  -3   9 5924.85 590.810  56
   4  -3   9 6499.73 567.932  50
  -4   3  -9 6753.66 620.615  49
   4  -3   9 6567.32 592.519  27
   4  -3   9 5793.64 1067.39  21
  -4   3  -9 7087.09 638.857  41
  -4   3  -9 6567.72 1189.86  15
   4  -3   9 7131.44 712.619  31
  -4   3 -10 36.8526 146.258  49
   4  -3  10-33.3814 141.294  27
   4  -3  10-189.044 380.775  21
   4  -3  10 38.3605 167.953  56
  -4   3 -10-77.4860 260.356  54
   4  -3  10-222.457 262.294  31
  -4   3 -10-97.9930 258.462  41
   4  -3  11 209.213 402.405  21
   4  -3  11 472.984 238.256  56
  -4   3 -11 642.930 307.782  54
   4  -3  11 779.432 264.934  31
  -4   3 -11 383.229 233.621  41
   4  -3  12 3324.71 802.865  21
  -4   3 -12 3502.91 442.608  41
   4  -3  12 3199.65 434.878  31
   4  -3  12 3274.81 416.085  56
  -4   3 -12 4009.62 510.334  54
  -4   3 -13 4942.16 472.996  41
   4  -3  13 4012.21 441.554  31
  -4   3 -13 4208.34 471.855  54
   4  -3  14 180.756 140.320  31
  -4   3 -14 242.973 153.022  54
   4  -3  15 103.832 110.329  31
  -4   3 -15-9.28707 104.513  54
  -4   2  15 31.9867 146.230  51
  -4   2  14 14471.0 808.321  51
  -4   2  13 59234.6 1688.98  51
  -4   2  13 65309.9 1809.57  33
  -4   2  12 28780.6 1286.37  33
  -4   2  12 25944.0 1197.07  51
  -4   2  12 26963.3 1167.33  35
  -4   2  11 536.988 291.851  51
  -4   2  11 549.468 284.208  35
  -4   2  10 604.418 293.819  33
  -4   2  10 547.023 279.715  35
  -4   2  10 559.785 271.831  51
  -4   2   9 56751.0 1752.44  51
  -4   2   9 50181.3 1741.10  33
   4  -2  -9 54981.4 3186.92  11
  -4   2   9 55214.4 1719.58  35
   4  -2  -9 47779.4 2761.70  18
  -4   2   8 44896.6 1551.28  51
  -4   2   8 41196.1 1399.35  53
   4  -2  -8 44845.9 2933.58  11
  -4   2   8 44736.8 2596.69   3
  -4   2   8 43340.2 1499.46  35
  -4   2   8 40123.0 1556.76  33
  -4   2   7 18737.2 999.072  51
  -4   2   7 19792.4 1001.34  53
   4  -2  -7 19463.4 1927.13  11
  -4   2   7 20593.5 1749.17   3
  -4   2   7 18541.7 977.039  35
  -4   2   7 17003.3 1001.11  33
  -4   2   6 784.958 255.635  51
  -4   2   6 1022.35 314.241  53
  -4   2   6 126.047 286.428   3
   4  -2  -6 1236.93 563.435  11
  -4   2   6 939.332 297.428  35
  -4   2   6 734.240 285.996  33
  -4   2   5 9930.56 703.075  51
  -4   2   5 8102.65 554.327  54
  -4   2   5 8881.05 718.585  53
  -4   2   5 8181.31 629.336  35
  -4   2   5 7742.91 647.628  33
  -4   2   5 7099.55 1031.29   3
   4  -2  -5 10069.3 1388.00  11
  -4   2   4 72807.1 1653.76  54
  -4   2   4 81126.1 2029.71  53
   4  -2  -4 75421.4 3612.29  11
  -4   2   4 79162.2 3340.35   3
   4  -2  -4 86768.4 3232.89   6
  -4   2   4 70844.9 1709.62  35
   4  -2  -4 77635.0 1973.23  28
  -4   2   3 45588.7 1321.52  54
  -4   2   3 47911.9 1560.69  53
  -4   2   3 47934.6 2596.15   3
   4  -2  -3 46813.5 2790.62  11
   4  -2  -3 52049.4 2539.60   6
   4  -2  -3 49397.4 1565.67  28
  -4   2   3 41516.7 1369.22  49
  -4   2   2 12161.6 702.022  54
  -4   2   2 12595.4 817.996  53
  -4   2   2 14286.6 1421.13   3
   4  -2  -2 11563.9 1429.70  11
   4  -2  -2 13018.6 1303.58   6
   4  -2  -2 13514.3 844.221  28
  -4   2   2 12527.9 762.936  49
  -4   2   1 52888.4 1472.72  54
  -4   2   1 55462.5 1640.97  53
   4  -2  -1 59006.0 2997.26  11
   4  -2  -1 59053.3 2754.00   6
  -4   2   1 59535.2 2888.30   3
   4  -2  -1 57241.5 1678.58  28
  -4   2   1 57890.2 1624.84  49
  -4   2   0 3766.01 418.957  54
  -4   2   0 3321.28 427.167  53
   4  -2   0 3395.01 699.380   6
  -4   2   0 3141.27 711.905   3
   4  -2   0 3450.26 463.320  28
   4  -2   0 3239.01 420.333  32
  -4   2   0 3291.38 426.196  49
  -4   2  -1 36914.0 1287.95  54
  -4   2  -1 34070.7 1268.19  53
   4  -2   1 37170.2 1348.62  28
   4  -2   1 34178.0 1226.68  32
  -4   2  -1 39614.0 2384.00   3
   4  -2   1 38946.9 2294.73   6
  -4   2  -1 37340.6 1356.48  49
  -4   2  -2 12507.2 1371.19   3
   4  -2   2 13502.8 1378.49   6
  -4   2  -2 11413.8 753.206  54
  -4   2  -2 10755.2 715.842  53
  -4   2  -2 10388.5 1257.52  15
   4  -2   2 11004.3 725.253  32
   4  -2   2 12376.1 815.527  28
  -4   2  -2 12359.5 802.438  49
  -4   2  -3 25290.3 1953.31   3
   4  -2   3 26534.0 1946.41   6
  -4   2  -3 24500.0 1111.21  54
  -4   2  -3 23677.5 1021.33  53
  -4   2  -3 27033.8 2037.09  15
   4  -2   3 22834.8 1730.63  18
   4  -2   3 25003.9 1128.59  28
  -4   2  -3 25727.4 1151.58  49
   4  -2   4 4901.14 870.482   6
  -4   2  -4 4218.75 809.247   3
  -4   2  -4 5005.37 541.120  54
  -4   2  -4 4427.21 462.396  53
   4  -2   4 4370.68 794.703  18
  -4   2  -4 4965.51 906.013  15
   4  -2   4 4593.83 523.532  28
   4  -2   4 5212.30 556.975  50
  -4   2  -4 5469.05 558.608  49
  -4   2  -5 11492.5 1351.28   3
   4  -2   5 12100.2 1350.66   6
   4  -2   5 11853.6 783.567  50
  -4   2  -5 12574.1 823.293  49
  -4   2  -5 12915.9 871.609  54
  -4   2  -5 11693.2 1402.99  15
   4  -2   5 12395.5 820.856  28
   4  -2   6 62983.7 3101.96   6
  -4   2  -6 57633.8 2990.52   3
  -4   2  -6 60847.3 1950.35  54
   4  -2   6 55390.9 1664.25  50
  -4   2  -6 57107.3 1735.36  49
  -4   2  -6 56069.7 1677.10  41
  -4   2  -6 53798.1 3199.92  15
   4  -2   6 58726.5 1717.98  28
  -4   2  -7 4689.66 612.636  54
   4  -2   7 5821.60 594.944  50
  -4   2  -7 6429.84 601.558  49
   4  -2   7 6146.76 1077.35  21
  -4   2  -7 6527.27 617.197  41
  -4   2  -7 5741.05 1114.20  15
   4  -2   7 7352.46 1082.87   6
  -4   2  -7 7444.22 1072.82   3
   4  -2   8 13691.1 1586.76   4
  -4   2  -8 13948.7 1517.68   3
   4  -2   8 12035.9 794.527  56
  -4   2  -8 12730.1 958.749  54
   4  -2   8 13793.3 830.354  50
  -4   2  -8 12925.0 820.995  49
   4  -2   8 11948.7 1504.42  21
  -4   2  -8 13177.7 922.466  41
  -4   2  -8 11632.3 1685.06  15
   4  -2   8 13420.1 934.268  31
   4  -2   9 349.957 230.512  56
  -4   2  -9 222.328 162.612  49
   4  -2   9 350.439 265.003  50
  -4   2  -9-64.3530 244.275  41
   4  -2   9-0.89138 212.572  27
   4  -2   9 1262.78 590.108  21
  -4   2  -9 1132.75 625.835  15
   4  -2   9 46.8343 244.378  31
   4  -2  10-31.0944 203.461  56
  -4   2 -10-163.733 281.599  41
   4  -2  10-289.657 227.276  27
   4  -2  10 79.8313 392.361  21
  -4   2 -10-337.703 452.006  15
   4  -2  10-110.079 266.692  31
   4  -2  11 498.959 248.146  56
  -4   2 -11 153.758 226.587  54
  -4   2 -11 190.992 277.949  41
   4  -2  11 532.944 207.078  27
   4  -2  11-430.360 497.460  21
  -4   2 -11 632.752 418.517  15
   4  -2  11 587.093 278.117  31
   4  -2  12 571.850 422.707  21
   4  -2  12 488.665 246.821  56
  -4   2 -12 183.268 236.652  54
   4  -2  12 343.284 249.607  31
  -4   2 -12 690.696 293.173  41
   4  -2  13 1007.80 417.759  21
  -4   2 -13 1666.05 366.832  41
   4  -2  13 1799.31 351.200  31
  -4   2 -13 1212.49 320.697  54
  -4   2 -14 253.631 202.484  41
   4  -2  14-10.9276 169.432  31
  -4   2 -14 174.545 165.017  54
  -4   2 -15 185.962 164.190  41
  -4   2 -15-108.011 113.872  54
   4  -2  15-286.880 154.695  31
  -4   2 -16 117.751 92.7210  54
   4  -2  16 194.303 115.538  31
  -4   1  15-6.42829 206.242  51
  -4   1  14 882.907 283.213  51
  -4   1  13 16191.3 943.507  51
  -4   1  13 18208.6 973.034  35
  -4   1  12-17.8343 193.918  51
  -4   1  12 79.8622 260.653  35
  -4   1  11 560.458 277.234  51
  -4   1  11 728.795 333.567  35
  -4   1  10 21687.7 1107.42  51
   4  -1 -10 21772.5 1944.46   9
  -4   1  10 24606.8 1191.20  35
  -4   1  10 23258.2 1204.50  33
  -4   1   9 119.532 251.565  33
  -4   1   9 251.261 242.257  51
   4  -1  -9-1044.40 452.653  11
   4  -1  -9-939.003 462.520   9
  -4   1   9 66.4240 267.245  35
   4  -1  -9-225.617 199.857  18
   4  -1  -8 6287.58 970.744  18
  -4   1   8 6181.49 598.275  51
  -4   1   8 6437.94 572.024  53
   4  -1  -8 5789.90 1020.06  11
  -4   1   8 5982.63 621.520  35
  -4   1   8 5940.08 623.357  33
   4  -1  -7 2830.46 702.886  18
  -4   1   7 2343.81 393.162  53
   4  -1  -7 2719.56 725.700  11
  -4   1   7 1248.13 439.357   3
  -4   1   7 2467.32 389.267  51
  -4   1   7 1992.35 389.394  35
  -4   1   7 1814.82 382.316  33
  -4   1   6 3749.39 485.663  53
  -4   1   6 3661.94 400.554  54
  -4   1   6 4989.75 788.750   3
   4  -1  -6 4271.28 841.701  11
  -4   1   6 4512.12 476.180  51
  -4   1   6 3898.04 486.118  35
  -4   1   6 3826.35 459.454  33
  -4   1   5 2797.23 348.288  54
  -4   1   5 3391.95 443.965  53
  -4   1   5 3150.12 401.488  51
   4  -1  -5 3727.43 810.537  11
   4  -1  -5 4486.76 768.393   5
  -4   1   5 3860.55 766.879   3
  -4   1   5 3855.61 464.522  35
  -4   1   5 3644.35 452.781  33
   4  -1  -5 3641.59 425.757  28
  -4   1   4 755.371 223.839  51
   4  -1  -4 1015.87 269.439  28
  -4   1   4 623.004 205.686  35
  -4   1   4 1022.83 300.794  53
  -4   1   4 852.924 224.287  54
   4  -1  -4 902.372 550.371  11
   4  -1  -4 1646.79 468.730   5
  -4   1   4 933.196 372.789   3
  -4   1   3 10603.3 641.850  54
  -4   1   3 10459.1 702.354  53
   4  -1  -3 10269.1 1256.99  11
   4  -1  -3 10440.8 1159.16   5
  -4   1   3 10683.1 1173.11   3
  -4   1   3 9409.49 633.077  35
   4  -1  -3 10765.0 697.674  28
  -4   1   2 38921.5 1287.01  49
  -4   1   2 37940.3 1194.08  54
  -4   1   2 39734.5 1319.60  53
   4  -1  -2 38588.5 2332.87  11
   4  -1  -2 39302.0 2178.10   5
  -4   1   2 41959.6 2297.30   3
   4  -1  -2 39720.7 1300.36  28
   4  -1  -1 2497.96 373.739  28
   4  -1  -1 3014.38 643.403   5
  -4   1   1 2397.60 597.587   3
  -4   1   1 2476.12 359.719  53
  -4   1   1 3069.48 371.516  54
  -4   1   1 3374.58 400.044  49
[truncated: 166,052 more chars]
