# Supplementary material for: A supercharged molecular motor operating by constitutional alteration and proton transfer
Source: Nat Chem. 2026 Jun 3;18(7):1186–94. doi: 10.1038/s41557-026-02141-6 (PMC13322973; doi:10.1038/s41557-026-02141-6)
Supplement: Supplementary file 3 — Crystallographic data for compound C-1, CCDC 2307158. [file 41557_2026_2141_MOESM3_ESM.cif]

data_22dub_pb01r
_audit_creation_date               2023-03-16
_audit_creation_method
;
Olex2 1.5
(compiled 2023.03.06 svn.rbb2c1857 for OlexSys, GUI svn.r6748)
;
_shelx_SHELXL_version_number       '2018/3'
loop_
  _audit_author_name
  _audit_author_email
  _audit_author_address
 'Biswas, P.' pronay.biswas@fau.de
;
OC1-Dube
DCP
;
 'F.H., P.G.' ? ?

_audit_contact_author_address      ?
_audit_contact_author_email        ?
_audit_contact_author_name         ''
_audit_contact_author_phone        ?
_publ_contact_author_id_orcid      ?
_publ_section_references
;
D. Kratzert, I. Krossing, (2018), J. Appl. Cryst. 51, 928-934. 

Dolomanov, O.V., Bourhis, L.J., Gildea, R.J, Howard, J.A.K. & Puschmann, H.
 (2009), J. Appl. Cryst. 42, 339-341.

Kratzert, D., Holstein, J.J. & Krossing, I. (2015). J. Appl. Cryst. 48, 933-938.

Sheldrick, G.M. (2015). Acta Cryst. A71, 3-8.

Sheldrick, G.M. (2015). Acta Cryst. C71, 3-8.
;
_chemical_name_common              ?
_chemical_name_systematic          PKB-112-c
_chemical_formula_moiety           'C22 H21 Br O4 S, 0.25(C7 H16)'
_chemical_formula_sum              'C23.75 H25 Br O4 S'
_chemical_formula_weight           486.41
_chemical_melting_point            ?
_chemical_oxdiff_formula           'C22 H21 Br O4 S'
loop_
  _atom_type_symbol
  _atom_type_description
  _atom_type_scat_dispersion_real
  _atom_type_scat_dispersion_imag
  _atom_type_scat_source
 'C' 'C' 0.0181 0.0091 'International Tables Vol C Tables 4.2.6.8 and 6.1.1.4'
 'H' 'H' 0.0000 0.0000 'International Tables Vol C Tables 4.2.6.8 and 6.1.1.4'
 'Br' 'Br' -0.6763 1.2805
 'International Tables Vol C Tables 4.2.6.8 and 6.1.1.4'
 'O' 'O' 0.0492 0.0322 'International Tables Vol C Tables 4.2.6.8 and 6.1.1.4'
 'S' 'S' 0.3331 0.5567 'International Tables Vol C Tables 4.2.6.8 and 6.1.1.4'

_shelx_space_group_comment
;
The symmetry employed for this shelxl refinement is uniquely defined
by the following loop, which should always be used as a source of
symmetry information in preference to the above space-group names.
They are only intended as comments.
;
_space_group_crystal_system        'triclinic'
_space_group_IT_number             2
_space_group_name_H-M_alt          'P -1'
_space_group_name_Hall             '-P 1'
loop_
  _space_group_symop_operation_xyz
 'x, y, z'
 '-x, -y, -z'

_cell_length_a                     9.7933(2)
_cell_length_b                     10.9120(2)
_cell_length_c                     20.7705(5)
_cell_angle_alpha                  99.152(2)
_cell_angle_beta                   99.978(2)
_cell_angle_gamma                  91.695(2)
_cell_volume                       2154.50(8)
_cell_formula_units_Z              4
_cell_measurement_reflns_used      16096
_cell_measurement_temperature      100.00(10)
_cell_measurement_theta_max        76.9150
_cell_measurement_theta_min        4.1180
_shelx_estimated_absorpt_T_max     0.950
_shelx_estimated_absorpt_T_min     0.742
_exptl_absorpt_coefficient_mu      3.739
_exptl_absorpt_correction_T_max    1.000
_exptl_absorpt_correction_T_min    0.914
_exptl_absorpt_correction_type     gaussian
_exptl_absorpt_process_details
;
CrysAlisPro 1.171.42.84a (Rigaku Oxford Diffraction, 2023)
Numerical absorption correction based on gaussian integration over
a multifaceted crystal model
Empirical absorption correction using spherical harmonics,
implemented in SCALE3 ABSPACK scaling algorithm.
;
_exptl_absorpt_special_details     ?
_exptl_crystal_colour              'clear light orange'
_exptl_crystal_colour_lustre       clear
_exptl_crystal_colour_modifier     light
_exptl_crystal_colour_primary      orange
_exptl_crystal_density_diffrn      1.500
_exptl_crystal_density_meas        ?
_exptl_crystal_density_method      ?
_exptl_crystal_description         needle
_exptl_crystal_F_000               1002
loop_
  _exptl_crystal_face_index_h
  _exptl_crystal_face_index_k
  _exptl_crystal_face_index_l
  _exptl_crystal_face_perp_dist
 0 -7 -2 0.0070
 0 7 2 0.0070
 -6 0 1 0.0365
 6 0 -1 0.0465
 0 0 13 0.0076
 0 0 -13 0.0076

_exptl_crystal_preparation         ?
_exptl_crystal_recrystallization_method 
 'The material was recrystallised from a mixture of ethylacetate and heptane  by slow evaporation'
_exptl_crystal_size_max            0.085
_exptl_crystal_size_mid            0.021
_exptl_crystal_size_min            0.014
loop_
  _exptl_oxdiff_crystal_face_indexfrac_h
  _exptl_oxdiff_crystal_face_indexfrac_k
  _exptl_oxdiff_crystal_face_indexfrac_l
  _exptl_oxdiff_crystal_face_x
  _exptl_oxdiff_crystal_face_y
  _exptl_oxdiff_crystal_face_z
 0.0462 -6.6692 -2.3332 -0.3533 -0.1919 -0.9156
 -0.0462 6.6692 2.3332 0.3533 0.1919 0.9156
 -6.3238 0.1015 1.0374 -0.8184 -0.4445 0.3642
 6.3238 -0.1015 -1.0374 0.8184 0.4445 -0.3642
 -0.0288 -0.1879 13.1574 0.6287 -0.7359 0.2513
 0.0288 0.1879 -13.1574 -0.6287 0.7359 -0.2513

_exptl_transmission_factor_max     ?
_exptl_transmission_factor_min     ?
_diffrn_reflns_av_R_equivalents    0.0370
_diffrn_reflns_av_unetI/netI       0.0313
_diffrn_reflns_Laue_measured_fraction_full  0.999
_diffrn_reflns_Laue_measured_fraction_max  0.999
_diffrn_reflns_limit_h_max         11
_diffrn_reflns_limit_h_min         -11
_diffrn_reflns_limit_k_max         13
_diffrn_reflns_limit_k_min         -11
_diffrn_reflns_limit_l_max         24
_diffrn_reflns_limit_l_min         -24
_diffrn_reflns_number              32586
_diffrn_reflns_point_group_measured_fraction_full  0.999
_diffrn_reflns_point_group_measured_fraction_max  0.999
_diffrn_reflns_theta_full          67.066
_diffrn_reflns_theta_max           67.066
_diffrn_reflns_theta_min           2.190
_diffrn_ambient_environment        N~2~
_diffrn_ambient_temperature        100.00(10)
_diffrn_detector                   'Hybrid Pixel Array Detector'
_diffrn_detector_area_resol_mean   10.0000
_diffrn_detector_type              'HyPix-Arc 100'
_diffrn_measured_fraction_theta_full  0.999
_diffrn_measured_fraction_theta_max  0.999
_diffrn_measurement_details
;
List of Runs (angles in degrees, time in seconds):

  # Type    Start    End  Width  t~exp~   \w     \q     \k     \f   Frames
--------------------------------------------------------------------------
  1  \w    -53.00 -11.00   0.50    1.00    --    0.00 123.00  -0.95   84
  2  \w    -40.00 -10.00   0.50    1.00    --   12.00 121.00 -46.66   60
  3  \w    -27.00  28.00   0.50    1.00    --  -50.79  19.00-150.00  110
  4  \w    -42.00  28.00   0.50    1.00    --  -50.79  37.00 -30.00  140
  5  \w   -130.00 -33.00   0.50    1.00    --  -50.79 -37.00-150.00  194
  6  \w    -51.00  -2.00   0.50    4.00    --  -80.42  45.00  60.00   98
  7  \w    -35.00  -1.00   0.50    4.00    --  -80.42  30.00-150.00   68
  8  \w    -51.00  -2.00   0.50    4.00    --  -80.42  45.00   0.00   98
  9  \w    -35.00  -1.00   0.50    4.00    --  -80.42  30.00-180.00   68
 10  \w   -157.00 -62.00   0.50    4.00    --  -88.50 -77.00 -67.98  190
 11  \w     16.00  51.00   0.50    4.00    --   93.84 -45.00  30.00   70
 12  \w     16.00  51.00   0.50    4.00    --   93.84 -45.00-150.00   70
 13  \w     95.00 166.00   0.50    4.00    --   93.84 125.00-120.00  142
 14  \w     95.00 166.00   0.50    4.00    --   93.84 125.00 150.00  142
 15  \w     78.00 172.00   0.50    4.00    --   93.84  45.00 -30.00  188
 16  \w     16.00  51.00   0.50    4.00    --   93.84 -45.00-120.00   70
 17  \w     16.00  51.00   0.50    4.00    --   93.84 -45.00 120.00   70
 18  \w     22.00 106.00   0.50    4.00    --   93.84-104.00  80.00  168
 19  \w     26.00 106.00   0.50    4.00    --   93.84 -94.00 -60.00  160
 20  \w     16.00  51.00   0.50    4.00    --   93.84 -45.00-180.00   70
 21  \w     26.00 106.00   0.50    4.00    --   93.84 -94.00-180.00  160
 22  \w     34.00 107.00   0.50    4.00    --  105.71-104.00  80.00  146
 23  \w     89.00 178.00   0.50    4.00    --  105.71  45.00   0.00  178
 24  \w     38.00 105.00   0.50    4.00    --  105.71 -94.00-120.00  134
 25  \w     85.00 178.00   0.50    4.00    --  105.71  30.00 -90.00  186
 26  \w     38.00 105.00   0.50    4.00    --  105.71 -94.00 150.00  134
 27  \w     38.00 105.00   0.50    4.00    --  105.71 -94.00   0.00  134
 28  \w     31.00  71.00   0.50    4.00    --  105.71 -61.00  60.00   80
 29  \w      1.00  27.00   0.50    1.00    --   40.00  98.00  51.56   52
 30  \w     13.00  41.00   0.50    1.00    --   48.00  92.00 -28.18   56
 31  \w     38.00 133.00   0.50    1.00    --   64.00  75.00  68.58  190
 32  \w     41.00 137.00   0.50    1.00    --   68.00  77.00 147.63  192
 33  \w   -149.00 -54.00   0.50    4.00    --  -80.00 -76.00-142.52  190
 34  \w     73.00 173.00   0.50    4.00    --   93.84  30.00 120.00  200
;
_diffrn_measurement_device         'four-circle diffractometer'
_diffrn_measurement_device_type    'XtaLAB Synergy S, Dualflex, HyPix-Arc 100'
_diffrn_measurement_method         '\w scans'
_diffrn_orient_matrix_type        
 'CrysAlisPro convention (1999,Acta A55,543-557)'
_diffrn_orient_matrix_UB_11        0.1379781000
_diffrn_orient_matrix_UB_12        0.0369158000
_diffrn_orient_matrix_UB_13        0.0486139000
_diffrn_orient_matrix_UB_21        0.0620308000
_diffrn_orient_matrix_UB_22        0.0484828000
_diffrn_orient_matrix_UB_23        -0.0551020000
_diffrn_orient_matrix_UB_31        -0.0520984000
_diffrn_orient_matrix_UB_32        0.1296411000
_diffrn_orient_matrix_UB_33        0.0208395000
_diffrn_radiation_monochromator    mirror
_diffrn_radiation_probe            x-ray
_diffrn_radiation_type             'Cu K\a'
_diffrn_radiation_wavelength       1.54184
_diffrn_source                     'micro-focus sealed X-ray tube'
_diffrn_source_type                'PhotonJet (Cu) X-ray Source'
_reflns_Friedel_coverage           0.000
_reflns_Friedel_fraction_full      .
_reflns_Friedel_fraction_max       .
_reflns_number_gt                  6792
_reflns_number_total               7683
_reflns_special_details
;
 Reflections were merged by SHELXL according to the crystal
 class for the calculation of statistics and refinement.
 
 _reflns_Friedel_fraction is defined as the number of unique
 Friedel pairs measured divided by the number that would be
 possible theoretically, ignoring centric projections and
 systematic absences.
;
_reflns_threshold_expression       'I > 2\s(I)'
_computing_cell_refinement         'CrysAlisPro 1.171.42.84a (Rigaku OD, 2023)'
_computing_data_collection         'CrysAlisPro 1.171.42.84a (Rigaku OD, 2023)'
_computing_data_reduction          'CrysAlisPro 1.171.42.84a (Rigaku OD, 2023)'
_computing_molecular_graphics      'Olex2 1.5 (Dolomanov et al., 2009)'
_computing_publication_material    'Olex2 1.5 (Dolomanov et al., 2009)'
_computing_structure_refinement    'SHELXL 2018/3 (Sheldrick, 2015)'
_computing_structure_solution      'SHELXT 2018/2 (Sheldrick, 2018)'
_refine_diff_density_max           0.428
_refine_diff_density_min           -0.346
_refine_diff_density_rms           0.052
_refine_ls_extinction_coef         .
_refine_ls_extinction_method       none
_refine_ls_goodness_of_fit_ref     1.007
_refine_ls_hydrogen_treatment      constr
_refine_ls_matrix_type             full
_refine_ls_number_parameters       580
_refine_ls_number_reflns           7683
_refine_ls_number_restraints       105
_refine_ls_R_factor_all            0.0323
_refine_ls_R_factor_gt             0.0265
_refine_ls_restrained_S_all        1.003
_refine_ls_shift/su_max            0.003
_refine_ls_shift/su_mean           0.000
_refine_ls_structure_factor_coef   Fsqd
_refine_ls_weighting_details      
 'w=1/[\s^2^(Fo^2^)+(0.0258P)^2^+1.4233P] where P=(Fo^2^+2Fc^2^)/3'
_refine_ls_weighting_scheme        calc
_refine_ls_wR_factor_gt            0.0610
_refine_ls_wR_factor_ref           0.0632
_refine_special_details            ?
_olex2_refinement_description
;
1. Fixed Uiso
 At 1.2 times of:
  All C(H) groups, All C(H,H) groups
 At 1.5 times of:
  All C(H,H,H) groups, All O(H) groups
2. Restrained distances
 C106-C105 = C105-C104 = C104-C103 = C103-C102 = C102-C101 = C101-C100
 1.52 with sigma of 0.02
 C105-C103 = C103-C101
 2.55 with sigma of 0.04
 C104-C102 = C102-C100
 2.54 with sigma of 0.04
 C106-C104
 2.53 with sigma of 0.04
 C106-C105 \\sim C105-C104 \\sim C104-C103 \\sim C103-C102 \\sim C102-C101
\\sim C101-C100
 with sigma of 0.02
 C106-C104 \\sim C104-C102 \\sim C105-C103 \\sim C103-C101 \\sim C102-C100
 with sigma of 0.02
3. Uiso/Uaniso restraints and constraints
C100 \\sim C101 \\sim C102 \\sim C103 \\sim C104 \\sim C105 \\sim C106: within
2A with sigma of 0.04 and sigma for terminal atoms of 0.08 within 2A
4. Rigid body (RIGU) restrains
 C100, C101, C102, C103, C104, C105, C106
 with sigma for 1-2 distances of 0.004 and sigma for 1-3 distances of 0.004
5. Others
 Fixed Sof: C100(0.5) H10A(0.5) H10B(0.5) H10C(0.5) C101(0.5) H10D(0.5)
 H10E(0.5) C102(0.5) H10F(0.5) H10G(0.5) C103(0.5) H10H(0.5) H10I(0.5)
 C104(0.5) H10J(0.5) H10K(0.5) C105(0.5) H10L(0.5) H10M(0.5) C106(0.5)
 H10N(0.5) H10O(0.5) H10P(0.5)
6.a Ternary CH refined with riding coordinates:
 C1(H1), C1A(H1A)
6.b Secondary CH2 refined with riding coordinates:
 C23(H23A,H23B), C23A(H23C,H23D), C101(H10D,H10E), C102(H10F,H10G), C103(H10H,
 H10I), C104(H10J,H10K), C105(H10L,H10M)
6.c Aromatic/amide H refined with riding coordinates:
 C15(H15), C16(H16), C17(H17), C26(H26), C27(H27), C15A(H15A), C16A(H16A),
 C17A(H17A), C26A(H26A), C27A(H27A)
6.d Idealised Me refined as rotating group:
 C30(H30A,H30B,H30C), C31(H31A,H31B,H31C), C32(H32A,H32B,H32C), C33(H33A,H33B,
 H33C), C30A(H30D,H30E,H30F), C31A(H31D,H31E,H31F), C32A(H32D,H32E,H32F),
 C33A(H33D,H33E,H33F), C100(H10A,H10B,H10C), C106(H10N,H10O,H10P)
6.e Idealised tetrahedral OH refined as rotating group:
 O2(H2), O2A(H2A)
;
_atom_sites_solution_hydrogens     geom
_atom_sites_solution_primary       dual
_atom_sites_solution_secondary     ?
loop_
  _atom_site_label
  _atom_site_type_symbol
  _atom_site_fract_x
  _atom_site_fract_y
  _atom_site_fract_z
  _atom_site_U_iso_or_equiv
  _atom_site_adp_type
  _atom_site_occupancy
  _atom_site_site_symmetry_order
  _atom_site_calc_flag
  _atom_site_refinement_flags_posn
  _atom_site_refinement_flags_adp
  _atom_site_refinement_flags_occupancy
  _atom_site_disorder_assembly
  _atom_site_disorder_group
 Br1 Br 1.33776(2) 1.06184(2) 0.55831(2) 0.02475(6) Uani 1 1 d . . . . .
 S12 S 1.25091(5) 0.94050(4) 0.39704(2) 0.01689(10) Uani 1 1 d . . . . .
 O1 O 0.96751(14) 0.67490(12) 0.32707(7) 0.0225(3) Uani 1 1 d . . . . .
 O2 O 1.39289(13) 0.89160(12) 0.28402(7) 0.0186(3) Uani 1 1 d . . . . .
 H2 H 1.406434 0.823327 0.297193 0.028 Uiso 1 1 calc R U . . .
 O3 O 1.11334(15) 0.65973(14) 0.04529(7) 0.0274(3) Uani 1 1 d . . . . .
 O4 O 0.83129(13) 0.82340(13) 0.24992(7) 0.0220(3) Uani 1 1 d . . . . .
 C1 C 1.2475(2) 1.01026(19) 0.21614(10) 0.0212(4) Uani 1 1 d . . . . .
 H1 H 1.157025 1.005268 0.184667 0.025 Uiso 1 1 calc R U . . .
 C11 C 1.13444(19) 0.84472(17) 0.33178(9) 0.0167(4) Uani 1 1 d . . . . .
 C13 C 1.15962(19) 0.89801(17) 0.45650(9) 0.0161(4) Uani 1 1 d . . . . .
 C14 C 1.18567(19) 0.94518(17) 0.52363(10) 0.0178(4) Uani 1 1 d . . . . .
 C15 C 1.1011(2) 0.90764(18) 0.56461(10) 0.0205(4) Uani 1 1 d . . . . .
 H15 H 1.116673 0.943205 0.610269 0.025 Uiso 1 1 calc R U . . .
 C16 C 0.9929(2) 0.81742(19) 0.53889(10) 0.0222(4) Uani 1 1 d . . . . .
 H16 H 0.935456 0.791358 0.567245 0.027 Uiso 1 1 calc R U . . .
 C17 C 0.9690(2) 0.76604(18) 0.47256(10) 0.0207(4) Uani 1 1 d . . . . .
 H17 H 0.897057 0.703047 0.455357 0.025 Uiso 1 1 calc R U . . .
 C18 C 1.05129(19) 0.80734(17) 0.43102(10) 0.0175(4) Uani 1 1 d . . . . .
 C19 C 1.03868(19) 0.76617(17) 0.35925(10) 0.0172(4) Uani 1 1 d . . . . .
 C21 C 1.14051(19) 0.83988(17) 0.26683(9) 0.0165(4) Uani 1 1 d . . . . .
 C22 C 1.26610(19) 0.88160(18) 0.23844(9) 0.0168(4) Uani 1 1 d . . . . .
 C23 C 1.2611(2) 0.77598(18) 0.17795(10) 0.0190(4) Uani 1 1 d . . . . .
 H23A H 1.301593 0.805665 0.142332 0.023 Uiso 1 1 calc R U . . .
 H23B H 1.310908 0.703655 0.191067 0.023 Uiso 1 1 calc R U . . .
 C24 C 1.1080(2) 0.74407(18) 0.15656(10) 0.0184(4) Uani 1 1 d . . . . .
 C25 C 1.0357(2) 0.69212(19) 0.09407(10) 0.0218(4) Uani 1 1 d . . . . .
 C26 C 0.8918(2) 0.6760(2) 0.08534(10) 0.0262(5) Uani 1 1 d . . . . .
 H26 H 0.840896 0.637189 0.043519 0.031 Uiso 1 1 calc R U . . .
 C27 C 0.8211(2) 0.7158(2) 0.13690(10) 0.0245(4) Uani 1 1 d . . . . .
 H27 H 0.722719 0.704441 0.129508 0.029 Uiso 1 1 calc R U . . .
 C28 C 0.8921(2) 0.77174(18) 0.19902(10) 0.0193(4) Uani 1 1 d . . . . .
 C29 C 1.0384(2) 0.78003(17) 0.20915(9) 0.0173(4) Uani 1 1 d . . . . .
 C30 C 1.3625(2) 1.0450(2) 0.17977(11) 0.0300(5) Uani 1 1 d . . . . .
 H30A H 1.453191 1.042221 0.207979 0.045 Uiso 1 1 calc R U . . .
 H30B H 1.350845 1.129160 0.169567 0.045 Uiso 1 1 calc R U . . .
 H30C H 1.357027 0.985948 0.138468 0.045 Uiso 1 1 calc R U . . .
 C31 C 1.2413(2) 1.11245(19) 0.27450(11) 0.0266(5) Uani 1 1 d . . . . .
 H31A H 1.163485 1.092892 0.295832 0.040 Uiso 1 1 calc R U . . .
 H31B H 1.228193 1.191968 0.258660 0.040 Uiso 1 1 calc R U . . .
 H31C H 1.328304 1.118295 0.306578 0.040 Uiso 1 1 calc R U . . .
 C32 C 1.0421(2) 0.6482(2) -0.02195(10) 0.0300(5) Uani 1 1 d . . . . .
 H32A H 1.109804 0.639221 -0.051816 0.045 Uiso 1 1 calc R U . . .
 H32B H 0.990861 0.722718 -0.027556 0.045 Uiso 1 1 calc R U . . .
 H32C H 0.977067 0.574880 -0.032468 0.045 Uiso 1 1 calc R U . . .
 C33 C 0.6841(2) 0.8066(2) 0.24296(12) 0.0290(5) Uani 1 1 d . . . . .
 H33A H 0.639288 0.844779 0.205719 0.043 Uiso 1 1 calc R U . . .
 H33B H 0.654959 0.845885 0.283796 0.043 Uiso 1 1 calc R U . . .
 H33C H 0.656974 0.717506 0.234575 0.043 Uiso 1 1 calc R U . . .
 Br1A Br 0.84006(2) 0.51676(2) 0.57280(2) 0.02443(6) Uani 1 1 d . . . . .
 S12A S 0.74296(4) 0.47811(4) 0.40969(2) 0.01554(10) Uani 1 1 d . . . . .
 O1A O 0.45220(14) 0.65414(12) 0.31868(7) 0.0208(3) Uani 1 1 d . . . . .
 O2A O 0.88011(13) 0.41402(12) 0.30310(6) 0.0183(3) Uani 1 1 d . . . . .
 H2A H 0.894832 0.491305 0.307022 0.027 Uiso 1 1 calc R U . . .
 O3A O 0.61953(16) 0.38172(19) 0.04913(7) 0.0422(5) Uani 1 1 d . . . . .
 O4A O 0.31811(13) 0.44160(13) 0.25368(7) 0.0202(3) Uani 1 1 d . . . . .
 C1A C 0.7312(2) 0.23327(18) 0.25257(10) 0.0211(4) Uani 1 1 d . . . . .
 H1A H 0.664254 0.202879 0.210499 0.025 Uiso 1 1 calc R U . . .
 C11A C 0.62280(18) 0.50367(17) 0.33891(9) 0.0154(4) Uani 1 1 d . . . . .
 C13A C 0.65193(19) 0.57059(17) 0.46241(9) 0.0158(4) Uani 1 1 d . . . . .
 C14A C 0.6845(2) 0.59224(18) 0.53117(10) 0.0182(4) Uani 1 1 d . . . . .
 C15A C 0.6051(2) 0.66805(18) 0.56779(10) 0.0223(4) Uani 1 1 d . . . . .
 H15A H 0.627571 0.682463 0.614835 0.027 Uiso 1 1 calc R U . . .
 C16A C 0.4921(2) 0.72344(18) 0.53574(10) 0.0229(4) Uani 1 1 d . . . . .
 H16A H 0.437260 0.774860 0.561078 0.027 Uiso 1 1 calc R U . . .
 C17A C 0.4597(2) 0.70391(18) 0.46739(10) 0.0201(4) Uani 1 1 d . . . . .
 H17A H 0.383115 0.742206 0.445607 0.024 Uiso 1 1 calc R U . . .
 C18A C 0.54000(19) 0.62759(17) 0.43057(9) 0.0166(4) Uani 1 1 d . . . . .
 C19A C 0.52532(19) 0.59965(17) 0.35813(10) 0.0166(4) Uani 1 1 d . . . . .
 C21A C 0.62949(19) 0.44530(17) 0.27697(9) 0.0154(4) Uani 1 1 d . . . . .
 C22A C 0.75503(19) 0.37628(18) 0.25791(9) 0.0161(4) Uani 1 1 d . . . . .
 C23A C 0.7568(2) 0.40940(19) 0.18803(9) 0.0196(4) Uani 1 1 d . . . . .
 H23C H 0.809913 0.489308 0.190882 0.024 Uiso 1 1 calc R U . . .
 H23D H 0.796807 0.343220 0.159792 0.024 Uiso 1 1 calc R U . . .
 C24A C 0.6052(2) 0.41874(19) 0.16236(10) 0.0216(4) Uani 1 1 d . . . . .
 C25A C 0.5378(2) 0.4009(2) 0.09708(11) 0.0326(5) Uani 1 1 d . . . . .
 C26A C 0.3939(2) 0.4047(3) 0.08445(11) 0.0439(7) Uani 1 1 d . . . . .
 H26A H 0.346025 0.395241 0.039916 0.053 Uiso 1 1 calc R U . . .
 C27A C 0.3190(2) 0.4221(2) 0.13593(11) 0.0341(6) Uani 1 1 d . . . . .
 H27A H 0.220720 0.423544 0.125901 0.041 Uiso 1 1 calc R U . . .
 C28A C 0.3848(2) 0.43725(19) 0.20157(10) 0.0206(4) Uani 1 1 d . . . . .
 C29A C 0.53148(19) 0.44056(18) 0.21462(9) 0.0173(4) Uani 1 1 d . . . . .
 C30A C 0.8666(2) 0.1686(2) 0.24741(12) 0.0303(5) Uani 1 1 d . . . . .
 H30D H 0.905848 0.193137 0.210737 0.045 Uiso 1 1 calc R U . . .
 H30E H 0.847494 0.078217 0.239251 0.045 Uiso 1 1 calc R U . . .
 H30F H 0.933014 0.192928 0.288946 0.045 Uiso 1 1 calc R U . . .
 C31A C 0.6683(2) 0.1954(2) 0.30912(11) 0.0253(5) Uani 1 1 d . . . . .
 H31D H 0.730388 0.225820 0.351360 0.038 Uiso 1 1 calc R U . . .
 H31E H 0.656170 0.104511 0.302839 0.038 Uiso 1 1 calc R U . . .
 H31F H 0.577902 0.231353 0.309527 0.038 Uiso 1 1 calc R U . . .
 C32A C 0.5512(3) 0.3284(3) -0.01628(11) 0.0451(7) Uani 1 1 d . . . . .
 H32D H 0.620258 0.312477 -0.045106 0.068 Uiso 1 1 calc R U . . .
 H32E H 0.485304 0.386208 -0.033693 0.068 Uiso 1 1 calc R U . . .
 H32F H 0.501138 0.250047 -0.014903 0.068 Uiso 1 1 calc R U . . .
 C33A C 0.1701(2) 0.4485(2) 0.24067(11) 0.0265(5) Uani 1 1 d . . . . .
 H33D H 0.128194 0.375456 0.208792 0.040 Uiso 1 1 calc R U . . .
 H33E H 0.146536 0.524060 0.222256 0.040 Uiso 1 1 calc R U . . .
 H33F H 0.134362 0.450658 0.282063 0.040 Uiso 1 1 calc R U . . .
 C100 C 1.3137(10) -0.0270(15) -0.0591(6) 0.093(4) Uani 0.5 1 d D U P A -1
 H10A H 1.347886 -0.034203 -0.101083 0.139 Uiso 0.5 1 calc R U P A -1
 H10B H 1.343614 -0.096943 -0.036809 0.139 Uiso 0.5 1 calc R U P A -1
 H10C H 1.351270 0.051271 -0.030602 0.139 Uiso 0.5 1 calc R U P A -1
 C101 C 1.1582(7) -0.0289(7) -0.0725(3) 0.0586(18) Uani 0.5 1 d D U P A -1
 H10D H 1.120654 -0.110746 -0.098205 0.070 Uiso 0.5 1 calc R U P A -1
 H10E H 1.128322 0.035445 -0.099726 0.070 Uiso 0.5 1 calc R U P A -1
 C102 C 1.0979(6) -0.0051(7) -0.0086(3) 0.0441(19) Uani 0.5 1 d D U P A -1
 H10F H 1.127119 -0.069730 0.018487 0.053 Uiso 0.5 1 calc R U P A -1
 H10G H 1.135897 0.076565 0.017276 0.053 Uiso 0.5 1 calc R U P A -1
 C103 C 0.9417(6) -0.0061(7) -0.0223(3) 0.0455(15) Uani 0.5 1 d D U P A -1
 H10H H 0.904817 -0.086073 -0.050427 0.055 Uiso 0.5 1 calc R U P A -1
 H10I H 0.913555 0.061057 -0.047900 0.055 Uiso 0.5 1 calc R U P A -1
 C104 C 0.8751(7) 0.0110(8) 0.0390(3) 0.0475(19) Uani 0.5 1 d D U P A -1
 H10J H 0.908912 0.091816 0.067090 0.057 Uiso 0.5 1 calc R U P A -1
 H10K H 0.902023 -0.055709 0.065127 0.057 Uiso 0.5 1 calc R U P A -1
 C105 C 0.7169(7) 0.0068(7) 0.0195(3) 0.0590(17) Uani 0.5 1 d D U P A -1
 H10L H 0.690622 0.069824 -0.009111 0.071 Uiso 0.5 1 calc R U P A -1
 H10M H 0.682911 -0.075986 -0.006187 0.071 Uiso 0.5 1 calc R U P A -1
 C106 C 0.6494(10) 0.0317(13) 0.0797(4) 0.064(2) Uani 0.5 1 d D U P A -1
 H10N H 0.548270 0.026458 0.065848 0.096 Uiso 0.5 1 calc R U P A -1
 H10O H 0.680035 0.115126 0.104227 0.096 Uiso 0.5 1 calc R U P A -1
 H10P H 0.676038 -0.030126 0.108303 0.096 Uiso 0.5 1 calc R U P A -1

loop_
  _atom_site_aniso_label
  _atom_site_aniso_U_11
  _atom_site_aniso_U_22
  _atom_site_aniso_U_33
  _atom_site_aniso_U_23
  _atom_site_aniso_U_13
  _atom_site_aniso_U_12
 Br1 0.01969(11) 0.02876(12) 0.02184(11) -0.00184(9) -0.00011(8) -0.00762(8)
 S12 0.0132(2) 0.0191(2) 0.0171(2) 0.00139(18) 0.00123(17) -0.00337(17)
 O1 0.0215(7) 0.0180(7) 0.0253(7) -0.0003(6) 0.0014(6) -0.0049(6)
 O2 0.0117(6) 0.0212(7) 0.0212(7) 0.0031(6) -0.0008(5) -0.0003(5)
 O3 0.0239(8) 0.0387(9) 0.0160(7) -0.0024(6) 0.0006(6) -0.0012(6)
 O4 0.0115(6) 0.0266(8) 0.0265(8) 0.0012(6) 0.0031(5) 0.0003(5)
 C1 0.0185(10) 0.0212(10) 0.0233(10) 0.0056(8) 0.0008(8) -0.0005(8)
 C11 0.0125(9) 0.0149(9) 0.0210(10) 0.0007(8) -0.0001(7) 0.0020(7)
 C13 0.0118(9) 0.0147(9) 0.0224(10) 0.0047(8) 0.0028(7) 0.0029(7)
 C14 0.0148(9) 0.0144(9) 0.0221(10) 0.0014(8) -0.0005(7) 0.0001(7)
 C15 0.0213(10) 0.0186(10) 0.0212(10) 0.0033(8) 0.0024(8) 0.0039(8)
 C16 0.0244(10) 0.0198(10) 0.0254(11) 0.0070(8) 0.0104(8) 0.0012(8)
 C17 0.0183(10) 0.0159(10) 0.0280(11) 0.0037(8) 0.0052(8) -0.0023(8)
 C18 0.0141(9) 0.0148(9) 0.0220(10) 0.0008(8) 0.0008(7) 0.0029(7)
 C19 0.0127(9) 0.0147(9) 0.0237(10) 0.0032(8) 0.0014(7) 0.0030(7)
 C21 0.0125(9) 0.0139(9) 0.0218(10) 0.0010(8) 0.0013(7) 0.0018(7)
 C22 0.0113(9) 0.0205(10) 0.0173(9) 0.0015(8) 0.0005(7) -0.0002(7)
 C23 0.0145(9) 0.0200(10) 0.0210(10) 0.0003(8) 0.0021(7) 0.0003(8)
 C24 0.0158(9) 0.0164(10) 0.0212(10) 0.0018(8) -0.0007(8) -0.0012(7)
 C25 0.0212(10) 0.0232(11) 0.0195(10) 0.0013(8) 0.0017(8) -0.0007(8)
 C26 0.0228(11) 0.0305(12) 0.0206(10) 0.0007(9) -0.0052(8) -0.0048(9)
 C27 0.0140(10) 0.0295(11) 0.0277(11) 0.0053(9) -0.0021(8) -0.0021(8)
 C28 0.0152(9) 0.0192(10) 0.0229(10) 0.0041(8) 0.0017(8) 0.0004(8)
 C29 0.0165(9) 0.0153(9) 0.0185(10) 0.0017(8) 0.0000(7) -0.0003(7)
 C30 0.0309(12) 0.0291(12) 0.0307(12) 0.0074(10) 0.0066(9) -0.0041(9)
 C31 0.0305(12) 0.0191(11) 0.0314(12) 0.0065(9) 0.0066(9) 0.0030(9)
 C32 0.0350(12) 0.0354(13) 0.0164(10) 0.0009(9) 0.0000(9) -0.0029(10)
 C33 0.0139(10) 0.0366(13) 0.0358(12) 0.0030(10) 0.0057(9) -0.0001(9)
 Br1A 0.02128(11) 0.03141(13) 0.01852(11) 0.00500(9) -0.00270(8) 0.00033(9)
 S12A 0.0119(2) 0.0187(2) 0.0147(2) 0.00108(18) 0.00027(16) 0.00186(17)
 O1A 0.0186(7) 0.0199(7) 0.0237(7) 0.0058(6) 0.0004(6) 0.0044(6)
 O2A 0.0112(6) 0.0210(7) 0.0200(7) 0.0003(6) -0.0016(5) -0.0002(5)
 O3A 0.0250(8) 0.0857(14) 0.0138(8) 0.0035(8) 0.0026(6) 0.0009(9)
 O4A 0.0101(6) 0.0294(8) 0.0208(7) 0.0045(6) 0.0019(5) 0.0002(5)
 C1A 0.0185(10) 0.0193(10) 0.0244(11) 0.0007(8) 0.0032(8) 0.0006(8)
 C11A 0.0114(9) 0.0162(9) 0.0182(9) 0.0048(8) -0.0001(7) -0.0011(7)
 C13A 0.0132(9) 0.0126(9) 0.0210(10) 0.0014(7) 0.0033(7) -0.0030(7)
 C14A 0.0167(9) 0.0177(10) 0.0193(10) 0.0027(8) 0.0016(7) -0.0030(8)
 C15A 0.0285(11) 0.0182(10) 0.0197(10) 0.0005(8) 0.0066(8) -0.0054(8)
 C16A 0.0273(11) 0.0155(10) 0.0280(11) 0.0013(8) 0.0135(9) 0.0004(8)
 C17A 0.0183(10) 0.0143(9) 0.0292(11) 0.0043(8) 0.0075(8) 0.0010(8)
 C18A 0.0157(9) 0.0123(9) 0.0213(10) 0.0028(8) 0.0023(7) -0.0025(7)
 C19A 0.0123(9) 0.0139(9) 0.0227(10) 0.0024(8) 0.0022(7) -0.0024(7)
 C21A 0.0119(9) 0.0150(9) 0.0195(10) 0.0050(8) 0.0024(7) -0.0020(7)
 C22A 0.0109(9) 0.0205(10) 0.0155(9) 0.0014(8) -0.0001(7) -0.0003(7)
 C23A 0.0161(10) 0.0256(11) 0.0177(10) 0.0039(8) 0.0040(7) 0.0005(8)
 C24A 0.0168(10) 0.0275(11) 0.0195(10) 0.0042(8) 0.0002(8) 0.0001(8)
 C25A 0.0220(11) 0.0580(16) 0.0177(11) 0.0068(10) 0.0029(8) 0.0032(10)
 C26A 0.0222(12) 0.089(2) 0.0167(11) 0.0079(12) -0.0050(9) 0.0030(13)
 C27A 0.0137(10) 0.0609(16) 0.0256(12) 0.0069(11) -0.0021(8) 0.0025(10)
 C28A 0.0155(10) 0.0253(11) 0.0209(10) 0.0048(8) 0.0023(8) 0.0012(8)
 C29A 0.0143(9) 0.0189(10) 0.0182(10) 0.0038(8) 0.0005(7) 0.0002(7)
 C30A 0.0276(12) 0.0233(11) 0.0413(13) 0.0025(10) 0.0118(10) 0.0053(9)
 C31A 0.0278(11) 0.0205(11) 0.0268(11) 0.0052(9) 0.0020(9) 0.0003(9)
 C32A 0.0357(14) 0.078(2) 0.0170(11) -0.0017(12) 0.0024(10) -0.0006(13)
 C33A 0.0127(10) 0.0362(12) 0.0317(12) 0.0086(10) 0.0038(8) 0.0028(9)
 C100 0.089(6) 0.100(8) 0.082(10) -0.026(8) 0.038(6) -0.025(6)
 C101 0.084(5) 0.042(4) 0.048(4) -0.001(4) 0.016(4) -0.006(3)
 C102 0.058(5) 0.031(3) 0.036(5) -0.003(5) -0.004(4) 0.002(4)
 C103 0.063(4) 0.035(3) 0.036(4) 0.004(3) 0.004(3) 0.002(3)
 C104 0.071(4) 0.032(4) 0.036(5) -0.003(5) 0.010(4) -0.008(3)
 C105 0.080(4) 0.057(4) 0.037(3) -0.005(3) 0.015(3) -0.006(3)
 C106 0.081(6) 0.070(5) 0.038(4) -0.008(4) 0.017(4) -0.014(5)

_geom_special_details
;
 All esds (except the esd in the dihedral angle between two l.s. planes)
 are estimated using the full covariance matrix.  The cell esds are taken
 into account individually in the estimation of esds in distances, angles
 and torsion angles; correlations between esds in cell parameters are only
 used when they are defined by crystal symmetry.  An approximate (isotropic)
 treatment of cell esds is used for estimating esds involving l.s. planes.
;
loop_
  _geom_bond_atom_site_label_1
  _geom_bond_atom_site_label_2
  _geom_bond_distance
  _geom_bond_site_symmetry_2
  _geom_bond_publ_flag
 Br1 C14 1.8927(19) . ?
 S12 C11 1.7815(19) . ?
 S12 C13 1.7550(19) . ?
 O1 C19 1.229(2) . ?
 O2 H2 0.8400 . ?
 O2 C22 1.415(2) . ?
 O3 C25 1.378(3) . ?
 O3 C32 1.433(2) . ?
 O4 C28 1.356(2) . ?
 O4 C33 1.427(2) . ?
 C1 H1 1.0000 . ?
 C1 C22 1.553(3) . ?
 C1 C30 1.531(3) . ?
 C1 C31 1.522(3) . ?
 C11 C19 1.494(3) . ?
 C11 C21 1.353(3) . ?
 C13 C14 1.384(3) . ?
 C13 C18 1.400(3) . ?
 C14 C15 1.383(3) . ?
 C15 H15 0.9500 . ?
 C15 C16 1.398(3) . ?
 C16 H16 0.9500 . ?
 C16 C17 1.379(3) . ?
 C17 H17 0.9500 . ?
 C17 C18 1.393(3) . ?
 C18 C19 1.469(3) . ?
 C21 C22 1.540(3) . ?
 C21 C29 1.469(3) . ?
 C22 C23 1.557(3) . ?
 C23 H23A 0.9900 . ?
 C23 H23B 0.9900 . ?
 C23 C24 1.502(3) . ?
 C24 C25 1.390(3) . ?
 C24 C29 1.396(3) . ?
 C25 C26 1.392(3) . ?
 C26 H26 0.9500 . ?
 C26 C27 1.394(3) . ?
 C27 H27 0.9500 . ?
 C27 C28 1.391(3) . ?
 C28 C29 1.410(3) . ?
 C30 H30A 0.9800 . ?
 C30 H30B 0.9800 . ?
 C30 H30C 0.9800 . ?
 C31 H31A 0.9800 . ?
 C31 H31B 0.9800 . ?
 C31 H31C 0.9800 . ?
 C32 H32A 0.9800 . ?
 C32 H32B 0.9800 . ?
 C32 H32C 0.9800 . ?
 C33 H33A 0.9800 . ?
 C33 H33B 0.9800 . ?
 C33 H33C 0.9800 . ?
 Br1A C14A 1.8955(19) . ?
 S12A C11A 1.7816(18) . ?
 S12A C13A 1.7471(19) . ?
 O1A C19A 1.231(2) . ?
 O2A H2A 0.8400 . ?
 O2A C22A 1.414(2) . ?
 O3A C25A 1.377(3) . ?
 O3A C32A 1.429(3) . ?
 O4A C28A 1.353(2) . ?
 O4A C33A 1.434(2) . ?
 C1A H1A 1.0000 . ?
 C1A C22A 1.555(3) . ?
 C1A C30A 1.532(3) . ?
 C1A C31A 1.523(3) . ?
 C11A C19A 1.492(3) . ?
 C11A C21A 1.355(3) . ?
 C13A C14A 1.388(3) . ?
 C13A C18A 1.395(3) . ?
 C14A C15A 1.382(3) . ?
 C15A H15A 0.9500 . ?
 C15A C16A 1.395(3) . ?
 C16A H16A 0.9500 . ?
 C16A C17A 1.380(3) . ?
 C17A H17A 0.9500 . ?
 C17A C18A 1.394(3) . ?
 C18A C19A 1.468(3) . ?
 C21A C22A 1.538(3) . ?
 C21A C29A 1.465(3) . ?
 C22A C23A 1.553(3) . ?
 C23A H23C 0.9900 . ?
 C23A H23D 0.9900 . ?
 C23A C24A 1.501(3) . ?
 C24A C25A 1.382(3) . ?
 C24A C29A 1.398(3) . ?
 C25A C26A 1.391(3) . ?
 C26A H26A 0.9500 . ?
 C26A C27A 1.390(3) . ?
 C27A H27A 0.9500 . ?
 C27A C28A 1.385(3) . ?
 C28A C29A 1.413(3) . ?
 C30A H30D 0.9800 . ?
 C30A H30E 0.9800 . ?
 C30A H30F 0.9800 . ?
 C31A H31D 0.9800 . ?
 C31A H31E 0.9800 . ?
 C31A H31F 0.9800 . ?
 C32A H32D 0.9800 . ?
 C32A H32E 0.9800 . ?
 C32A H32F 0.9800 . ?
 C33A H33D 0.9800 . ?
 C33A H33E 0.9800 . ?
 C33A H33F 0.9800 . ?
 C100 H10A 0.9800 . ?
 C100 H10B 0.9800 . ?
 C100 H10C 0.9800 . ?
 C100 C101 1.499(10) . ?
 C101 H10D 0.9900 . ?
 C101 H10E 0.9900 . ?
 C101 C102 1.531(7) . ?
 C102 H10F 0.9900 . ?
 C102 H10G 0.9900 . ?
 C102 C103 1.506(8) . ?
 C103 H10H 0.9900 . ?
 C103 H10I 0.9900 . ?
 C103 C104 1.517(7) . ?
 C104 H10J 0.9900 . ?
 C104 H10K 0.9900 . ?
 C104 C105 1.529(8) . ?
 C105 H10L 0.9900 . ?
 C105 H10M 0.9900 . ?
 C105 C106 1.504(7) . ?
 C106 H10N 0.9800 . ?
 C106 H10O 0.9800 . ?
 C106 H10P 0.9800 . ?

loop_
  _geom_angle_atom_site_label_1
  _geom_angle_atom_site_label_2
  _geom_angle_atom_site_label_3
  _geom_angle
  _geom_angle_site_symmetry_1
  _geom_angle_site_symmetry_3
  _geom_angle_publ_flag
 C13 S12 C11 91.35(9) . . ?
 C22 O2 H2 109.5 . . ?
 C25 O3 C32 116.71(16) . . ?
 C28 O4 C33 118.25(16) . . ?
 C22 C1 H1 107.8 . . ?
 C30 C1 H1 107.8 . . ?
 C30 C1 C22 112.12(17) . . ?
 C31 C1 H1 107.8 . . ?
 C31 C1 C22 111.57(16) . . ?
 C31 C1 C30 109.58(17) . . ?
 C19 C11 S12 110.60(13) . . ?
 C21 C11 S12 123.41(15) . . ?
 C21 C11 C19 125.85(17) . . ?
 C14 C13 S12 126.23(15) . . ?
 C14 C13 C18 119.43(18) . . ?
 C18 C13 S12 114.34(15) . . ?
 C13 C14 Br1 119.12(14) . . ?
 C15 C14 Br1 120.64(15) . . ?
 C15 C14 C13 120.25(17) . . ?
 C14 C15 H15 120.0 . . ?
 C14 C15 C16 120.04(19) . . ?
 C16 C15 H15 120.0 . . ?
 C15 C16 H16 119.8 . . ?
 C17 C16 C15 120.33(18) . . ?
 C17 C16 H16 119.8 . . ?
 C16 C17 H17 120.3 . . ?
 C16 C17 C18 119.41(18) . . ?
 C18 C17 H17 120.3 . . ?
 C13 C18 C19 112.55(17) . . ?
 C17 C18 C13 120.46(18) . . ?
 C17 C18 C19 126.99(17) . . ?
 O1 C19 C11 124.49(18) . . ?
 O1 C19 C18 125.12(18) . . ?
 C18 C19 C11 110.19(16) . . ?
 C11 C21 C22 126.24(17) . . ?
 C11 C21 C29 127.81(18) . . ?
 C29 C21 C22 105.50(16) . . ?
 O2 C22 C1 106.84(15) . . ?
 O2 C22 C21 113.38(15) . . ?
 O2 C22 C23 112.98(15) . . ?
 C1 C22 C23 111.34(16) . . ?
 C21 C22 C1 111.70(15) . . ?
 C21 C22 C23 100.67(15) . . ?
 C22 C23 H23A 111.3 . . ?
 C22 C23 H23B 111.3 . . ?
 H23A C23 H23B 109.2 . . ?
 C24 C23 C22 102.36(15) . . ?
 C24 C23 H23A 111.3 . . ?
 C24 C23 H23B 111.3 . . ?
 C25 C24 C23 128.53(18) . . ?
 C25 C24 C29 121.02(18) . . ?
 C29 C24 C23 110.38(16) . . ?
 O3 C25 C24 116.83(17) . . ?
 O3 C25 C26 124.95(18) . . ?
 C24 C25 C26 118.21(19) . . ?
 C25 C26 H26 119.4 . . ?
 C25 C26 C27 121.11(19) . . ?
 C27 C26 H26 119.4 . . ?
 C26 C27 H27 119.4 . . ?
 C28 C27 C26 121.12(19) . . ?
 C28 C27 H27 119.4 . . ?
 O4 C28 C27 124.96(18) . . ?
 O4 C28 C29 117.31(17) . . ?
 C27 C28 C29 117.68(18) . . ?
 C24 C29 C21 108.43(16) . . ?
 C24 C29 C28 120.59(17) . . ?
 C28 C29 C21 130.33(18) . . ?
 C1 C30 H30A 109.5 . . ?
 C1 C30 H30B 109.5 . . ?
 C1 C30 H30C 109.5 . . ?
 H30A C30 H30B 109.5 . . ?
 H30A C30 H30C 109.5 . . ?
 H30B C30 H30C 109.5 . . ?
 C1 C31 H31A 109.5 . . ?
 C1 C31 H31B 109.5 . . ?
 C1 C31 H31C 109.5 . . ?
 H31A C31 H31B 109.5 . . ?
 H31A C31 H31C 109.5 . . ?
 H31B C31 H31C 109.5 . . ?
 O3 C32 H32A 109.5 . . ?
 O3 C32 H32B 109.5 . . ?
 O3 C32 H32C 109.5 . . ?
 H32A C32 H32B 109.5 . . ?
 H32A C32 H32C 109.5 . . ?
 H32B C32 H32C 109.5 . . ?
 O4 C33 H33A 109.5 . . ?
 O4 C33 H33B 109.5 . . ?
 O4 C33 H33C 109.5 . . ?
 H33A C33 H33B 109.5 . . ?
 H33A C33 H33C 109.5 . . ?
 H33B C33 H33C 109.5 . . ?
 C13A S12A C11A 90.98(9) . . ?
 C22A O2A H2A 109.5 . . ?
 C25A O3A C32A 116.70(18) . . ?
 C28A O4A C33A 117.37(15) . . ?
 C22A C1A H1A 107.4 . . ?
 C30A C1A H1A 107.4 . . ?
 C30A C1A C22A 110.72(16) . . ?
 C31A C1A H1A 107.4 . . ?
 C31A C1A C22A 113.59(17) . . ?
 C31A C1A C30A 110.14(17) . . ?
 C19A C11A S12A 110.68(13) . . ?
 C21A C11A S12A 121.92(15) . . ?
 C21A C11A C19A 127.32(17) . . ?
 C14A C13A S12A 125.39(15) . . ?
 C14A C13A C18A 119.50(18) . . ?
 C18A C13A S12A 115.09(14) . . ?
 C13A C14A Br1A 118.43(15) . . ?
 C15A C14A Br1A 121.34(15) . . ?
 C15A C14A C13A 120.23(18) . . ?
 C14A C15A H15A 120.0 . . ?
 C14A C15A C16A 120.05(19) . . ?
 C16A C15A H15A 120.0 . . ?
 C15A C16A H16A 119.8 . . ?
 C17A C16A C15A 120.32(19) . . ?
 C17A C16A H16A 119.8 . . ?
 C16A C17A H17A 120.2 . . ?
 C16A C17A C18A 119.51(19) . . ?
 C18A C17A H17A 120.2 . . ?
 C13A C18A C19A 112.11(17) . . ?
 C17A C18A C13A 120.38(18) . . ?
 C17A C18A C19A 127.49(18) . . ?
 O1A C19A C11A 124.16(17) . . ?
 O1A C19A C18A 125.39(18) . . ?
 C18A C19A C11A 110.19(16) . . ?
 C11A C21A C22A 124.45(16) . . ?
 C11A C21A C29A 130.05(18) . . ?
 C29A C21A C22A 105.35(15) . . ?
 O2A C22A C1A 107.78(15) . . ?
 O2A C22A C21A 113.27(15) . . ?
 O2A C22A C23A 113.02(15) . . ?
 C21A C22A C1A 111.60(15) . . ?
 C21A C22A C23A 101.37(15) . . ?
 C23A C22A C1A 109.75(16) . . ?
 C22A C23A H23C 111.4 . . ?
 C22A C23A H23D 111.4 . . ?
 H23C C23A H23D 109.2 . . ?
 C24A C23A C22A 101.94(15) . . ?
 C24A C23A H23C 111.4 . . ?
 C24A C23A H23D 111.4 . . ?
 C25A C24A C23A 127.81(19) . . ?
 C25A C24A C29A 121.23(19) . . ?
 C29A C24A C23A 110.81(16) . . ?
 O3A C25A C24A 116.93(19) . . ?
 O3A C25A C26A 124.83(19) . . ?
 C24A C25A C26A 118.2(2) . . ?
 C25A C26A H26A 119.5 . . ?
 C27A C26A C25A 121.1(2) . . ?
 C27A C26A H26A 119.5 . . ?
 C26A C27A H27A 119.3 . . ?
 C28A C27A C26A 121.3(2) . . ?
 C28A C27A H27A 119.3 . . ?
 O4A C28A C27A 124.40(18) . . ?
 O4A C28A C29A 117.80(17) . . ?
 C27A C28A C29A 117.67(18) . . ?
 C24A C29A C21A 108.30(16) . . ?
 C24A C29A C28A 120.27(17) . . ?
 C28A C29A C21A 130.74(18) . . ?
 C1A C30A H30D 109.5 . . ?
 C1A C30A H30E 109.5 . . ?
 C1A C30A H30F 109.5 . . ?
 H30D C30A H30E 109.5 . . ?
 H30D C30A H30F 109.5 . . ?
 H30E C30A H30F 109.5 . . ?
 C1A C31A H31D 109.5 . . ?
 C1A C31A H31E 109.5 . . ?
 C1A C31A H31F 109.5 . . ?
 H31D C31A H31E 109.5 . . ?
 H31D C31A H31F 109.5 . . ?
 H31E C31A H31F 109.5 . . ?
 O3A C32A H32D 109.5 . . ?
 O3A C32A H32E 109.5 . . ?
 O3A C32A H32F 109.5 . . ?
 H32D C32A H32E 109.5 . . ?
 H32D C32A H32F 109.5 . . ?
 H32E C32A H32F 109.5 . . ?
 O4A C33A H33D 109.5 . . ?
 O4A C33A H33E 109.5 . . ?
 O4A C33A H33F 109.5 . . ?
 H33D C33A H33E 109.5 . . ?
 H33D C33A H33F 109.5 . . ?
 H33E C33A H33F 109.5 . . ?
 H10A C100 H10B 109.5 . . ?
 H10A C100 H10C 109.5 . . ?
 H10B C100 H10C 109.5 . . ?
 C101 C100 H10A 109.5 . . ?
 C101 C100 H10B 109.5 . . ?
 C101 C100 H10C 109.5 . . ?
 C100 C101 H10D 109.1 . . ?
 C100 C101 H10E 109.1 . . ?
 C100 C101 C102 112.4(7) . . ?
 H10D C101 H10E 107.9 . . ?
 C102 C101 H10D 109.1 . . ?
 C102 C101 H10E 109.1 . . ?
 C101 C102 H10F 109.2 . . ?
 C101 C102 H10G 109.2 . . ?
 H10F C102 H10G 107.9 . . ?
 C103 C102 C101 112.2(6) . . ?
 C103 C102 H10F 109.2 . . ?
 C103 C102 H10G 109.2 . . ?
 C102 C103 H10H 108.6 . . ?
 C102 C103 H10I 108.6 . . ?
 C102 C103 C104 114.8(6) . . ?
 H10H C103 H10I 107.5 . . ?
 C104 C103 H10H 108.6 . . ?
 C104 C103 H10I 108.6 . . ?
 C103 C104 H10J 109.6 . . ?
 C103 C104 H10K 109.6 . . ?
 C103 C104 C105 110.5(6) . . ?
 H10J C104 H10K 108.1 . . ?
 C105 C104 H10J 109.6 . . ?
 C105 C104 H10K 109.6 . . ?
 C104 C105 H10L 109.4 . . ?
 C104 C105 H10M 109.4 . . ?
 H10L C105 H10M 108.0 . . ?
 C106 C105 C104 111.2(6) . . ?
 C106 C105 H10L 109.4 . . ?
 C106 C105 H10M 109.4 . . ?
 C105 C106 H10N 109.5 . . ?
 C105 C106 H10O 109.5 . . ?
 C105 C106 H10P 109.5 . . ?
 H10N C106 H10O 109.5 . . ?
 H10N C106 H10P 109.5 . . ?
 H10O C106 H10P 109.5 . . ?

loop_
  _geom_torsion_atom_site_label_1
  _geom_torsion_atom_site_label_2
  _geom_torsion_atom_site_label_3
  _geom_torsion_atom_site_label_4
  _geom_torsion
  _geom_torsion_site_symmetry_1
  _geom_torsion_site_symmetry_2
  _geom_torsion_site_symmetry_3
  _geom_torsion_site_symmetry_4
  _geom_torsion_publ_flag
 Br1 C14 C15 C16 -177.21(15) . . . . ?
 S12 C11 C19 O1 -164.68(16) . . . . ?
 S12 C11 C19 C18 10.46(19) . . . . ?
 S12 C11 C21 C22 19.0(3) . . . . ?
 S12 C11 C21 C29 -169.77(15) . . . . ?
 S12 C13 C14 Br1 -2.9(2) . . . . ?
 S12 C13 C14 C15 176.89(15) . . . . ?
 S12 C13 C18 C17 -179.17(15) . . . . ?
 S12 C13 C18 C19 0.6(2) . . . . ?
 O2 C22 C23 C24 154.40(16) . . . . ?
 O3 C25 C26 C27 -177.6(2) . . . . ?
 O4 C28 C29 C21 -1.8(3) . . . . ?
 O4 C28 C29 C24 -171.44(17) . . . . ?
 C1 C22 C23 C24 -85.35(18) . . . . ?
 C11 S12 C13 C14 -175.31(17) . . . . ?
 C11 S12 C13 C18 4.77(15) . . . . ?
 C11 C21 C22 O2 18.4(3) . . . . ?
 C11 C21 C22 C1 -102.4(2) . . . . ?
 C11 C21 C22 C23 139.38(19) . . . . ?
 C11 C21 C29 C24 -151.7(2) . . . . ?
 C11 C21 C29 C28 37.7(3) . . . . ?
 C13 S12 C11 C19 -8.65(14) . . . . ?
 C13 S12 C11 C21 175.36(17) . . . . ?
 C13 C14 C15 C16 3.0(3) . . . . ?
 C13 C18 C19 O1 167.95(18) . . . . ?
 C13 C18 C19 C11 -7.2(2) . . . . ?
 C14 C13 C18 C17 0.9(3) . . . . ?
 C14 C13 C18 C19 -179.28(17) . . . . ?
 C14 C15 C16 C17 -0.5(3) . . . . ?
 C15 C16 C17 C18 -1.8(3) . . . . ?
 C16 C17 C18 C13 1.6(3) . . . . ?
 C16 C17 C18 C19 -178.21(19) . . . . ?
 C17 C18 C19 O1 -12.3(3) . . . . ?
 C17 C18 C19 C11 172.65(18) . . . . ?
 C18 C13 C14 Br1 177.03(14) . . . . ?
 C18 C13 C14 C15 -3.2(3) . . . . ?
 C19 C11 C21 C22 -156.41(18) . . . . ?
 C19 C11 C21 C29 14.9(3) . . . . ?
 C21 C11 C19 O1 11.2(3) . . . . ?
 C21 C11 C19 C18 -173.67(18) . . . . ?
 C21 C22 C23 C24 33.18(18) . . . . ?
 C22 C21 C29 C24 21.0(2) . . . . ?
 C22 C21 C29 C28 -149.6(2) . . . . ?
 C22 C23 C24 C25 154.2(2) . . . . ?
 C22 C23 C24 C29 -22.7(2) . . . . ?
 C23 C24 C25 O3 3.3(3) . . . . ?
 C23 C24 C25 C26 -177.1(2) . . . . ?
 C23 C24 C29 C21 1.5(2) . . . . ?
 C23 C24 C29 C28 173.14(17) . . . . ?
 C24 C25 C26 C27 2.8(3) . . . . ?
 C25 C24 C29 C21 -175.74(18) . . . . ?
 C25 C24 C29 C28 -4.1(3) . . . . ?
 C25 C26 C27 C28 -0.7(3) . . . . ?
 C26 C27 C28 O4 173.55(19) . . . . ?
 C26 C27 C28 C29 -3.7(3) . . . . ?
 C27 C28 C29 C21 175.7(2) . . . . ?
 C27 C28 C29 C24 6.1(3) . . . . ?
 C29 C21 C22 O2 -154.42(15) . . . . ?
 C29 C21 C22 C1 84.80(18) . . . . ?
 C29 C21 C22 C23 -33.47(18) . . . . ?
 C29 C24 C25 O3 179.90(18) . . . . ?
 C29 C24 C25 C26 -0.5(3) . . . . ?
 C30 C1 C22 O2 62.8(2) . . . . ?
 C30 C1 C22 C21 -172.65(16) . . . . ?
 C30 C1 C22 C23 -61.0(2) . . . . ?
 C31 C1 C22 O2 -60.5(2) . . . . ?
 C31 C1 C22 C21 64.0(2) . . . . ?
 C31 C1 C22 C23 175.69(16) . . . . ?
 C32 O3 C25 C24 -158.71(19) . . . . ?
 C32 O3 C25 C26 21.7(3) . . . . ?
 C33 O4 C28 C27 8.2(3) . . . . ?
 C33 O4 C28 C29 -174.53(18) . . . . ?
 Br1A C14A C15A C16A 179.28(15) . . . . ?
 S12A C11A C19A O1A 163.91(15) . . . . ?
 S12A C11A C19A C18A -10.54(18) . . . . ?
 S12A C11A C21A C22A -14.5(3) . . . . ?
 S12A C11A C21A C29A 170.78(16) . . . . ?
 S12A C13A C14A Br1A 0.1(2) . . . . ?
 S12A C13A C14A C15A 179.56(15) . . . . ?
 S12A C13A C18A C17A -179.84(14) . . . . ?
 S12A C13A C18A C19A -1.7(2) . . . . ?
 O2A C22A C23A C24A -153.97(16) . . . . ?
 O3A C25A C26A C27A 178.7(3) . . . . ?
 O4A C28A C29A C21A 1.6(3) . . . . ?
 O4A C28A C29A C24A 170.93(18) . . . . ?
 C1A C22A C23A C24A 85.70(18) . . . . ?
 C11A S12A C13A C14A 177.52(17) . . . . ?
 C11A S12A C13A C18A -3.92(15) . . . . ?
 C11A C21A C22A O2A -21.2(3) . . . . ?
 C11A C21A C22A C1A 100.7(2) . . . . ?
 C11A C21A C22A C23A -142.53(18) . . . . ?
 C11A C21A C29A C24A 154.3(2) . . . . ?
 C11A C21A C29A C28A -35.4(3) . . . . ?
 C13A S12A C11A C19A 8.22(14) . . . . ?
 C13A S12A C11A C21A -174.86(16) . . . . ?
 C13A C14A C15A C16A -0.2(3) . . . . ?
 C13A C18A C19A O1A -166.53(18) . . . . ?
 C13A C18A C19A C11A 7.8(2) . . . . ?
 C14A C13A C18A C17A -1.2(3) . . . . ?
 C14A C13A C18A C19A 176.98(16) . . . . ?
 C14A C15A C16A C17A -0.6(3) . . . . ?
 C15A C16A C17A C18A 0.5(3) . . . . ?
 C16A C17A C18A C13A 0.4(3) . . . . ?
 C16A C17A C18A C19A -177.45(18) . . . . ?
 C17A C18A C19A O1A 11.5(3) . . . . ?
 C17A C18A C19A C11A -174.17(18) . . . . ?
 C18A C13A C14A Br1A -178.40(14) . . . . ?
 C18A C13A C14A C15A 1.1(3) . . . . ?
 C19A C11A C21A C22A 161.90(18) . . . . ?
 C19A C11A C21A C29A -12.8(3) . . . . ?
 C21A C11A C19A O1A -12.8(3) . . . . ?
 C21A C11A C19A C18A 172.75(18) . . . . ?
 C21A C22A C23A C24A -32.41(18) . . . . ?
 C22A C21A C29A C24A -21.2(2) . . . . ?
 C22A C21A C29A C28A 149.1(2) . . . . ?
 C22A C23A C24A C25A -154.1(2) . . . . ?
 C22A C23A C24A C29A 21.6(2) . . . . ?
 C23A C24A C25A O3A -5.5(4) . . . . ?
 C23A C24A C25A C26A 175.0(2) . . . . ?
 C23A C24A C29A C21A -0.6(2) . . . . ?
 C23A C24A C29A C28A -172.13(18) . . . . ?
 C24A C25A C26A C27A -2.0(4) . . . . ?
 C25A C24A C29A C21A 175.4(2) . . . . ?
 C25A C24A C29A C28A 3.9(3) . . . . ?
 C25A C26A C27A C28A 0.5(4) . . . . ?
 C26A C27A C28A O4A -172.8(2) . . . . ?
 C26A C27A C28A C29A 3.0(4) . . . . ?
 C27A C28A C29A C21A -174.5(2) . . . . ?
 C27A C28A C29A C24A -5.2(3) . . . . ?
 C29A C21A C22A O2A 154.67(15) . . . . ?
 C29A C21A C22A C1A -83.47(18) . . . . ?
 C29A C21A C22A C23A 33.30(18) . . . . ?
 C29A C24A C25A O3A 179.2(2) . . . . ?
 C29A C24A C25A C26A -0.3(4) . . . . ?
 C30A C1A C22A O2A -43.7(2) . . . . ?
 C30A C1A C22A C21A -168.66(17) . . . . ?
 C30A C1A C22A C23A 79.8(2) . . . . ?
 C31A C1A C22A O2A 80.8(2) . . . . ?
 C31A C1A C22A C21A -44.1(2) . . . . ?
 C31A C1A C22A C23A -155.69(16) . . . . ?
 C32A O3A C25A C24A 162.4(2) . . . . ?
 C32A O3A C25A C26A -18.2(4) . . . . ?
 C33A O4A C28A C27A -9.2(3) . . . . ?
 C33A O4A C28A C29A 175.01(18) . . . . ?
 C100 C101 C102 C103 179.6(8) . . . . ?
 C101 C102 C103 C104 177.3(7) . . . . ?
 C102 C103 C104 C105 -179.3(5) . . . . ?
 C103 C104 C105 C106 -176.4(9) . . . . ?

_shelx_res_file
;
TITL 23Dub_PB01 in P-1
    22dub_pb01r.res
    created by SHELXL-2018/3 at 15:04:47 on 16-Mar-2023
CELL 1.54184 9.7933 10.912 20.7705 99.152 99.978 91.695
ZERR 4 0.0002 0.0002 0.0005 0.002 0.002 0.002
LATT 1
SFAC C H Br O S
UNIT 95 100 4 16 4
DFIX 1.52 C106 C105 C105 C104 C104 C103 C103 C102 C102 C101 C101 C100
DANG 2.55 C105 C103 C103 C101
SIMU C100 > C106
SADI C106 C105 C105 C104 C104 C103 C103 C102 C102 C101 C101 C100
DANG 2.54 C104 C102 C102 C100
SADI C106 C104 C104 C102 C105 C103 C103 C101 C102 C100
RIGU C100 > C106
DANG 2.53 C106 C104

L.S. 10
PLAN  5
SIZE 0.014 0.021 0.085
TEMP -173
CONF
BOND
list 4
MORE -1
BOND $H
fmap 2 53
acta
REM <olex2.extras>
REM <HklSrc "%.\\22Dub_PB01R.hkl">
REM </olex2.extras>

WGHT    0.025800    1.423300
FVAR       0.39571
BR1   3    1.337764    1.061843    0.558306    11.00000    0.01969    0.02876 =
         0.02184   -0.00184   -0.00011   -0.00762
S12   5    1.250907    0.940502    0.397040    11.00000    0.01320    0.01908 =
         0.01705    0.00139    0.00123   -0.00337
O1    4    0.967512    0.674902    0.327068    11.00000    0.02148    0.01798 =
         0.02530   -0.00028    0.00142   -0.00485
O2    4    1.392891    0.891604    0.284024    11.00000    0.01166    0.02125 =
         0.02122    0.00311   -0.00080   -0.00030
AFIX 147
H2    2    1.406434    0.823327    0.297193    11.00000   -1.50000
AFIX   0
O3    4    1.113341    0.659732    0.045289    11.00000    0.02387    0.03871 =
         0.01597   -0.00240    0.00057   -0.00116
O4    4    0.831290    0.823400    0.249916    11.00000    0.01153    0.02659 =
         0.02653    0.00124    0.00307    0.00029
C1    1    1.247463    1.010261    0.216145    11.00000    0.01854    0.02123 =
         0.02331    0.00561    0.00079   -0.00053
AFIX  13
H1    2    1.157025    1.005268    0.184667    11.00000   -1.20000
AFIX   0
C11   1    1.134439    0.844719    0.331782    11.00000    0.01253    0.01486 =
         0.02100    0.00067   -0.00008    0.00204
C13   1    1.159615    0.898007    0.456503    11.00000    0.01182    0.01474 =
         0.02237    0.00472    0.00281    0.00290
C14   1    1.185670    0.945181    0.523630    11.00000    0.01484    0.01437 =
         0.02211    0.00143   -0.00046    0.00008
C15   1    1.101141    0.907645    0.564611    11.00000    0.02132    0.01857 =
         0.02124    0.00333    0.00239    0.00390
AFIX  43
H15   2    1.116673    0.943205    0.610269    11.00000   -1.20000
AFIX   0
C16   1    0.992878    0.817422    0.538893    11.00000    0.02441    0.01984 =
         0.02543    0.00700    0.01039    0.00118
AFIX  43
H16   2    0.935456    0.791358    0.567245    11.00000   -1.20000
AFIX   0
C17   1    0.968993    0.766043    0.472562    11.00000    0.01827    0.01593 =
         0.02801    0.00369    0.00515   -0.00233
AFIX  43
H17   2    0.897057    0.703047    0.455357    11.00000   -1.20000
AFIX   0
C18   1    1.051289    0.807343    0.431015    11.00000    0.01407    0.01478 =
         0.02197    0.00076    0.00078    0.00289
C19   1    1.038683    0.766171    0.359254    11.00000    0.01273    0.01467 =
         0.02367    0.00324    0.00140    0.00303
C21   1    1.140513    0.839881    0.266831    11.00000    0.01252    0.01393 =
         0.02179    0.00098    0.00132    0.00179
C22   1    1.266104    0.881602    0.238436    11.00000    0.01130    0.02045 =
         0.01727    0.00148    0.00052   -0.00016
C23   1    1.261090    0.775976    0.177955    11.00000    0.01448    0.02001 =
         0.02099    0.00034    0.00213    0.00031
AFIX  23
H23A  2    1.301593    0.805665    0.142332    11.00000   -1.20000
H23B  2    1.310908    0.703655    0.191067    11.00000   -1.20000
AFIX   0
C24   1    1.108033    0.744066    0.156562    11.00000    0.01577    0.01637 =
         0.02117    0.00183   -0.00072   -0.00116
C25   1    1.035690    0.692115    0.094067    11.00000    0.02117    0.02317 =
         0.01948    0.00129    0.00166   -0.00066
C26   1    0.891788    0.675976    0.085336    11.00000    0.02283    0.03045 =
         0.02056    0.00074   -0.00520   -0.00482
AFIX  43
H26   2    0.840896    0.637189    0.043519    11.00000   -1.20000
AFIX   0
C27   1    0.821086    0.715754    0.136904    11.00000    0.01405    0.02950 =
         0.02765    0.00526   -0.00207   -0.00211
AFIX  43
H27   2    0.722719    0.704441    0.129508    11.00000   -1.20000
AFIX   0
C28   1    0.892099    0.771738    0.199017    11.00000    0.01522    0.01919 =
         0.02294    0.00406    0.00169    0.00040
C29   1    1.038400    0.780026    0.209147    11.00000    0.01647    0.01532 =
         0.01848    0.00174    0.00001   -0.00031
C30   1    1.362482    1.045026    0.179766    11.00000    0.03090    0.02913 =
         0.03072    0.00743    0.00664   -0.00406
AFIX 137
H30A  2    1.453191    1.042221    0.207979    11.00000   -1.50000
H30B  2    1.350845    1.129160    0.169567    11.00000   -1.50000
H30C  2    1.357027    0.985948    0.138468    11.00000   -1.50000
AFIX   0
C31   1    1.241314    1.112447    0.274496    11.00000    0.03049    0.01907 =
         0.03139    0.00655    0.00663    0.00299
AFIX 137
H31A  2    1.163485    1.092892    0.295832    11.00000   -1.50000
H31B  2    1.228193    1.191968    0.258660    11.00000   -1.50000
H31C  2    1.328304    1.118295    0.306578    11.00000   -1.50000
AFIX   0
C32   1    1.042139    0.648228   -0.021954    11.00000    0.03502    0.03537 =
         0.01637    0.00094    0.00001   -0.00295
AFIX 137
H32A  2    1.109804    0.639221   -0.051816    11.00000   -1.50000
H32B  2    0.990861    0.722718   -0.027556    11.00000   -1.50000
H32C  2    0.977067    0.574880   -0.032468    11.00000   -1.50000
AFIX   0
C33   1    0.684103    0.806575    0.242957    11.00000    0.01390    0.03656 =
         0.03584    0.00305    0.00566   -0.00013
AFIX 137
H33A  2    0.639288    0.844779    0.205719    11.00000   -1.50000
H33B  2    0.654959    0.845885    0.283796    11.00000   -1.50000
H33C  2    0.656974    0.717506    0.234575    11.00000   -1.50000
AFIX   0

BR1A  3    0.840064    0.516756    0.572800    11.00000    0.02128    0.03141 =
         0.01852    0.00500   -0.00270    0.00033
S12A  5    0.742960    0.478113    0.409691    11.00000    0.01185    0.01874 =
         0.01473    0.00108    0.00027    0.00186
O1A   4    0.452200    0.654139    0.318676    11.00000    0.01859    0.01992 =
         0.02370    0.00579    0.00038    0.00440
O2A   4    0.880114    0.414015    0.303103    11.00000    0.01115    0.02099 =
         0.02004    0.00034   -0.00159   -0.00019
AFIX 147
H2A   2    0.894832    0.491305    0.307022    11.00000   -1.50000
AFIX   0
O3A   4    0.619533    0.381717    0.049132    11.00000    0.02502    0.08570 =
         0.01384    0.00345    0.00256    0.00091
O4A   4    0.318113    0.441604    0.253680    11.00000    0.01012    0.02937 =
         0.02082    0.00449    0.00192    0.00022
C1A   1    0.731211    0.233266    0.252573    11.00000    0.01849    0.01931 =
         0.02439    0.00074    0.00325    0.00064
AFIX  13
H1A   2    0.664254    0.202879    0.210499    11.00000   -1.20000
AFIX   0
C11A  1    0.622800    0.503671    0.338914    11.00000    0.01141    0.01621 =
         0.01822    0.00478   -0.00010   -0.00112
C13A  1    0.651925    0.570592    0.462414    11.00000    0.01316    0.01258 =
         0.02105    0.00144    0.00334   -0.00298
C14A  1    0.684453    0.592241    0.531167    11.00000    0.01669    0.01769 =
         0.01927    0.00273    0.00161   -0.00299
C15A  1    0.605128    0.668055    0.567790    11.00000    0.02849    0.01819 =
         0.01966    0.00045    0.00663   -0.00543
AFIX  43
H15A  2    0.627571    0.682463    0.614835    11.00000   -1.20000
AFIX   0
C16A  1    0.492140    0.723441    0.535744    11.00000    0.02726    0.01551 =
         0.02805    0.00129    0.01349    0.00041
AFIX  43
H16A  2    0.437260    0.774860    0.561078    11.00000   -1.20000
AFIX   0
C17A  1    0.459666    0.703907    0.467388    11.00000    0.01829    0.01433 =
         0.02920    0.00435    0.00749    0.00096
AFIX  43
H17A  2    0.383115    0.742206    0.445607    11.00000   -1.20000
AFIX   0
C18A  1    0.540002    0.627593    0.430569    11.00000    0.01566    0.01230 =
         0.02132    0.00283    0.00228   -0.00248
C19A  1    0.525317    0.599653    0.358126    11.00000    0.01234    0.01394 =
         0.02271    0.00238    0.00217   -0.00242
C21A  1    0.629488    0.445296    0.276972    11.00000    0.01190    0.01501 =
         0.01950    0.00497    0.00238   -0.00203
C22A  1    0.755033    0.376280    0.257910    11.00000    0.01086    0.02049 =
         0.01548    0.00138   -0.00009   -0.00027
C23A  1    0.756843    0.409395    0.188028    11.00000    0.01610    0.02555 =
         0.01768    0.00392    0.00403    0.00051
AFIX  23
H23C  2    0.809913    0.489308    0.190882    11.00000   -1.20000
H23D  2    0.796807    0.343220    0.159792    11.00000   -1.20000
AFIX   0
C24A  1    0.605164    0.418736    0.162363    11.00000    0.01682    0.02750 =
         0.01953    0.00424    0.00023    0.00007
C25A  1    0.537803    0.400920    0.097076    11.00000    0.02203    0.05802 =
         0.01765    0.00685    0.00291    0.00324
C26A  1    0.393900    0.404690    0.084448    11.00000    0.02218    0.08936 =
         0.01671    0.00794   -0.00496    0.00302
AFIX  43
H26A  2    0.346025    0.395241    0.039916    11.00000   -1.20000
AFIX   0
C27A  1    0.318997    0.422060    0.135935    11.00000    0.01370    0.06092 =
         0.02559    0.00690   -0.00207    0.00248
AFIX  43
H27A  2    0.220720    0.423544    0.125901    11.00000   -1.20000
AFIX   0
C28A  1    0.384836    0.437247    0.201574    11.00000    0.01554    0.02528 =
         0.02088    0.00478    0.00231    0.00116
C29A  1    0.531479    0.440561    0.214615    11.00000    0.01426    0.01888 =
         0.01819    0.00379    0.00047    0.00015
C30A  1    0.866594    0.168555    0.247412    11.00000    0.02756    0.02326 =
         0.04131    0.00250    0.01175    0.00526
AFIX 137
H30D  2    0.905848    0.193137    0.210737    11.00000   -1.50000
H30E  2    0.847494    0.078217    0.239251    11.00000   -1.50000
H30F  2    0.933014    0.192928    0.288946    11.00000   -1.50000
AFIX   0
C31A  1    0.668310    0.195358    0.309116    11.00000    0.02782    0.02052 =
         0.02681    0.00516    0.00205    0.00025
AFIX 137
H31D  2    0.730388    0.225820    0.351360    11.00000   -1.50000
H31E  2    0.656170    0.104511    0.302839    11.00000   -1.50000
H31F  2    0.577902    0.231353    0.309527    11.00000   -1.50000
AFIX   0
C32A  1    0.551188    0.328424   -0.016282    11.00000    0.03570    0.07833 =
         0.01704   -0.00165    0.00242   -0.00064
AFIX 137
H32D  2    0.620258    0.312477   -0.045106    11.00000   -1.50000
H32E  2    0.485304    0.386208   -0.033693    11.00000   -1.50000
H32F  2    0.501138    0.250047   -0.014903    11.00000   -1.50000
AFIX   0
C33A  1    0.170076    0.448490    0.240667    11.00000    0.01265    0.03623 =
         0.03173    0.00858    0.00383    0.00281
AFIX 137
H33D  2    0.128194    0.375456    0.208792    11.00000   -1.50000
H33E  2    0.146536    0.524060    0.222256    11.00000   -1.50000
H33F  2    0.134362    0.450658    0.282063    11.00000   -1.50000
AFIX   0

PART -1
C100  1    1.313699   -0.027025   -0.059079    10.50000    0.08933    0.09973 =
         0.08165   -0.02614    0.03786   -0.02496
AFIX 137
H10A  2    1.347886   -0.034203   -0.101083    10.50000   -1.50000
H10B  2    1.343614   -0.096943   -0.036809    10.50000   -1.50000
H10C  2    1.351270    0.051271   -0.030602    10.50000   -1.50000
AFIX   0
C101  1    1.158205   -0.028862   -0.072452    10.50000    0.08410    0.04214 =
         0.04779   -0.00112    0.01638   -0.00622
AFIX  23
H10D  2    1.120654   -0.110746   -0.098205    10.50000   -1.20000
H10E  2    1.128322    0.035445   -0.099726    10.50000   -1.20000
AFIX   0
C102  1    1.097887   -0.005058   -0.008644    10.50000    0.05758    0.03131 =
         0.03604   -0.00296   -0.00424    0.00184
AFIX  23
H10F  2    1.127119   -0.069730    0.018487    10.50000   -1.20000
H10G  2    1.135897    0.076565    0.017276    10.50000   -1.20000
AFIX   0
C103  1    0.941676   -0.006056   -0.022294    10.50000    0.06312    0.03461 =
         0.03648    0.00400    0.00437    0.00216
AFIX  23
H10H  2    0.904817   -0.086073   -0.050427    10.50000   -1.20000
H10I  2    0.913555    0.061057   -0.047900    10.50000   -1.20000
AFIX   0
C104  1    0.875120    0.010963    0.039019    10.50000    0.07077    0.03226 =
         0.03607   -0.00260    0.00956   -0.00824
AFIX  23
H10J  2    0.908912    0.091816    0.067090    10.50000   -1.20000
H10K  2    0.902023   -0.055709    0.065127    10.50000   -1.20000
AFIX   0
C105  1    0.716939    0.006838    0.019530    10.50000    0.08000    0.05655 =
         0.03682   -0.00549    0.01454   -0.00614
AFIX  23
H10L  2    0.690622    0.069824   -0.009111    10.50000   -1.20000
H10M  2    0.682911   -0.075986   -0.006187    10.50000   -1.20000
AFIX   0
C106  1    0.649439    0.031744    0.079721    10.50000    0.08066    0.06959 =
         0.03792   -0.00764    0.01678   -0.01448
AFIX 137
H10N  2    0.548270    0.026458    0.065848    10.50000   -1.50000
H10O  2    0.680035    0.115126    0.104227    10.50000   -1.50000
H10P  2    0.676038   -0.030126    0.108303    10.50000   -1.50000
AFIX   0
HKLF 4


REM  23Dub_PB01 in P-1
REM wR2 = 0.0632, GooF = S = 1.007, Restrained GooF = 1.003 for all data
REM R1 = 0.0265 for 6792 Fo > 4sig(Fo) and 0.0323 for all 7683 data
REM 580 parameters refined using 105 restraints

END

WGHT      0.0258      1.4232

REM Highest difference peak  0.428,  deepest hole -0.346,  1-sigma level  0.052
Q1    1   0.8192  0.5416  0.6188  11.00000  0.05    0.43
Q2    1   0.8494  0.4808  0.5231  11.00000  0.05    0.40
Q3    1   0.6971  0.5166  0.4414  11.00000  0.05    0.32
Q4    1   1.3071  1.0877  0.6007  11.00000  0.05    0.31
Q5    1   1.3647  1.0354  0.5164  11.00000  0.05    0.30
;
_shelx_res_checksum                33674
_shelx_hkl_file
;
   0   0  -1 3678.32  146.87
   0   0  -2  163.54    7.82
   0   0  -2  178.73    7.77
   0   0  -3  293.99   13.62
   0   0  -3  314.32   13.49
   0   0  -4 1600.49   67.05
   0   0  -4 1605.63   66.03
   0   0   4 1691.92   67.32
   0   0  -4 1710.80   66.95
   0   0  -5  968.24   40.91
   0   0  -5  972.82   42.32
   0   0   5 1062.64   42.81
   0   0  -5 1080.91   42.22
   0   0  -6 3445.87  140.94
   0   0  -6 3391.54  139.17
   0   0   6 3547.64  141.27
   0   0   6 3408.49  140.53
   0   0  -6 3713.97  140.78
   0   0   7 2525.76  101.60
   0   0  -7 2718.31  103.81
   0   0  -7 2475.69  103.92
   0   0   7 2448.42  103.08
   0   0  -7 2477.28  101.72
   0   0   7 2643.62  104.42
   0   0   7 2557.05  103.51
   0   0   8 3011.46  122.68
   0   0  -8 3157.17  125.15
   0   0   8 3110.09  125.96
   0   0  -8 2901.11  125.35
   0   0   8 2980.42  124.41
   0   0  -8 2981.01  122.64
   0   0   8 3142.51  122.57
   0   0   8 3214.24  125.98
   0   0   8 3070.73  124.84
   0   0  -9 1032.93   44.45
   0   0   9 1116.54   44.75
   0   0  -9 1025.55   47.39
   0   0   9 1137.40   48.56
   0   0   9 1087.95   47.16
   0   0   9 1131.70   44.57
   0   0   9 1137.45   48.79
   0   0   9 1090.85   46.75
   0   0  -9 1090.75   48.00
   0   0  10  800.77   31.99
   0   0  10  769.03   34.26
   0   0  10  846.63   36.76
   0   0 -10  783.27   35.79
   0   0  10  720.50   35.78
   0   0  10  739.35   34.42
   0   0  10  729.73   31.74
   0   0  11   10.92    3.59
   0   0  11   15.25    4.25
   0   0  11   18.06    3.17
   0   0 -11   17.86    2.78
   0   0  11   17.11    6.67
   0   0  11   20.27    3.50
   0   0  11   14.58    4.88
   0   0  11   12.87    2.98
   0   0  12  139.41    7.97
   0   0 -12  145.44    7.59
   0   0  12  152.15    8.08
   0   0  12  138.61   11.96
   0   0  12  159.67    8.54
   0   0  12  147.74   10.65
   0   0  12  138.81   12.49
   0   0  13  186.80   10.03
   0   0 -13  194.61    9.59
   0   0  13  182.62    9.84
   0   0  13  203.03   15.06
   0   0  13  205.44   10.40
   0   0  13  183.80   14.85
   0   0 -14    0.22    3.61
   0   0 -14    7.36    2.77
   0   0  14   -1.30    3.16
   0   0  14    1.02    6.27
   0   0  14    2.51    4.04
   0   0  14    6.16    3.47
   0   0  15   64.53    5.60
   0   0 -15   64.43    5.02
   0   0  15   70.83    5.88
   0   0  15   63.27   10.41
   0   0 -15   78.18    6.11
   0   0  15   67.76    6.27
   0   0  16   50.56    5.32
   0   0 -16   51.05    5.28
   0   0  16   59.23   10.55
   0   0  16   49.20    5.02
   0   0  16   51.67    6.02
   0   0 -16   47.06    5.29
   0   0 -17  162.97    9.20
   0   0  17  154.67   15.86
   0   0  17  153.26    9.83
   0   0 -17  152.26    9.32
   0   0 -17  145.72    9.06
   0   0  18   35.54    5.26
   0   0  18   47.61    6.06
   0   0  18   55.27   11.01
   0   0 -18   43.96    5.09
   0   0 -18   41.18    5.17
   0   0  19    2.14    3.71
   0   0 -19    6.57    4.16
   0   0  19   10.44    4.89
   0   0  19   11.28    8.33
   0   0 -19    6.77    3.72
   0   0 -19    4.11    4.06
   0   0 -20    2.79    3.80
   0   0  20    6.91    8.41
   0   0 -20    2.62    3.69
   0   0  20    4.13    3.95
   0   0  20    4.48    4.50
   0   0 -21   43.09    5.17
   0   0  21   55.99    5.66
   0   0  21   59.23    5.89
   0   0 -22   42.15    4.70
   0   0  22   44.37    4.97
   0   0  22   37.48    4.89
   0   0 -23  111.39    6.78
   0   0  23  102.34    6.79
   0   0 -24   20.36    2.91
   0   0  24    9.08    2.82
   0   1 -24   40.89    3.69
   0   1 -24   40.04    3.42
   0  -1  24   43.06    4.19
   0   1 -23    5.53    3.05
   0  -1  23    7.39    3.64
   0   1 -23    8.23    3.06
   0   1 -22    1.99    3.75
   0   1 -22   -2.98    3.29
   0  -1  22   -0.30    4.12
   0   1 -21  173.07    9.74
   0  -1  21  163.30   10.05
   0  -1  21  160.20    9.69
   0  -1  20  307.04   15.35
   0   1 -20  300.53   15.16
   0  -1  20  297.22   22.49
   0  -1  19  748.07   33.63
   0  -1  19  773.10   42.16
   0   1 -19  790.61   33.79
   0   1 -19  760.18   33.42
   0  -1  19  751.55   34.01
   0  -1  18  652.21   28.73
   0   1 -18  663.72   28.90
   0  -1  18  656.51   37.29
   0   1 -18  649.64   28.61
   0  -1  18  592.20   29.04
   0   1 -17   32.51    4.71
   0   1 -17   34.51    4.78
   0  -1  17   33.83    9.36
   0   1 -17   34.07    5.06
   0  -1  17   40.35    5.32
   0  -1  16    0.30    3.15
   0   1 -16    1.26    3.93
   0   1 -16   -2.87    3.17
   0  -1  16    1.00    3.48
   0  -1  16    1.21    8.04
   0   1 -16    1.10    4.37
   0  -1  16    4.66    4.45
   0  -1  15   35.40    4.51
   0   1 -15   36.64    4.18
   0   1 -15   35.15    4.56
   0  -1  15   37.70    4.34
   0  -1  15   33.11    8.10
   0   1 -15   42.79    5.13
   0  -1  15   39.58    5.37
   0  -1  14  144.40    8.84
   0  -1  14  169.97   13.88
   0   1 -14  131.71    8.16
   0   1 -14  143.94    8.11
   0  -1  14  159.92    8.44
   0  -1  14  145.46    8.17
   0   1 -14  149.17    8.56
   0  -1  14  132.88   13.09
   0  -1  13  602.16   26.15
   0  -1  13  621.86   31.53
   0   1 -13  611.15   25.59
   0   1 -13  583.56   25.48
   0  -1  13  581.43   25.64
   0  -1  13  595.58   25.49
   0   1 -13  588.90   25.75
   0  -1  13  563.92   30.77
   0  -1  13  576.18   29.05
   0  -1  12  563.97   24.93
   0   1 -12  594.90   24.93
   0  -1  12  607.63   25.44
   0  -1  12  620.99   30.47
   0  -1  12  553.79   28.07
   0  -1  12  534.70   29.43
   0  -1  12  575.49   24.80
   0  -1  11  812.73   34.01
   0   1 -11  810.36   33.89
   0  -1  11  875.80   34.40
   0  -1  11  820.39   38.49
   0  -1  11  822.72   37.17
   0  -1  11  766.98   33.73
   0  -1  10  170.60    9.97
   0  -1  10  167.48   12.28
   0  -1  10  173.03    8.29
   0  -1  10  181.15    8.63
   0   1 -10  171.13    8.57
   0  -1  10  204.99   11.87
   0  -1  10  190.80   12.83
   0  -1   9   22.70    2.89
   0   1  -9   19.19    6.42
   0  -1   9   26.04    3.89
   0  -1   9   25.74    6.18
   0   1  -9   26.15    3.04
   0  -1   9   14.96    6.02
   0  -1   9   21.27    2.56
   0  -1   9   24.66    5.36
   0  -1   8  503.73   22.92
   0   1  -8  447.48   22.78
   0   1  -8  437.56   19.47
   0  -1   8  464.70   19.37
   0  -1   8  489.15   22.20
   0  -1   8  470.58   22.79
   0   1  -7  183.44   12.09
   0  -1   7  210.40   11.41
   0  -1   7  199.31   12.13
   0  -1   6   24.61    5.83
   0   1  -6   22.72    5.70
   0  -1   6   17.89    4.64
   0  -1   5   60.74    6.49
   0   1  -5   57.74    6.01
   0   1  -4  859.95   36.87
   0  -1   4  878.12   36.68
   0   1  -3  405.74   18.03
   0   1  -2  198.35    9.39
   0   1  -1  623.04   27.01
   0  -1   1  666.96   26.96
   0   1  -1  667.50   26.85
   0   1   0  739.19   29.80
   0   1   0  749.05   29.98
   0  -1   0  748.11   29.80
   0   1   0  703.67   29.38
   0  -1  -1  399.82   17.06
   0   1   1  397.24   17.13
   0   1   1  398.98   17.07
   0  -1  -2   22.92    3.47
   0  -1  -2   19.29    2.25
   0   1   2   18.31    3.64
   0   1   2   18.41    3.37
   0   1   3   89.12    6.12
   0  -1  -3   93.28    5.30
   0   1   3   97.41    6.09
   0  -1  -3   88.20    5.93
   0  -1  -4  209.53   10.49
   0   1   4  207.52   10.74
   0  -1  -4  202.06   10.15
   0  -1  -4  225.31   11.49
   0   1   5  115.20    8.63
   0  -1  -5  122.39    7.30
   0  -1  -5  114.24    7.20
   0   1   5  114.31    7.60
   0  -1  -5  109.53    8.39
   0   1   6   35.15    4.85
   0  -1  -6   31.30    5.93
   0   1   6   39.39    6.55
   0  -1  -6   34.42    4.46
   0   1   6   36.79    5.02
   0  -1  -6   39.55    5.04
   0  -1  -7   45.13    4.90
   0  -1  -7   49.18    5.57
   0   1   7   54.45    7.13
   0   1   7   53.28    5.74
   0   1   7   48.78    5.63
   0  -1  -7   56.57    7.12
   0   1   7   52.21    7.25
   0   1   7   49.45    3.70
   0  -1  -8    1.60    3.45
   0   1   8    6.72    4.83
   0   1   8    4.41    4.25
   0  -1  -8    3.80    4.38
   0  -1  -8    4.02    5.22
   0   1   8    5.00    6.11
   0   1   8    3.50    2.62
   0   1   8    1.47    4.20
   0   1   8    3.97    2.62
   0   1   9    5.46    4.25
   0  -1  -9    8.44    4.87
   0   1   9   12.28    5.52
   0   1   9    7.98    2.82
   0   1   9    6.25    4.30
   0   1   9    5.78    2.67
   0  -1  -9    5.62    6.05
   0  -1 -10   -4.09    6.47
   0   1  10   -0.17    2.83
   0   1  10   -0.36    3.20
   0  -1 -10    4.10    4.55
   0   1  10    4.31    2.94
   0   1  10   -2.33    4.70
   0   1  10    0.78    2.71
   0   1  11  250.21   14.52
   0   1  11  259.31   11.98
   0   1  11  232.37   11.82
   0   1  11  254.47   12.10
   0   1  11  259.13   16.34
   0   1  11  257.38   11.83
   0   1  12  252.04   15.77
   0  -1 -12  284.91   12.69
   0   1  12  287.49   13.36
   0   1  12  273.46   18.34
   0   1  12  276.31   13.30
   0   1  12  280.67   13.54
   0   1  13  402.73   18.12
   0   1  13  391.63   17.69
   0   1  13  391.50   18.20
   0   1  13  383.21   17.88
   0   1  13  392.72   23.77
   0  -1 -14   24.84    3.96
   0   1  14   25.50    4.19
   0   1  14   34.25    4.39
   0   1  14   23.11    7.70
   0   1  14   35.48    4.61
   0   1  14   18.41    4.56
   0   1  15    9.26    7.11
   0   1  15    2.75    3.63
   0   1  15    7.71    4.01
   0   1  15    5.17    3.73
   0   1  16  180.51   10.27
   0   1  16  210.27   11.27
   0   1  16  202.73   17.15
   0   1  17  259.29   20.60
   0  -1 -17  253.58   13.53
   0   1  17  250.38   13.62
   0   1  17  262.46   13.64
   0  -1 -18  554.36   25.20
   0  -1 -18  556.37   25.65
   0   1  18  547.89   25.64
   0   1  18  570.84   25.89
   0   1  18  594.37   34.13
   0  -1 -19  436.47   19.82
   0   1  19  433.31   28.27
   0   1  19  404.78   20.27
   0  -1 -20   26.28    4.51
   0   1  20   18.46    4.77
   0   1  20   26.37    4.64
   0  -1 -20   22.24    4.52
   0  -1 -21   61.10    5.40
   0   1  21   53.08    5.61
   0   1  21   47.06    5.44
   0  -1 -21   63.84    5.27
   0   1  22    6.98    3.63
   0   1  22    1.10    3.28
   0  -1 -22    3.56    3.17
   0  -1 -23   43.76    4.14
   0   2 -24   11.40    2.54
   0  -2  24   14.37    3.43
   0   2 -24   15.23    2.98
   0   2 -24    6.91    2.73
   0   2 -23   22.54    3.45
   0  -2  23   22.06    4.20
   0   2 -23   21.52    3.82
   0   2 -23   22.38    3.75
   0   2 -22    3.12    3.10
   0  -2  22    4.89    4.12
   0   2 -22    3.25    4.00
   0   2 -21   90.71    6.48
   0  -2  21   85.14    7.33
   0  -2  20   21.70    4.15
   0   2 -20   17.89    4.97
   0  -2  20   16.34    8.17
   0  -2  19   18.65    4.02
   0   2 -19   15.10    4.05
   0   2 -19   16.63    4.17
   0  -2  19   16.51    8.33
   0   2 -19   28.29    5.01
   0  -2  19   24.81    5.35
   0  -2  18   37.73    4.71
   0   2 -18   32.19    4.73
   0   2 -18   37.19    4.87
   0  -2  18   24.19    8.76
   0  -2  18   41.30    5.94
   0   2 -18   39.22    5.56
   0  -2  17    3.94    5.10
   0  -2  17   -1.27    7.12
   0   2 -17   -6.62    4.16
   0  -2  17   -5.72    7.91
   0   2 -17    0.30    3.22
   0   2 -17    1.22    4.58
   0   2 -16    5.75    4.60
   0  -2  16   -0.28    3.17
   0   2 -16   -1.14    3.29
   0   2 -16    3.40    3.80
   0  -2  16   -4.33    7.75
   0  -2  16    5.91    7.05
   0   2 -16    0.28    3.15
   0  -2  16   -3.91    3.32
   0  -2  16    2.36    4.35
   0  -2  15   27.75    3.90
   0   2 -15   22.45    4.00
   0   2 -15   24.73    4.25
   0  -2  15   30.70    3.90
   0  -2  15   19.41    7.52
   0   2 -15   23.68    4.77
   0  -2  15   24.28    4.68
   0  -2  14  288.53   14.23
   0  -2  14  275.86   19.17
   0   2 -14  262.11   13.21
   0   2 -14  286.00   13.62
   0  -2  14  274.10   13.32
   0  -2  14  267.41   13.05
   0  -2  14  282.05   18.98
   0   2 -14  298.62   13.82
   0   2 -13  110.58    6.96
   0  -2  13  109.90    9.53
   0  -2  13   93.72    6.16
   0   2 -13   91.49    6.28
   0   2 -13   99.58    6.32
   0  -2  13  116.23    7.18
   0  -2  13  102.14   10.56
   0  -2  13   97.97   10.94
   0  -2  13   95.51    6.07
   0  -2  12    0.74    6.61
   0  -2  12    1.97    2.60
   0   2 -12    7.13    3.39
   0   2 -12    2.55    2.66
   0  -2  12    1.38    3.22
   0  -2  12    1.53    5.93
   0  -2  12    2.96    2.72
   0  -2  12    1.89    4.79
   0  -2  11    8.22    2.57
   0   2 -11    4.76    2.90
   0   2 -11    7.26    3.13
   0  -2  11    3.47    3.13
   0  -2  11    5.24    6.19
   0  -2  11    1.73    5.08
   0  -2  10   17.17    2.76
   0   2 -10   13.66    3.21
   0   2 -10   16.15    2.98
   0  -2  10   13.01    3.51
   0  -2  10   12.22    5.32
   0  -2  10    6.95    6.01
   0  -2  10   13.58    5.50
   0  -2   9  140.76   10.16
   0  -2   9  139.47    6.83
   0   2  -9  133.14    7.12
   0  -2   9  129.91    9.99
   0  -2   9  145.94   10.97
   0  -2   8 1908.40   79.77
   0   2  -8 1901.79   76.84
   0  -2   8 1834.95   79.76
   0  -2   8 1952.46   79.77
   0   2  -7 2322.35   93.73
   0  -2   7 2398.92   96.38
   0   2  -7 2291.00   93.84
   0  -2   7 2434.30   96.62
   0   2  -6 1393.95   56.33
   0  -2   6 1386.17   57.97
   0   2  -6 1370.78   56.07
   0  -2   6 1411.77   58.48
   0  -2   5   12.10    5.20
   0   2  -5   13.00    3.42
   0  -2   5   10.86    3.93
   0  -2   4  666.60   28.72
   0   2  -4  670.70   27.57
   0  -2   4  626.84   27.78
   0  -2   3   -1.30    4.63
   0   2  -3    6.37    3.90
   0  -2   3    5.43    2.53
   0  -2   2 1835.11   71.15
   0   2  -2 1711.09   69.73
   0  -2   2 1699.26   69.82
   0   2  -2 1774.70   70.85
   0  -2   2 1785.11   70.42
   0  -2   1 6485.76  240.27
   0   2  -1 6384.66  240.14
   0   2  -1 5794.84  238.74
   0   2   0 2255.58   94.57
   0  -2   0 2399.32   94.54
   0  -2  -1   74.31    5.38
   0   2   1   75.44    5.49
   0   2   1   71.44    3.95
   0   2   1   69.01    6.44
   0   2   2  624.97   27.00
   0  -2  -2  620.64   26.98
   0   2   2  602.77   27.09
   0   2   3   -1.90    4.29
   0  -2  -3   -1.23    2.35
   0   2   3    4.69    5.37
   0  -2  -3    0.99    4.93
   0   2   3    5.94    4.20
   0  -2  -4 2218.99   92.33
   0  -2  -4 2189.02   91.15
   0   2   4 2235.27   92.69
   0   2   4 2452.16   92.63
   0   2   5 4742.56  197.05
   0   2   5 4900.21  198.90
   0   2   5 4818.71  199.37
   0  -2  -5 4768.17  197.79
   0  -2  -5 4788.81  198.72
   0   2   5 5124.21  197.03
   0  -2  -5 5158.32  199.67
   0   2   5 5216.91  199.13
   0   2   6 2325.70   98.58
   0   2   6 2565.89   98.54
   0   2   6 2439.37  100.87
   0  -2  -6 2442.45  100.34
   0   2   6 2376.90  101.12
   0  -2  -6 2385.38   99.60
   0  -2  -6 2493.98  101.53
   0   2   6 2575.22  100.81
   0   2   7  302.88   14.68
   0   2   7  327.03   14.33
   0   2   7  339.29   14.49
   0   2   7  304.20   17.13
   0  -2  -7  347.66   16.53
   0  -2  -7  336.92   15.89
   0   2   7  314.17   17.29
   0   2   7  331.72   16.79
   0  -2  -7  335.31   18.12
   0   2   8  169.93    8.22
   0   2   8  152.64   11.34
   0  -2  -8  175.54   10.11
   0   2   8  160.52   10.61
   0  -2  -8  153.50   12.09
   0   2   8  161.77    8.31
   0  -2  -9   19.66    6.56
   0   2   9   25.97    6.25
   0  -2  -9   26.85    4.91
   0   2   9   24.77    3.20
   0   2   9   23.12    5.24
   0   2   9   18.49    3.17
   0   2   9   24.29    3.47
   0   2  10  103.91    6.38
   0   2  10   95.12    6.08
   0  -2 -10   91.96    8.03
   0   2  10  100.38    6.06
   0   2  10   87.04    6.05
   0   2  10   92.46    8.59
   0   2  11  251.15   15.22
   0   2  11  262.50   12.48
   0   2  11  244.69   12.36
   0   2  11  259.06   16.80
   0   2  11  246.55   12.32
   0   2  11  296.99   12.84
   0   2  11  256.44   12.61
   0  -2 -11  258.32   17.63
   0   2  12  391.72   18.06
   0   2  12  395.69   18.21
   0   2  12  443.30   23.77
   0   2  12  402.35   17.94
   0   2  12  444.95   18.41
   0   2  13  487.59   22.39
   0   2  13  504.30   27.92
   0   2  13  496.77   22.05
   0   2  13  525.88   22.58
   0   2  13  482.62   21.94
   0   2  14  476.24   21.37
   0   2  14  518.25   28.37
   0   2  14  488.64   21.86
   0   2  14  454.51   21.71
   0   2  15  184.44   10.14
   0   2  15  205.48   16.73
   0   2  15  183.09   10.54
   0   2  16   45.46    5.51
   0   2  16   48.35    5.28
   0   2  16   47.85    5.78
   0   2  16   58.52   10.76
   0  -2 -16   53.07    5.38
   0  -2 -17    4.98    3.86
   0   2  17    4.37    4.27
   0   2  17   10.21    4.46
   0   2  17   10.65    7.28
   0  -2 -18   48.89    5.70
   0   2  18   71.65   11.06
   0   2  18   63.45    6.16
   0  -2 -19   16.55    4.02
   0   2  19   19.78    4.55
   0   2  19   12.08    4.24
   0  -2 -19   16.53    4.56
   0  -2 -20   98.75    6.92
   0   2  20  105.17    7.47
   0   2  20   84.03    6.82
   0  -2 -20  104.26    7.04
   0  -2 -21  161.59    8.93
   0   2  21  157.19    9.18
   0   2  21  139.40    8.50
   0  -2 -21  146.74    8.32
   0   2  22   87.76    6.42
   0  -2 -22  107.11    6.42
   0  -2 -23   44.35    3.83
   0   3 -24    4.18    2.70
   0   3 -24    3.01    3.20
   0  -3  24   -1.88    3.47
   0   3 -23   13.35    3.61
   0   3 -23    6.37    3.82
   0  -3  23   16.97    4.10
   0   3 -23   11.64    2.85
   0   3 -22  283.88   13.66
   0  -3  22  261.10   14.09
   0   3 -22  280.86   13.36
   0   3 -22  276.89   13.87
   0   3 -21  257.90   13.01
   0  -3  21  269.05   14.05
   0  -3  20  194.73   17.00
   0   3 -20  197.05   11.38
   0   3 -20  190.13   10.49
   0  -3  19  246.01   13.85
   0  -3  19  250.70   19.84
   0   3 -19  245.43   13.30
   0   3 -19  262.71   13.67
   0   3 -19  241.27   12.88
   0  -3  18    6.38    4.86
   0  -3  18   12.95    7.81
   0   3 -18    1.68    3.69
   0  -3  18   -2.31    8.11
   0   3 -18    6.87    4.60
   0   3 -18    7.15    3.36
   0  -3  17    5.08    4.59
   0  -3  17    2.47    7.37
   0  -3  17   -1.13    7.51
   0   3 -17    1.72    3.19
   0   3 -17    0.63    4.65
   0  -3  16  177.50   10.97
   0  -3  16  212.08   16.92
   0   3 -16  190.23   10.79
   0   3 -16  185.63   10.14
   0   3 -16  201.60   10.30
   0  -3  16  204.05   16.51
   0   3 -16  183.68   10.90
   0   3 -15  395.66   18.28
   0   3 -15  388.87   18.75
   0   3 -15  424.17   18.56
   0  -3  15  362.02   24.17
   0   3 -15  414.50   19.08
   0  -3  15  399.40   19.24
   0  -3  14  843.41   36.74
   0   3 -14  896.25   37.35
   0   3 -14  869.30   36.76
   0   3 -14  901.30   37.46
   0  -3  14  922.47   43.55
   0  -3  14  845.54   42.85
   0  -3  14  811.93   41.57
   0  -3  14  886.73   37.69
   0  -3  13  962.48   41.51
   0   3 -13 1055.85   42.25
   0   3 -13  966.65   41.57
   0   3 -13 1001.60   42.14
   0  -3  13 1053.23   47.69
   0  -3  13 1002.49   47.55
   0  -3  13  945.71   46.40
   0  -3  13 1051.46   42.51
   0   3 -12  643.30   26.86
   0   3 -12  606.28   26.33
   0  -3  12  648.18   27.19
   0  -3  12  637.15   31.40
   0  -3  12  599.53   26.21
   0  -3  12  609.30   30.90
   0  -3  12  603.11   31.37
   0  -3  11  139.06    7.71
   0  -3  11  121.31   11.47
   0  -3  11  131.88   10.94
   0   3 -11  137.35    7.37
   0  -3  11  122.15    6.66
   0   3 -11  123.57    7.03
   0  -3  10   25.54    2.69
   0   3 -10   29.22    3.64
   0   3 -10   24.98    3.51
   0  -3  10   29.19    4.02
   0  -3  10   24.04    5.87
   0  -3  10   24.54    6.70
   0  -3  10   25.92    6.48
   0  -3   9   81.11    8.72
   0  -3   9   71.15    7.32
   0  -3   9   65.16    4.06
   0   3  -9   72.36    4.81
   0   3  -9   81.70    5.02
   0  -3   8    3.43    5.81
   0  -3   8   -1.66    4.14
   0   3  -8    0.53    2.99
   0   3  -8   -0.43    2.71
   0   3  -7  373.84   17.00
   0  -3   7  380.31   18.30
   0  -3   7  397.81   19.44
   0   3  -7  360.85   16.16
   0   3  -6 2279.63   94.44
   0  -3   6 2383.27   94.99
   0  -3   6 2254.57   96.03
   0   3  -6 2329.02   93.39
   0   3  -5  391.82   18.41
   0  -3   5  396.90   17.96
   0  -3   5  395.09   19.57
   0   3  -5  398.63   16.91
   0  -3   4   55.40    4.29
   0   3  -4   58.16    6.11
   0   3  -4   56.58    4.11
   0  -3   4   55.84    6.62
   0  -3   3   19.86    5.29
   0  -3   3   21.78    2.45
   0   3  -3   21.56    5.36
   0   3  -3   19.09    2.35
   0  -3   2 9967.51  399.55
   0   3  -2 9999.00  399.38
   0  -3   2 9935.40  398.78
   0  -3   1 8676.01  347.25
   0   3  -1 8649.16  347.75
   0   3   0   51.80    6.97
   0  -3   0   44.27    5.06
   0   3   1   23.57    6.43
   0  -3  -1   26.25    4.58
   0   3   1   24.92    2.30
   0  -3  -2   10.70    4.94
   0   3   2    8.09    2.50
   0   3   2    6.40    6.04
   0   3   2   14.46    4.67
   0   3   3  712.71   33.09
   0   3   3  745.68   31.35
   0   3   3  710.34   32.93
   0  -3  -3  767.03   33.05
   0   3   4  128.80    6.51
   0  -3  -4  121.61    9.14
   0  -3  -4  108.90    6.14
   0   3   4  119.08    8.84
   0   3   4  112.22    9.29
   0   3   4  108.75    7.38
   0   3   4  117.65    6.04
   0  -3  -4  111.93    8.99
   0   3   4  109.42    8.52
   0   3   5   17.56    3.74
   0  -3  -5   27.31    3.22
   0  -3  -5   26.53    5.96
   0   3   5   24.08    5.27
   0   3   5   22.78    4.38
   0  -3  -5   28.75    6.47
   0   3   5   24.83    5.51
   0   3   5   23.41    3.15
   0   3   6  291.16   13.34
   0   3   6  289.20   12.82
   0   3   6  284.48   12.98
   0  -3  -6  314.73   16.04
   0   3   6  298.70   15.47
   0  -3  -6  281.39   13.50
   0  -3  -6  274.36   16.28
   0   3   6  282.53   15.74
   0   3   7  402.02   18.39
   0   3   7  412.65   18.16
   0   3   7  470.87   21.44
   0  -3  -7  401.26   18.92
   0   3   7  433.49   18.03
   0   3   7  405.65   21.04
   0  -3  -7  379.30   21.80
   0  -3  -8   44.03    8.18
   0   3   8   48.62    5.20
   0   3   8   49.49    4.31
   0   3   8   51.49    4.51
   0   3   8   57.08    6.94
   0   3   8   45.15    6.61
   0   3   8   54.39    4.24
   0   3   8   42.12    3.93
   0   3   9    6.19    4.72
   0   3   9   12.93    3.46
   0   3   9   11.48    3.50
   0   3   9    9.48    3.21
   0   3   9    9.18    2.90
   0   3  10   39.19    4.53
   0   3  10   49.13    6.84
   0   3  10   54.70    4.59
   0   3  10   48.27    4.66
   0  -3 -10   57.84    8.86
   0   3  10   50.35    7.27
   0   3  10   51.51    4.68
   0  -3 -11   -3.62    7.21
   0   3  11    6.09    3.28
   0   3  11    4.83    4.10
   0   3  11    1.63    5.46
   0   3  11    4.45    3.64
   0   3  11    3.90    4.62
   0   3  11    1.82    3.25
   0   3  12  159.82    9.21
   0   3  12  164.64    9.21
   0   3  12  181.14   14.13
   0   3  12  174.72    9.46
   0   3  12  175.87    9.53
   0   3  13   24.38    6.83
   0   3  13   28.98    6.22
   0   3  13   26.85    4.61
   0   3  13   22.17    4.11
   0   3  13   26.74    4.33
   0   3  14    8.90    6.84
   0   3  14    9.95    7.29
   0   3  14    9.12    4.13
   0   3  14    7.66    3.94
   0   3  14    3.18    3.68
   0   3  15  201.21   11.18
   0   3  15  204.45   10.96
   0  -3 -15  190.52   10.99
   0   3  15  211.67   17.16
   0   3  16   80.66    6.95
   0   3  16   86.65    6.77
   0   3  16   78.70    6.61
   0   3  16   93.08   12.26
   0  -3 -16   76.77    6.33
   0   3  17  545.89   26.30
   0  -3 -17  625.46   26.66
   0   3  17  569.94   33.97
   0   3  17  605.06   27.02
   0   3  18  334.19   23.31
   0   3  18  346.38   16.60
   0   3  18  301.92   15.70
   0   3  19   16.69    4.02
   0   3  19    8.30    4.21
   0  -3 -19   13.75    3.74
   0  -3 -20   12.90    3.64
   0   3  20    8.25    3.96
   0  -3 -20    4.23    3.93
   0   3  21   21.23    3.95
   0  -3 -21   22.99    3.63
   0   3  22   18.26    3.23
   0  -3 -22   11.59    2.85
   0  -4  24   19.62    3.61
   0   4 -24   18.25    3.57
   0   4 -24   20.94    3.13
   0  -4  23   41.28    4.84
   0   4 -23   40.15    4.78
   0   4 -23   39.45    4.34
   0  -4  22    1.49    4.18
   0   4 -22    4.79    4.03
   0   4 -22    6.61    4.03
   0   4 -21   27.01    3.52
   0   4 -21   32.05    4.87
   0  -4  21   23.77    5.24
   0  -4  20    4.33    4.56
   0   4 -20    2.82    2.76
   0   4 -20    2.25    4.71
   0   4 -20    3.29    4.43
   0  -4  19  132.90   13.51
   0   4 -19  108.46    8.47
   0  -4  19  103.86   12.40
   0  -4  18   29.58    8.58
   0   4 -18   28.10    4.94
   0   4 -18   27.56    3.95
   0  -4  18   31.66    5.44
   0   4 -18   24.44    5.70
   0  -4  18   21.49    8.06
   0  -4  17  102.08   12.05
   0   4 -17   99.14    7.43
   0  -4  17   81.68    7.90
   0   4 -17   91.81    6.48
   0   4 -17   97.74    7.79
   0  -4  17   91.74   12.40
   0   4 -16  110.16    6.85
   0  -4  16   90.24    8.02
   0   4 -16  105.61    8.14
   0  -4  16  100.50   12.38
   0  -4  15   44.15    8.41
   0   4 -15   40.93    5.07
   0   4 -15   33.90    4.54
   0   4 -15   38.48    4.13
   0  -4  15   39.88    5.71
   0  -4  15   40.03    8.93
   0   4 -15   43.06    5.82
   0   4 -14   33.59    5.20
   0  -4  14   25.14    7.36
   0   4 -14   36.09    4.65
   0   4 -14   23.21    3.93
   0  -4  14   30.93    7.48
   0  -4  14   22.56    4.70
   0   4 -14   23.10    3.43
   0   4 -14   22.38    4.23
   0   4 -13   34.92    4.78
   0  -4  13   39.30    6.84
   0   4 -13   40.26    4.43
   0   4 -13   36.89    4.72
   0  -4  13   40.69    8.13
   0  -4  13   43.10    5.28
   0   4 -13   42.65    3.77
   0   4 -13   40.87    4.61
   0  -4  13   35.50    8.43
   0  -4  12  181.18   12.61
   0   4 -12  146.66    8.71
   0   4 -12  152.94    8.27
   0  -4  12  162.75   13.22
   0  -4  12  129.59   12.35
   0  -4  12  157.71    9.01
   0   4 -12  152.29    8.75
   0   4 -12  159.19    7.99
   0  -4  11    9.66    6.34
   0  -4  11    7.62    3.81
   0   4 -11   11.26    3.65
   0   4 -11   11.79    3.36
   0  -4  10  109.84    6.93
   0  -4  10  105.54   10.48
   0  -4  10  111.73    8.98
   0   4 -10  110.72    6.35
   0   4 -10  106.64    6.68
   0   4  -9  820.87   35.21
   0   4  -9  802.76   34.79
   0   4  -9  831.28   35.02
   0  -4   9  907.70   35.50
   0  -4   9  834.87   39.21
   0  -4   9  898.85   38.10
   0  -4   8  285.01   16.39
   0   4  -8  273.56   12.41
   0  -4   8  283.76   14.58
   0   4  -8  249.16   13.72
   0   4  -8  268.41   12.22
   0   4  -8  267.41   12.51
   0  -4   7   43.29    3.95
   0   4  -7   37.67    5.57
   0  -4   7   35.69    4.76
   0  -4   7   46.42    7.17
   0   4  -7   38.14    3.84
   0  -4   6  258.99   12.92
   0  -4   6  276.19   12.79
   0   4  -6  277.46   14.23
   0   4  -6  246.61   12.04
   0   4  -6  271.38   12.38
   0  -4   6  250.04   15.26
   0   4  -5  150.66    9.83
   0  -4   5  139.98    8.17
   0  -4   5  149.72    7.68
   0  -4   5  135.43   10.61
   0   4  -5  138.18    7.30
   0   4  -5  141.14    6.92
   0  -4   4   13.37    2.14
   0   4  -4   12.10    5.61
   0  -4   4   17.42    3.80
   0  -4   4   11.78    2.62
   0  -4   4   10.33    5.78
   0   4  -4   11.79    2.76
   0   4  -3 3088.73  127.29
   0  -4   3 3042.47  126.34
   0  -4   3 3215.12  127.69
   0  -4   2 1256.38   54.20
   0   4  -2 1262.81   55.04
   0  -4   2 1353.82   55.42
   0  -4   1 3685.18  151.24
   0   4  -1 3698.79  151.88
   0  -4   1 3769.78  151.99
   0  -4   0  124.94    8.80
   0   4   0   99.66    9.38
   0   4   1  445.70   22.41
   0   4   2    8.22    2.30
   0   4   2    9.33    6.23
   0   4   2   14.38    2.50
   0  -4  -2   10.27    4.61
   0   4   2    9.03    3.02
   0   4   3   71.18    8.85
   0   4   3   82.12    5.66
   0   4   3   76.92    5.45
   0  -4  -3  106.17    8.87
   0   4   3  115.19    5.34
   0   4   4  816.53   36.86
   0   4   4  813.09   35.69
   0  -4  -4  937.53   39.78
   0   4   4  959.60   35.80
   0   4   4  842.05   35.37
   0   4   5 3143.07  128.30
   0   4   5 3138.66  126.23
   0   4   5 3026.73  126.48
   0  -4  -5 3238.52  130.62
   0   4   5 3237.88  126.52
   0   4   6  794.31   35.40
   0   4   6  791.76   33.28
   0   4   6  781.76   32.89
   0   4   6  770.92   33.18
   0   4   6  831.98   33.22
   0  -4  -6  769.52   37.30
   0   4   7   88.26    7.68
   0   4   7   87.18    6.42
   0   4   7   88.41    7.48
   0   4   7   87.14    5.48
   0   4   7   93.20    6.06
   0   4   7   89.98    5.38
   0   4   7   88.97    5.87
   0  -4  -8    7.08    6.84
   0   4   8    7.12    2.92
   0   4   8    7.81    3.08
   0   4   8    5.21    3.55
   0   4   8    2.31    4.58
   0   4   8    4.62    3.42
   0   4   8    0.91    2.58
   0   4   8    2.85    4.19
   0   4   9   77.96    5.35
   0   4   9   70.78    5.57
   0   4   9   69.92    5.89
   0   4   9   61.88    4.98
   0   4   9   57.64    4.57
   0  -4  -9   79.98   10.46
   0   4  10  576.42   23.52
   0   4  10  503.08   23.39
   0   4  10  527.15   27.77
   0   4  10  548.26   23.57
   0   4  10  539.47   23.47
   0   4  10  504.07   22.81
   0  -4 -10  547.23   29.89
   0   4  11  187.50   14.42
   0   4  11  197.13   10.71
   0   4  11  215.86   10.80
   0   4  11  203.08   10.97
   0   4  11  203.24   11.21
   0  -4 -11  237.63   17.59
   0   4  12  194.39   14.83
   0   4  12  197.61   10.27
   0   4  12  182.12   10.07
   0   4  12  183.86   10.22
   0   4  12  188.31   10.92
   0  -4 -13  165.10    9.15
   0   4  13  172.79    9.59
   0   4  13  150.03    9.28
   0   4  13  155.56    9.51
   0   4  13  180.80   14.61
   0   4  13  161.32   11.70
   0   4  14  488.45   22.16
   0   4  14  488.71   21.77
   0   4  14  430.30   21.57
   0   4  14  476.91   27.99
   0  -4 -14  491.78   21.79
   0   4  15   51.54    5.61
   0   4  15   57.35    5.79
   0   4  15   49.87    5.47
   0   4  15   52.64    9.39
   0  -4 -15   50.23    5.10
   0   4  16   40.15    5.47
   0   4  16   39.50    9.15
   0  -4 -16   32.27    4.53
   0   4  16   35.30    4.96
   0   4  17   -1.07    4.18
   0   4  17    7.16    6.68
   0   4  17    6.51    3.95
   0  -4 -17   -2.11    3.29
   0  -4 -18   92.12    6.50
   0   4  18   85.95    7.19
   0  -4 -19   14.05    3.51
   0   4  19   16.06    4.19
   0  -4 -20  136.06    8.02
   0  -4 -20  157.76    8.44
   0   4  20  155.75    8.91
   0   4  21   46.25    4.37
   0   4  21   37.05    4.19
   0  -4 -21   48.17    3.85
   0   5 -23   65.03    5.42
   0   5 -23   64.13    4.95
   0  -5  23   52.73    5.06
   0   5 -22  166.02    9.92
   0   5 -22  185.76    9.60
   0  -5  22  170.60    9.92
   0   5 -21  568.16   24.29
   0  -5  21  509.36   24.64
   0   5 -20  204.20   11.42
   0   5 -20  198.14   11.07
   0  -5  20  183.75   11.35
   0   5 -19    5.27    4.87
   0   5 -18  231.95   12.31
   0   5 -18  219.42   12.46
   0  -5  18  214.35   12.55
   0   5 -17  201.01   11.46
   0  -5  17  195.60   12.01
   0   5 -17  215.80   11.77
   0  -5  17  170.53   16.13
   0   5 -16   68.38    6.86
   0   5 -16   94.74    7.40
   0  -5  16   85.24    7.26
   0  -5  16   90.84   11.89
   0  -5  15  227.24   12.74
   0   5 -15  228.66   11.91
   0   5 -15  223.32   12.39
   0  -5  15  234.21   17.79
   0  -5  14  751.68   33.74
   0   5 -14  756.45   33.65
   0   5 -14  771.44   33.20
   0   5 -14  798.73   33.46
   0  -5  14  726.69   39.29
   0  -5  13  720.53   31.15
   0   5 -13  702.14   30.21
   0   5 -13  688.84   31.03
   0   5 -13  709.31   30.64
   0   5 -13  725.91   30.74
   0  -5  13  644.67   36.24
   0  -5  12  274.43   13.97
   0   5 -12  261.95   13.10
   0   5 -12  267.25   13.90
   0   5 -12  289.20   13.66
   0   5 -12  286.52   13.70
   0  -5  12  287.48   19.09
   0   5 -11   -0.37    3.24
   0   5 -11    4.69    3.50
   0  -5  11    9.89    6.82
   0   5 -11    3.40    3.79
   0   5 -11    1.30    3.58
   0  -5  11    1.00    3.86
   0   5 -10   83.10    5.83
   0   5 -10   89.42    6.44
   0   5 -10  101.67    6.33
   0  -5  10  105.62    6.78
   0  -5  10  100.57   10.45
   0   5  -9  405.32   18.90
   0   5  -9  413.21   18.40
   0   5  -9  411.07   18.64
   0   5  -9  421.58   18.80
   0  -5   9  449.10   19.10
   0  -5   9  452.48   23.74
   0  -5   8  430.17   22.99
   0   5  -8  413.03   18.36
   0   5  -8  408.27   18.26
   0   5  -8  403.80   18.07
   0   5  -8  383.03   18.43
   0   5  -8  411.23   20.74
   0  -5   8  466.44   18.75
   0   5  -7 1409.96   57.82
   0   5  -7 1381.26   58.16
   0   5  -7 1444.04   61.03
   0  -5   7 1387.10   62.29
   0   5  -7 1417.60   57.92
   0   5  -7 1453.46   58.10
   0   5  -6  600.64   26.49
   0   5  -6  622.32   26.24
   0  -5   6  622.55   27.80
   0   5  -6  645.04   29.65
   0   5  -6  632.83   26.48
   0   5  -6  633.48   26.34
   0  -5   6  608.21   30.37
   0  -5   5    3.87    3.41
   0   5  -5    5.08    5.42
   0  -5   5    2.86    5.93
   0   5  -5    5.02    3.27
   0  -5   4 1621.71   66.00
   0   5  -4 1688.27   67.63
   0  -5   4 1431.29   64.01
   0  -5   4 1657.62   67.90
   0   5  -4 1607.36   63.66
   0  -5   3  553.06   26.53
   0   5  -3  576.69   27.99
   0  -5   3  579.83   25.35
   0   5  -3  572.85   24.19
   0  -5   2  615.98   28.81
   0   5  -2  606.28   30.00
   0   5  -2  614.22   26.21
   0  -5   2  652.60   27.97
   0   5  -1 3315.49  140.01
   0   5  -1 3315.03  136.09
   0  -5   1 3330.71  138.15
   0   5  -1 3457.23  135.70
   0   5   0   12.50    6.55
   0   5   0   18.97    3.80
   0   5   0   15.39    2.85
   0  -5   0   24.13    5.48
   0   5   1  170.86    8.34
   0  -5  -1  167.88   11.12
   0   5   1  184.59   13.18
   0   5   2  995.68   40.71
   0   5   2  940.86   45.33
   0  -5  -2 1004.37   44.27
   0   5   3  296.60   12.82
   0   5   3  296.44   13.64
   0  -5  -3  330.50   17.57
   0   5   3  284.38   13.35
   0   5   3  327.62   18.66
   0   5   3  291.03   13.41
   0  -5  -4   26.27    6.62
   0   5   4   18.14    3.77
   0   5   4   20.99    2.51
   0   5   4   31.06    3.60
   0   5   4   20.41    3.86
   0   5   5  107.23    6.86
   0   5   5  115.80    5.96
   0   5   5  104.49    6.82
   0   5   5  108.31    6.48
   0   5   6  249.11   11.58
   0   5   6  245.41   11.83
   0   5   6  237.63   12.01
   0  -5  -6  257.91   16.62
   0   5   6  239.61   11.95
   0   5   6  239.78   11.27
   0   5   6  240.33   11.29
   0   5   7  445.75   20.35
   0   5   7  446.01   20.34
   0   5   7  472.55   19.94
   0   5   7  446.11   19.92
   0   5   7  449.94   20.47
   0  -5  -7  494.50   26.26
   0   5   8  131.82    7.75
   0   5   8  145.01    8.38
   0   5   8  142.49    8.57
   0   5   8  135.64    7.67
   0   5   8  147.14    7.84
   0  -5  -8  134.57   12.98
   0   5   8  140.20    8.64
   0   5   9   13.07    5.00
   0   5   9    2.99    2.99
   0   5   9    7.80    3.30
   0   5   9    5.17    4.11
   0  -5  -9    6.12    7.31
   0   5   9    3.53    3.12
   0  -5 -10   42.13    9.99
   0   5  10   39.89    4.43
   0   5  10   41.57    6.09
   0   5  10   42.66    4.38
   0   5  10   43.92    5.35
   0  -5 -10   39.23    3.96
   0   5  10   36.41    4.31
   0   5  11   87.25    6.51
   0  -5 -11   86.01   12.07
   0   5  11  100.09    6.77
   0   5  11   97.27    7.21
   0   5  11   99.21    8.43
   0  -5 -11   99.71    6.31
   0   5  11   95.42    6.35
   0   5  12   13.74    8.94
   0   5  12   13.21    4.50
   0  -5 -12   14.68    3.28
   0   5  13   20.30   14.17
   0   5  13   18.43    4.06
   0   5  13   19.43    4.76
   0  -5 -13   16.66    3.62
   0   5  14    8.44    3.88
   0   5  14   13.00    4.66
   0  -5 -14    4.45    2.94
   0   5  15   36.03    5.11
   0   5  16  143.01    9.06
   0  -5 -16  132.44    8.15
   0   5  16  144.60    8.68
   0   5  17   50.00    5.60
   0  -5 -17   55.16    5.00
   0   5  17   65.61    5.55
   0   5  18    1.40    4.41
   0   5  18    3.00    3.56
   0  -5 -18    4.30    2.72
   0   5  19   23.42    3.91
   0  -5 -19   19.30    3.08
   0  -5 -20    5.73    3.10
   0   5  20    6.47    3.43
   0   5  20    3.32    2.77
   0  -5 -20    5.31    2.14
   0   6 -23   18.41    3.87
   0  -6  23   13.94    3.40
   0   6 -23   16.98    3.30
   0   6 -22   13.00    4.14
   0  -6  22   12.78    3.99
   0   6 -22   21.77    3.97
   0   6 -21   -0.26    4.39
   0  -6  21    3.16    4.08
   0   6 -21    1.25    3.90
   0  -6  20  123.92    8.58
   0   6 -20  127.99    8.32
   0   6 -19   25.76    5.23
   0  -6  19   15.85    4.98
   0   6 -19   17.66    4.96
   0   6 -18    1.95    4.91
   0  -6  17   24.40    5.23
   0   6 -17   20.90    5.24
   0   6 -17   21.55    5.44
   0  -6  17   27.00    8.40
   0  -6  16   16.56    4.89
   0   6 -16   16.58    5.06
   0  -6  16   10.97    7.72
   0   6 -16   22.22    4.68
   0   6 -16   20.20    5.23
   0   6 -15   21.90    5.14
   0  -6  15   21.67    7.94
   0  -6  15   21.25    5.20
   0   6 -15   27.00    5.27
   0   6 -15   23.69    5.03
   0  -6  15   35.90    8.76
   0   6 -14   29.84    5.04
   0  -6  14   26.18    8.86
   0   6 -14   39.26    5.42
   0  -6  14   46.65    9.57
   0   6 -14   29.36    5.09
   0  -6  14   37.28    5.72
   0   6 -13   43.40    5.58
   0  -6  13   36.42    5.22
   0   6 -13   36.62    5.24
   0   6 -13   33.42    5.06
   0  -6  13   29.59    8.82
   0   6 -12  150.06    8.95
   0  -6  12  135.16    8.98
   0   6 -12  146.80    8.24
   0   6 -12  136.32    8.93
   0   6 -12  137.75    8.73
   0   6 -12  152.86    9.07
   0   6 -11   50.47    5.46
   0   6 -11   56.92    4.99
   0  -6  11   47.81    5.28
   0   6 -11   49.35    5.48
   0  -6  11   39.83    8.66
   0   6 -11   55.98    5.15
   0   6 -10  231.10   11.35
   0  -6  10  225.44   11.75
   0   6 -10  222.09   10.90
   0   6 -10  232.33   11.18
   0   6 -10  231.74   11.84
   0  -6  10  239.28   16.83
   0   6 -10  214.31   11.48
   0   6 -10  209.77   11.48
   0  -6   9  775.93   31.85
   0   6  -9  707.08   31.13
   0   6  -9  695.38   31.18
   0   6  -9  793.99   31.89
   0  -6   9  724.72   36.95
   0   6  -9  733.66   31.62
   0   6  -9  751.71   31.50
   0  -6   8  348.08   15.49
   0   6  -8  316.53   14.89
   0   6  -8  302.29   14.82
   0   6  -8  344.10   15.38
   0   6  -8  323.72   15.10
   0   6  -8  332.05   15.86
   0  -6   8  338.57   20.21
   0   6  -7  161.48   12.41
   0   6  -7  180.17    9.33
   0   6  -7  177.12    9.44
   0   6  -7  184.01    9.24
   0  -6   7  160.03   13.51
   0   6  -7  181.02    9.23
   0   6  -6  100.73    6.15
   0   6  -6   89.68    5.93
   0   6  -6   92.15    9.48
   0  -6   6   86.68   10.16
   0   6  -6   92.94    6.02
   0   6  -6   88.61    6.27
   0   6  -5   89.28    6.03
   0   6  -5   86.01    5.96
   0   6  -5   77.55    9.32
   0   6  -5  100.14    6.05
   0   6  -5   87.92    5.98
   0  -6   5  102.28   10.51
   0   6  -5   87.34    5.52
   0   6  -4 1173.58   48.75
   0   6  -4 1176.34   48.98
   0   6  -4 1151.41   53.53
   0   6  -4 1181.56   49.03
   0   6  -4 1210.27   49.02
   0   6  -4 1180.51   48.90
   0  -6   4 1184.42   53.93
   0   6  -4 1200.60   48.74
   0   6  -3   46.80    8.45
   0   6  -3   43.33    4.68
   0   6  -3   40.51    4.28
   0   6  -3   36.20    4.41
   0  -6   3   27.59    7.38
   0   6  -3   41.12    4.45
   0   6  -3   48.37    4.16
   0   6  -3   39.47    3.99
   0  -6   2 1198.28   54.09
   0  -6   2 1249.94   57.06
   0   6  -2 1272.27   52.11
   0   6  -2 1244.73   51.79
   0   6  -2 1247.12   57.10
   0   6  -2 1286.96   52.20
   0   6  -2 1273.99   51.95
   0   6  -2 1287.16   52.15
   0   6  -2 1244.58   52.12
   0   6  -2 1281.68   51.53
   0   6  -1   63.09    5.14
   0   6  -1   74.77    5.24
   0   6  -1   62.14    5.20
   0   6  -1   69.45    5.59
   0   6  -1   71.46    4.99
   0  -6   1   62.80    6.82
   0  -6   1   65.67    8.92
   0   6  -1   64.28    4.42
   0   6   0    7.60    3.30
   0   6   0   12.23    3.69
   0   6   0    8.96    2.89
   0  -6   0   13.59    6.96
   0  -6   0    6.87    4.67
   0   6   0    8.72    3.41
   0   6   0    6.96    3.76
   0   6   1  404.76   17.75
   0   6   1  397.58   17.88
   0   6   1  389.38   17.77
   0   6   1  411.06   17.72
   0   6   1  389.79   17.36
   0  -6  -1  417.09   21.26
   0  -6  -1  374.99   22.47
   0   6   2  618.73   27.02
   0   6   2  607.83   27.22
   0   6   2  647.87   27.18
   0   6   2  646.63   27.08
   0   6   2  635.65   26.86
   0  -6  -2  678.18   33.05
   0   6   3 1856.73   75.00
   0   6   3 1775.50   74.80
   0   6   3 1860.02   74.80
   0   6   3 1821.45   74.66
   0   6   3 1854.61   74.74
   0   6   4 1270.33   53.15
   0   6   4 1314.69   53.55
   0   6   4 1274.37   52.94
   0   6   4 1263.68   53.33
   0   6   4 1299.58   53.30
   0   6   4 1299.21   53.31
   0   6   4 1320.95   53.87
   0  -6  -4 1317.04   58.70
   0   6   5  410.08   18.37
   0   6   5  432.56   18.97
   0   6   5  404.95   18.88
   0   6   5  393.35   18.31
   0   6   5  419.71   18.62
   0   6   5  408.54   18.75
   0   6   5  428.73   19.20
   0  -6  -5  456.40   24.50
   0   6   6   81.68    5.55
   0   6   6   84.07    5.11
   0   6   6   77.48    6.33
   0   6   6   74.06    8.35
   0  -6  -6   66.65   10.10
   0   6   6   74.59    6.66
   0   6   6   85.09    5.91
   0   6   6   84.72    6.35
   0   6   6   80.86    6.77
   0  -6  -7   16.10    7.87
   0   6   7   29.59    5.09
   0   6   7   18.13    4.03
   0   6   7   19.89    3.19
   0   6   7   22.99    4.73
   0   6   7   22.13    5.24
   0   6   7   15.69    3.17
   0   6   7   20.35    4.81
   0   6   8   78.33    6.53
   0   6   8   73.20    5.79
   0   6   8   84.86    7.40
   0   6   8   86.48    6.93
   0   6   8   65.69    5.23
   0   6   9   82.94    6.86
   0   6   9   81.99    6.13
   0   6   9   89.70    8.02
   0  -6  -9   86.74   12.19
   0   6   9   75.62    5.65
   0   6  10  452.55   20.51
   0   6  10  422.92   19.85
   0   6  10  452.74   21.42
   0   6  10  447.22   20.04
   0   6  11 1015.07   42.48
   0   6  11  971.07   41.85
   0   6  11  991.98   43.69
   0   6  12  987.86   47.04
   0   6  12 1052.49   44.18
   0   6  12 1038.68   44.21
   0   6  13  550.05   23.70
   0   6  13  532.94   24.26
   0   6  13  468.62   23.36
   0   6  14    6.47    3.86
   0   6  14    3.17    5.22
   0   6  15    7.97    4.31
   0   6  15    9.82    3.79
   0   6  15   -0.67    5.09
   0   6  16    9.57    4.00
   0   6  16    7.19    3.55
   0   6  17    8.48    3.53
   0   6  17   14.77    4.61
   0   6  17   10.37    3.67
   0   6  18  134.51    8.12
   0   6  18  130.25    7.75
   0   6  19  174.43    9.12
   0   7 -22  168.31    8.70
   0  -7  22  146.00    8.47
   0   7 -22  168.35    8.57
   0   7 -21   73.98    5.92
   0  -7  21   65.44    5.68
   0   7 -21   72.08    5.64
   0   7 -20   52.05    5.44
   0  -7  20   46.85    5.35
   0   7 -20   57.16    5.57
   0  -7  19    6.83    4.25
   0   7 -19    8.60    4.44
   0   7 -18    9.94    4.60
   0  -7  18   14.95    4.55
   0   7 -18   18.46    4.94
   0   7 -17  193.64   11.42
   0   7 -17  225.11   11.97
   0   7 -16  740.60   32.23
   0  -7  16  714.15   32.49
   0   7 -16  754.44   32.43
   0   7 -16  751.29   32.32
   0   7 -15  770.35   32.39
   0  -7  15  639.24   38.87
   0  -7  15  646.07   38.19
   0  -7  15  741.28   32.56
   0   7 -15  772.69   32.53
   0   7 -15  704.12   32.30
   0   7 -14  163.60    9.67
   0  -7  14  159.75   15.00
   0  -7  14  125.89   14.82
   0   7 -14  168.20   10.00
   0   7 -14  152.65    9.65
   0  -7  14  137.16    9.73
   0   7 -13   88.63    7.24
   0   7 -13   86.52    7.31
   0  -7  13   71.33   11.22
   0   7 -13   83.58    6.86
   0  -7  13   79.47    7.12
   0   7 -12   67.82    6.49
   0  -7  12   60.78    6.30
   0   7 -12   77.46    6.98
   0  -7  12   53.87   10.62
   0   7 -12   66.44    6.00
   0   7 -11   18.02    4.80
   0   7 -11   28.18    4.35
   0  -7  11   16.14    4.34
   0  -7  11   13.38    8.01
   0   7 -11   31.25    5.28
   0   7 -11   22.79    4.18
   0   7 -10   52.89    5.05
   0   7 -10   55.75    5.09
   0   7 -10   50.33    5.00
   0   7 -10   60.55    5.93
   0   7 -10   53.86    5.03
   0   7 -10   49.67    5.61
   0   7 -10   58.43    5.70
   0  -7  10   51.02    5.52
   0   7  -9  298.21   14.25
   0   7  -9  284.12   14.06
   0   7  -9  305.18   14.90
   0   7  -9  294.46   14.07
   0  -7   9  296.49   14.47
   0   7  -9  304.39   14.41
   0   7  -9  283.34   14.56
   0   7  -8 1207.03   48.09
   0   7  -8 1157.26   48.17
   0   7  -8 1110.81   47.90
   0   7  -8 1156.01   47.83
   0   7  -8 1172.51   48.44
   0   7  -8 1083.61   48.36
   0   7  -8 1173.38   47.92
   0  -7   8 1077.88   53.95
   0  -7   8 1133.18   48.05
   0   7  -7  492.96   22.59
   0   7  -7  526.94   22.64
   0   7  -7  501.44   22.46
   0   7  -7  511.66   22.78
   0   7  -7  509.23   22.51
   0   7  -7  498.89   23.08
   0  -7   7  540.25   28.79
   0   7  -6  633.61   28.75
   0   7  -6  645.25   28.29
   0   7  -6  650.62   28.27
   0   7  -6  643.42   28.11
   0   7  -6  628.77   28.26
   0   7  -6  683.66   28.18
   0   7  -6  664.89   27.90
   0  -7   6  678.62   34.29
   0   7  -5  479.21   20.71
   0   7  -5  461.43   20.91
   0   7  -5  458.67   20.53
   0   7  -5  468.86   20.83
   0   7  -5  465.92   21.00
   0   7  -5  457.12   21.43
   0  -7   5  456.49   26.40
   0   7  -5  473.39   20.93
   0   7  -4   74.21    5.70
   0   7  -4   80.19    5.96
   0   7  -4   74.74    5.86
   0   7  -4   77.86    5.54
   0   7  -4   77.92    5.98
   0   7  -4   74.34    5.88
   0   7  -4   77.26    7.03
   0   7  -4   70.72    6.26
   0  -7   4   76.77   10.51
   0   7  -3    2.40    3.33
   0   7  -3   -0.66    3.64
   0   7  -3    2.72    3.61
   0   7  -3    6.32    4.53
   0   7  -3    0.22    3.49
   0   7  -3    2.74    3.40
   0   7  -3    5.00    3.85
   0  -7   3   -7.27    7.79
   0   7  -3   -2.34    4.29
   0   7  -2  971.68   40.76
   0   7  -2  969.51   41.18
   0   7  -2  981.66   41.31
   0   7  -2  987.36   41.30
   0   7  -2  977.16   41.03
   0   7  -2  968.21   41.26
   0   7  -2  990.61   41.24
   0  -7   2  999.76   47.50
   0   7  -2  997.05   41.62
   0   7  -1 1262.91   52.63
   0   7  -1 1232.97   52.65
   0   7  -1 1256.55   52.97
   0  -7   1 1252.97   58.94
   0   7  -1 1302.40   52.63
   0   7  -1 1255.16   52.56
   0   7  -1 1267.86   52.06
   0   7  -1 1286.57   52.47
   0   7   0  710.77   30.30
   0   7   0  701.40   30.36
   0  -7   0  665.51   36.19
   0   7   0  717.51   30.67
   0   7   0  729.02   30.31
   0   7   0  682.70   29.55
   0   7   0  695.64   30.20
   0   7   0  706.70   30.18
   0   7   1  889.03   36.99
   0   7   1  861.10   36.86
   0   7   1  871.53   37.08
   0   7   1  910.80   37.30
   0   7   1  905.19   37.55
   0  -7  -1  778.78   42.94
   0  -7  -1  858.93   41.25
   0   7   1  875.76   37.02
   0   7   1  853.58   36.52
   0   7   1  871.78   37.04
   0   7   2  297.37   13.59
   0   7   2  277.67   13.58
   0   7   2  284.51   13.60
   0   7   2  279.26   13.77
   0  -7  -2  266.76   19.39
   0  -7  -2  271.09   17.34
   0   7   2  283.25   14.20
   0   7   2  265.69   13.37
   0   7   2  253.85   12.97
   0   7   2  280.38   13.53
   0   7   3   31.79    5.13
   0   7   3   21.67    5.19
   0   7   3   21.20    4.20
   0  -7  -3   22.24    7.24
   0  -7  -3   16.56    8.10
   0   7   3   22.57    4.74
   0   7   3   20.66    4.10
   0   7   3   21.88    3.93
   0   7   3   22.11    4.19
   0   7   4  831.14   36.42
   0   7   4  862.82   36.32
   0   7   4  842.89   36.61
   0  -7  -4  783.89   42.99
   0   7   4  868.27   37.02
   0  -7  -4  826.70   42.13
   0   7   4  855.33   36.21
   0   7   4  885.79   36.31
   0   7   4  846.07   36.37
   0   7   5  519.47   24.37
   0   7   5  551.50   24.01
   0   7   5  553.01   24.52
   0   7   5  556.22   24.84
   0  -7  -5  513.50   30.83
   0  -7  -5  532.90   30.21
   0   7   5  546.09   23.89
   0   7   5  533.44   24.14
   0   7   5  550.14   24.21
   0   7   6  238.88   13.25
   0   7   6  245.77   12.08
   0   7   6  248.87   12.89
   0  -7  -6  237.08   18.38
   0  -7  -6  232.08   18.66
   0   7   6  243.93   13.22
   0   7   6  242.14   11.97
   0   7   6  234.36   12.51
   0   7   6  235.65   12.39
   0   7   7  273.00   13.98
   0   7   7  269.16   13.55
   0   7   7  258.31   14.66
   0  -7  -7  266.84   20.26
   0   7   7  269.31   14.40
   0   7   8  287.47   14.72
   0   7   8  280.26   16.24
   0   7   8  283.09   14.27
   0   7   8  289.95   15.27
   0  -7  -8  266.79   20.69
   0   7   9   42.05    6.22
   0   7   9   32.10    5.48
   0   7   9   46.17   12.93
   0   7   9   32.15    5.00
   0   7  10   -0.36    5.37
   0   7  10   -3.19    4.62
   0   7  10    7.18    4.05
   0   7  10    5.83   17.72
   0   7  11   44.80    6.24
   0   7  11   40.64    5.67
   0   7  11   35.22    4.86
   0   7  12   70.15    5.90
   0   7  12   85.16    7.62
   0   7  13  246.74   12.62
   0   7  13  240.21   13.54
   0   7  13  247.68   13.00
   0   7  14    1.90    4.15
   0   7  14    3.02    3.08
   0   7  15   16.55    4.14
   0   7  15   11.02    3.38
   0   7  15   11.82    4.89
   0   7  16    6.43    3.56
   0   7  16    2.72    2.81
   0   7  16    4.64    4.13
   0   7  17   -2.62    2.84
   0   7  17   -1.93    3.82
   0  -7 -18   58.90    3.93
   0   7  18   66.63    4.88
   0   8 -21   15.73    3.49
   0  -8  21   15.68    3.39
   0   8 -21   21.14    3.71
   0   8 -20  104.24    6.68
   0   8 -20  111.77    6.88
   0   8 -19   51.62    5.20
   0  -8  19   40.66    5.05
   0   8 -18    1.28    4.00
   0  -8  18    2.29    3.68
   0   8 -18    4.97    4.06
   0   8 -18    5.94    4.51
   0  -8  17    6.46    4.12
   0   8 -17    9.71    4.96
   0   8 -16    3.51    4.66
   0   8 -16    0.28    4.34
   0   8 -16   -1.24    4.74
   0  -8  16    2.57    4.03
   0  -8  16   10.24    6.92
   0   8 -15  152.17    9.18
   0   8 -15  143.58    9.48
   0   8 -14  333.32   15.84
   0   8 -14  292.36   15.01
   0   8 -14  318.32   15.92
   0  -8  14  298.44   15.47
   0   8 -13  162.30    9.34
   0  -8  13  156.75    9.77
   0   8 -13  178.00   10.22
   0   8 -13  145.46   10.19
   0  -8  13  133.39   14.26
   0  -8  12    5.04    4.06
   0   8 -12    6.38    5.03
   0  -8  12    1.11    7.48
   0   8 -12   -5.21    4.91
   0   8 -11   64.22    5.63
   0  -8  11   66.13    6.19
   0   8 -11   69.81    6.95
   0  -8  11   70.82   11.44
   0   8 -11   67.76    6.57
   0   8 -10  153.94    9.40
   0   8 -10  150.38    8.77
   0   8 -10  141.24    8.44
   0  -8  10  146.03   14.34
   0   8 -10  145.89    9.52
   0  -8  10  123.71    8.68
   0  -8   9    0.83    3.77
   0   8  -9    5.69    3.83
   0   8  -9    4.73    3.79
   0   8  -9    3.75    4.19
   0   8  -9    7.87    4.59
   0  -8   9    3.26    7.73
   0   8  -9    3.54    4.51
   0   8  -9    3.61    4.47
   0   8  -8  182.79   10.24
   0   8  -8  173.62    9.71
   0   8  -8  178.21    9.89
   0   8  -8  164.77    9.57
   0   8  -8  164.81   10.31
   0   8  -8  171.15   10.42
   0   8  -8  163.40    9.58
   0  -8   8  174.94   15.99
   0  -8   8  153.16    9.45
   0   8  -7  320.98   14.97
   0   8  -7  312.40   15.22
   0   8  -7  314.14   15.12
   0   8  -7  308.05   14.88
   0   8  -7  297.65   15.50
   0   8  -7  298.13   15.24
   0   8  -7  311.16   14.95
   0  -8   7  291.94   14.72
   0  -8   7  259.89   20.26
   0   8  -6  139.76    8.10
   0   8  -6  133.46    8.38
   0   8  -6  126.03    8.27
   0   8  -6  109.52    8.74
   0   8  -6  130.59    8.61
   0   8  -6  121.94    8.02
   0   8  -6  134.05    8.21
   0   8  -6  124.75    7.70
   0   8  -5   16.02    4.05
   0   8  -5    8.46    4.30
   0   8  -5   22.39    4.59
   0   8  -5   10.68    4.23
   0   8  -5   13.78    3.96
   0   8  -5   18.94    5.56
   0   8  -5   12.46    3.87
   0   8  -5   17.41    4.53
   0   8  -5   22.98    4.51
   0   8  -4   72.29    6.34
   0   8  -4   78.40    6.05
   0   8  -4   80.27    6.65
   0   8  -4   88.29    6.57
   0   8  -4   83.85    7.13
   0   8  -4   76.20    6.32
   0   8  -4   80.43    6.42
   0   8  -4   72.24    5.96
   0   8  -3   10.31    3.96
   0   8  -3   12.30    4.24
   0   8  -3   10.11    4.27
   0   8  -3   15.98    4.14
   0   8  -3   10.78    3.72
   0   8  -3    7.47    4.98
   0   8  -3    7.08    5.94
   0   8  -3    6.86    4.16
   0   8  -2  262.00   13.83
   0   8  -2  279.63   14.13
   0   8  -2  275.32   13.91
   0   8  -2  281.80   13.26
   0   8  -2  276.52   13.73
   0   8  -2  297.19   14.02
   0  -8   2  251.00   19.71
   0   8  -2  264.85   14.50
   0   8  -2  273.97   13.75
   0   8  -1  117.76    7.95
   0   8  -1  127.78    8.34
   0  -8   1  131.43   13.73
   0   8  -1  113.97    7.51
   0   8  -1  118.87    8.72
   0   8  -1  118.23    7.69
   0   8  -1  111.65    7.77
   0   8  -1  122.16    7.12
   0   8  -1  112.94    7.77
   0  -8   0  217.92   17.85
   0   8   0  206.73   10.84
   0   8   0  208.12   11.92
   0   8   0  228.64   11.66
   0   8   0  213.12   11.69
   0   8   0  212.34   15.48
   0   8   0  222.91   11.50
   0   8   0  203.80   11.37
   0   8   0  209.22   11.34
   0   8   1  111.37   11.90
   0   8   1   98.64    7.33
   0   8   1  108.52    7.73
   0  -8  -1  118.77   13.52
   0   8   1  108.97    8.00
   0   8   1   94.38    7.16
   0   8   1   91.97    7.09
   0   8   1   93.12    7.13
   0  -8  -2  370.45   25.19
   0   8   2  407.36   19.42
   0  -8  -2  401.90   23.51
   0   8   2  390.39   18.66
   0   8   2  411.08   18.99
   0   8   2  381.43   20.16
   0   8   2  412.06   18.79
   0   8   2  402.08   18.60
   0   8   2  378.46   18.49
   0   8   3  383.83   17.91
   0   8   3  369.15   18.21
   0   8   3  384.89   19.75
   0   8   3  378.84   18.05
   0   8   3  378.20   17.72
   0  -8  -3  334.58   22.78
   0   8   3  392.45   18.89
   0  -8  -3  357.91   24.85
   0   8   4  228.41   12.05
   0   8   4  228.38   12.50
   0   8   4  228.81   15.36
   0   8   4  228.51   12.29
   0   8   4  223.87   11.84
   0  -8  -4  215.21   17.30
   0   8   4  230.45   13.03
   0  -8  -4  210.55   18.55
   0   8   5  105.15    8.18
   0  -8  -5   92.46   11.94
   0   8   5  103.12    8.30
   0  -8  -5  100.04   13.39
   0   8   5  104.51    7.65
   0   8   5  114.59    7.22
   0   8   5  101.02    7.29
   0   8   5  112.04   13.51
   0   8   6    9.07   15.09
   0   8   6    1.08    5.31
   0   8   6    2.88    3.91
   0   8   6    3.27    4.26
   0  -8  -6    1.19    6.59
   0  -8  -6   -1.31    8.70
   0   8   6    2.03    3.50
   0   8   6    3.54    4.93
   0   8   7  289.42   15.06
   0   8   7  308.50   15.58
   0  -8  -7  284.59   22.10
   0   8   7  310.43   15.96
   0   8   7  303.82   23.45
   0  -8  -8  274.38   21.66
   0   8   8  313.82   15.88
   0   8   8  297.91   14.89
   0   8   8  276.30   15.10
   0   8   9  132.32    9.43
   0   8   9  107.03    7.99
   0   8   9  112.13    8.44
   0   8  10  282.80   15.24
   0   8  11  360.67   17.44
   0   8  11  325.82   16.40
   0   8  11  356.32   17.07
   0   8  12  181.49   10.51
   0   8  12  152.74    9.02
   0   8  12  161.17    9.68
   0   8  13  126.71    7.91
   0   8  13  112.46    8.41
   0   8  14   18.42    4.75
   0   8  14   13.46    3.97
   0   8  15   22.98    4.43
   0   8  15   17.04    3.57
   0   8  16   87.80    5.74
   0   8  16   72.89    4.94
   0  -9  20   15.45    2.84
   0   9 -20   12.59    3.48
   0  -9  19   28.69    3.70
   0   9 -19   32.68    4.40
   0  -9  18    7.93    3.47
   0   9 -18    8.72    4.06
   0   9 -18    9.77    3.84
   0  -9  17   15.78    3.91
   0   9 -17   22.06    4.75
   0   9 -17   23.54    4.59
   0  -9  16   58.07    9.56
   0  -9  16   54.54    5.54
   0  -9  15   45.15    9.91
   0  -9  15   55.59    5.62
   0   9 -15   64.16    6.26
   0   9 -15   65.68    6.55
   0  -9  14   17.48    8.44
   0   9 -14   10.81    4.74
   0  -9  14    4.96    3.93
   0   9 -14    5.42    4.59
   0   9 -13   12.17    5.48
   0   9 -12   -0.33    4.85
   0   9 -12    3.44    5.28
   0  -9  12   -1.09    8.58
   0  -9  11   95.27   12.46
   0   9 -11   98.25    8.26
   0   9 -11   92.36    6.82
   0   9 -11   89.58    7.03
   0   9 -11  113.59    8.11
   0   9 -10  340.42   16.52
   0   9 -10  335.36   17.31
   0   9 -10  335.50   16.37
   0  -9  10  343.35   23.17
   0   9 -10  341.83   16.95
   0   9  -9  118.42    8.15
   0  -9   9  139.58   14.35
   0   9  -9  140.78    9.17
   0   9  -9  117.04    8.30
   0   9  -9  126.98    8.64
   0   9  -8  177.21   10.66
   0   9  -8  195.51   11.16
   0  -9   8  183.46   16.90
   0   9  -8  194.56   11.32
   0   9  -8  193.70   10.87
   0   9  -8  207.47   11.72
   0   9  -8  187.65   12.07
   0   9  -8  225.66   11.22
   0   9  -7  583.80   26.97
   0  -9   7  556.32   33.29
   0   9  -7  632.34   26.75
   0   9  -7  606.98   27.10
   0   9  -7  584.26   26.74
   0   9  -7  647.93   27.07
   0   9  -7  598.36   27.21
   0   9  -7  557.76   27.36
   0   9  -6  195.96   10.79
   0   9  -6  184.52   11.08
   0   9  -6  181.94   11.65
   0   9  -6  184.12   11.33
   0   9  -6  210.20   11.16
   0   9  -6  200.33   11.26
   0  -9   6  198.86   17.13
   0   9  -6  196.13   10.69
   0   9  -5  104.87    7.81
   0  -9   5   96.28   12.54
   0   9  -5   92.15    7.68
   0   9  -5   93.97    8.51
   0   9  -5   94.26    7.39
   0   9  -5   83.67    6.90
   0   9  -5   97.93    7.55
   0   9  -5  113.68    7.18
   0   9  -4    4.68    4.95
   0   9  -4    3.02    4.52
   0   9  -4    2.79    3.99
   0   9  -4    5.51    4.57
   0   9  -4    4.10    4.00
   0   9  -4   11.03    5.44
   0  -9   4    1.18    8.04
   0   9  -4    4.70    4.68
   0   9  -3  629.41   27.79
   0  -9   3  531.13   34.11
   0   9  -3  586.05   28.00
   0   9  -3  586.17   27.40
   0   9  -3  634.24   27.65
   0   9  -3  629.81   27.41
   0   9  -3  632.94   26.89
   0   9  -3  626.39   27.64
   0   9  -2 1016.20   42.59
   0   9  -2  948.69   42.62
   0   9  -2  974.83   42.94
   0   9  -2 1010.51   42.11
   0  -9   2  975.18   50.06
   0   9  -2 1019.55   42.43
   0   9  -2  988.06   42.21
   0   9  -2  977.76   42.29
   0   9  -2  973.15   41.46
   0   9  -1  815.84   35.06
   0   9  -1  799.48   35.14
   0   9  -1  799.46   35.43
   0  -9   1  753.10   42.10
   0   9  -1  785.03   34.41
   0   9  -1  808.73   34.86
   0   9  -1  809.92   34.82
   0   9  -1  794.51   34.82
   0   9   0  106.69    8.14
   0   9   0  120.28    8.62
   0   9   0  119.73    9.33
   0  -9   0   98.09   13.27
   0   9   0  115.36    8.08
   0   9   0  119.76    8.28
   0   9   0  103.95    7.81
   0   9   1  364.99   18.16
   0   9   1  373.00   18.52
   0  -9  -1  346.59   24.86
   0   9   1  365.01   17.75
   0   9   1  368.15   17.91
   0   9   1  373.86   17.93
   0   9   2   50.36    6.04
   0  -9  -2   41.48   10.69
   0   9   2   53.95    6.58
   0   9   2   52.65    5.72
   0   9   2   56.02    6.13
   0   9   2   61.25    7.44
   0   9   3  123.25    8.58
   0   9   3  116.85    9.30
   0  -9  -3  110.80   13.83
   0   9   3   99.30    7.49
   0   9   3  109.57    8.17
   0   9   3  113.29    8.06
   0   9   4  667.31   29.42
   0   9   4  637.94   29.82
   0  -9  -4  624.09   37.25
   0   9   4  653.72   28.84
   0   9   4  660.65   29.28
   0   9   4  648.60   28.92
   0   9   5  528.69   24.24
   0   9   5  529.19   24.75
   0  -9  -5  483.58   31.57
   0   9   5  511.24   23.52
   0   9   5  533.14   23.96
   0   9   5  518.07   23.61
   0   9   6  171.51   10.97
   0   9   6  180.04    9.98
   0   9   6  174.13   10.56
   0   9   6  195.25   11.78
   0   9   6  184.27   10.13
   0   9   7   30.06    6.08
   0   9   8    5.75    4.98
   0   9   8   10.17    4.37
   0   9   8    3.22    5.30
   0   9   9   -0.31    4.47
   0   9   9   -2.54    4.22
   0   9   9    9.99    5.27
   0   9  10    2.85    3.98
   0   9  10    5.43    4.48
   0   9  11   56.23    5.84
   0   9  11   54.48    5.37
   0   9  12  146.89    9.23
   0   9  12  158.88    8.94
   0   9  13   -1.78    3.48
   0   9  13    7.76    4.22
   0   9  14   11.07    3.13
   0   9  14    8.43    3.68
   0  10 -18   57.30    4.86
   0  10 -17   10.58    3.92
   0  10 -17    5.86    3.18
   0  10 -17    9.19    3.67
   0  10 -16   32.63    4.72
   0  10 -16   19.72    3.94
   0  10 -16   30.09    4.69
   0  10 -15  161.76    8.87
   0 -10  15  110.08   12.53
   0  10 -15  125.35    8.03
   0  10 -15  145.25    8.91
   0  10 -14  231.65   11.43
   0  10 -14  193.11   10.65
   0  10 -13   98.72    7.28
   0  10 -13   85.52    6.47
   0  10 -12   -0.61    4.40
   0  10 -12    3.88    4.78
   0  10 -11    6.61    3.70
   0  10 -11   -1.98    4.64
   0  10 -11    0.63    4.52
   0  10 -11    2.36    3.76
   0  10 -10   -1.41    4.33
   0  10 -10   -1.64    4.01
   0 -10  10    1.08    7.87
   0  10 -10   -0.67    5.05
   0  10  -9   96.77    7.26
   0  10  -9   93.29    7.93
   0 -10   9   82.64   11.94
   0 -10   8    4.60    8.06
   0  10  -8    6.30    5.21
   0  10  -8    5.26    4.58
   0  10  -7    1.55    4.35
   0  10  -7    2.61    4.65
   0  10  -7   -3.33    5.89
   0 -10   7   -1.18    8.18
   0  10  -7    4.89    4.64
   0  10  -7    1.27    4.59
   0  10  -6   -0.31    4.48
   0  10  -6    8.56    5.50
   0  10  -6    0.32    4.49
   0 -10   6   -4.78    8.33
   0  10  -6    7.78    4.70
   0  10  -6    5.19    4.76
   0  10  -5   39.54    5.56
   0  10  -5   42.95    6.49
   0  10  -5   36.31    5.69
   0 -10   5   63.13   11.02
   0  10  -5   38.61    5.16
   0  10  -5   49.88    5.98
   0  10  -5   40.06    6.00
   0  10  -4   -1.28    4.49
   0  10  -4   10.11    5.70
   0  10  -4    6.59    4.48
   0 -10   4    1.23    8.68
   0  10  -4   -3.19    4.53
   0  10  -4   -3.86    4.42
   0  10  -4    0.66    4.75
   0  10  -3   41.47    6.05
   0  10  -3   40.68    5.42
   0 -10   3   38.55   10.73
   0  10  -3   38.65    5.70
   0  10  -3   44.29    5.75
   0  10  -3   39.02    5.40
   0  10  -3   45.74    6.73
   0  10  -2   35.77    6.01
   0  10  -2   29.86    4.87
   0 -10   2   40.28   10.24
   0  10  -2   38.27    5.50
   0  10  -2   38.58    5.55
   0  10  -2   38.68    5.58
   0  10  -2   47.30    6.42
   0  10  -1    3.29    4.75
   0 -10   1    2.55    9.24
   0  10  -1    3.20    4.32
   0  10  -1    5.34    9.65
   0  10  -1    4.30    4.14
   0  10  -1    6.66    4.73
   0  10  -1    5.26    5.72
   0  10   0    2.60    4.81
   0 -10   0   -1.28    8.67
   0  10   0   -1.58    4.40
   0  10   0   -4.02    7.70
   0  10   0    2.88    4.47
   0  10   0    4.50    5.67
   0  10   1    5.43    4.69
   0 -10  -1    7.76    9.33
   0  10   1    0.65    4.82
   0  10   1    8.99    5.43
   0  10   1    1.34    6.40
   0  10   1    1.55    4.33
   0  10   2   15.26    5.84
   0  10   2   24.24    5.04
   0  10   3   39.47    6.60
   0  10   3   34.73    5.27
   0  10   4    7.62    5.67
   0  10   4   10.22    4.42
   0  10   4   12.43    4.26
   0  10   5   -0.53    3.89
   0  10   5   11.78    5.24
   0  10   5    6.92    3.90
   0  10   5    8.16    5.61
   0  10   5    7.13    4.76
   0  10   6   16.60    5.24
   0  10   6   14.74    5.85
   0  10   6   18.45    4.84
   0  10   7   -4.10    4.84
   0  10   7    1.41    4.30
   0  10   8    4.11    4.55
   0  10   8    8.91    4.92
   0  10   8    6.01    4.06
   0  10   9    8.53    4.40
   0  10   9    5.10    4.56
   0  10   9    1.88    3.75
   0  10  10   33.65    5.07
   0  10  10   42.85    5.03
   0  10  11    2.23    3.84
   0  10  11    2.71    3.75
   0  10  12    0.38    3.48
   0  10  12    4.61    3.65
   0  11 -16    6.30    3.43
   0  11 -16    3.68    3.06
   0  11 -15   -5.44    3.87
   0  11 -15   -1.00    3.28
   0  11 -14   11.71    4.12
   0  11 -14    6.83    3.66
   0  11 -13    9.68    4.58
   0  11 -13   21.81    4.46
   0  11 -12    4.06    4.54
   0  11 -12    7.39    4.18
   0 -11  12    9.71    6.94
   0  11 -11  123.26    8.47
   0  11 -11  120.67    7.70
   0  11 -11  143.48    8.48
   0  11 -11  131.53    7.70
   0  11 -10   27.29    4.46
   0  11 -10   29.66    5.03
   0  11 -10   38.22    4.84
   0  11  -9  182.97   10.15
   0  11  -9  177.15   10.38
   0  11  -8  306.90   15.47
   0  11  -8  326.28   15.74
   0  11  -7   18.03    4.77
   0 -11   7   18.68    7.83
   0  11  -7   18.00    4.98
   0  11  -7   30.29    4.93
   0  11  -6   41.86    5.60
   0 -11   6   37.60    9.20
   0  11  -6   49.72    5.85
   0  11  -6   57.89    6.81
   0  11  -6   39.50    5.81
   0  11  -6   42.91    5.53
   0  11  -5   39.67    5.39
   0  11  -5   28.11    5.00
   0  11  -5   43.95    6.33
   0 -11   5   31.99    9.23
   0  11  -5   46.44    5.82
   0  11  -5   26.73    5.12
   0  11  -4    2.43    4.36
   0  11  -4    6.32    5.37
   0 -11   4   11.25    8.86
   0  11  -4    2.82    4.65
   0  11  -4   -1.44    4.41
   0  11  -3  522.88   23.47
   0  11  -3  476.39   23.79
   0  11  -3  549.46   23.42
   0  11  -3  489.62   23.08
   0 -11   3  480.53   29.74
   0  11  -3  498.25   23.04
   0  11  -2  447.54   22.08
   0  11  -2  475.69   21.54
   0 -11   2  421.76   27.52
   0  11  -2  448.20   21.30
   0  11  -2  481.11   21.64
   0  11  -1  248.08   13.62
   0  11  -1  249.39   12.82
   0 -11   1  205.96   18.25
   0  11  -1  235.75   12.92
   0  11  -1  237.08   12.75
   0 -11   0   92.52   12.19
   0  11   0  113.79    7.63
   0  11   0  113.96    7.88
   0  11   0  103.79    7.75
   0  11   0   84.64    8.00
   0 -11  -1    1.15    8.18
   0  11   1    8.59    4.64
   0  11   1    5.60    4.25
   0  11   2  172.66    9.77
   0  11   2  170.58   10.25
   0 -11  -2  173.46   15.64
   0  11   3  331.23   17.56
   0 -11  -3  309.17   21.92
   0  11   3  334.93   15.52
   0  11   3  310.99   15.85
   0  11   3  318.44   15.53
   0  11   4  377.78   18.74
   0  11   4  357.11   17.76
   0 -11  -4  335.69   23.37
   0  11   4  367.81   16.81
   0  11   4  365.90   16.85
   0  11   4  350.60   17.28
   0  11   5  124.44    8.68
   0  11   5  124.08    8.24
   0  11   5  144.10   10.23
   0  11   6    4.89    6.41
   0  11   6    7.71    3.84
   0  11   6    7.89    4.55
   0  11   7    9.49    4.43
   0  11   7    2.46    5.96
   0  11   8    1.57    4.09
   0  11   8    5.40    5.98
   0  11   9   75.52    7.03
   0  11   9   69.68    5.65
   0  12 -13   29.48    3.62
   0  12 -13   26.85    3.91
   0  12 -12   35.59    3.96
   0  12 -12   26.66    4.14
   0  12 -11   32.15    3.40
   0  12 -11   29.64    4.31
   0  12 -11   35.21    4.09
   0  12 -11   32.87    3.64
   0  12 -10   71.95    5.83
   0  12 -10   76.67    5.70
   0  12 -10   75.52    5.36
   0  12 -10   75.37    5.28
   0  12  -9   76.50    6.23
   0  12  -9   88.94    6.11
   0  12  -9   85.16    6.00
   0  12  -9   89.93    5.97
   0  12  -8  144.15    8.70
   0  12  -8  157.51    8.62
   0  12  -8  153.33    8.66
   0  12  -8  156.99    8.79
   0  12  -7   43.48    4.70
   0  12  -7   31.45    4.40
   0  12  -7   33.57    4.51
   0  12  -7   35.54    4.67
   0  12  -6   53.06    5.28
   0  12  -6   66.09    5.40
   0  12  -6   70.16    5.87
   0  12  -6   62.22    5.57
   0  12  -5    1.26    4.02
   0  12  -5   10.76    3.99
   0  12  -4    1.27    4.11
   0  12  -4    1.69    4.73
   0  12  -4    6.68    3.94
   0  12  -3   -0.51    3.83
   0  12  -3    5.65    4.81
   0  12  -3    5.44    3.83
   0  12  -2    8.01    4.22
   0  12  -2   10.65    4.82
   0  12  -2    4.63    3.79
   0  12  -1   22.62    4.45
   0  12  -1   13.53    4.96
   0  12  -1   23.18    4.26
   0  12   0   33.46    4.73
   0  12   0   33.43    5.35
   0  12   0   40.47    4.64
   0  12   1   38.76    4.55
   0  12   1   32.56    5.36
   0  12   1   39.85    4.36
   0  12   2   -0.60    3.50
   0  12   2    0.25    4.17
   0  12   2    5.03    3.22
   0  12   3   13.62    3.47
   0  12   3   13.45    3.19
   0  12   3   14.54    4.38
   0  12   4    9.36    4.20
   0  12   5   -2.38    3.63
   0  13  -5  199.90   10.10
   0  13  -5  209.62   10.03
   0  13  -4  387.30   17.47
   0  13  -4  396.86   17.37
   0  13  -3  365.44   16.44
   0  13  -3  368.71   16.36
  -1  13  -3   -0.84    3.28
  -1  13  -3    3.44    2.88
  -1  13  -4   17.06    3.53
  -1  13  -4   14.12    3.15
  -1  12   5   66.56    5.61
  -1  12   4   77.73    6.25
  -1  12   3  151.96    8.04
  -1  12   3  145.98    8.15
  -1  12   3  147.97    8.95
  -1  12   2  185.27    9.48
  -1  12   2  170.94   10.16
  -1  12   2  181.18    9.58
  -1  12   1    1.34    3.77
  -1  12   1   -2.11    4.47
  -1  12   1    4.57    3.57
  -1  12   0   28.26    4.64
  -1  12   0   29.99    5.35
  -1  12   0   32.07    4.48
  -1  12  -1    7.91    4.32
  -1  12  -1    6.98    4.74
  -1  12  -1    7.44    4.16
  -1  12  -2   11.39    4.39
  -1  12  -2    9.36    4.92
  -1  12  -2   16.22    4.34
  -1  12  -3   24.29    4.73
  -1  12  -3   30.05    4.54
  -1  12  -3   23.99    5.27
  -1  12  -4  126.93    7.73
  -1  12  -4  104.68    8.20
  -1  12  -4  108.82    7.53
  -1  12  -5   20.19    4.44
  -1  12  -5   18.05    4.52
  -1  12  -6   24.28    4.20
  -1  12  -6   22.27    4.02
  -1  12  -6   16.18    4.25
  -1  12  -6   33.51    4.65
  -1  12  -7   50.10    4.80
  -1  12  -7   33.71    4.39
  -1  12  -7   39.96    4.93
  -1  12  -7   37.70    4.81
  -1  12  -8   62.88    5.49
  -1  12  -8   64.62    5.62
  -1  12  -8   59.36    5.35
  -1  12  -8   58.27    5.15
  -1  12  -9   96.46    6.92
  -1  12  -9  116.98    6.69
  -1  12  -9  101.88    7.02
  -1  12  -9  109.25    6.71
  -1  12 -10    2.48    2.82
  -1  12 -10    6.89    3.69
  -1  12 -10    2.21    2.98
  -1  12 -10    1.47    3.33
  -1  12 -11   -0.27    2.40
  -1  12 -11    3.35    3.50
  -1  12 -11    2.59    2.69
  -1  12 -12    2.04    3.45
  -1  12 -12   -2.16    3.22
  -1  11   9   23.30    4.12
  -1  11   9   26.42    4.83
  -1  11   8    3.37    4.13
  -1  11   8    6.48    4.58
  -1  11   7   64.40    6.09
  -1  11   7   75.99    6.59
  -1  11   6   11.42    5.21
  -1  11   6    9.28    4.65
  -1  11   5   22.07    3.86
  -1  11   5   23.94    5.82
  -1  11   5   26.31    5.41
  -1  11   5   21.19    4.04
  -1  11   4    7.43    5.91
  -1  11   4   11.05    3.85
   1 -11  -4    6.04    7.32
  -1  11   4    5.55    4.76
  -1  11   4    9.20    3.82
  -1  11   3    2.05    3.82
  -1  11   3    7.95    6.87
   1 -11  -3   -1.03    7.25
  -1  11   3    3.96    4.12
   1 -11  -2   -1.05    7.09
  -1  11   2   10.66    4.12
  -1  11   2    4.93    8.02
  -1  11   1    2.58    4.11
  -1  11   1   -1.71    5.75
   1 -11  -1    6.34    7.41
  -1  11   0    5.91    4.40
   1 -11   0    6.33    7.61
  -1  11   0    2.78    5.29
  -1  11   0    5.48    4.57
  -1  11  -1   68.88    6.33
  -1  11  -1   74.37    6.72
   1 -11   1   50.33   10.02
  -1  11  -1   66.13    7.32
  -1  11  -2    7.87    4.66
  -1  11  -2    7.80    5.60
  -1  11  -2    5.20    4.49
  -1  11  -3   21.49    4.76
  -1  11  -3   21.69    5.87
  -1  11  -3   13.28    4.85
  -1  11  -3   19.12    5.11
  -1  11  -4   48.25    5.54
  -1  11  -4   45.12    6.59
  -1  11  -4   33.34    5.63
  -1  11  -4   32.35    5.55
  -1  11  -5   18.07    4.81
  -1  11  -5   20.13    5.98
  -1  11  -5   12.47    5.00
  -1  11  -5   16.14    5.01
  -1  11  -6   47.38    5.50
  -1  11  -6   36.67    5.78
  -1  11  -6   45.50    5.82
  -1  11  -7   24.92    5.08
  -1  11  -7   13.93    4.27
  -1  11  -8  259.79   13.46
  -1  11  -8  248.11   13.00
  -1  11  -9   29.91    4.49
  -1  11  -9   23.53    4.57
  -1  11  -9   30.81    5.23
  -1  11 -10    6.01    3.66
  -1  11 -10    6.04    4.65
  -1  11 -10    7.63    3.91
  -1  11 -10    1.72    4.39
  -1  11 -11   24.10    3.87
  -1  11 -11   21.17    4.91
  -1  11 -11   21.15    4.98
  -1  11 -11   22.78    3.76
   1 -11  12   20.51    8.17
  -1  11 -12   24.12    4.87
  -1  11 -12   32.84    4.84
  -1  11 -13   12.62    4.29
  -1  11 -13    0.24    3.92
  -1  11 -14   33.61    4.81
  -1  11 -14   44.31    4.87
  -1  11 -15   24.00    3.92
  -1  10  12  181.59    9.24
  -1  10  12  169.58    9.18
  -1  10  11  165.65    9.05
  -1  10  11  157.90    9.10
  -1  10  10  248.94   12.87
  -1  10  10  260.99   13.13
  -1  10   9   23.26    4.96
  -1  10   9   32.44    5.33
  -1  10   8   87.49    7.15
  -1  10   8  100.66    7.65
  -1  10   7   85.57    7.06
  -1  10   7   95.39    7.48
  -1  10   6  313.08   15.50
  -1  10   6  342.00   16.90
  -1  10   6  323.30   16.39
  -1  10   6  345.37   16.54
  -1  10   5  546.43   24.43
  -1  10   5  540.96   24.77
  -1  10   5  499.62   24.19
  -1  10   5  508.48   23.73
  -1  10   5  547.71   23.78
  -1  10   4  454.73   20.76
  -1  10   4  438.93   20.82
  -1  10   4  447.01   21.71
  -1  10   3  178.47   10.40
  -1  10   3  165.10   11.18
  -1  10   2   70.66    7.46
  -1  10   2   59.42    6.35
  -1  10   1    2.93    4.73
   1 -10  -1   -2.41    7.88
  -1  10   1    1.58    4.47
  -1  10   1   -0.65    5.77
  -1  10   1   -4.32    5.00
  -1  10   1   -1.12    5.61
  -1  10   0   -2.98    5.08
   1 -10   0    3.57    7.58
  -1  10   0    3.86    4.57
  -1  10   0    2.59    6.20
  -1  10   0    4.28    4.77
  -1  10   0    6.78    5.88
  -1  10  -1   72.10    7.03
  -1  10  -1   68.80    7.06
  -1  10  -1   83.18    6.96
  -1  10  -1   70.20    9.44
  -1  10  -1   70.62    8.00
  -1  10  -1   69.53    6.86
   1 -10   1   59.75   10.89
  -1  10  -2   70.82    7.02
   1 -10   2   66.76   11.05
  -1  10  -2   53.19    5.92
  -1  10  -2   89.47    6.87
  -1  10  -2   58.29    7.31
  -1  10  -2   56.28    6.47
  -1  10  -2   76.80    6.83
  -1  10  -3  229.62   12.96
  -1  10  -3  227.31   13.62
  -1  10  -3  217.20   12.38
  -1  10  -3  250.12   12.88
  -1  10  -3  234.65   13.09
   1 -10   3  220.54   18.52
  -1  10  -3  239.33   12.75
  -1  10  -4  378.26   18.02
  -1  10  -4  367.89   17.78
  -1  10  -4  338.08   17.31
  -1  10  -4  378.19   18.51
   1 -10   4  331.52   23.30
  -1  10  -4  353.86   17.89
  -1  10  -5  211.78   12.26
  -1  10  -5  233.13   13.42
  -1  10  -5  226.68   12.35
  -1  10  -5  222.13   12.59
  -1  10  -5  221.79   12.59
  -1  10  -6   45.68    5.71
  -1  10  -6   40.94    6.91
  -1  10  -6   48.18    6.17
  -1  10  -6   49.89    6.05
  -1  10  -6   40.00    6.12
  -1  10  -7   45.59    6.00
  -1  10  -7   51.69    7.32
  -1  10  -7   51.33    6.19
  -1  10  -7   46.41    5.53
  -1  10  -7   37.20    5.91
  -1  10  -8   88.18    6.98
  -1  10  -8  107.52    7.77
  -1  10  -8   85.09    7.85
  -1  10  -9    6.41    5.04
  -1  10  -9    6.94    4.32
  -1  10  -9   10.35    4.30
  -1  10 -10   21.40    4.71
  -1  10 -10   22.11    4.37
  -1  10 -10   14.45    5.09
  -1  10 -10   22.04    4.54
  -1  10 -10   22.20    5.24
  -1  10 -11   22.18    4.27
  -1  10 -11   27.96    4.99
  -1  10 -11   36.12    5.58
  -1  10 -11   31.48    5.61
  -1  10 -12  314.54   15.35
  -1  10 -12  297.55   15.30
  -1  10 -13  308.83   14.65
  -1  10 -13  269.91   13.99
  -1  10 -14   87.43    6.97
  -1  10 -14   85.41    6.45
   1 -10  14   68.59   11.11
  -1  10 -14   93.62    7.21
  -1  10 -15   14.87    4.54
  -1  10 -15   19.15    4.20
   1 -10  15   14.09    6.83
  -1  10 -15   20.00    4.86
  -1  10 -16    2.83    3.80
  -1  10 -16   -2.16    3.68
  -1  10 -16    6.29    3.90
  -1  10 -17   74.63    5.60
  -1  10 -17   60.85    5.05
  -1  10 -18  149.24    7.62
  -1  10 -18  122.22    7.20
  -1   9  14   67.52    5.30
  -1   9  14   58.20    4.97
  -1   9  13  130.23    8.14
  -1   9  13  131.15    7.88
  -1   9  12   11.76    4.39
  -1   9  12    7.75    4.56
  -1   9  11    7.18    4.45
  -1   9  11    7.73    4.79
  -1   9  10   22.30    5.01
  -1   9  10   13.87    4.50
  -1   9   9  403.17   20.01
  -1   9   9  452.09   20.52
  -1   9   9  440.30   20.78
  -1   9   8  411.99   19.99
  -1   9   8  387.92   28.03
  -1   9   7   35.43    6.01
  -1   9   7   36.62   16.77
  -1   9   6   22.23   13.39
  -1   9   6    3.88    4.26
   1  -9  -6    5.96    7.39
   1  -9  -6    2.74    8.10
  -1   9   6   -5.00    5.13
  -1   9   6    1.62    3.64
  -1   9   6   10.38    4.94
  -1   9   6    6.96    5.30
  -1   9   5  151.76    9.55
  -1   9   5  134.82    9.85
   1  -9  -5   96.41   12.58
   1  -9  -5  140.97   15.29
  -1   9   5  142.50    8.72
  -1   9   5  141.19    9.36
  -1   9   5  137.47    8.83
  -1   9   5  123.22   13.54
  -1   9   4   57.69    6.25
  -1   9   4   80.67    7.80
   1  -9  -4   51.61    9.43
   1  -9  -4   51.51   10.61
  -1   9   4   72.20    6.24
  -1   9   4   58.11    6.52
  -1   9   4   70.32   10.96
  -1   9   4   66.57    6.67
  -1   9   3  113.77    8.32
  -1   9   3   92.80    8.36
   1  -9  -3   88.38   13.06
  -1   9   3  110.07    7.72
  -1   9   3  116.85    8.33
  -1   9   3  112.62   11.30
  -1   9   3  112.08    8.00
  -1   9   2  125.90    8.68
   1  -9  -2   98.89   13.41
  -1   9   2  117.16    9.11
  -1   9   2  131.04    8.45
  -1   9   2  105.65    8.37
  -1   9   2  119.86   11.35
  -1   9   2  124.08    8.58
  -1   9   1    5.81   10.50
  -1   9   1    6.01    4.85
   1  -9  -1    5.19    8.26
  -1   9   1    7.58    4.95
  -1   9   1    2.15    4.38
  -1   9   1    3.88    4.69
  -1   9   1    9.86    5.04
  -1   9   1    0.73    5.05
  -1   9   0    5.72    4.53
   1  -9   0   16.59    8.28
  -1   9   0    4.35    4.86
  -1   9   0   11.09    4.77
  -1   9   0   11.00    4.93
  -1   9   0    9.39    4.69
  -1   9   0    7.95    5.78
  -1   9  -1   99.71    7.79
  -1   9  -1   96.95    8.13
  -1   9  -1  107.00    8.43
   1  -9   1   91.00   12.33
   1  -9   1   95.53   12.68
  -1   9  -1   98.78    7.05
  -1   9  -1  107.17    7.74
  -1   9  -1   97.08    7.60
  -1   9  -1   95.00    7.72
  -1   9  -2   66.37    6.65
  -1   9  -2   62.82    6.68
  -1   9  -2   65.66    7.49
  -1   9  -2   66.43    6.73
  -1   9  -2   68.83    7.30
  -1   9  -2   72.86    6.66
   1  -9   2   56.88   10.45
  -1   9  -2   74.12    6.24
  -1   9  -3   60.83    6.56
   1  -9   3   44.92    9.93
  -1   9  -3   60.33    6.11
  -1   9  -3   52.53    9.36
  -1   9  -3   67.30    6.38
  -1   9  -3   57.04    7.29
  -1   9  -3   55.48    6.01
  -1   9  -3   56.26    6.42
  -1   9  -4    3.49    4.86
  -1   9  -4    4.19    4.61
   1  -9   4    6.47    7.83
  -1   9  -4    4.35    5.86
  -1   9  -4    9.54    4.86
  -1   9  -4    1.90    3.92
  -1   9  -4    6.83    4.75
  -1   9  -4    5.22    4.32
  -1   9  -5   19.28    5.12
  -1   9  -5   24.21    4.96
  -1   9  -5    9.86    5.98
  -1   9  -5   22.95    5.34
   1  -9   5    8.53    7.77
  -1   9  -5   14.05    4.33
  -1   9  -5   14.10    5.07
  -1   9  -6  141.76    9.30
  -1   9  -6  150.91    9.22
  -1   9  -6  149.59    9.47
   1  -9   6  131.83   13.83
  -1   9  -6  151.67   10.14
  -1   9  -6  135.42    9.04
  -1   9  -6  151.33    9.65
  -1   9  -7  141.05    8.92
  -1   9  -7  114.72    9.53
  -1   9  -7  143.05    9.38
  -1   9  -7  135.61    8.67
  -1   9  -7  118.83    8.55
  -1   9  -7  146.22    9.24
  -1   9  -8   19.77    5.06
  -1   9  -8   14.52    5.47
  -1   9  -8   24.80    4.83
  -1   9  -8   11.43    4.64
  -1   9  -8   18.45    5.07
  -1   9  -9   66.40    5.97
  -1   9  -9   57.18    6.86
  -1   9  -9   62.79    6.56
  -1   9  -9   52.37    5.89
  -1   9 -10   74.30    6.22
  -1   9 -10   71.60    6.36
  -1   9 -10   80.53    7.52
  -1   9 -10   68.73    6.90
  -1   9 -11   69.66    7.26
  -1   9 -11   54.98    6.34
  -1   9 -12   56.65    6.80
   1  -9  12   50.26   11.21
  -1   9 -13   41.15    6.26
   1  -9  13   44.57   10.70
  -1   9 -14    2.94    4.82
   1  -9  14   -3.85    7.50
  -1   9 -14    3.51    4.70
   1  -9  15   -4.76    8.03
  -1   9 -15    1.21    4.33
  -1   9 -16    9.25    4.52
   1  -9  16    8.55    6.70
  -1   9 -16   14.79    4.82
  -1   9 -17    6.74    4.35
  -1   9 -17    0.25    3.93
  -1   9 -18   18.35    4.08
  -1   9 -18   17.99    3.35
  -1   9 -19   25.94    3.89
  -1   9 -19   22.18    3.20
  -1   8  16   39.21    4.25
  -1   8  16   38.29    4.13
  -1   8  15    5.91    4.11
  -1   8  15    4.48    3.71
  -1   8  14  196.28   11.03
  -1   8  14  206.80   10.86
  -1   8  13   51.89    5.87
  -1   8  12   34.55    5.53
  -1   8  12   35.62    5.93
  -1   8  11  210.90   11.69
  -1   8  11  230.26   23.05
  -1   8  11  235.46   12.74
  -1   8  10   43.08    6.32
   1  -8 -10   22.46    9.12
  -1   8  10   46.30   13.82
  -1   8   9   24.13    9.40
  -1   8   9    8.29    5.15
  -1   8   9   21.16    5.78
   1  -8  -9   11.73    8.25
   1  -8  -9   13.62    8.54
  -1   8   9   10.25    4.60
  -1   8   8    7.54    7.36
  -1   8   8    5.75    5.40
  -1   8   8    2.98    4.93
   1  -8  -8    8.14    8.18
   1  -8  -8    7.64    8.33
  -1   8   8    2.45    4.39
  -1   8   7  235.00   12.38
  -1   8   7  236.72   13.18
  -1   8   7  243.21   13.79
  -1   8   7  267.00   12.41
  -1   8   7  223.58   12.86
   1  -8  -7  233.08   19.92
   1  -8  -7  245.92   19.86
  -1   8   7  238.65   13.44
  -1   8   6  482.97   21.88
  -1   8   6  494.32   22.52
  -1   8   6  446.56   22.98
  -1   8   6  493.49   22.43
  -1   8   6  486.63   21.77
  -1   8   6  483.61   22.28
   1  -8  -6  446.11   28.40
  -1   8   6  481.98   22.79
   1  -8  -6  439.69   29.34
  -1   8   5  676.43   29.86
   1  -8  -5  611.74   36.75
   1  -8  -5  623.09   35.87
  -1   8   5  667.34   30.14
  -1   8   5  686.81   29.29
  -1   8   5  668.08   29.64
  -1   8   5  643.47   29.48
  -1   8   5  688.66   29.42
  -1   8   4  121.95    8.61
   1  -8  -4  106.82   12.01
   1  -8  -4  133.22   14.41
  -1   8   4  121.59    8.76
  -1   8   4  129.69    8.03
  -1   8   4  115.15    8.16
  -1   8   4  118.03    8.09
  -1   8   4  119.71    8.53
  -1   8   3    9.66    5.09
  -1   8   3    8.42    4.27
  -1   8   3    4.32    5.12
  -1   8   3    2.99    3.83
  -1   8   3    9.75    4.69
   1  -8  -3    4.85    5.37
   1  -8  -3    2.42    7.77
  -1   8   3    5.82    4.61
  -1   8   2    3.98    4.55
  -1   8   2    2.25    4.28
  -1   8   2    6.53    4.98
  -1   8   2    0.29    4.61
  -1   8   2    1.90    4.18
   1  -8  -2    3.52    8.11
   1  -8  -2   10.84    5.60
  -1   8   2    1.99    4.21
  -1   8   2    3.24    4.51
  -1   8   1   11.69    4.65
  -1   8   1   18.24    4.57
  -1   8   1    8.36    5.18
  -1   8   1    8.67    4.66
  -1   8   1   12.74    4.41
   1  -8  -1   12.56    7.85
  -1   8   1   15.75    4.66
  -1   8   1   13.64    4.56
   1  -8   0   78.05   11.32
  -1   8   0   71.12    5.80
  -1   8   0   69.84    6.31
  -1   8   0   88.85    6.92
  -1   8   0   73.74    6.63
  -1   8   0   67.15    6.95
  -1   8   0   85.25    6.64
  -1   8   0   79.19    6.61
  -1   8   0   86.51    6.87
  -1   8  -1  115.91    8.57
   1  -8   1  110.30   12.79
  -1   8  -1  107.92    7.43
  -1   8  -1  128.18    8.12
  -1   8  -1  117.15    7.96
  -1   8  -1  114.38    7.26
  -1   8  -1  122.95    8.04
  -1   8  -1  120.51    7.89
  -1   8  -1  114.32    8.06
  -1   8  -2  121.09    8.70
   1  -8   2  125.77   13.01
  -1   8  -2  122.47    7.82
  -1   8  -2  104.86    7.85
  -1   8  -2  113.31    7.96
  -1   8  -2  116.46    7.42
  -1   8  -2  122.30    7.90
  -1   8  -2  123.71    7.87
  -1   8  -2  108.05    7.90
  -1   8  -2  110.52    6.86
  -1   8  -3  361.51   16.98
  -1   8  -3  366.97   17.58
  -1   8  -3  350.88   17.08
  -1   8  -3  349.80   17.13
  -1   8  -3  337.28   16.63
  -1   8  -3  355.48   17.02
  -1   8  -3  338.75   16.75
  -1   8  -3  382.41   17.38
  -1   8  -3  360.30   16.34
  -1   8  -4  289.18   14.27
  -1   8  -4  295.29   15.07
  -1   8  -4  290.20   14.46
  -1   8  -4  285.09   15.35
  -1   8  -4  292.69   14.14
  -1   8  -4  287.72   14.37
  -1   8  -4  272.24   13.98
  -1   8  -4  267.27   14.36
  -1   8  -4  292.75   13.75
  -1   8  -5   18.42    4.68
  -1   8  -5   22.38    4.69
  -1   8  -5   15.89    4.21
  -1   8  -5   20.53    5.07
  -1   8  -5   15.62    5.56
  -1   8  -5   21.68    5.09
  -1   8  -5   16.53    4.30
  -1   8  -6  857.40   37.38
  -1   8  -6  888.78   37.32
  -1   8  -6  902.62   37.68
  -1   8  -6  862.96   37.85
  -1   8  -6  836.22   37.44
  -1   8  -7   16.39    4.44
  -1   8  -7   23.34    4.75
  -1   8  -7   26.73    5.98
  -1   8  -7   21.24    5.40
  -1   8  -7   23.72    5.10
  -1   8  -8    2.40    3.94
  -1   8  -8   -3.31    4.29
  -1   8  -8    8.49    4.69
  -1   8  -8   11.41    5.46
  -1   8  -8    1.84    4.67
  -1   8  -9   83.65    6.46
  -1   8  -9   78.48    7.26
  -1   8  -9   91.34    6.78
  -1   8  -9   78.90    7.09
  -1   8 -10  199.84   10.71
  -1   8 -10  184.79   11.34
  -1   8 -10  212.42   10.97
  -1   8 -10  192.62   11.84
  -1   8 -11  412.48   20.56
  -1   8 -11  434.92   20.31
  -1   8 -12  647.02   27.16
  -1   8 -12  648.13   27.41
  -1   8 -12  588.74   26.16
  -1   8 -13  211.94   11.74
  -1   8 -13  232.78   12.56
  -1   8 -13  234.34   12.80
   1  -8  13  199.01   19.22
   1  -8  13  207.99   11.92
  -1   8 -14  222.70   12.31
  -1   8 -14  248.31   13.14
  -1   8 -14  241.80   13.05
   1  -8  14  211.72   19.29
   1  -8  15   -1.28    8.09
  -1   8 -15   -0.65    4.95
  -1   8 -15    0.57    4.20
   1  -8  15   -1.82    3.72
  -1   8 -16    9.26    4.58
  -1   8 -16   19.19    5.09
  -1   8 -16   10.13    4.93
   1  -8  16   14.28    7.79
   1  -8  16    8.53    4.05
   1  -8  17   26.70    7.94
  -1   8 -17   28.93    5.15
   1  -8  17   28.09    4.58
   1  -8  18  108.76    7.22
  -1   8 -18  113.28    7.73
  -1   8 -18  111.39    7.51
   1  -8  19  283.09   14.23
  -1   8 -19  308.56   14.54
  -1   8 -19  306.49   14.39
   1  -8  20   99.54    6.55
  -1   8 -20  114.64    6.89
  -1   8 -20  121.60    7.00
  -1   8 -21   52.88    4.15
  -1   8 -21   52.85    4.42
  -1   7  18   23.13    3.27
  -1   7  17  111.83    7.08
  -1   7  17  112.40    6.85
  -1   7  16  649.43   28.25
  -1   7  16  640.54   28.02
  -1   7  15  374.02   18.37
  -1   7  15  419.38   18.99
  -1   7  15  406.29   18.72
  -1   7  14    6.15    4.55
  -1   7  14    3.09    3.35
  -1   7  14    2.85    4.77
  -1   7  13   25.85    4.15
  -1   7  13   29.59    5.67
  -1   7  12  187.20   15.14
  -1   7  12  174.62   11.09
  -1   7  11    3.65    7.74
   1  -7 -11   -2.69    8.72
  -1   7  11    2.29    4.91
  -1   7  11    0.27    3.94
  -1   7  11    5.63    5.25
  -1   7  10  217.25   12.74
   1  -7 -10  199.97   18.71
  -1   7  10  215.18   11.88
  -1   7  10  254.31   12.80
  -1   7  10  214.63   12.99
  -1   7   9  288.49   15.01
  -1   7   9  277.73   14.46
  -1   7   9  285.32   15.18
   1  -7  -9  305.71   22.14
  -1   7   9  303.22   15.45
  -1   7   8  380.80   18.45
   1  -7  -8  388.73   25.15
  -1   7   8  394.64   18.77
  -1   7   8  371.04   18.06
  -1   7   8  380.50   18.48
  -1   7   7  113.07    9.11
  -1   7   7   99.21    7.90
  -1   7   7  117.68    8.16
   1  -7  -7  110.94   12.66
  -1   7   7  116.66    7.02
  -1   7   7  103.76    7.46
  -1   7   7  117.71    8.19
  -1   7   7  100.82    6.95
  -1   7   6   87.24    7.04
  -1   7   6   90.80    6.45
  -1   7   6  101.98    7.47
   1  -7  -6   90.44   11.74
  -1   7   6   79.58    6.13
  -1   7   6   74.98    6.51
  -1   7   6   86.26    7.32
  -1   7   6   87.94    6.34
  -1   7   5    5.06    4.86
  -1   7   5   -1.10    3.23
  -1   7   5    5.05    3.82
   1  -7  -5   -0.98    7.50
  -1   7   5    8.81    3.69
  -1   7   5    3.84    4.51
  -1   7   5    3.61    4.07
  -1   7   5    6.03    4.96
  -1   7   4  211.48   10.63
  -1   7   4  223.11   11.55
   1  -7  -4  197.09   15.58
  -1   7   4  214.13   11.62
  -1   7   4  216.82   11.07
  -1   7   4  186.87   11.05
  -1   7   4  212.41   11.35
  -1   7   4  226.91   11.26
  -1   7   3  237.59   12.35
  -1   7   3  248.90   12.33
  -1   7   3  238.84   11.75
  -1   7   3  247.76   12.46
   1  -7  -3  236.06   16.28
  -1   7   3  245.39   12.79
   1  -7  -3  221.98   17.60
  -1   7   3  249.16   12.22
  -1   7   3  240.87   12.32
  -1   7   3  244.94   12.54
  -1   7   2   73.47    6.20
  -1   7   2   82.80    6.36
  -1   7   2   92.02    6.62
  -1   7   2   85.20    5.50
   1  -7  -2   80.66    9.05
   1  -7  -2   76.84   10.69
  -1   7   2   81.39    6.68
  -1   7   2   82.45    6.11
  -1   7   2   76.84    6.16
  -1   7   2   83.20    6.49
  -1   7   1   29.45    4.61
  -1   7   1   40.53    4.79
  -1   7   1   26.23    3.46
   1  -7  -1   45.72    8.56
   1  -7  -1   26.72    6.45
  -1   7   1   32.90    4.49
  -1   7   1   31.10    4.66
  -1   7   1   27.36    4.70
  -1   7   1   27.13    4.23
  -1   7   1   31.52    5.28
  -1   7   0   41.49    4.86
  -1   7   0   30.70    3.66
   1  -7   0   38.76    8.16
  -1   7   0   43.58    4.92
  -1   7   0   39.50    4.71
  -1   7   0   42.81    4.71
  -1   7   0   32.91    4.91
  -1   7   0   44.11    5.41
  -1   7  -1  143.52    8.26
  -1   7  -1  132.06    7.14
  -1   7  -1  139.53    8.15
  -1   7  -1  126.92    7.89
  -1   7  -1  134.81    7.95
   1  -7   1  117.09   11.99
  -1   7  -1  136.67    8.47
  -1   7  -1  131.46    7.16
  -1   7  -1  128.08    8.10
   1  -7   2   43.31    8.07
  -1   7  -2   53.90    5.63
  -1   7  -2   49.03    5.18
  -1   7  -2   49.12    5.18
  -1   7  -2   46.64    4.39
  -1   7  -2   51.94    4.97
  -1   7  -2   52.00    5.06
  -1   7  -2   45.03    5.05
   1  -7   2   59.95    7.55
  -1   7  -3  335.75   15.96
   1  -7   3  302.69   20.71
  -1   7  -3  346.60   16.58
   1  -7   3  341.88   20.78
  -1   7  -3  343.72   15.56
  -1   7  -3  380.24   16.37
  -1   7  -3  336.51   16.05
  -1   7  -3  341.45   15.99
  -1   7  -3  344.23   15.89
   1  -7   3  356.21   20.19
  -1   7  -3  318.12   15.96
   1  -7   4   78.23    9.74
  -1   7  -4   70.32    6.57
  -1   7  -4   82.30    6.32
  -1   7  -4   65.67    5.23
  -1   7  -4   72.27    5.99
  -1   7  -4   77.24    6.05
  -1   7  -4   69.54    6.36
  -1   7  -4   67.96    5.53
  -1   7  -4   73.01    5.78
  -1   7  -4   66.85    5.48
   1  -7   4   76.03    8.46
  -1   7  -5   62.88    5.13
  -1   7  -5   66.86    5.72
  -1   7  -5   58.96    5.54
  -1   7  -5   57.75    5.68
  -1   7  -5   55.61    6.14
   1  -7   5   52.03    8.73
  -1   7  -5   66.05    5.08
  -1   7  -5   62.77    5.15
  -1   7  -5   59.47    5.41
  -1   7  -6   17.67    4.13
  -1   7  -6   11.10    3.40
  -1   7  -6   11.80    3.80
  -1   7  -6   19.86    4.56
  -1   7  -6   17.93    4.66
   1  -7   6   11.35    6.51
  -1   7  -6   11.53    4.32
  -1   7  -6   11.22    3.54
  -1   7  -6   12.47    3.82
  -1   7  -7  341.26   16.75
  -1   7  -7  336.95   16.55
   1  -7   7  352.58   21.52
  -1   7  -7  362.82   17.28
  -1   7  -7  358.26   17.07
  -1   7  -7  374.81   16.62
  -1   7  -8   -0.24    4.00
  -1   7  -8    5.70    3.64
  -1   7  -8    2.50    4.30
   1  -7   8    3.39    6.67
  -1   7  -8    3.66    4.85
   1  -7   8    3.87    3.14
  -1   7  -8    2.95    4.12
  -1   7  -9  183.78    9.76
  -1   7  -9  181.21    9.97
   1  -7   9  180.08   14.54
  -1   7  -9  193.30    9.95
  -1   7  -9  190.63   10.71
   1  -7   9  184.95   10.08
  -1   7  -9  175.63   10.35
  -1   7 -10  365.53   16.73
  -1   7 -10  366.27   17.36
  -1   7 -10  353.04   16.54
  -1   7 -10  368.95   17.62
   1  -7  10  356.02   17.13
  -1   7 -10  346.68   16.64
  -1   7 -11  121.09    8.34
  -1   7 -11  116.74    7.70
  -1   7 -11  132.02    8.64
   1  -7  11  109.20    7.76
  -1   7 -12   20.62    5.08
  -1   7 -12   18.47    4.55
   1  -7  12   32.39    9.51
  -1   7 -12   25.44    5.24
   1  -7  12   20.01    4.56
  -1   7 -13    7.40    4.85
  -1   7 -13   -0.29    4.42
   1  -7  13   -1.31    8.23
  -1   7 -13   -1.97    4.80
   1  -7  13    2.20    4.00
  -1   7 -14    4.92    4.65
  -1   7 -14    1.83    4.48
   1  -7  14    1.31    8.67
  -1   7 -14    7.91    4.73
   1  -7  14    1.95    4.11
  -1   7 -15  233.96   12.85
  -1   7 -15  221.67   12.64
   1  -7  15  230.84   19.23
  -1   7 -15  231.50   12.79
   1  -7  15  249.72   12.91
  -1   7 -16  212.31   12.24
  -1   7 -16  229.98   12.30
   1  -7  16  219.64   18.61
  -1   7 -17   39.58    5.48
  -1   7 -17   43.60    5.73
  -1   7 -17   42.21    5.29
   1  -7  17   33.81    5.27
   1  -7  17   36.57    9.23
   1  -7  18   62.40    6.36
  -1   7 -18   90.56    7.03
   1  -7  19   54.02    5.61
  -1   7 -19   58.04    5.91
  -1   7 -19   63.87    5.95
   1  -7  20   31.00    4.57
  -1   7 -20   41.64    5.15
   1  -7  21    9.37    3.29
  -1   7 -21    1.49    3.66
  -1   7 -21    4.78    3.44
   1  -7  22    5.21    2.72
  -1   7 -22    7.51    2.96
  -1   7 -22    0.34    3.43
  -1   6  19   17.13    3.20
  -1   6  18   42.65    4.88
  -1   6  18   46.94    4.62
  -1   6  17   12.24    3.73
  -1   6  17   11.84    4.14
  -1   6  17   15.34    4.52
  -1   6  16  182.01   10.14
  -1   6  16  167.02   10.02
  -1   6  15   40.32    5.79
  -1   6  15   46.66    6.10
  -1   6  15   44.47    5.29
  -1   6  14   24.67    4.44
  -1   6  14    8.39   14.39
  -1   6  14   23.03    5.32
  -1   6  13  419.76   18.97
  -1   6  13  421.78   20.16
  -1   6  13  420.40   19.13
  -1   6  13  414.48   19.31
  -1   6  12  203.04   11.09
  -1   6  12  202.38   11.47
   1  -6 -12  197.73   18.59
  -1   6  12  198.10   11.77
  -1   6  12  194.00   12.06
  -1   6  11    2.68    4.96
  -1   6  11   12.45    4.81
  -1   6  11   11.46    5.91
  -1   6  11    8.51    3.70
   1  -6 -11   -3.82    9.25
   1  -6 -10    6.03    9.33
  -1   6  10    5.17    5.00
  -1   6  10    7.39    3.35
  -1   6  10    6.34    5.46
  -1   6  10    5.24    3.60
  -1   6  10    4.80    4.62
   1  -6  -9   13.54    8.12
  -1   6   9   19.48    5.37
  -1   6   9   21.54    4.18
  -1   6   9   16.52    5.38
  -1   6   9   18.33    3.50
  -1   6   9   16.35    4.85
  -1   6   8  132.23    8.39
  -1   6   8  114.08    9.40
  -1   6   8  130.52    7.66
  -1   6   8  111.13    7.02
  -1   6   8  125.51    8.32
  -1   6   8  108.81    8.31
   1  -6  -8  113.74   13.26
  -1   6   7  479.22   21.82
  -1   6   7  510.24   21.67
  -1   6   7  485.41   21.62
  -1   6   7  486.14   21.26
  -1   6   7  470.17   21.92
  -1   6   7  480.20   21.18
   1  -6  -7  477.89   28.04
  -1   6   7  477.64   22.11
  -1   6   6  458.77   20.13
   1  -6  -6  408.75   25.62
  -1   6   6  441.73   20.75
  -1   6   6  452.78   20.26
  -1   6   6  457.40   20.42
  -1   6   6  462.32   20.54
  -1   6   6  444.24   19.90
  -1   6   5  278.98   13.45
  -1   6   5  281.96   13.53
  -1   6   5  271.80   12.96
  -1   6   5  285.78   13.85
   1  -6  -5  253.96   17.78
  -1   6   5  269.98   12.95
  -1   6   5  271.76   13.19
  -1   6   5  273.66   13.10
  -1   6   4   44.94    4.65
  -1   6   4   45.52    4.45
   1  -6  -4   50.12    7.91
  -1   6   4   47.21    5.01
  -1   6   4   49.92    4.54
  -1   6   4   58.47    5.62
  -1   6   4   46.96    4.50
  -1   6   3    2.55    3.02
  -1   6   3    5.49    3.22
  -1   6   3    0.86    3.71
  -1   6   3    1.68    3.16
  -1   6   3    1.45    3.93
  -1   6   3    4.40    2.98
  -1   6   2   23.26    3.93
  -1   6   2   26.84    4.37
  -1   6   2   20.39    3.91
  -1   6   2   31.54    4.38
  -1   6   2   23.13    3.36
   1  -6  -1   92.62    9.46
  -1   6   1   87.42    6.14
  -1   6   1   87.74    6.23
   1  -6  -1   72.52    9.69
  -1   6   1   94.00    5.96
  -1   6   1   89.31    6.04
   1  -6   0  277.06   16.87
  -1   6   0  277.39   13.03
  -1   6   0  270.97   13.14
   1  -6   0  263.46   17.33
  -1   6   0  276.97   12.95
  -1   6   0  276.46   12.98
   1  -6   1   63.64    7.86
  -1   6  -1   67.12    5.54
  -1   6  -1   72.22    5.35
   1  -6   1   84.73    9.33
  -1   6  -1   65.98    5.11
  -1   6  -1   65.89    5.18
   1  -6   2  381.19   20.55
  -1   6  -2  382.00   17.27
  -1   6  -2  393.16   17.12
   1  -6   2  403.78   21.79
  -1   6  -2  361.12   16.94
  -1   6  -2  390.86   17.10
  -1   6  -2  382.00   17.17
   1  -6   3  396.49   21.00
  -1   6  -3  412.31   17.90
  -1   6  -3  383.93   17.36
  -1   6  -3  398.09   17.61
   1  -6   3  402.84   22.02
  -1   6  -3  381.35   17.40
  -1   6  -3  397.12   17.55
  -1   6  -3  405.35   17.76
   1  -6   4  554.65   27.22
  -1   6  -4  560.59   24.07
  -1   6  -4  560.81   23.67
  -1   6  -4  567.79   23.88
  -1   6  -4  527.65   23.58
  -1   6  -4  570.29   23.80
   1  -6   4  571.04   28.36
  -1   6  -4  533.79   23.89
  -1   6  -5  137.66    7.37
   1  -6   5  148.08   10.28
  -1   6  -5  126.60    7.39
  -1   6  -5  136.17    7.88
  -1   6  -5  130.47    7.29
  -1   6  -5  140.24    7.63
   1  -6   5  137.41   11.38
   1  -6   6   44.62    7.82
   1  -6   6   50.28    6.39
  -1   6  -6   58.27    5.13
  -1   6  -6   54.88    4.97
  -1   6  -6   47.35    4.20
  -1   6  -6   58.02    4.43
  -1   6  -6   48.06    4.52
  -1   6  -6   60.88    4.84
   1  -6   6   43.92    4.24
  -1   6  -6   51.57    4.40
  -1   6  -7   48.72    4.32
  -1   6  -7   56.54    4.89
   1  -6   7   57.01    4.67
  -1   6  -7   53.11    4.75
  -1   6  -7   48.98    5.60
  -1   6  -7   54.77    5.45
   1  -6   7   54.50    8.59
  -1   6  -7   61.71    5.24
  -1   6  -7   54.99    4.92
  -1   6  -8  174.20    9.87
  -1   6  -8  180.46    9.77
  -1   6  -8  187.64   10.18
  -1   6  -8  185.97    9.43
   1  -6   8  195.00   13.85
   1  -6   8  185.53    9.72
  -1   6  -9 1047.97   42.91
  -1   6  -9 1022.10   42.69
  -1   6  -9 1006.46   42.71
  -1   6  -9 1020.13   42.35
  -1   6  -9 1011.29   42.13
   1  -6   9  996.36   42.56
   1  -6   9  933.59   46.91
  -1   6 -10  594.67   25.34
   1  -6  10  531.42   29.76
  -1   6 -10  560.45   25.44
  -1   6 -10  545.01   25.56
  -1   6 -10  613.10   25.79
   1  -6  10  584.96   25.47
  -1   6 -11  680.08   29.04
   1  -6  11  616.89   33.69
  -1   6 -11  643.39   29.37
  -1   6 -11  646.21   29.17
  -1   6 -11  709.17   29.49
   1  -6  11  670.17   29.27
  -1   6 -12  340.13   16.56
  -1   6 -12  341.79   16.61
  -1   6 -12  330.26   16.69
  -1   6 -12  363.00   16.79
   1  -6  12  342.03   16.81
  -1   6 -13  221.27   12.04
  -1   6 -13  230.45   12.16
  -1   6 -13  232.64   12.29
   1  -6  13  209.20   12.02
   1  -6  13  210.01   18.46
  -1   6 -14   16.59    5.23
   1  -6  14    4.95    8.11
  -1   6 -14   13.35    4.86
  -1   6 -14   15.31    4.90
   1  -6  14   12.14    4.91
  -1   6 -15   81.46    7.43
   1  -6  15   74.51   11.64
  -1   6 -15   73.07    7.01
  -1   6 -15   77.91    7.01
  -1   6 -15   87.11    7.11
   1  -6  15   82.60    7.31
  -1   6 -16  185.09   10.59
   1  -6  16  171.65   15.79
  -1   6 -16  174.61   10.28
  -1   6 -16  157.17   10.29
  -1   6 -16  164.19    9.98
   1  -6  16  157.24   10.26
  -1   6 -17  312.13   15.87
   1  -6  17  296.02   21.47
  -1   6 -18  663.68   28.98
   1  -6  18  639.06   29.25
  -1   6 -18  645.89   29.18
  -1   6 -19  339.80   15.88
   1  -6  19  300.70   16.07
  -1   6 -20   37.63    4.91
   1  -6  20   32.12    5.03
  -1   6 -20   29.95    5.38
  -1   6 -21    5.15    3.70
   1  -6  21   -0.26    3.59
  -1   6 -21    6.05    4.36
  -1   6 -22   -2.54    3.30
   1  -6  22    3.70    3.34
  -1   6 -22    0.21    3.90
   1  -5 -20  132.38    7.13
  -1   5  20  121.52    6.40
  -1   5  19   97.96    6.27
  -1   5  19   85.58    6.41
  -1   5  19   97.09    6.66
   1  -5 -19   87.85    5.80
  -1   5  18  219.95   10.77
  -1   5  18  197.01   10.83
   1  -5 -18  178.29   10.20
  -1   5  18  202.33   11.05
   1  -5 -17  244.12   12.45
  -1   5  17  256.01   12.86
  -1   5  17  241.47   13.12
  -1   5  16  664.26   28.94
   1  -5 -16  618.74   28.09
  -1   5  15   17.09   12.37
   1  -5 -15   17.58    3.56
  -1   5  15   27.18    4.92
  -1   5  15   26.91    5.34
  -1   5  14   -0.34    3.80
  -1   5  14    1.40    7.26
   1  -5 -14   -1.92    3.09
  -1   5  14    1.87    4.58
   1  -5 -14   -7.96   10.20
  -1   5  13   10.74    4.84
   1  -5 -13   10.27    8.74
  -1   5  13    3.32    5.73
  -1   5  12  582.27   25.93
  -1   5  12  603.51   26.06
   1  -5 -12  549.92   33.00
  -1   5  12  554.26   25.86
  -1   5  11  847.97   36.40
  -1   5  11  876.60   36.47
  -1   5  11  825.40   36.40
  -1   5  11  838.08   35.78
   1  -5 -11  838.76   44.10
  -1   5  10  949.23   39.57
  -1   5  10  961.93   39.73
  -1   5  10  932.42   39.47
  -1   5  10  896.32   39.04
   1  -5 -10  899.15   46.42
  -1   5   9  918.79   37.41
  -1   5   9  894.40   38.18
  -1   5   9  862.83   37.42
  -1   5   9  873.82   37.22
  -1   5   9  844.10   36.91
   1  -5  -9  942.30   44.45
  -1   5   8  429.58   19.55
  -1   5   8  434.89   19.47
  -1   5   8  421.43   19.56
  -1   5   8  429.77   19.17
  -1   5   8  433.23   19.17
   1  -5  -8  457.35   25.48
  -1   5   7  150.70    8.34
  -1   5   7  147.58    8.01
  -1   5   7  132.14    7.74
  -1   5   7  148.01    7.57
  -1   5   7  134.49    7.31
  -1   5   7  137.26    8.27
   1  -5  -7  135.79   12.57
  -1   5   6  182.97    9.59
  -1   5   6  189.07    9.68
  -1   5   6  199.62    9.40
  -1   5   6  193.18    9.39
  -1   5   6  201.36   10.09
   1  -5  -6  167.79   13.73
   1  -5  -5  972.72   43.27
  -1   5   5  903.88   37.82
  -1   5   5  912.56   37.59
  -1   5   5  900.07   37.91
  -1   5   5  896.94   37.88
  -1   5   5  942.67   38.14
  -1   5   5  894.35   37.69
  -1   5   4  660.34   27.65
  -1   5   4  627.02   26.89
   1  -5  -4  707.28   32.53
  -1   5   4  672.14   27.62
  -1   5   4  634.88   27.25
  -1   5   4  641.46   27.38
  -1   5   3  283.89   13.15
  -1   5   3  279.98   13.45
  -1   5   3  276.87   12.89
  -1   5   3  303.23   13.35
   1  -5  -3  313.23   17.04
   1  -5  -3  303.51   17.36
  -1   5   2  421.11   18.30
   1  -5  -2  480.63   23.21
   1  -5  -2  429.74   22.27
  -1   5   2  428.53   18.65
   1  -5  -1  433.36   21.91
   1  -5  -1  400.04   21.45
   1  -5   0   99.82    8.96
   1  -5   0  115.05    9.46
   1  -5   1   17.07    5.12
   1  -5   1   26.83    6.33
   1  -5   2  373.23   21.36
   1  -5   2  474.69   21.78
   1  -5   3   40.84    6.05
   1  -5   3   34.60    5.44
  -1   5  -3   34.50    3.32
   1  -5   4 1342.89   60.09
   1  -5   4 1463.03   59.82
  -1   5  -4 1385.47   56.83
  -1   5  -5  993.92   41.63
   1  -5   5  981.36   44.90
   1  -5   5 1029.74   44.12
  -1   5  -5 1013.89   41.52
  -1   5  -6   44.07    4.34
  -1   5  -6   54.66    4.58
   1  -5   6   56.87    7.41
   1  -5   6   48.64    5.69
  -1   5  -6   44.69    4.19
  -1   5  -7   94.41    6.07
  -1   5  -7   89.24    5.45
  -1   5  -7   96.55    6.04
  -1   5  -7  102.96    6.22
   1  -5   7  104.91    9.44
   1  -5   7   95.82    7.40
  -1   5  -8   12.73    3.59
  -1   5  -8   18.75    3.49
   1  -5   8   15.10    6.25
   1  -5   8    9.55    3.28
  -1   5  -9  264.95   12.43
   1  -5   9  236.87   15.72
  -1   5  -9  248.68   11.70
   1  -5   9  259.21   12.36
  -1   5  -9  250.96   12.32
  -1   5 -10  169.45    9.57
  -1   5 -10  179.37    9.56
  -1   5 -10  174.84    9.57
   1  -5  10  199.69   13.69
  -1   5 -10  182.12    9.81
   1  -5  10  179.54    9.67
  -1   5 -11   78.83    6.22
  -1   5 -11   77.38    6.06
  -1   5 -11   85.77    6.27
   1  -5  11   88.93   11.15
   1  -5  11   66.79    8.94
  -1   5 -11   84.07    6.32
   1  -5  11   78.84    6.28
  -1   5 -12   16.60    4.43
  -1   5 -12   16.60    4.06
  -1   5 -12   10.78    4.30
   1  -5  12   10.47    6.98
  -1   5 -12   13.53    4.26
   1  -5  12    8.88    5.96
   1  -5  12   12.95    4.06
  -1   5 -13   72.80    6.46
  -1   5 -13   86.82    6.67
  -1   5 -13   67.98    6.42
  -1   5 -13   75.93    6.48
   1  -5  13   91.82    6.69
  -1   5 -14   95.32    7.23
  -1   5 -14  100.32    7.44
  -1   5 -14   99.73    7.63
  -1   5 -14   89.13    7.12
   1  -5  14  104.98    7.75
  -1   5 -15  197.58   11.39
  -1   5 -15  201.63   11.52
   1  -5  15  196.87   17.08
  -1   5 -15  194.09   11.18
   1  -5  15  226.48   12.01
  -1   5 -16    5.80    4.27
  -1   5 -16    4.99    4.48
   1  -5  16   -0.36    4.48
  -1   5 -16    3.32    4.94
   1  -5  16   -4.66    7.61
   1  -5  17    1.46    4.64
  -1   5 -17   -0.37    4.32
  -1   5 -17    5.05    4.63
  -1   5 -17    1.36    5.11
  -1   5 -18   31.25    5.71
  -1   5 -18   22.58    5.08
   1  -5  19    5.29    4.62
  -1   5 -19    5.02    4.21
  -1   5 -19    7.24    5.17
  -1   5 -20  116.30    7.62
   1  -5  20   98.37    7.88
   1  -5  21   46.90    5.44
  -1   5 -21   46.85    4.93
  -1   5 -21   48.18    5.72
   1  -5  22    6.58    3.73
  -1   5 -22   -0.99    3.23
  -1   5 -22    3.80    4.13
   1  -5  23   25.05    3.95
  -1   5 -23   36.17    4.30
  -1   5 -23   27.62    3.34
   1  -4 -21   15.42    2.93
   1  -4 -21   14.84    3.63
  -1   4  20   26.18    3.91
   1  -4 -20   31.10    4.72
  -1   4  20   24.88    4.33
   1  -4 -20   19.75    3.42
  -1   4  20   21.50    4.19
   1  -4 -19   15.54    3.59
  -1   4  19   19.89    4.25
  -1   4  19   27.85    4.67
   1  -4 -18    1.44    3.33
  -1   4  18    2.68    4.11
  -1   4  18    3.92    4.22
  -1   4  17    4.80    4.48
  -1   4  17   -2.47    7.52
   1  -4 -16   61.32    5.56
  -1   4  16   64.53    6.17
  -1   4  16   67.13    6.38
  -1   4  16   48.23    9.55
  -1   4  15  391.86   18.64
  -1   4  15  400.48   25.40
  -1   4  15  395.88   19.01
  -1   4  15  374.91   19.03
  -1   4  14  561.80   32.77
  -1   4  14  611.41   26.48
  -1   4  14  610.05   26.61
  -1   4  13  109.06    7.73
  -1   4  13  104.17    7.45
  -1   4  13  106.09    7.74
  -1   4  13  122.56   12.05
   1  -4 -13  107.79   13.78
   1  -4 -12    8.64    8.05
  -1   4  12    6.16    4.43
  -1   4  12    6.12    4.57
  -1   4  12    6.06    3.53
  -1   4  12   12.46    6.82
   1  -4 -11   -1.99    7.96
  -1   4  11    3.50    4.28
  -1   4  11    3.31    4.30
  -1   4  11    3.91    3.12
  -1   4  11    0.86    5.24
  -1   4  10    3.91    2.85
  -1   4  10    9.66    4.50
  -1   4  10    8.45    3.11
  -1   4  10    9.03    4.06
   1  -4 -10    8.21    7.47
  -1   4  10    0.77    4.90
   1  -4  -9   13.33    7.28
  -1   4   9    4.38    3.13
  -1   4   9    6.51    2.91
  -1   4   9    5.62    5.74
  -1   4   9    2.34    3.21
  -1   4   9    2.77    4.03
   1  -4  -9    4.16    5.68
  -1   4   8  690.95   28.90
  -1   4   8  660.47   28.73
  -1   4   8  677.96   28.91
   1  -4  -8  624.17   33.63
   1  -4  -8  695.74   33.29
  -1   4   8  717.29   32.46
  -1   4   8  653.42   28.43
  -1   4   8  697.89   28.71
  -1   4   7  404.85   18.01
   1  -4  -7  453.63   22.45
  -1   4   7  418.45   20.92
  -1   4   7  396.44   18.08
  -1   4   7  409.88   17.87
  -1   4   7  404.59   17.83
  -1   4   6   36.98    3.43
   1  -4  -6   46.56    7.38
  -1   4   6   31.70    5.27
  -1   4   6   41.03    4.24
   1  -4  -5    5.59    6.10
  -1   4   5    5.10    3.61
  -1   4   5    8.49    3.47
  -1   4   5    9.55    2.37
   1  -4  -4  503.25   24.30
   1  -4  -4  500.18   24.61
  -1   4   4  498.04   22.37
  -1   4   4  485.77   20.77
  -1   4   4  481.43   20.49
  -1   4   3    7.45    2.96
   1  -4  -3    8.89    3.97
  -1   4   3    9.29    3.21
   1  -4  -3    7.02    5.18
   1  -4  -2   22.05    4.55
  -1   4   2   13.91    3.03
   1  -4  -1  396.32   19.81
   1  -4  -1  391.05   19.70
   1  -4   0  557.70   25.83
   1  -4   0  546.52   26.10
   1  -4   1   23.48    4.73
   1  -4   1   20.55    5.74
   1  -4   1   16.47    4.65
   1  -4   2   21.72    4.66
   1  -4   2   15.68    5.43
   1  -4   2   19.10    4.66
  -1   4  -3  348.35   15.35
   1  -4   3  384.46   18.17
   1  -4   3  379.09   18.22
   1  -4   4   44.90    6.45
  -1   4  -4   55.40    3.78
  -1   4  -5  208.87    9.28
   1  -4   5  158.56   11.61
   1  -4   6    7.72    5.74
  -1   4  -6    5.80    2.71
   1  -4   7  508.86   24.63
  -1   4  -7  499.81   21.56
   1  -4   7  501.10   23.38
   1  -4   8 1213.58   54.77
   1  -4   8 1288.57   54.16
  -1   4  -8 1257.63   51.65
   1  -4   9  652.39   30.23
   1  -4   9  600.04   30.57
   1  -4   9  647.14   27.50
  -1   4  -9  647.65   27.46
  -1   4 -10   25.39    3.93
   1  -4  10   41.15    8.36
   1  -4  10   22.97    5.21
   1  -4  10   33.16    4.20
   1  -4  10   21.69    6.35
   1  -4  11  640.15   27.57
  -1   4 -11  621.15   27.34
   1  -4  11  599.23   31.15
   1  -4  11  597.89   32.71
  -1   4 -11  630.78   26.70
  -1   4 -11  644.58   27.33
  -1   4 -12   19.11    4.40
   1  -4  12   19.09    4.13
   1  -4  12   20.71    6.08
  -1   4 -12   17.67    3.87
   1  -4  12   27.94    7.69
  -1   4 -12   15.12    2.83
  -1   4 -12   16.90    3.74
   1  -4  12   10.50    6.56
  -1   4 -13  122.46    7.84
   1  -4  13  119.25    8.15
   1  -4  13  126.42   11.76
  -1   4 -13  111.54    7.62
   1  -4  13  103.04   11.52
   1  -4  13  133.36   11.87
  -1   4 -13  121.21    6.89
  -1   4 -13  126.56    7.72
  -1   4 -14  396.59   18.56
   1  -4  14  391.46   18.73
   1  -4  14  400.27   23.54
  -1   4 -14  402.12   18.51
  -1   4 -14  375.38   17.88
   1  -4  14  372.68   23.92
  -1   4 -14  380.20   17.59
   1  -4  15  317.60   21.19
  -1   4 -15  315.46   15.59
   1  -4  15  364.77   16.94
  -1   4 -15  332.43   16.59
   1  -4  16  811.71   35.95
   1  -4  16  861.20   42.61
  -1   4 -16  815.73   34.84
  -1   4 -16  850.20   35.68
  -1   4 -17  352.55   17.89
  -1   4 -17  363.84   18.02
   1  -4  17  352.84   18.25
   1  -4  17  394.03   24.58
  -1   4 -17  366.22   17.05
  -1   4 -18  205.43   11.41
  -1   4 -18  212.05   11.71
  -1   4 -18  198.61   11.72
   1  -4  18  190.99   11.71
   1  -4  18  196.88   17.10
  -1   4 -18  198.24   10.71
  -1   4 -19    3.81    3.82
  -1   4 -19    4.70    5.06
   1  -4  19   15.57    6.94
  -1   4 -19    7.59    2.92
  -1   4 -20    1.29    3.80
  -1   4 -20    2.20    3.87
  -1   4 -20    7.95    4.97
  -1   4 -20    2.77    2.96
   1  -4  20    3.49    4.70
   1  -4  21   24.13    4.90
  -1   4 -21   19.52    4.27
  -1   4 -21   20.18    5.11
   1  -4  22    6.37    4.04
  -1   4 -22   -0.82    3.47
  -1   4 -22   10.97    4.43
   1  -4  23  124.33    7.70
  -1   4 -23  135.70    7.06
  -1   4 -23  127.53    7.64
   1  -3 -22   -2.17    2.83
   1  -3 -22    2.27    3.08
   1  -3 -21   59.01    4.87
   1  -3 -21   60.73    5.35
  -1   3  21   50.87    5.41
  -1   3  20  165.96    8.84
   1  -3 -20  149.92    9.14
   1  -3 -20  163.70    9.44
  -1   3  20  155.58    9.76
   1  -3 -19  414.45   19.31
  -1   3  19  404.38   18.90
  -1   3  19  411.50   19.93
  -1   3  18  385.69   18.90
  -1   3  18  355.33   25.24
  -1   3  17  704.69   32.21
   1  -3 -17  795.07   32.68
  -1   3  17  692.99   40.07
  -1   3  17  735.58   33.09
  -1   3  16   70.82    6.51
  -1   3  16   61.85    6.44
  -1   3  16   64.37   10.80
  -1   3  15   91.17   11.89
  -1   3  15   76.65    6.77
  -1   3  15   91.94    6.38
  -1   3  15   76.31    7.00
  -1   3  14  104.19    7.58
  -1   3  14  123.87    7.89
  -1   3  14  125.15    8.04
   1  -3 -14  109.05   13.06
  -1   3  14  108.00    7.28
   1  -3 -13  699.59   37.13
  -1   3  13  725.04   30.45
  -1   3  13  746.75   31.14
  -1   3  13  746.82   37.21
  -1   3  13  664.81   30.57
  -1   3  13  677.66   30.39
  -1   3  13  723.44   30.74
   1  -3 -12 1025.51   50.54
  -1   3  12 1075.02   44.23
  -1   3  12 1041.25   44.65
  -1   3  12 1024.10   44.18
  -1   3  12 1035.51   44.45
  -1   3  12 1104.88   44.54
  -1   3  12 1167.64   51.00
  -1   3  11 1425.37   61.27
  -1   3  11 1366.77   55.69
  -1   3  11 1299.20   55.21
  -1   3  11 1322.75   55.48
  -1   3  11 1366.80   55.49
   1  -3 -11 1341.73   61.31
   1  -3 -10  697.51   32.70
  -1   3  10  686.72   28.89
   1  -3 -10  688.49   34.27
  -1   3  10  678.00   29.22
  -1   3  10  684.31   29.20
  -1   3  10  673.41   29.07
  -1   3   9  212.09   11.04
  -1   3   9  202.20   10.02
  -1   3   9  197.27   10.03
  -1   3   9  197.24   10.18
   1  -3  -9  214.17   13.29
  -1   3   9  212.26   13.68
   1  -3  -8   -2.63    5.08
  -1   3   8    3.32    5.20
  -1   3   8    2.14    2.70
  -1   3   8    7.86    3.43
  -1   3   8   -1.16    3.60
  -1   3   8    1.99    2.96
   1  -3  -8    3.16    6.21
  -1   3   7  587.27   27.55
   1  -3  -7  566.00   27.77
  -1   3   7  580.58   24.50
   1  -3  -6 2653.58  107.49
  -1   3   6 2659.30  106.96
  -1   3   6 2546.97  104.13
   1  -3  -5 1540.73   62.30
  -1   3   5 1535.19   61.27
  -1   3   5 1366.33   58.95
  -1   3   5 1490.43   58.90
   1  -3  -4  606.29   28.05
  -1   3   4  609.84   26.66
   1  -3  -4  576.57   27.67
  -1   3   3 1199.44   49.47
   1  -3  -3 1178.68   50.74
   1  -3  -3 1169.61   50.99
  -1   3   2  766.10   33.14
   1  -3  -2  796.45   34.79
   1  -3  -2  821.47   34.61
   1  -3  -1   49.41    5.30
   1  -3  -1   45.77    5.04
   1  -3   0  310.81   13.08
   1  -3   0  307.40   15.68
   1  -3   0  307.02   15.40
   1  -3   1 2040.57   84.06
   1  -3   2 1687.39   68.82
   1  -3   2 1636.15   68.79
   1  -3   3 1015.78   43.44
   1  -3   3  992.68   43.35
   1  -3   3 1079.90   43.46
  -1   3  -3 1015.28   43.60
  -1   3  -4  357.03   17.59
   1  -3   4  350.27   17.08
   1  -3   5  207.24   11.56
  -1   3  -5  200.03    9.35
  -1   3  -5  224.36   12.34
  -1   3  -5  200.64    9.42
   1  -3   6  557.40   24.51
  -1   3  -6  526.12   22.10
  -1   3  -6  504.59   25.26
  -1   3  -6  514.15   22.09
   1  -3   7  212.72   12.53
  -1   3  -7  215.03   13.58
  -1   3  -7  198.78    9.94
  -1   3  -7  223.18    9.96
  -1   3  -8    0.47    2.72
  -1   3  -8    2.68    2.73
  -1   3  -8    3.53    6.07
   1  -3   8    0.44    5.06
  -1   3  -9   27.26    3.82
   1  -3   9   37.48    2.77
  -1   3  -9   35.73    3.68
   1  -3   9   33.15    6.91
   1  -3   9   27.34    4.06
   1  -3   9   19.65    6.44
   1  -3  10   14.93    2.33
  -1   3 -10   15.97    3.41
   1  -3  10   16.34    6.38
   1  -3  10   17.01    5.66
   1  -3  10   26.65    3.82
   1  -3  10   24.47    6.34
   1  -3  11  181.09    8.75
  -1   3 -11  180.07    9.52
   1  -3  11  186.10   13.00
   1  -3  11  155.39   13.47
  -1   3 -11  175.51    8.98
   1  -3  12  777.82   31.95
   1  -3  12  791.77   36.85
  -1   3 -12  740.50   31.54
   1  -3  12  715.16   30.87
   1  -3  12  756.75   37.13
   1  -3  12  676.99   35.59
  -1   3 -12  714.97   31.64
  -1   3 -12  749.59   31.29
   1  -3  13  729.49   31.06
   1  -3  13  733.81   36.37
  -1   3 -13  726.65   30.62
   1  -3  13  662.86   35.68
   1  -3  13  682.29   35.13
  -1   3 -13  702.43   30.67
  -1   3 -13  691.91   30.26
   1  -3  14  301.16   15.51
   1  -3  14  295.14   19.78
  -1   3 -14  315.18   15.13
   1  -3  14  286.43   19.93
   1  -3  14  295.04   19.47
  -1   3 -14  315.40   15.25
  -1   3 -14  310.35   14.62
  -1   3 -15   17.55    4.07
   1  -3  15   19.87    5.08
  -1   3 -15   21.55    3.61
   1  -3  15   21.60    6.92
  -1   3 -15   15.75    4.75
   1  -3  16   17.51    6.88
   1  -3  16   15.94    7.47
   1  -3  16   28.30    5.33
  -1   3 -16   19.98    3.89
  -1   3 -16   22.48    5.62
  -1   3 -17  106.47    7.53
  -1   3 -17  108.54    8.39
   1  -3  17  102.02    8.11
  -1   3 -17   98.57    6.89
   1  -3  17   81.67   11.63
  -1   3 -18  144.14    9.26
  -1   3 -18  155.02    9.66
   1  -3  18  155.67   10.09
  -1   3 -18  129.52    8.58
   1  -3  18  156.01   15.17
  -1   3 -19  139.75    9.19
  -1   3 -19  128.88    8.76
  -1   3 -20  128.97    8.47
  -1   3 -20  121.61    8.30
  -1   3 -20  132.32    9.03
  -1   3 -20  136.70    8.09
   1  -3  20  135.05    9.23
  -1   3 -21   17.90    3.43
  -1   3 -21   23.28    4.35
   1  -3  21   21.10    5.09
  -1   3 -22    3.65    3.31
  -1   3 -22    4.46    3.92
  -1   3 -22    4.44    2.85
   1  -3  22    4.92    4.11
  -1   3 -23    4.61    2.82
  -1   3 -23    4.91    2.45
   1  -3  23   12.05    3.82
  -1   3 -23   15.35    3.67
   1  -2 -23  169.03    8.79
   1  -2 -22   41.36    4.30
   1  -2 -22   46.27    4.56
   1  -2 -21    3.45    3.95
  -1   2  21    1.29    3.75
   1  -2 -21    2.49    3.29
   1  -2 -20    7.34    4.42
  -1   2  20   14.85    3.77
  -1   2  20    4.96    3.80
  -1   2  20   10.36    4.36
   1  -2 -20    5.21    3.73
   1  -2 -19   23.05    5.10
  -1   2  19   21.29    4.41
  -1   2  19   18.71    4.36
  -1   2  19   10.86    4.59
  -1   2  19   20.63    9.39
  -1   2  18   13.88    7.95
  -1   2  18    2.83    4.18
  -1   2  18    4.04    3.90
  -1   2  18    7.61    4.40
   1  -2 -18    1.98    3.62
  -1   2  17  632.98   30.23
  -1   2  17  722.33   30.32
  -1   2  17  711.75   31.08
  -1   2  17  705.93   39.24
  -1   2  16   50.58    5.81
  -1   2  16   52.75   10.50
  -1   2  16   49.94    5.53
  -1   2  15  101.59    7.38
  -1   2  15  105.24    7.31
  -1   2  15  102.37    7.36
  -1   2  15   91.60    6.98
  -1   2  15  111.09   12.82
  -1   2  14   15.34    7.01
   1  -2 -14   15.48    9.92
  -1   2  14   13.96    4.45
  -1   2  14   17.53    4.14
  -1   2  14   11.26    4.00
  -1   2  14   20.77    4.53
  -1   2  13   16.08    4.07
  -1   2  13   13.87    4.03
  -1   2  13   10.85    6.89
  -1   2  13   18.31    4.24
  -1   2  13   13.35    3.86
  -1   2  13   15.71    3.76
   1  -2 -13    2.66    7.62
   1  -2 -12   45.75    8.63
  -1   2  12   38.99    4.65
  -1   2  12   44.42    4.98
  -1   2  12   43.97    7.78
  -1   2  12   52.74    4.63
  -1   2  12   45.32    4.65
  -1   2  11   -0.19    2.86
  -1   2  11    2.34    5.55
  -1   2  11    1.36    3.41
  -1   2  11    2.83    2.99
   1  -2 -10  328.40   17.04
  -1   2  10  302.57   14.67
   1  -2 -10  293.34   18.56
  -1   2  10  334.27   14.54
   1  -2  -9    4.07    6.32
  -1   2   9    1.01    2.82
  -1   2   9    0.48    5.83
  -1   2   9    6.09    3.60
  -1   2   9    0.77    3.05
  -1   2   9    0.60    4.92
   1  -2  -9    2.61    4.85
  -1   2   8   56.69    5.52
  -1   2   8   54.07    4.35
  -1   2   8   57.41    6.83
   1  -2  -8   68.13    7.24
   1  -2  -8   62.72    7.66
  -1   2   7    1.65    3.44
  -1   2   7    2.22    4.58
   1  -2  -7    3.09    5.24
  -1   2   7    4.76    2.65
   1  -2  -6  191.67   11.53
  -1   2   6  187.24   11.44
  -1   2   6  205.36   10.28
  -1   2   6  179.00    8.71
  -1   2   5    8.22    4.17
   1  -2  -5    6.72    4.21
   1  -2  -5    6.01    5.38
  -1   2   4  142.20    8.61
   1  -2  -4  135.07    9.51
   1  -2  -4  136.91    8.90
   1  -2  -3  429.84   20.69
   1  -2  -3  439.35   20.30
  -1   2   3  454.34   19.85
  -1   2   2    1.89    3.26
  -1   2   1  154.56    7.86
   1  -2   0 1787.42   71.35
   1  -2   0 1779.70   72.71
  -1   2   0 1752.42   71.49
  -1   2  -1   11.25    3.09
   1  -2   1   10.14    1.86
   1  -2   1    8.03    4.32
   1  -2   2 1070.88   44.95
   1  -2   2 1129.74   45.96
  -1   2  -2 1180.37   46.18
   1  -2   2 1122.18   45.87
  -1   2  -3 3156.28  128.45
   1  -2   3 3176.58  127.59
   1  -2   4  543.25   22.60
  -1   2  -4  535.55   24.38
   1  -2   4  520.17   23.39
  -1   2  -5  390.19   19.74
   1  -2   5  420.66   18.97
  -1   2  -6  132.38   10.14
  -1   2  -6  139.43    7.10
  -1   2  -7 2170.98   91.04
  -1   2  -7 2160.44   87.67
   1  -2   7 2198.02   90.91
   1  -2   7 2190.05   89.85
  -1   2  -8  493.98   25.18
  -1   2  -8  489.04   21.47
   1  -2   8  541.60   25.25
   1  -2   8  522.42   24.21
   1  -2   9   79.64    4.46
   1  -2   9   77.71    8.49
   1  -2   9   77.14    8.03
  -1   2  -9   76.00    8.67
  -1   2  -9   67.46    5.01
  -1   2 -10  303.02   14.47
   1  -2  10  315.95   14.06
   1  -2  10  334.90   18.05
   1  -2  10  318.34   18.33
  -1   2 -10  318.07   14.34
   1  -2  10  337.60   14.79
   1  -2  11   66.20    5.36
  -1   2 -11   60.67    8.50
  -1   2 -11   50.73    4.61
  -1   2 -11   53.70    4.53
  -1   2 -11   52.29    4.17
   1  -2  11   62.36    4.16
   1  -2  11   53.55    8.17
  -1   2 -11   54.72    4.33
   1  -2  11   46.00    7.53
  -1   2 -12   67.72    5.59
   1  -2  12   66.21    5.49
   1  -2  12   60.90    8.46
   1  -2  12   67.21    4.59
  -1   2 -12   63.84    4.57
  -1   2 -12   64.87    5.13
   1  -2  12   52.37    8.54
   1  -2  12   62.52    4.58
  -1   2 -12   62.95    4.80
   1  -2  12   69.57    8.57
   1  -2  13  415.07   18.50
   1  -2  13  409.30   23.31
  -1   2 -13  382.87   17.81
   1  -2  13  384.89   17.48
   1  -2  13  360.09   22.35
   1  -2  13  354.02   22.19
  -1   2 -13  392.15   17.81
  -1   2 -13  395.08   18.05
  -1   2 -14   75.04    6.43
   1  -2  14   71.73    6.56
   1  -2  14   91.17   10.42
  -1   2 -14   71.48    5.56
   1  -2  14   66.74    5.15
   1  -2  14   67.77    9.31
  -1   2 -14   80.88    5.61
   1  -2  14   72.58    9.89
   1  -2  15  426.21   24.04
  -1   2 -15  399.48   18.61
   1  -2  15  384.13   18.27
  -1   2 -15  386.98   18.75
   1  -2  15  397.44   24.86
  -1   2 -15  408.51   18.57
   1  -2  15  407.67   19.18
   1  -2  16  357.08   17.44
  -1   2 -16  375.83   18.12
   1  -2  16  410.77   25.23
  -1   2 -16  391.28   17.87
   1  -2  16  369.72   18.40
  -1   2 -17  433.53   20.67
  -1   2 -17  433.09   20.94
   1  -2  17  477.77   28.94
  -1   2 -17  454.79   20.85
   1  -2  17  446.24   21.29
   1  -2  18   16.32    3.89
  -1   2 -18   12.01    3.91
  -1   2 -18   18.57    5.29
   1  -2  18   22.54    8.84
  -1   2 -18   17.85    4.01
   1  -2  18   21.29    5.33
  -1   2 -19   31.25    4.68
  -1   2 -19   32.47    5.46
   1  -2  19   17.42    8.01
   1  -2  19   35.16    4.41
  -1   2 -20   76.34    6.72
   1  -2  20   85.42    7.27
  -1   2 -20   78.07    6.02
  -1   2 -20   62.43    5.85
  -1   2 -21    5.65    3.42
  -1   2 -21    4.67    3.45
   1  -2  21   14.97    4.75
  -1   2 -22   43.38    4.41
   1  -2  22   46.64    5.26
  -1   2 -22   38.96    4.82
  -1   2 -22   41.99    4.32
   1  -2  23  136.91    8.23
  -1   2 -23  145.13    7.71
  -1   2 -23  139.36    7.71
   1  -1 -24    2.57    2.44
   1  -1 -23   17.40    3.22
  -1   1  22    2.77    3.24
   1  -1 -22    0.79    3.07
   1  -1 -22    1.08    3.57
  -1   1  21  111.02    8.25
  -1   1  21  115.57    7.74
   1  -1 -21  124.34    8.04
   1  -1 -21  128.94    8.00
  -1   1  20  170.11   10.57
   1  -1 -20  172.49   10.05
  -1   1  20  157.38    9.86
   1  -1 -20  185.83   10.10
   1  -1 -19  287.04   14.34
  -1   1  19  245.41   21.04
  -1   1  19  268.68   14.67
  -1   1  18   61.21    5.94
  -1   1  18   49.39   10.58
  -1   1  18   70.37    6.24
  -1   1  18   46.53    6.14
  -1   1  17 1073.86   45.73
  -1   1  17 1087.76   54.48
  -1   1  17 1073.63   45.43
  -1   1  17 1042.79   44.98
  -1   1  17 1059.48   45.25
  -1   1  16    3.80    8.02
  -1   1  16    8.08    4.20
  -1   1  16   11.16    4.29
  -1   1  16   11.04    4.01
  -1   1  15  406.90   18.95
  -1   1  15  402.89   25.56
  -1   1  15  412.44   18.59
  -1   1  15  374.09   18.59
  -1   1  14  679.20   27.32
  -1   1  14  649.82   34.09
  -1   1  14  629.31   27.31
   1  -1 -14  634.20   26.61
  -1   1  14  637.31   27.02
  -1   1  13  749.46   33.27
   1  -1 -13  760.41   38.13
  -1   1  13  752.23   39.38
  -1   1  13  777.04   33.04
  -1   1  13  805.96   33.27
  -1   1  12 1042.63   47.83
  -1   1  12  992.42   41.91
  -1   1  12  981.96   42.12
  -1   1  12 1026.94   42.05
  -1   1  11 1294.64   58.53
  -1   1  11 1263.30   53.46
   1  -1 -11 1339.28   57.55
  -1   1  11 1259.21   53.28
  -1   1  11 1350.65   53.44
   1  -1 -10 1394.39   57.60
  -1   1  10 1425.06   58.34
   1  -1 -10 1493.43   61.98
  -1   1  10 1439.58   58.18
   1  -1 -10 1407.85   59.97
  -1   1  10 1444.17   59.64
  -1   1  10 1450.79   62.95
  -1   1   9   24.41    3.41
   1  -1  -9   26.15    6.30
  -1   1   9   33.48    7.42
   1  -1  -9   23.27    4.95
  -1   1   9   26.07    6.41
  -1   1   9   35.09    4.28
   1  -1  -8  635.99   27.76
  -1   1   8  568.33   26.73
  -1   1   8  570.46   27.98
   1  -1  -8  581.89   26.51
  -1   1   8  612.69   28.39
  -1   1   8  576.11   24.65
  -1   1   7  940.01   41.24
  -1   1   7  893.30   40.08
   1  -1  -7  950.05   40.13
  -1   1   7  997.43   41.54
  -1   1   7  922.79   38.29
   1  -1  -6 1124.06   48.08
  -1   1   6 1222.81   49.08
  -1   1   6 1186.55   49.03
  -1   1   6 1113.20   46.31
  -1   1   5 3064.37  124.90
  -1   1   4  861.92   35.43
  -1   1   4  811.91   35.07
   1  -1  -4  801.47   34.64
  -1   1   3 1859.55   74.11
  -1   1   3 1765.51   73.94
  -1   1   2  921.98   38.24
  -1   1   1 1124.32   46.05
   1  -1   0    0.38    2.30
  -1   1  -1  927.46   36.38
   1  -1   1  845.87   36.09
  -1   1  -2  226.24   10.71
   1  -1   2  209.73   10.21
   1  -1   3   18.64    2.47
  -1   1  -3   15.30    4.42
   1  -1   3   17.60    4.24
  -1   1  -3   21.85    2.91
  -1   1  -4  515.12   24.37
   1  -1   4  581.13   24.86
  -1   1  -5 2258.16   91.72
   1  -1   5 2273.39   91.86
   1  -1   5 2174.99   90.77
  -1   1  -6  994.25   45.17
   1  -1   6 1131.68   45.54
   1  -1   6 1026.73   44.44
  -1   1  -7   39.12    3.45
   1  -1   7   45.55    6.33
   1  -1   7   43.92    6.28
  -1   1  -7   43.78    6.83
   1  -1   8  255.29   11.31
  -1   1  -8  264.14   15.34
  -1   1  -8  252.56   11.57
   1  -1   8  262.68   14.90
   1  -1   8  265.72   14.56
   1  -1   9  534.42   22.56
  -1   1  -9  505.58   26.60
  -1   1  -9  545.54   22.87
   1  -1   9  560.47   26.25
   1  -1   9  545.29   26.52
   1  -1  10  548.42   23.24
   1  -1  10  574.88   23.81
   1  -1  10  547.17   23.03
  -1   1 -10  503.33   27.38
   1  -1  10  517.37   26.80
   1  -1  10  561.74   27.47
  -1   1 -10  539.71   23.34
  -1   1 -11  303.92   14.46
   1  -1  11  320.12   14.35
   1  -1  11  318.47   14.99
   1  -1  11  343.12   14.20
   1  -1  11  301.09   18.36
   1  -1  11  332.55   18.90
   1  -1  11  304.49   14.24
   1  -1  12  539.77   23.71
   1  -1  12  598.89   24.44
   1  -1  12  570.33   23.45
  -1   1 -12  510.24   28.90
   1  -1  12  568.87   29.36
   1  -1  12  533.34   28.31
   1  -1  12  554.05   28.43
  -1   1 -12  503.90   23.69
   1  -1  13  321.39   15.39
   1  -1  13  346.67   16.45
   1  -1  13  371.26   22.01
  -1   1 -13  337.67   15.52
  -1   1 -13  340.42   15.87
   1  -1  13  357.34   15.91
  -1   1 -13  362.19   16.14
   1  -1  13  325.17   20.60
   1  -1  13  341.88   20.61
  -1   1 -13  358.43   16.11
   1  -1  14  719.52   31.21
   1  -1  14  798.21   37.85
   1  -1  14  725.35   30.63
  -1   1 -14  714.76   30.52
  -1   1 -14  684.78   30.13
  -1   1 -14  707.10   30.75
   1  -1  14  648.80   35.15
  -1   1 -14  718.46   30.79
  -1   1 -15   42.13    5.24
  -1   1 -15   36.94    4.32
   1  -1  15   27.38    4.04
   1  -1  15   29.41    8.32
  -1   1 -15   31.11    4.33
   1  -1  15   41.88    5.60
   1  -1  16  171.49   10.17
  -1   1 -16  183.39   10.24
   1  -1  16  208.46   11.28
   1  -1  16  206.60   17.37
  -1   1 -16  188.19   10.60
  -1   1 -16  192.90   10.69
   1  -1  17  711.59   30.98
  -1   1 -17  696.60   30.77
   1  -1  17  683.73   31.55
   1  -1  17  749.12   39.29
  -1   1 -17  724.45   31.21
  -1   1 -17  688.41   31.06
  -1   1 -18  246.91   13.19
   1  -1  18  259.33   13.40
   1  -1  18  262.61   14.16
   1  -1  18  246.69   20.34
  -1   1 -18  264.41   13.62
  -1   1 -18  259.66   13.56
  -1   1 -19  378.34   17.92
   1  -1  19  381.82   18.30
   1  -1  19  367.86   25.80
  -1   1 -19  382.56   18.36
  -1   1 -20  129.11    8.56
  -1   1 -20  146.56    8.63
   1  -1  20  128.77    9.24
   1  -1  20  131.30    8.42
  -1   1 -21   70.26    5.85
  -1   1 -21   69.39    5.83
   1  -1  21   62.61    6.32
   1  -1  21   66.94    5.69
  -1   1 -22   -0.81    3.45
   1  -1  22    0.94    3.08
  -1   1 -22    6.38    3.23
   1  -1  22    6.80    3.95
  -1   1 -23   58.46    4.83
   1  -1  23   63.88    5.35
   1   0 -24  194.89    9.75
   1   0 -23   95.88    6.07
  -1   0  23   75.59    5.80
   1   0 -22   11.32    3.70
  -1   0  22   12.86    3.92
   1   0 -22   10.91    3.83
  -1   0  21    4.39    3.80
   1   0 -21    4.71    4.03
   1   0 -21    5.53    3.65
  -1   0  21    9.22    4.28
   1   0 -20   47.61    5.76
  -1   0  20   57.83    5.98
   1   0 -19  242.66   13.06
  -1   0  19  249.75   13.87
   1   0 -19  278.62   13.54
  -1   0  19  245.34   13.01
  -1   0  19  245.31   13.59
   1   0 -19  277.05   13.64
  -1   0  19  291.02   21.99
   1   0 -18  243.14   12.83
  -1   0  18  259.52   13.66
  -1   0  18  279.92   21.13
  -1   0  18  260.28   12.97
  -1   0  18  269.47   13.23
  -1   0  18  214.28   13.14
   1   0 -17   -1.78    4.38
  -1   0  17    2.86    4.06
  -1   0  17   -4.03    7.08
   1   0 -17   -0.27    4.28
  -1   0  17    1.99    4.29
  -1   0  16   52.95    5.63
   1   0 -16   64.89    5.93
  -1   0  16   51.77    5.48
  -1   0  16   46.39    5.69
   1   0 -16   57.46    5.61
  -1   0  15   93.24    6.68
  -1   0  15   95.87    6.97
   1   0 -15   80.81    6.19
  -1   0  15   84.53    6.43
   1   0 -14   57.67    5.05
  -1   0  14   41.94    4.76
  -1   0  14   55.26   10.04
  -1   0  14   44.04    9.15
  -1   0  14   55.26    5.08
  -1   0  14   39.59    4.84
  -1   0  13   19.03    3.74
   1   0 -13   14.17    2.71
  -1   0  13   11.52    7.62
  -1   0  13   22.84    7.89
  -1   0  13   19.77    3.71
  -1   0  13   14.74    3.97
  -1   0  12   77.32    5.45
   1   0 -12   77.69    4.72
  -1   0  12   77.24   10.05
   1   0 -12   52.74    8.62
  -1   0  12   66.59    8.97
  -1   0  12   72.36    5.31
  -1   0  12   71.26    5.63
   1   0 -11   57.49    3.99
  -1   0  11   62.03    4.60
  -1   0  11   64.03    8.85
   1   0 -11   51.31    7.12
  -1   0  11   52.33    4.56
  -1   0  11   55.51    4.66
  -1   0  10   21.53    3.34
   1   0 -10   26.12    5.88
  -1   0  10   18.35    6.54
   1   0 -10   19.66    2.58
   1   0 -10   18.42    4.05
  -1   0  10   26.28    6.69
  -1   0  10   20.74    4.04
   1   0  -9   65.44    6.66
  -1   0   9   59.83    7.81
  -1   0   9   53.37    4.29
   1   0  -9   58.47    3.71
   1   0  -9   53.05    5.42
  -1   0   9   57.12    7.33
  -1   0   9   53.37    4.96
   1   0  -8  322.38   16.50
  -1   0   8  317.62   15.65
  -1   0   8  321.25   17.77
  -1   0   8  341.62   17.93
  -1   0   8  344.62   14.57
  -1   0   7  181.23    9.53
  -1   0   7  184.44   11.66
  -1   0   7  186.54   11.56
  -1   0   7  182.23    8.52
  -1   0   6   42.71    6.09
  -1   0   5   35.86    5.28
   1   0  -4  203.80    9.55
  -1   0   4  226.62   11.10
  -1   0   3   13.49    3.51
   1   0  -3   11.87    2.15
  -1   0   2    7.02    2.96
   1   0  -1   33.49    3.53
  -1   0   1   30.41    3.25
   1   0   0    1.96    2.82
   1   0   1   11.28    3.44
   1   0   2   41.30    4.78
   1   0   3  161.55    9.09
  -1   0  -3  155.11    8.72
   1   0   4  209.96    9.18
  -1   0  -4  215.62   11.29
   1   0   4  202.05   11.36
   1   0   4  201.68   10.62
  -1   0  -5  509.17   23.20
   1   0   5  511.52   22.94
   1   0   5  499.87   23.43
  -1   0  -6  239.89   13.22
   1   0   6  241.05   13.04
   1   0   6  230.16   13.39
  -1   0  -7  129.74    6.45
   1   0   7  130.78    6.56
  -1   0  -7  128.97    9.69
   1   0   7  136.83    9.76
   1   0   7  129.47    9.36
  -1   0  -8   82.43    4.67
  -1   0  -8   74.76    7.79
   1   0   8   82.75    4.93
   1   0   8   80.53    8.07
   1   0   8   84.15    8.14
   1   0   9   50.25    7.32
  -1   0  -9   48.90    6.78
   1   0   9   40.73    6.41
  -1   0  -9   51.00    3.60
   1   0   9   38.27    3.69
  -1   0 -10    2.34    2.37
   1   0  10   -0.15    2.90
  -1   0 -10    8.06    5.46
   1   0  10   -0.39    3.31
   1   0  10    0.59    5.17
   1   0  10    1.60    2.51
   1   0  11  302.39   13.31
   1   0  11  257.87   16.73
  -1   0 -11  274.42   13.01
   1   0  11  273.19   13.01
   1   0  11  312.48   13.89
   1   0  12  153.12    8.13
   1   0  12  170.48   12.21
   1   0  12  173.28   13.33
  -1   0 -12  143.01   12.43
  -1   0 -12  131.55    7.76
   1   0  12  161.85    8.90
   1   0  12  154.23    8.01
   1   0  13  133.97    7.55
   1   0  13  138.66    8.49
  -1   0 -13  110.48   11.66
   1   0  13  143.01   12.54
   1   0  13  143.00    7.91
  -1   0 -13  133.19    7.96
   1   0  13  128.30   11.45
  -1   0 -13  126.04    7.99
   1   0  14   90.15    6.27
   1   0  14  102.12    7.36
   1   0  14  105.25   11.94
   1   0  14  104.63    6.79
  -1   0 -14  100.33    6.34
  -1   0 -14  102.98    6.90
   1   0  14   90.74    9.82
  -1   0 -14   98.63    6.75
   1   0  15  190.02   10.19
  -1   0 -15  185.96    9.78
  -1   0 -15  184.38   10.28
   1   0  15  187.42   16.12
  -1   0 -15  171.69   10.16
   1   0  15  191.09   10.96
  -1   0 -16   34.34    4.69
  -1   0 -16   33.40    4.08
   1   0  16   27.57    8.37
  -1   0 -16   36.21    4.83
  -1   0 -16   38.18    4.93
   1   0  16   26.77    5.27
   1   0  17    9.98    4.11
   1   0  17    5.30    7.83
  -1   0 -17    2.69    3.64
  -1   0 -17   -4.30    4.38
   1   0  17    4.05    4.48
   1   0  18   30.31    4.65
   1   0  18   15.02    8.14
  -1   0 -18   25.42    4.64
  -1   0 -18   30.87    4.81
   1   0  18   31.83    5.70
   1   0  19    2.73    7.74
   1   0  19    7.46    3.75
   1   0  20   17.95    4.94
   1   0  20   13.90    4.22
  -1   0 -20   10.60    4.09
   1   0  21  168.81   10.50
   1   0  21  192.29   10.41
  -1   0 -21  195.74   10.41
   1   0  22  159.26    9.44
   1   0  22  158.64    9.24
   1   0  23   59.64    5.15
  -1   0 -23   81.02    5.18
  -1  -1  24   23.32    3.57
   1   1 -24   25.71    3.32
   1   1 -23   59.55    4.67
  -1  -1  23   56.66    5.15
   1   1 -23   58.55    5.06
   1   1 -22   19.41    3.97
   1   1 -22   19.57    4.17
  -1  -1  22   16.69    4.31
   1   1 -22   19.09    3.96
   1   1 -21  185.75   10.50
   1   1 -21  185.88   10.25
  -1  -1  21  184.90   10.81
  -1  -1  20  302.75   15.73
   1   1 -20  319.04   15.32
   1   1 -20  297.90   15.23
  -1  -1  20  347.82   24.29
  -1  -1  19   10.30    4.24
   1   1 -19   14.22    4.59
  -1  -1  19    4.32    8.27
   1   1 -19   14.03    4.03
   1   1 -19   21.26    4.82
  -1  -1  19   17.56    5.31
  -1  -1  18  851.97   36.77
  -1  -1  18  841.98   36.14
  -1  -1  18  766.18   44.57
  -1  -1  18  854.95   36.90
   1   1 -18  828.20   36.38
  -1  -1  17  128.52    8.73
  -1  -1  17  130.80   14.35
   1   1 -17  116.96    8.21
  -1  -1  17  160.83   15.02
  -1  -1  17  134.41    8.18
   1   1 -17  121.68    8.31
   1   1 -16  151.92    8.58
  -1  -1  16  146.42    8.52
   1   1 -16  132.13    8.42
   1   1 -16  122.63    7.78
  -1  -1  16  125.75   13.85
  -1  -1  16  136.84   14.44
  -1  -1  16  130.55    8.21
  -1  -1  16  133.61    8.82
  -1  -1  15  419.04   19.75
   1   1 -15  435.49   19.62
   1   1 -15  392.38   19.21
  -1  -1  15  429.97   19.43
  -1  -1  15  453.63   26.63
  -1  -1  15  444.24   20.09
   1   1 -15  450.76   19.67
   1   1 -14  823.66   33.96
  -1  -1  14  799.45   34.07
   1   1 -14  768.61   33.67
   1   1 -14  781.27   33.83
  -1  -1  14  840.34   34.36
  -1  -1  14  830.67   40.97
  -1  -1  14  775.48   40.00
  -1  -1  14  764.44   33.70
   1   1 -13  634.91   27.60
  -1  -1  13  650.84   27.94
   1   1 -13  638.99   27.80
  -1  -1  13  697.14   28.32
  -1  -1  13  662.47   33.67
  -1  -1  13  624.18   33.27
  -1  -1  13  628.83   27.67
   1   1 -12  389.98   17.71
  -1  -1  12  392.19   18.00
  -1  -1  12  437.71   18.42
  -1  -1  12  415.67   23.02
  -1  -1  12  397.74   17.77
  -1  -1  12  393.30   22.74
  -1  -1  11 1004.08   43.58
  -1  -1  11 1047.25   46.62
   1   1 -11 1091.67   41.68
  -1  -1  11 1060.17   41.84
  -1  -1  11 1166.16   42.15
  -1  -1  11 1051.80   41.63
  -1  -1  10  151.00   11.77
  -1  -1  10  165.16    9.39
   1   1 -10  149.93    9.90
  -1  -1  10  144.24   11.34
   1   1 -10  143.81    7.40
  -1  -1  10  144.39    7.55
  -1  -1   9  496.82   23.35
  -1  -1   9  427.04   20.65
   1   1  -9  456.22   20.73
  -1  -1   9  457.11   22.94
  -1  -1   9  447.71   19.18
   1   1  -9  442.54   19.06
  -1  -1   8 2039.11   82.82
  -1  -1   8 2070.05   84.79
   1   1  -8 2098.81   82.66
  -1  -1   8 2087.78   84.72
  -1  -1   8 2039.10   81.43
   1   1  -8 1928.75   81.34
   1   1  -7 1282.06   52.51
  -1  -1   7 1255.29   54.30
  -1  -1   7 1268.21   54.41
  -1  -1   6 1775.49   75.43
  -1  -1   6 1868.81   75.72
  -1  -1   5 1310.74   54.80
  -1  -1   4  809.04   34.33
  -1  -1   3  455.07   19.52
  -1  -1   3  433.78   19.56
  -1  -1   2 1264.61   52.17
   1   1  -2 1285.45   52.30
   1   1  -1   32.17    3.89
  -1  -1   0 1221.26   48.41
   1   1   0 1141.03   48.75
   1   1   1  806.41   34.01
   1   1   2   12.91    4.83
   1   1   3 3126.95  124.35
   1   1   3 3069.79  125.27
   1   1   3 3028.71  125.46
  -1  -1  -4  118.97    8.15
   1   1   4  126.98    7.55
   1   1   4  140.81    8.91
   1   1   5  968.71   36.98
   1   1   5  915.02   35.30
  -1  -1  -5  940.46   36.42
   1   1   6   45.58    3.49
  -1  -1  -6   39.39    5.53
   1   1   6   33.07    4.12
   1   1   6   42.38    6.37
   1   1   7  247.45   11.86
   1   1   7  267.18   14.61
   1   1   7  256.03   11.54
  -1  -1  -7  252.68   14.08
   1   1   8  151.14    8.23
  -1  -1  -8  149.15    7.19
   1   1   8  157.00   10.78
   1   1   8  150.00    7.65
  -1  -1  -8  153.97   10.43
  -1  -1  -9  403.47   17.89
   1   1   9  434.26   21.98
   1   1   9  419.66   18.42
   1   1   9  451.47   18.78
  -1  -1  -9  417.74   21.65
  -1  -1 -10  436.91   19.21
  -1  -1 -10  464.88   23.55
   1   1  10  437.01   23.27
   1   1  10  473.03   20.14
   1   1  10  450.98   19.71
  -1  -1 -11 1128.79   47.46
   1   1  11 1220.84   48.06
   1   1  11 1208.50   53.49
   1   1  11 1156.93   52.22
   1   1  11 1145.43   48.22
   1   1  11 1135.71   47.89
   1   1  12  334.11   15.19
  -1  -1 -12  317.33   19.24
   1   1  12  312.01   14.58
   1   1  12  293.02   18.98
   1   1  12  334.38   15.47
   1   1  12  313.50   14.92
  -1  -1 -13  138.91    8.74
   1   1  13  172.06    8.98
   1   1  13  152.08   12.65
   1   1  13  184.17   14.46
  -1  -1 -13  140.82   12.48
   1   1  13  156.94    8.75
   1   1  13  153.18    9.32
  -1  -1 -13  154.36    8.51
   1   1  14   92.62    6.47
  -1  -1 -14   84.93    5.63
   1   1  14   98.28    7.24
   1   1  14   77.08    6.30
   1   1  14  106.33   12.04
  -1  -1 -14   89.17    6.60
  -1  -1 -14   90.08    6.32
   1   1  15  136.16   13.90
   1   1  15  158.19    9.64
  -1  -1 -15  164.24    9.20
   1   1  15  133.59    8.85
   1   1  16  497.32   29.82
  -1  -1 -16  498.83   22.58
   1   1  16  465.47   22.57
   1   1  17  671.47   39.47
   1   1  17  716.28   32.47
  -1  -1 -17  742.22   32.43
   1   1  17  747.10   32.41
   1   1  18  894.50   45.83
   1   1  18  831.56   37.18
  -1  -1 -18  852.30   36.97
   1   1  18  839.87   37.03
   1   1  19  250.38   19.83
   1   1  19  247.23   13.54
  -1  -1 -19  262.57   13.31
   1   1  19  239.05   13.12
  -1  -1 -20   47.03    5.13
   1   1  20   31.11    5.12
   1   1  20   40.49    4.87
  -1  -1 -21   11.10    3.75
   1   1  21    4.54    3.78
   1   1  21    7.27    3.63
  -1  -1 -22   38.08    4.31
   1   1  22   43.79    4.56
   1   1  22   42.06    4.40
  -1  -1 -23  142.69    7.33
   1   1  23  120.34    7.16
   1   2 -24   99.65    5.97
   1   2 -24   90.24    5.75
  -1  -2  24   91.45    6.08
   1   2 -24   82.81    5.52
   1   2 -23   72.91    5.66
   1   2 -23   82.51    5.49
   1   2 -22    0.51    4.03
  -1  -2  22    7.05    4.45
   1   2 -22    6.90    3.28
   1   2 -21  125.28    7.43
   1   2 -21  100.35    7.22
   1   2 -21   96.61    7.59
  -1  -2  21  103.72    7.83
   1   2 -20  666.50   29.15
   1   2 -20  653.58   29.49
  -1  -2  20  680.06   38.72
  -1  -2  19    5.62    3.76
   1   2 -19   10.10    4.52
   1   2 -19    5.64    3.47
  -1  -2  19    2.82    8.07
  -1  -2  19    1.47    4.82
   1   2 -19    3.74    4.47
   1   2 -18  632.02   27.27
  -1  -2  18  594.23   27.04
   1   2 -18  594.12   26.81
  -1  -2  18  607.66   26.54
  -1  -2  18  643.88   35.73
  -1  -2  18  555.52   34.12
  -1  -2  18  576.48   27.39
  -1  -2  17  257.56   13.70
  -1  -2  17  258.29   20.14
   1   2 -17  234.49   12.87
  -1  -2  17  255.45   12.66
  -1  -2  17  217.65   18.83
   1   2 -17  270.46   13.51
   1   2 -16   14.97    4.67
  -1  -2  16    8.99    3.42
   1   2 -16   13.54    4.24
   1   2 -16   12.37    3.79
  -1  -2  16    7.90    8.04
  -1  -2  16   13.14    7.56
  -1  -2  16   17.81    3.98
  -1  -2  16   10.40    4.53
  -1  -2  15    3.73    3.17
   1   2 -15    3.14    3.24
   1   2 -15   -1.23    3.94
  -1  -2  15    5.07    3.29
  -1  -2  15    1.09    6.65
  -1  -2  15    4.79    4.19
   1   2 -15    9.48    4.05
   1   2 -14    5.85    3.75
  -1  -2  14   11.02    3.38
   1   2 -14    4.53    3.90
   1   2 -14    7.42    3.14
  -1  -2  14    7.62    7.33
  -1  -2  14    3.93    6.53
  -1  -2  14    6.64    3.14
  -1  -2  14    5.46    4.07
   1   2 -13   16.32    4.14
  -1  -2  13   15.12    3.25
   1   2 -13   15.62    3.89
   1   2 -13   16.45    3.54
  -1  -2  13   16.28    4.32
  -1  -2  13   17.49    6.84
  -1  -2  13   18.11    7.66
  -1  -2  13   17.82    3.39
  -1  -2  12   37.17    8.22
  -1  -2  12   42.86    3.98
   1   2 -12   40.22    4.52
   1   2 -12   42.57    4.26
  -1  -2  12   32.12    4.66
  -1  -2  12   31.81    6.87
  -1  -2  12   45.66    4.04
  -1  -2  12   40.38    5.72
   1   2 -11  685.26   29.25
   1   2 -11  695.89   29.33
  -1  -2  11  704.78   29.22
  -1  -2  11  725.48   29.69
  -1  -2  11  627.86   31.47
  -1  -2  11  668.13   34.00
  -1  -2  10  294.54   13.36
  -1  -2  10  282.42   17.62
  -1  -2  10  297.22   15.92
  -1  -2  10  304.50   17.28
   1   2 -10  300.94   13.54
   1   2 -10  302.49   13.62
  -1  -2   9   -1.03    5.32
  -1  -2   9    3.01    2.49
  -1  -2   9    5.45    6.39
  -1  -2   9   -0.38    4.13
   1   2  -9    2.64    3.26
   1   2  -9    2.10    2.63
  -1  -2   8  139.22    6.73
  -1  -2   8  130.91    9.35
  -1  -2   8  141.56   10.81
   1   2  -8  134.09    6.98
  -1  -2   7  609.44   27.15
  -1  -2   7  546.75   27.47
   1   2  -7  594.46   24.62
  -1  -2   6  176.81   11.36
  -1  -2   6  182.90   10.60
  -1  -2   5  531.00   23.78
  -1  -2   4  194.46   10.14
   1   2  -3    1.73    3.90
  -1  -2   3    1.05    3.20
   1   2  -2 1963.22   79.99
  -1  -2   2 1895.76   79.63
   1   2  -2 2031.16   79.46
  -1  -2   1    3.13    4.05
   1   2  -1    4.71    4.06
   1   2  -1    7.05    3.02
  -1  -2   0  317.21   15.04
  -1  -2   0  334.01   15.69
   1   2   0  326.87   15.45
   1   2   0  340.54   15.19
  -1  -2  -1 2295.21   94.89
   1   2   1 2283.03   94.93
   1   2   1 2419.05   95.09
  -1  -2  -2    7.41    4.85
   1   2   2    2.71    5.15
   1   2   2    6.62    4.78
   1   2   3  304.73   15.91
  -1  -2  -3  299.21   15.59
   1   2   3  297.47   15.50
   1   2   3  319.04   15.25
   1   2   4   55.11    3.94
   1   2   4   56.30    4.25
  -1  -2  -4   58.89    6.68
   1   2   4   65.56    6.66
   1   2   4   63.71    6.56
   1   2   5  442.99   18.99
   1   2   5  441.84   19.08
  -1  -2  -5  479.99   22.24
   1   2   5  467.98   21.89
   1   2   5  449.62   21.69
   1   2   5  417.29   20.81
  -1  -2  -5  455.76   20.77
   1   2   6   52.69    4.22
   1   2   6   54.22    4.77
  -1  -2  -6   48.68    7.35
   1   2   6   48.40    6.89
   1   2   6   53.96    6.33
   1   2   6   51.78    6.38
  -1  -2  -6   61.70    6.07
   1   2   7 1669.79   67.36
   1   2   7 1669.34   67.50
  -1  -2  -7 1508.06   70.71
   1   2   7 1704.34   70.85
  -1  -2  -7 1667.55   69.67
   1   2   8  264.63   11.85
  -1  -2  -8  251.84   10.99
   1   2   8  251.27   12.17
   1   2   8  278.23   15.40
  -1  -2  -8  278.01   14.47
   1   2   9    2.82    4.21
  -1  -2  -9    3.57    4.30
   1   2   9    2.93    3.41
   1   2   9    0.17    3.01
   1   2   9   -1.21    4.96
   1   2  10  125.52   10.76
  -1  -2 -10  130.10    9.78
   1   2  10  118.77    6.82
   1   2  10  115.67    6.99
   1   2  10  121.89    7.43
   1   2  10  111.01   10.13
   1   2  11   69.53    5.43
   1   2  11   82.94    9.37
   1   2  11   71.22    5.16
   1   2  11   68.93    5.47
   1   2  11   71.30    5.62
   1   2  11   78.90    8.61
  -1  -2 -12  197.35   10.18
   1   2  12  187.12    9.94
   1   2  12  194.92   14.95
   1   2  12  175.59    9.53
   1   2  12  194.87   10.37
   1   2  12  193.80   10.07
   1   2  12  153.76   13.17
  -1  -2 -13   93.79    6.36
   1   2  13   87.73    6.44
   1   2  13   86.46    6.00
   1   2  13   98.45   11.13
   1   2  13   78.94    9.16
   1   2  13   88.80    6.84
   1   2  13   72.41    6.14
   1   2  14   11.48    4.43
   1   2  14    1.11    6.32
  -1  -2 -14    6.78    3.62
   1   2  14   14.14    3.78
  -1  -2 -15   15.50    4.03
   1   2  15   20.00    4.69
   1   2  15   12.02    8.08
   1   2  16    1.76    4.22
   1   2  16    1.27    7.03
  -1  -2 -16    6.97    3.82
   1   2  16   -1.39    3.91
   1   2  17   89.30   12.88
   1   2  17  104.58    7.79
  -1  -2 -17   95.59    7.39
   1   2  17   91.42    7.37
   1   2  18    4.60    4.03
   1   2  18    5.24    8.05
  -1  -2 -19   14.93    4.04
   1   2  19   18.60    4.77
   1   2  19   15.72    4.06
  -1  -2 -20    6.07    3.55
   1   2  20    9.33    4.09
   1   2  20    2.19    3.65
  -1  -2 -21   35.10    4.42
   1   2  21   39.65    4.65
   1   2  21   40.51    4.47
  -1  -2 -22   81.65    5.32
   1   2  22   75.23    5.41
   1   3 -24   34.29    4.16
  -1  -3  24   45.37    4.50
   1   3 -24   48.77    4.30
   1   3 -23    5.49    3.82
   1   3 -23    0.40    2.60
  -1  -3  23    4.01    3.83
   1   3 -23    0.45    3.61
  -1  -3  22   15.84    4.49
   1   3 -22   11.57    3.12
   1   3 -22   14.28    4.70
  -1  -3  21    2.41    4.62
   1   3 -21    2.39    4.57
   1   3 -21    0.27    3.10
   1   3 -20  185.87   10.68
   1   3 -20  210.60   11.53
  -1  -3  20  217.73   18.22
  -1  -3  19  333.26   17.15
  -1  -3  19  355.42   24.43
   1   3 -19  331.20   16.23
   1   3 -19  342.20   16.34
   1   3 -19  344.39   16.80
  -1  -3  19  287.50   22.49
  -1  -3  18  108.05    8.24
  -1  -3  18   91.58   12.59
   1   3 -18   90.08    6.81
   1   3 -18  103.04    7.87
  -1  -3  18  111.36   13.38
  -1  -3  17   46.56    6.22
  -1  -3  17   51.61   10.34
   1   3 -17   52.58    5.51
  -1  -3  17   64.63   11.03
   1   3 -17   50.96    6.31
  -1  -3  16  646.66   27.97
  -1  -3  16  633.61   34.85
   1   3 -16  628.54   27.24
   1   3 -16  545.90   27.28
  -1  -3  16  628.78   34.63
  -1  -3  16  618.48   26.72
   1   3 -16  641.24   27.61
   1   3 -15  389.59   16.84
  -1  -3  15  316.97   15.97
   1   3 -15  332.81   16.41
   1   3 -15  351.10   16.30
  -1  -3  15  351.91   22.45
  -1  -3  15  321.97   15.64
  -1  -3  15  364.76   17.12
   1   3 -14  254.60   12.58
  -1  -3  14  227.37   11.80
   1   3 -14  253.54   12.27
   1   3 -14  238.13   12.32
  -1  -3  14  232.20   17.80
  -1  -3  14  218.32   16.85
  -1  -3  14  232.24   11.54
  -1  -3  14  270.56   13.01
   1   3 -13  211.99   10.75
  -1  -3  13  215.50   11.06
  -1  -3  13  185.15   14.76
   1   3 -13  194.09   10.48
   1   3 -13  204.19   10.43
  -1  -3  13  192.02    9.84
  -1  -3  13  198.06   10.06
  -1  -3  13  225.21   16.21
  -1  -3  12  283.73   12.93
  -1  -3  12  294.28   17.45
  -1  -3  12  244.45   11.90
  -1  -3  12  251.20   12.05
  -1  -3  12  296.60   18.15
  -1  -3  12  228.36   15.15
   1   3 -12  257.37   12.56
   1   3 -12  258.27   12.43
  -1  -3  11   40.27    8.27
   1   3 -11   42.97    4.25
   1   3 -11   53.21    4.46
   1   3 -11   45.21    4.50
  -1  -3  11   46.55    3.75
  -1  -3  11   47.54    4.76
  -1  -3  11   42.07    6.68
   1   3 -10 1387.75   57.07
   1   3 -10 1325.38   57.26
  -1  -3  10 1338.16   56.84
  -1  -3  10 1415.36   61.10
   1   3 -10 1465.08   58.09
  -1  -3  10 1504.09   57.53
  -1  -3  10 1413.09   61.92
  -1  -3   9 1674.58   68.71
  -1  -3   9 1746.51   72.45
   1   3  -9 1831.75   70.37
  -1  -3   9 1782.34   73.55
   1   3  -9 1671.98   68.96
   1   3  -9 1644.04   69.17
  -1  -3   8  766.77   34.30
  -1  -3   8  837.39   35.80
   1   3  -8  740.29   31.55
   1   3  -8  748.95   31.42
  -1  -3   7  852.13   35.89
  -1  -3   7  838.67   37.11
   1   3  -7  787.50   33.58
  -1  -3   6  698.78   28.96
  -1  -3   6  680.90   30.48
   1   3  -6  618.82   27.06
   1   3  -5  557.53   23.74
  -1  -3   5  588.52   25.50
  -1  -3   5  545.46   23.56
   1   3  -5  494.42   22.16
  -1  -3   4  325.00   14.95
   1   3  -4  320.53   15.19
  -1  -3   4  316.59   16.76
   1   3  -3 1089.89   44.16
  -1  -3   3 1032.83   43.63
   1   3  -2 2950.59  119.24
   1   3  -2 3069.39  120.31
   1   3  -2 2877.14  119.17
  -1  -3   2 2927.36  120.44
   1   3  -1 3972.04  164.58
   1   3  -1 4152.52  165.39
   1   3  -1 3920.81  164.29
  -1  -3   1 4226.82  164.44
  -1  -3   1 4184.09  165.53
   1   3   0 1214.83   50.74
   1   3   0 1239.99   51.35
  -1  -3   0 1258.38   51.43
  -1  -3   0 1207.76   50.53
   1   3   0 1144.84   50.26
   1   3   1 1275.25   54.96
   1   3   1 1331.27   54.81
   1   3   1 1279.82   54.44
  -1  -3  -1 1252.94   54.23
   1   3   1 1310.94   54.13
   1   3   2   80.51    7.32
   1   3   2   57.86    6.64
   1   3   2   57.99    7.24
   1   3   2   63.73    6.78
  -1  -3  -2   63.21    6.63
   1   3   2   63.80    4.33
   1   3   3 1485.35   59.50
   1   3   3 1446.08   59.43
  -1  -3  -3 1435.42   62.31
   1   3   3 1464.26   62.59
   1   3   3 1495.22   62.20
   1   3   3 1492.70   62.31
   1   3   4    6.57    2.83
   1   3   4    5.03    5.16
   1   3   4   11.83    5.13
   1   3   4   11.52    5.65
  -1  -3  -4    5.11    6.09
   1   3   4    9.67    3.30
   1   3   5   24.19    3.38
   1   3   5   20.78    5.93
  -1  -3  -5   11.44    3.92
   1   3   5   17.60    5.96
  -1  -3  -5   32.53    6.66
   1   3   5   17.89    3.77
   1   3   6  232.54   11.36
   1   3   6  237.81   11.05
   1   3   6  223.53   13.96
  -1  -3  -6  225.48   12.60
  -1  -3  -6  244.51   15.09
   1   3   6  254.50   14.77
   1   3   7  832.08   36.57
  -1  -3  -7  850.77   38.25
   1   3   7  901.78   36.45
  -1  -3  -7  914.98   41.17
   1   3   7  908.85   40.42
  -1  -3  -8  924.93   39.95
   1   3   8  893.14   37.42
   1   3   8  882.00   37.90
   1   3   8  893.69   37.65
   1   3   8  912.78   37.78
   1   3   8  933.60   42.02
   1   3   9 1369.89   58.29
   1   3   9 1277.74   53.73
   1   3   9 1253.56   53.12
  -1  -3  -9 1279.55   53.25
   1   3   9 1263.61   52.79
   1   3   9 1353.91   53.55
   1   3   9 1348.31   53.65
  -1  -3 -10  936.93   37.52
   1   3  10  902.37   36.87
   1   3  10  909.36   37.63
   1   3  10  970.47   42.87
   1   3  10  883.34   37.30
   1   3  10  844.83   37.65
   1   3  10  854.40   37.65
   1   3  10  828.93   41.89
  -1  -3 -11 1012.23   40.07
   1   3  11 1008.52   40.09
   1   3  11  936.03   39.64
   1   3  11  896.99   39.99
   1   3  11  899.54   40.09
   1   3  11  816.70   44.28
   1   3  11 1041.21   45.89
   1   3  12   38.39    7.38
   1   3  12   30.17    4.64
   1   3  12   42.11    4.45
   1   3  12   37.89    8.00
   1   3  12   41.85    4.64
  -1  -3 -12   49.93    4.56
   1   3  12   42.98    5.12
   1   3  13   50.57    5.11
   1   3  13   53.13    8.81
  -1  -3 -13   50.60    5.04
   1   3  13   56.90    5.74
   1   3  13   46.58    4.94
   1   3  14  306.56   21.59
   1   3  14  336.16   16.11
  -1  -3 -14  308.06   15.62
   1   3  15  454.18   27.22
  -1  -3 -15  411.70   19.93
   1   3  15  424.16   20.41
   1   3  15  438.01   20.26
   1   3  16  604.96   33.88
  -1  -3 -16  573.10   26.46
   1   3  16  608.50   26.85
   1   3  16  575.17   26.65
   1   3  17  276.41   20.94
   1   3  17  281.25   14.72
   1   3  18  121.76    8.06
  -1  -3 -18  114.49    7.59
  -1  -3 -19   17.84    4.02
  -1  -3 -19   15.78    3.76
   1   3  19   18.20    4.40
   1   3  19   15.81    4.19
  -1  -3 -20   11.33    3.29
   1   3  20   13.63    3.61
   1   3  20   11.17    3.60
  -1  -3 -21   89.04    5.69
   1   3  21   84.81    6.04
  -1  -3 -22  187.03    9.11
   1   4 -24   75.67    5.16
  -1  -4  24   66.90    5.33
   1   4 -24   71.85    5.37
   1   4 -23   -0.44    3.62
  -1  -4  23    4.43    3.84
   1   4 -23    1.15    3.93
   1   4 -22  295.35   13.61
   1   4 -22  250.15   13.42
  -1  -4  22  255.50   13.78
  -1  -4  21  506.55   22.91
   1   4 -21  470.67   21.54
  -1  -4  20   43.60    5.82
   1   4 -20   39.48    4.30
   1   4 -20   36.11    5.89
  -1  -4  20   31.46    9.61
   1   4 -19  750.88   32.88
  -1  -4  19  828.47   42.20
  -1  -4  19  737.80   40.92
   1   4 -19  766.50   33.69
  -1  -4  19  756.05   34.00
  -1  -4  18 1066.58   46.15
  -1  -4  18 1077.84   53.77
  -1  -4  18  953.42   52.37
   1   4 -18 1110.75   45.80
   1   4 -18 1059.01   45.05
  -1  -4  17  336.73   16.44
  -1  -4  17  321.87   22.22
   1   4 -17  287.24   15.22
  -1  -4  17  309.36   22.39
   1   4 -17  342.14   16.22
   1   4 -17  308.94   15.04
  -1  -4  16   94.13    7.55
  -1  -4  16   96.59   11.74
   1   4 -16   85.56    6.59
   1   4 -16   79.47    5.89
   1   4 -16   91.15    7.32
  -1  -4  16   75.34   11.79
   1   4 -15   -2.22    3.85
   1   4 -15   -2.03    3.96
  -1  -4  15    6.59    8.13
  -1  -4  15    7.30    5.91
  -1  -4  15   -2.28    4.66
   1   4 -15    3.94    4.45
  -1  -4  14  180.34   14.29
  -1  -4  14  166.67   10.08
   1   4 -14  154.34    9.65
   1   4 -14  181.41    9.52
   1   4 -14  161.90    9.61
  -1  -4  13  215.98   16.01
  -1  -4  13  231.66   17.77
   1   4 -13  252.21   12.95
   1   4 -13  255.14   12.51
   1   4 -13  249.46   12.35
  -1  -4  13  264.48   17.33
  -1  -4  13  262.48   13.08
   1   4 -13  271.31   12.85
   1   4 -12  618.83   27.68
   1   4 -12  621.16   27.26
  -1  -4  12  650.72   27.92
  -1  -4  12  617.36   31.84
  -1  -4  12  627.45   33.04
  -1  -4  12  582.19   31.30
   1   4 -12  672.30   27.60
   1   4 -11  460.95   21.79
   1   4 -11  490.12   21.50
   1   4 -11  485.85   21.40
  -1  -4  11  527.03   27.23
  -1  -4  11  524.81   22.11
   1   4 -10  270.95   13.80
   1   4 -10  296.00   13.58
   1   4 -10  283.15   13.42
  -1  -4  10  297.69   16.98
  -1  -4  10  310.81   18.77
  -1  -4  10  321.62   14.21
   1   4  -9  333.68   15.95
   1   4  -9  343.35   15.67
   1   4  -9  360.59   18.35
   1   4  -9  358.60   15.60
  -1  -4   9  378.68   18.73
   1   4  -9  356.84   17.61
  -1  -4   9  323.58   20.08
   1   4  -8  479.58   22.70
  -1  -4   8  461.32   24.65
  -1  -4   8  484.64   22.87
   1   4  -8  502.65   22.76
   1   4  -8  461.33   20.63
   1   4  -8  465.86   20.42
   1   4  -7    0.68    4.26
  -1  -4   7   -2.31    6.65
  -1  -4   7    3.57    3.93
   1   4  -7   -1.17    4.82
   1   4  -7    1.25    3.21
   1   4  -6  217.76   11.53
   1   4  -6  248.02   12.99
  -1  -4   6  229.01   11.55
  -1  -4   6  211.53   14.15
   1   4  -6  193.64   10.07
  -1  -4   5  634.55   28.37
   1   4  -5  703.26   30.32
  -1  -4   5  636.81   31.13
   1   4  -5  669.67   28.69
   1   4  -4 1233.53   52.54
   1   4  -4 1324.55   54.52
  -1  -4   4 1279.45   55.12
   1   4  -3    1.24    5.40
   1   4  -3    2.36    3.43
   1   4  -2  125.22    7.27
   1   4  -2  138.54    9.94
  -1  -4   2  123.44    9.41
   1   4  -1  106.66    6.74
   1   4  -1  110.50    7.51
   1   4  -1  112.24    9.24
  -1  -4   1   81.93    6.47
  -1  -4   1   76.35    8.43
   1   4   0  565.34   25.04
  -1  -4   0  532.60   25.34
  -1  -4   0  537.24   26.58
   1   4   0  590.55   26.95
   1   4   0  564.37   25.92
   1   4   1   83.51    5.18
   1   4   1   76.58    6.87
   1   4   1   89.55    8.86
   1   4   1   75.84    7.48
  -1  -4  -1   95.32    8.57
  -1  -4  -1   85.38    7.60
   1   4   1   88.02    4.79
   1   4   2  128.33    6.86
   1   4   2  118.06    6.49
   1   4   2  107.41    9.89
   1   4   2  114.63    9.34
   1   4   2  118.37    6.06
  -1  -4  -2  109.37    9.12
   1   4   3   12.86    2.73
   1   4   3   13.70    5.68
   1   4   3    8.49    6.60
  -1  -4  -3   13.28    6.06
   1   4   3   11.38    3.61
   1   4   4  913.36   39.13
   1   4   4  953.38   43.40
   1   4   4  931.34   42.94
   1   4   4  979.37   39.07
  -1  -4  -4  946.63   43.17
   1   4   5    4.74    6.34
  -1  -4  -5   -2.84    3.76
   1   4   5    0.62    6.04
   1   4   5    1.54    2.85
   1   4   5    0.84    3.80
  -1  -4  -5    2.55    6.27
   1   4   6  150.42    8.31
   1   4   6  132.75   11.46
   1   4   6  161.44   10.18
   1   4   6  143.13   11.75
   1   4   6  136.86    7.78
   1   4   6  159.11    7.89
   1   4   6  135.42    7.40
   1   4   7  221.99   11.04
   1   4   7  227.44   13.32
   1   4   7  210.16   10.55
   1   4   7  212.14   10.17
   1   4   7  214.74   10.69
   1   4   7  206.54   10.57
   1   4   7  204.75   14.60
   1   4   8  137.49    8.04
   1   4   8  125.97    7.86
   1   4   8  149.96    7.94
   1   4   8  140.38    8.50
   1   4   8  129.94   11.48
   1   4   8  145.52    7.39
  -1  -4  -8  137.31    7.24
  -1  -4  -8  107.41   11.59
   1   4   9    3.22    5.89
   1   4   9    0.46    3.39
   1   4   9   -0.34    2.72
   1   4   9    3.60    6.64
   1   4   9    2.79    4.76
  -1  -4  -9    4.37    2.38
   1   4   9    5.37    3.63
   1   4   9    5.24    4.39
   1   4   9    2.38    2.90
   1   4   9   -1.90    3.54
   1   4  10    1.71    5.98
   1   4  10   14.95    3.72
   1   4  10   11.87    3.06
   1   4  10   13.18    9.58
   1   4  10   12.97    3.88
   1   4  10   15.06    4.02
   1   4  10   14.16    3.48
  -1  -4 -10   11.07    3.04
   1   4  10    6.30    5.22
  -1  -4 -11    0.24    2.71
   1   4  11    2.38    3.08
   1   4  11    2.20    2.80
   1   4  11    6.17    3.91
   1   4  11    0.47    3.84
   1   4  11    3.51    5.03
   1   4  11   -0.90    6.32
   1   4  11    1.94    3.48
   1   4  12  144.34    8.65
   1   4  12  144.98    8.70
   1   4  12  142.05   12.85
  -1  -4 -12  151.59    8.48
   1   4  12  145.33    8.99
   1   4  13  107.24    7.43
   1   4  13  111.29   12.05
  -1  -4 -13  129.18    7.60
   1   4  13  104.23    7.77
   1   4  14   47.97    5.66
   1   4  14   41.82    5.10
  -1  -4 -14   46.60    4.99
   1   4  14   59.10    9.27
   1   4  14   48.40    5.34
   1   4  15    6.63    4.23
  -1  -4 -15    7.41    3.58
   1   4  15    1.16    6.69
   1   4  15   16.93    4.36
   1   4  16   18.60    7.04
   1   4  16   17.05    4.50
   1   4  17   -3.05    4.17
  -1  -4 -17    5.89    3.39
   1   4  17    5.81    3.92
   1   4  18    5.17    3.73
  -1  -4 -18    9.77    3.35
   1   4  18    4.50    3.78
  -1  -4 -19    2.14    2.89
   1   4  19    5.25    3.44
  -1  -4 -20    9.45    2.75
   1   4  20    6.01    3.07
  -1  -4 -21    1.78    1.99
   1   4  21    1.04    3.33
   1   5 -24   11.98    3.46
  -1  -5  24   11.01    3.32
   1   5 -24   16.05    3.26
   1   5 -23    7.89    3.92
  -1  -5  23    3.17    3.77
   1   5 -23    2.69    3.40
   1   5 -22   64.63    5.72
  -1  -5  22   49.29    5.62
   1   5 -22   52.73    5.42
  -1  -5  21  150.89    9.74
   1   5 -21  157.15    9.37
  -1  -5  21  152.03   13.89
   1   5 -20   17.36    4.91
  -1  -5  20    7.40    4.73
   1   5 -20   18.17    5.10
  -1  -5  20    4.40    7.68
   1   5 -19   14.66    5.24
  -1  -5  19    8.21    8.12
  -1  -5  18   -1.13    4.93
   1   5 -18    6.23    5.12
  -1  -5  18    2.42    7.56
  -1  -5  17   43.01    6.20
  -1  -5  17   46.06   10.34
   1   5 -17   48.00    6.34
  -1  -5  16  195.65   11.58
   1   5 -16  203.40   11.08
   1   5 -16  176.20   10.30
   1   5 -15  257.02   13.26
  -1  -5  15  231.22   19.47
  -1  -5  15  267.40   14.30
   1   5 -15  259.76   13.28
   1   5 -15  285.38   13.90
   1   5 -14  164.23    9.49
  -1  -5  14  163.17   15.52
  -1  -5  14  183.76   10.62
   1   5 -14  158.45    9.58
   1   5 -14  179.39   10.03
   1   5 -13   56.82    5.33
  -1  -5  13   59.28    8.52
  -1  -5  13   57.50    6.24
   1   5 -13   61.71    5.67
   1   5 -13   63.82    5.68
   1   5 -12   21.31    3.97
   1   5 -12   20.50    4.00
  -1  -5  12   21.60    4.43
   1   5 -12   19.27    4.09
   1   5 -12   17.35    4.24
   1   5 -11  184.98   10.07
  -1  -5  11  209.22   10.79
   1   5 -11  185.37    9.97
   1   5 -11  191.30   10.01
  -1  -5  11  203.15   15.44
   1   5 -10 1144.70   48.14
  -1  -5  10 1106.48   53.63
  -1  -5  10 1193.60   48.75
   1   5 -10 1169.00   48.17
   1   5  -9  953.63   39.81
   1   5  -9  965.18   42.81
  -1  -5   9  980.88   45.40
   1   5  -9  942.52   39.73
   1   5  -9  954.02   39.45
   1   5  -8  153.68    8.52
  -1  -5   8  182.21   13.43
   1   5  -8  161.91   11.30
   1   5  -8  158.83    8.56
   1   5  -8  162.49    8.41
   1   5  -7   82.00    8.15
   1   5  -7   76.09    5.34
  -1  -5   7   79.69    9.68
   1   5  -7   65.37    5.13
   1   5  -7   70.27    5.10
   1   5  -6   44.84    7.02
   1   5  -6   54.80    4.68
  -1  -5   6   58.66    8.79
   1   5  -6   49.32    4.40
  -1  -5   5   17.10    7.40
   1   5  -5    9.21    5.90
   1   5  -5    4.36    3.33
   1   5  -5   10.11    3.46
  -1  -5   4    5.55    6.67
   1   5  -4   -4.95    5.76
   1   5  -4    6.30    3.44
   1   5  -3 1562.14   62.05
   1   5  -3 1451.42   57.75
   1   5  -2  295.45   17.41
   1   5  -2  285.73   13.96
   1   5  -2  311.60   13.72
  -1  -5   1  378.93   20.07
   1   5  -1  445.06   22.82
   1   5  -1  440.06   18.63
   1   5   0  405.12   17.55
   1   5   0  386.89   17.89
   1   5   0  399.31   21.99
  -1  -5   0  402.84   20.19
   1   5   0  415.99   17.19
   1   5   1  391.24   16.59
   1   5   1  401.37   21.35
   1   5   1  373.32   16.92
  -1  -5  -1  371.25   19.67
   1   5   1  371.62   16.50
   1   5   1  370.61   16.21
  -1  -5  -2   18.96    6.72
  -1  -5  -2   13.07    5.59
   1   5   2   20.10    3.53
   1   5   2   28.69    3.34
   1   5   2   20.91    3.86
   1   5   2   16.52    2.81
   1   5   2   27.28    7.56
   1   5   3  196.94    9.95
   1   5   3  190.05   14.39
   1   5   3  196.93   10.02
   1   5   3  212.66    9.63
  -1  -5  -3  187.91   13.52
   1   5   3  195.40    9.64
   1   5   4   60.80    9.46
   1   5   4   75.14    4.90
   1   5   4   64.82    5.22
   1   5   4   62.38    4.66
   1   5   4   59.50    4.80
   1   5   4   58.75    5.20
   1   5   5   37.58    4.00
   1   5   5   33.35    4.57
   1   5   5   40.15    3.77
   1   5   5   38.04    4.58
   1   5   5   27.28    3.59
  -1  -5  -6  501.60   26.72
   1   5   6  443.60   21.12
   1   5   6  486.98   21.20
   1   5   6  475.60   20.92
   1   5   6  466.49   20.31
   1   5   6  470.29   20.88
   1   5   6  480.43   20.63
  -1  -5  -7  114.10   12.47
   1   5   7  141.56    9.66
   1   5   7  138.42    8.15
   1   5   7  140.53    8.71
   1   5   7  135.17    7.46
   1   5   7  139.36    7.72
   1   5   7  141.33    8.07
   1   5   7  144.71    8.10
   1   5   8  748.02   33.41
   1   5   8  760.31   32.63
   1   5   8  757.34   33.12
   1   5   8  787.23   32.44
   1   5   8  773.08   32.32
   1   5   8  767.58   32.80
   1   5   8  732.94   32.68
   1   5   9  413.69   22.18
   1   5   9  440.31   19.51
   1   5   9  462.28   19.79
   1   5   9  443.86   19.93
   1   5   9  409.79   19.91
   1   5   9  431.43   20.05
   1   5   9  442.69   20.53
   1   5  10  222.57   11.50
   1   5  10  226.89   10.97
  -1  -5 -10  204.59   10.72
   1   5  10  180.52   11.20
   1   5  10  251.19   11.51
   1   5  11   32.80    4.19
   1   5  11   27.19    3.98
   1   5  11   33.68    4.95
   1   5  11   27.72    4.67
  -1  -5 -11   25.96    3.62
   1   5  12   40.89    5.17
   1   5  12   38.42    5.14
  -1  -5 -12   34.84    4.26
   1   5  13  340.41   15.89
  -1  -5 -13  320.57   15.26
   1   5  13  310.45   15.71
   1   5  13  294.61   15.27
   1   5  14  155.41    9.21
  -1  -5 -14  139.09    8.49
   1   5  14  140.77    8.80
   1   5  14  144.85    9.06
   1   5  15  533.59   24.48
  -1  -5 -16  428.74   19.89
   1   5  16  444.07   20.52
   1   5  17  401.16   18.63
  -1  -5 -17  383.19   17.89
   1   5  18    6.14    3.31
  -1  -5 -18   10.16    2.81
  -1  -5 -19   51.01    3.99
   1   5  19   61.53    5.46
   1   5  19   59.40    4.88
   1   5  20  157.78    8.31
   1   6 -23  143.88    7.40
   1   6 -23  130.25    7.57
   1   6 -22   87.44    6.21
  -1  -6  22   96.20    6.68
   1   6 -22   77.82    6.46
   1   6 -21  156.65    8.80
   1   6 -21  131.51    8.66
  -1  -6  21  137.35    9.00
  -1  -6  20  123.39   13.23
  -1  -6  20  124.87    8.78
   1   6 -20  140.64    8.67
  -1  -6  19  370.22   24.93
  -1  -6  19  378.78   19.61
   1   6 -19  393.35   19.40
  -1  -6  18  356.28   24.68
   1   6 -18  393.35   18.71
   1   6 -17    2.29    4.58
   1   6 -17   -1.28    5.00
  -1  -6  17    4.45    4.85
  -1  -6  17   -1.20    8.37
   1   6 -16   23.25    5.29
   1   6 -16   17.96    4.54
  -1  -6  16    4.83    8.50
   1   6 -16   21.23    5.38
  -1  -6  16   16.45    5.12
   1   6 -15   32.59    4.96
   1   6 -15   38.57    5.59
   1   6 -15   34.30    5.38
  -1  -6  15   30.92    9.79
  -1  -6  15   36.87    5.85
   1   6 -15   46.40    5.73
   1   6 -14  164.05    9.53
   1   6 -14  145.99    8.93
   1   6 -14  154.75    9.41
   1   6 -14  152.14    9.42
  -1  -6  14  170.72   15.57
  -1  -6  14  140.59    9.72
   1   6 -13  876.24   37.45
   1   6 -13  882.49   37.35
   1   6 -13  897.35   37.71
   1   6 -13  902.60   37.78
  -1  -6  13  817.33   44.15
  -1  -6  13  825.24   37.95
   1   6 -12  891.96   37.53
   1   6 -12  899.16   37.75
   1   6 -12  884.76   37.78
   1   6 -12  888.85   37.54
  -1  -6  12  843.47   38.03
   1   6 -12  868.31   37.41
   1   6 -11  249.38   12.64
   1   6 -11  249.74   12.58
   1   6 -11  242.68   12.34
   1   6 -11  245.46   12.33
  -1  -6  11  255.90   13.03
   1   6 -10  105.20    7.23
   1   6 -10  112.62    7.18
   1   6 -10   99.18    7.00
  -1  -6  10  106.32   12.36
   1   6 -10  111.48    6.56
   1   6 -10  107.08    6.71
  -1  -6  10  118.73    7.67
   1   6  -9   92.91    6.51
   1   6  -9   95.17    6.49
   1   6  -9   97.66    6.60
   1   6  -9   96.76    6.09
  -1  -6   9  107.60   12.04
   1   6  -8   58.77    5.28
   1   6  -8   57.66    5.14
   1   6  -8   58.95    5.16
   1   6  -8   56.25    4.78
   1   6  -7  609.94   26.08
   1   6  -7  593.31   26.10
   1   6  -7  611.49   26.14
   1   6  -7  606.68   26.00
  -1  -6   7  603.17   31.76
   1   6  -6 1279.94   52.66
   1   6  -6 1321.56   53.14
   1   6  -6 1262.09   53.08
   1   6  -6 1302.26   53.19
  -1  -6   6 1310.02   58.97
   1   6  -6 1275.44   53.12
   1   6  -5  237.32   11.69
   1   6  -5  234.20   11.54
  -1  -6   5  266.67   17.42
   1   6  -5  245.41   11.80
   1   6  -5  241.31   11.26
   1   6  -5  244.69   11.72
   1   6  -4  265.01   13.20
   1   6  -4  287.94   13.23
   1   6  -4  289.15   13.83
  -1  -6   4  304.13   18.78
   1   6  -4  273.86   13.46
   1   6  -4  295.15   13.46
   1   6  -4  293.01   12.99
   1   6  -3  300.49   14.18
   1   6  -3  309.25   13.66
   1   6  -3  293.05   14.09
   1   6  -3  319.28   13.87
   1   6  -3  282.73   13.74
   1   6  -3  296.63   13.96
   1   6  -2   65.16    4.95
   1   6  -2   59.81    5.28
   1   6  -2   63.68    5.45
   1   6  -2   50.65    4.85
   1   6  -2   62.91    4.73
  -1  -6   2   46.74    8.34
   1   6  -1   36.65    4.05
  -1  -6   1   27.00    7.59
   1   6  -1   40.32    4.81
   1   6  -1   43.45    4.01
   1   6  -1   41.27    4.34
   1   6  -1   44.63    4.76
   1   6   0  974.10   41.22
   1   6   0  947.09   41.45
  -1  -6   0  981.63   46.54
   1   6   0 1023.04   41.13
   1   6   0 1056.67   41.05
   1   6   0 1005.47   41.39
   1   6   1    1.36    3.17
   1   6   1    2.36    3.17
   1   6   1    0.18    3.10
  -1  -6  -1    1.26    4.86
  -1  -6  -1    1.61    6.44
   1   6   1   -3.04    3.77
   1   6   1    0.19    3.41
   1   6   1    0.85    2.23
  -1  -6  -2  285.53   18.92
   1   6   2  266.90   13.33
   1   6   2  294.37   13.93
   1   6   2  303.04   13.68
   1   6   2  290.22   13.63
   1   6   2  304.30   13.61
   1   6   2  293.70   13.26
   1   6   3  108.91    6.15
   1   6   3   96.96    6.32
   1   6   3  107.30    6.70
   1   6   3  108.24    6.95
   1   6   3   93.94    6.36
   1   6   3   97.62    7.30
  -1  -6  -3  116.38   11.99
  -1  -6  -4  228.22   16.88
  -1  -6  -4  205.20   15.97
   1   6   4  246.63   12.49
   1   6   4  229.02   13.14
   1   6   4  245.68   12.03
   1   6   4  237.92   12.13
   1   6   4  245.47   11.03
   1   6   4  238.08   11.56
   1   6   4  227.44   11.51
   1   6   4  243.69   11.67
  -1  -6  -5  129.70   12.59
   1   6   5  127.92    8.26
   1   6   5  124.14   10.17
   1   6   5  130.87    8.01
   1   6   5  124.10    7.92
   1   6   5  122.66    6.75
   1   6   5  134.86    7.31
   1   6   5  126.23    7.36
   1   6   5  125.90    7.41
  -1  -6  -6   14.93    6.68
   1   6   6   31.18    4.27
   1   6   6   31.79    9.96
   1   6   6   27.44    3.94
   1   6   6   34.33    3.96
   1   6   6   38.38    5.07
   1   6   6   31.11    4.10
   1   6   6   36.13    5.01
   1   6   6   31.56    3.38
   1   6   7  183.88   10.54
   1   6   7  187.57   10.24
   1   6   7  175.45   15.20
   1   6   7  180.76    9.36
   1   6   7  176.37    9.76
   1   6   8   43.95    4.74
   1   6   8   36.03    3.95
   1   6   8   35.98    5.54
   1   6   8   58.67   16.18
   1   6   8   52.45    5.56
   1   6   9   -0.24    3.57
   1   6   9    0.56    4.33
   1   6   9    0.26    3.09
   1   6   9   -0.33    4.78
   1   6  10  265.03   13.47
   1   6  10  254.14   12.91
   1   6  11  119.98    7.67
   1   6  11  122.31    8.36
   1   6  11  119.85    7.63
   1   6  12  117.79    8.25
   1   6  12  134.70    8.25
   1   6  13  102.25    7.12
   1   6  14  159.58    9.37
   1   6  14  161.43    9.48
   1   6  15   43.54    6.32
   1   6  15   46.94    5.16
   1   6  16    9.44    4.94
   1   6  16   -1.97    3.48
   1   6  17   65.38    6.20
   1   6  17   69.53    5.57
   1   6  18   92.81    6.09
   1   6  18   94.69    6.62
   1   6  19   51.04    4.52
  -1  -6 -19   41.69    3.65
  -1  -7  22   88.89    6.46
   1   7 -22   97.56    6.52
   1   7 -21   11.64    4.08
  -1  -7  21    7.29    3.85
   1   7 -21   15.05    4.18
   1   7 -20   81.51    6.63
  -1  -7  20   68.96    6.61
  -1  -7  19  132.66    9.40
  -1  -7  19  112.81   12.87
   1   7 -18   32.79    5.43
   1   7 -18   37.18    5.31
  -1  -7  18   32.78    5.51
  -1  -7  18   20.65    8.05
   1   7 -17    3.95    4.30
  -1  -7  17   -5.78    8.62
   1   7 -17   -0.29    4.28
   1   7 -16    0.33    4.55
   1   7 -16    6.67    4.66
  -1  -7  16   -1.81    4.76
   1   7 -16    3.34    4.57
  -1  -7  16   -3.59    8.26
   1   7 -15   64.02    6.35
  -1  -7  15   62.90   11.24
   1   7 -15   61.42    6.41
  -1  -7  15   64.49    6.67
   1   7 -15   65.17    6.26
   1   7 -14   22.53    4.76
   1   7 -14   13.92    3.93
   1   7 -14   27.22    5.35
   1   7 -14   19.75    5.25
  -1  -7  14   15.64    8.88
  -1  -7  14   10.84    4.47
  -1  -7  14    6.87    7.13
   1   7 -13   29.09    5.20
  -1  -7  13   17.73    9.37
   1   7 -13   31.07    5.47
   1   7 -13   30.61    4.68
   1   7 -13   26.74    4.63
  -1  -7  13   23.63    5.20
   1   7 -12   -2.21    4.48
   1   7 -12    5.88    4.21
   1   7 -12    3.67    4.00
  -1  -7  12    4.62    7.92
   1   7 -12    9.12    4.85
  -1  -7  12    5.48    4.25
   1   7 -12    9.10    4.00
   1   7 -11  245.37   12.52
   1   7 -11  258.82   13.08
   1   7 -11  262.65   13.02
   1   7 -11  248.00   12.77
   1   7 -11  242.30   13.35
   1   7 -11  252.52   12.33
  -1  -7  11  259.06   19.56
  -1  -7  11  239.49   13.32
   1   7 -10  241.46   12.62
   1   7 -10  265.73   12.97
   1   7 -10  274.89   13.23
   1   7 -10  261.55   12.74
  -1  -7  10  248.26   13.54
   1   7 -10  265.27   13.28
   1   7 -10  276.20   13.39
   1   7  -9   29.17    4.33
   1   7  -9   27.35    4.48
   1   7  -9   33.45    4.87
   1   7  -9   23.02    4.03
   1   7  -9   25.37    5.19
   1   7  -9   28.58    4.53
   1   7  -8   92.28    6.63
   1   7  -8   90.87    6.74
   1   7  -8  101.41    6.58
   1   7  -8   94.41    7.25
   1   7  -8  100.83    6.89
   1   7  -8  100.59    6.91
   1   7  -7   50.91    4.90
   1   7  -7   36.40    4.57
   1   7  -7   47.59    5.18
   1   7  -7   40.82    4.83
  -1  -7   7   29.79    8.75
   1   7  -7   34.76    5.41
   1   7  -7   44.75    4.90
   1   7  -6    3.92    3.85
   1   7  -6   -1.57    3.59
   1   7  -6    0.46    3.98
   1   7  -6    3.04    3.63
  -1  -7   6   -2.91    7.14
   1   7  -6    4.48    4.45
   1   7  -6    2.73    3.11
   1   7  -6    1.34    3.46
   1   7  -5   36.43    4.53
   1   7  -5   35.11    4.01
   1   7  -5   39.53    4.81
   1   7  -5   27.99    4.35
   1   7  -5   39.02    4.92
   1   7  -5   34.48    4.57
  -1  -7   5   28.67    8.54
   1   7  -5   45.39    5.28
   1   7  -4  714.69   30.56
   1   7  -4  693.35   30.45
   1   7  -4  710.02   30.79
   1   7  -4  721.47   31.38
   1   7  -4  718.39   30.36
   1   7  -4  707.69   30.82
   1   7  -4  719.08   30.77
   1   7  -4  750.32   31.25
  -1  -7   4  702.51   36.87
   1   7  -3  558.55   25.67
  -1  -7   3  594.03   31.77
   1   7  -3  589.70   25.24
   1   7  -3  559.32   25.16
   1   7  -3  582.43   25.52
   1   7  -3  589.49   25.77
   1   7  -3  571.96   25.08
   1   7  -3  593.71   25.59
   1   7  -3  592.70   24.89
   1   7  -3  592.07   25.50
   1   7  -2   -1.55    4.00
   1   7  -2   -1.92    4.40
   1   7  -2   -0.45    3.58
   1   7  -2    0.96    4.15
   1   7  -2    1.89    3.53
   1   7  -2   -0.23    3.62
   1   7  -2    0.87    3.02
  -1  -7   2    4.78    7.21
   1   7  -2    1.60    3.33
   1   7  -2    0.21    3.32
  -1  -7   1   56.80    9.84
   1   7  -1   67.42    6.23
   1   7  -1   71.30    5.48
   1   7  -1   59.16    4.94
   1   7  -1   77.14    5.81
   1   7  -1   71.56    6.08
   1   7  -1   69.30    5.27
   1   7  -1   64.35    5.96
   1   7  -1   64.00    4.98
   1   7  -1   61.73    5.48
  -1  -7   0  334.89   22.29
   1   7   0  365.16   17.21
   1   7   0  367.58   16.56
   1   7   0  337.37   16.15
   1   7   0  362.84   16.83
   1   7   0  358.35   16.99
   1   7   0  382.34   16.62
   1   7   0  354.96   16.34
   1   7   0  373.37   16.84
   1   7   1   29.04    4.89
   1   7   1   21.00    3.89
   1   7   1   21.44    3.85
   1   7   1   18.40    4.19
   1   7   1   15.53    3.85
   1   7   1   21.23    3.54
  -1  -7  -1   15.95    7.62
   1   7   1   17.51    4.63
   1   7   1   24.96    4.29
   1   7   2   18.40    5.12
   1   7   2   17.52    4.02
   1   7   2   18.72    4.53
   1   7   2   12.18    3.17
   1   7   2   14.09    3.97
  -1  -7  -2   20.46    7.94
   1   7   2   17.34    4.17
   1   7   2   16.53    3.98
   1   7   2   15.13    3.74
   1   7   3  242.57   12.31
   1   7   3  254.52   12.89
  -1  -7  -3  217.11   18.04
   1   7   3  258.36   13.22
   1   7   3  249.20   12.41
   1   7   3  241.15   12.37
   1   7   3  243.65   12.23
   1   7   4   18.77    4.16
   1   7   4   15.57    4.11
   1   7   4   28.45    5.41
   1   7   4   17.21    4.41
  -1  -7  -4    8.71    7.78
   1   7   4   20.95    4.84
   1   7   4   14.36    3.90
   1   7   5  638.94   27.85
   1   7   5  664.72   28.49
   1   7   5  629.34   27.91
   1   7   5  652.12   28.15
   1   7   5  655.95   28.39
   1   7   5  617.71   28.68
  -1  -7  -5  641.95   35.27
   1   7   6  355.30   16.62
   1   7   6  364.25   17.43
   1   7   6  369.45   16.81
   1   7   6  380.02   17.17
   1   7   6  351.15   17.43
   1   7   6  350.15   17.71
  -1  -7  -6  332.38   23.39
  -1  -7  -7   98.04   12.34
   1   7   7   76.25    7.62
   1   7   7   74.08    6.70
   1   7   7   79.75    6.35
  -1  -7  -8  379.06   25.93
   1   7   8  386.16   19.85
   1   7   8  415.99   19.42
   1   7   8  421.75   19.10
   1   7   9  475.77   22.45
  -1  -7  -9  407.57   27.81
   1   7   9  476.80   21.77
   1   7   9  464.71   21.39
   1   7  10   73.18    6.69
   1   7  10   73.65    7.34
  -1  -7 -10   66.86   11.16
   1   7  10   74.30    5.68
   1   7  10   60.31    5.90
   1   7  11    2.95    5.76
   1   7  11    3.67    3.77
   1   7  11    0.56    3.25
   1   7  11    0.30    4.58
   1   7  12   23.82    5.85
   1   7  12    9.04    3.38
   1   7  13   81.52    6.12
   1   7  13   86.53    7.80
   1   7  13   80.20    6.53
   1   7  14  168.22    9.20
   1   7  14  159.49    9.16
   1   7  15  196.99   10.20
   1   7  15  196.39   11.10
   1   7  15  193.35    9.98
   1   7  16  120.16    7.59
   1   7  16  105.37    6.53
  -1  -7 -16  110.14    6.52
  -1  -7 -17    2.78    2.21
   1   7  17    1.22    3.51
   1   8 -21   28.22    3.85
  -1  -8  21   27.61    3.84
   1   8 -20   54.87    5.17
  -1  -8  20   49.06    5.07
   1   8 -20   50.18    4.99
   1   8 -19   72.23    6.16
   1   8 -19   64.50    5.44
  -1  -8  19   67.29    6.18
   1   8 -19   66.61    5.78
   1   8 -18    3.40    4.33
   1   8 -18    2.74    3.94
  -1  -8  18   13.41    4.45
   1   8 -18   11.74    4.28
  -1  -8  17   24.19    8.11
   1   8 -17   43.80    5.58
  -1  -8  17   34.07    5.26
   1   8 -16   21.04    4.91
  -1  -8  16   11.15    4.62
   1   8 -16   25.34    5.08
  -1  -8  16    5.63    7.45
   1   8 -16   13.21    4.42
   1   8 -15  112.53    8.15
  -1  -8  15  113.08   13.49
   1   8 -15  110.54    7.65
   1   8 -14  593.96   26.40
   1   8 -14  603.51   26.39
  -1  -8  14  491.28   32.54
  -1  -8  14  534.90   33.01
  -1  -8  14  587.31   26.42
   1   8 -14  566.60   25.70
   1   8 -13  767.27   33.49
   1   8 -13  731.53   32.65
  -1  -8  13  779.00   33.59
  -1  -8  13  742.41   40.60
   1   8 -13  756.60   33.27
  -1  -8  12  106.35    7.99
   1   8 -12  106.88    7.55
   1   8 -12  122.77    8.55
   1   8 -12  113.61    8.10
  -1  -8  11    7.40    4.45
   1   8 -11   -1.49    3.80
   1   8 -11    6.37    4.34
   1   8 -11   -0.77    4.04
   1   8 -11    8.81    5.17
  -1  -8  11   -1.21    8.51
   1   8 -11    4.35    4.64
   1   8 -11    3.06    4.50
  -1  -8  10    9.63    4.37
   1   8 -10    6.91    3.76
   1   8 -10    5.83    4.00
   1   8 -10    7.15    3.95
   1   8 -10    4.51    4.30
   1   8 -10   14.24    4.61
   1   8 -10   11.81    5.21
  -1  -8  10   14.38    9.05
   1   8  -9   88.37    6.68
   1   8  -9   86.01    6.81
  -1  -8   9   91.07   12.38
   1   8  -9   90.21    7.60
   1   8  -9   84.35    6.51
  -1  -8   9   89.85    7.10
   1   8  -9   82.02    7.00
   1   8  -9   85.14    6.96
   1   8  -8  676.10   29.84
   1   8  -8  703.74   29.78
   1   8  -8  697.57   29.91
   1   8  -8  655.35   29.77
   1   8  -8  719.28   29.84
   1   8  -8  631.82   30.19
  -1  -8   8  639.85   36.96
   1   8  -7  670.53   29.25
   1   8  -7  701.99   29.24
   1   8  -7  645.47   29.12
   1   8  -7  651.95   29.09
   1   8  -7  670.70   29.06
   1   8  -7  642.45   29.60
  -1  -8   7  667.53   36.57
   1   8  -6  312.01   16.01
   1   8  -6  340.85   15.88
   1   8  -6  336.97   15.71
   1   8  -6  323.87   15.78
   1   8  -6  319.66   15.51
   1   8  -6  297.39   15.41
   1   8  -6  321.56   15.16
  -1  -8   6  328.13   22.68
   1   8  -5  551.40   26.00
   1   8  -5  594.90   25.58
   1   8  -5  578.46   25.61
   1   8  -5  573.72   25.88
   1   8  -5  604.56   25.86
   1   8  -5  584.66   25.87
  -1  -8   5  535.30   32.32
   1   8  -5  569.97   25.35
   1   8  -4   56.80    6.47
   1   8  -4   54.59    5.43
   1   8  -4   52.07    5.32
   1   8  -4   56.52    5.66
   1   8  -4   51.63    5.17
   1   8  -4   53.80    5.96
   1   8  -4   46.85    5.51
  -1  -8   4   43.91   10.23
  -1  -8   3   72.32   11.50
   1   8  -3   51.36    6.16
   1   8  -3   56.57    5.98
   1   8  -3   50.42    5.24
   1   8  -3   52.71    5.85
   1   8  -3   54.35    8.60
   1   8  -3   55.96    5.74
   1   8  -3   56.11    5.37
   1   8  -3   58.39    5.37
   1   8  -2    2.22    3.82
   1   8  -2    1.47    3.63
   1   8  -2    6.60    4.24
   1   8  -2    4.14    3.82
   1   8  -2    1.07    4.01
   1   8  -2    7.76    5.86
   1   8  -2   -0.31    4.99
   1   8  -1   20.98    5.30
   1   8  -1   12.03    4.41
   1   8  -1   13.32    5.38
   1   8  -1   18.33    3.79
   1   8  -1   17.08    4.50
  -1  -8   1   13.93    9.17
   1   8  -1   24.14    3.88
   1   8  -1   20.64    4.29
   1   8  -1   11.53    4.04
   1   8   0   86.09    6.59
   1   8   0   92.50    6.20
   1   8   0   85.00    6.92
   1   8   0   98.43    7.51
   1   8   0   95.81    7.71
  -1  -8   0   85.73   11.74
   1   8   0   90.78    6.95
   1   8   0   93.29    6.45
   1   8   0   90.97    6.82
   1   8   1  169.18    9.47
   1   8   1  179.96   10.01
   1   8   1  160.19   10.24
  -1  -8  -1  173.96   16.14
   1   8   1  185.14   10.83
   1   8   1  179.90    9.89
   1   8   1  168.23    9.49
   1   8   1  166.89    9.80
   1   8   2  153.93    9.10
   1   8   2  148.98    9.55
  -1  -8  -2  141.75   15.07
   1   8   2  141.20    9.86
   1   8   2  156.33    9.03
   1   8   2  159.15    8.95
   1   8   2  141.49    8.97
   1   8   3   55.22    5.87
   1   8   3   50.80    5.57
  -1  -8  -3   41.99    9.92
   1   8   3   64.58    5.68
   1   8   3   58.16    6.32
   1   8   3   49.15    5.48
   1   8   3   66.41    6.96
   1   8   4  192.15   10.72
  -1  -8  -4  157.24   15.94
   1   8   4  170.04   10.94
   1   8   4  163.17    9.63
   1   8   4  179.27   10.26
   1   8   4  164.85    9.84
   1   8   5    9.57    4.31
  -1  -8  -5    2.56    8.15
   1   8   5    7.98    3.93
   1   8   5   13.98    5.22
   1   8   5    8.17    4.63
   1   8   5    8.58    5.87
   1   8   6   68.20    7.27
   1   8   6   69.74    5.85
   1   8   6   73.82    6.82
   1   8   6   65.44    6.34
   1   8   6   71.74    5.62
  -1  -8  -6   51.67   10.69
   1   8   6   59.07    6.46
   1   8   7   18.42    4.51
   1   8   7   20.71    5.75
   1   8   7   15.78    4.85
  -1  -8  -7   14.29    8.16
   1   8   8    7.04    4.14
   1   8   8    6.32    5.56
   1   8   8    1.92    5.02
  -1  -8  -8    6.46    7.56
   1   8   9   51.27    6.75
   1   8  10   33.50    4.89
   1   8  10   28.15    5.35
   1   8  11  116.81    8.65
   1   8  11  112.10    7.87
   1   8  11  106.97    7.37
   1   8  12   59.01    5.66
   1   8  12   45.99    4.79
   1   8  13  174.87   10.33
   1   8  13  166.20    9.28
   1   8  14    4.67    4.38
   1   8  14    6.93    3.33
   1   8  15   15.60    4.21
   1   9 -20   26.60    3.72
  -1  -9  20   23.19    3.45
   1   9 -19   18.51    3.97
   1   9 -19   10.76    3.42
  -1  -9  19    8.12    3.30
   1   9 -18   39.22    4.77
   1   9 -18   35.31    4.45
   1   9 -17   44.79    5.25
   1   9 -17   39.98    5.13
  -1  -9  17   39.93    4.91
   1   9 -16   42.42    5.38
  -1  -9  16   44.07    9.10
  -1  -9  16   40.88    5.21
   1   9 -15   23.06    4.97
  -1  -9  15   13.00    6.57
   1   9 -15   20.03    4.68
  -1  -9  15    5.33    7.72
  -1  -9  15   16.76    4.35
   1   9 -14   21.66    4.84
  -1  -9  14    5.66    4.09
  -1  -9  14   12.99    7.67
   1   9 -14   14.57    5.32
  -1  -9  14   11.32    8.35
   1   9 -13    2.67    4.66
  -1  -9  13   -3.54    7.84
   1   9 -12   26.34    4.68
   1   9 -12   35.59    5.92
  -1  -9  12   31.58    9.41
   1   9 -12   24.46    5.40
  -1  -9  11   46.53    5.46
   1   9 -11   36.08    4.68
   1   9 -11   30.96    5.07
   1   9 -11   40.72    5.01
  -1  -9  11   53.24   10.76
   1   9 -11   36.07    6.03
   1   9 -11   31.58    5.60
  -1  -9  10   -2.80    4.23
   1   9 -10   -0.55    3.95
   1   9 -10    3.15    4.05
   1   9 -10    1.02    5.06
  -1  -9  10    1.25    8.90
   1   9 -10    6.50    4.50
   1   9 -10    0.31    4.59
  -1  -9   9    0.91    3.85
   1   9  -9    7.44    4.08
   1   9  -9    9.75    4.43
   1   9  -9    7.68    5.18
  -1  -9   9   -1.26    8.77
   1   9  -9   11.42    4.72
   1   9  -9   12.47    4.78
  -1  -9   8    5.92    3.91
   1   9  -8    0.60    4.76
   1   9  -8   -1.20    4.45
   1   9  -8    2.93    4.27
   1   9  -8   10.62    4.49
   1   9  -8    1.70    4.36
  -1  -9   8   -1.26    8.32
   1   9  -8    9.75    5.38
   1   9  -8   -0.33    4.86
   1   9  -7   76.01    6.80
   1   9  -7   89.08    6.90
   1   9  -7   67.47    6.83
   1   9  -7   81.40    7.53
   1   9  -7   76.84    7.33
  -1  -9   7   56.80   11.56
   1   9  -7   84.49    6.75
   1   9  -7   82.39    6.71
   1   9  -6   21.95    5.04
   1   9  -6   26.32    4.68
   1   9  -6   14.44    4.85
   1   9  -6   23.27    5.93
   1   9  -6   17.77    5.35
  -1  -9   6   32.79   10.40
   1   9  -6   17.07    4.63
   1   9  -6   17.00    4.62
   1   9  -6   13.74    4.09
   1   9  -5  115.13    7.58
   1   9  -5  108.81    7.54
   1   9  -5   93.05    7.74
   1   9  -5  116.38    7.52
   1   9  -5   95.56    7.89
   1   9  -5  111.65    7.92
   1   9  -5  106.34    8.60
  -1  -9   5   87.16   13.22
   1   9  -4   20.11    4.37
   1   9  -4   14.78    4.64
   1   9  -4   17.80    5.05
   1   9  -4   20.29    4.87
   1   9  -4   24.96    4.60
   1   9  -4   25.39    5.68
  -1  -9   4   22.80    9.36
   1   9  -3    1.12    3.85
   1   9  -3    0.84    4.09
   1   9  -3    3.75    4.75
   1   9  -3    0.61    4.41
   1   9  -3    0.49    4.06
  -1  -9   3    1.28    8.68
   1   9  -3   -1.40    5.65
   1   9  -2  180.77   11.03
   1   9  -2  181.40   14.08
   1   9  -2  164.51   11.10
   1   9  -2  208.97   11.03
   1   9  -2  197.38   10.61
   1   9  -2  187.32   10.09
   1   9  -2  186.89   10.46
   1   9  -1  106.44    7.79
   1   9  -1  105.40   10.03
  -1  -9   1  102.79   14.02
   1   9  -1   80.23    6.85
   1   9  -1   85.79    8.38
   1   9  -1  106.56    7.61
   1   9  -1  104.27    6.85
   1   9  -1  108.75    7.27
   1   9  -1  103.00    7.46
   1   9   0   74.02    7.99
   1   9   0   71.92    6.35
   1   9   0   68.40    6.32
   1   9   0   55.58    6.39
   1   9   0   63.72    6.94
   1   9   1   82.10    7.79
   1   9   1   70.49    6.47
  -1  -9  -1   81.79   12.03
   1   9   1   83.95    7.79
   1   9   1   75.58    6.79
   1   9   1   69.32    6.81
   1   9   2   70.17    6.72
  -1  -9  -2   83.55   12.28
   1   9   2   65.19    7.06
   1   9   2   74.20    6.46
   1   9   2   72.04    7.53
   1   9   2   77.37    6.65
   1   9   3    2.97    4.36
  -1  -9  -3    5.41    8.98
   1   9   3    1.44    4.16
   1   9   3    1.68    4.86
   1   9   3    3.69    5.55
   1   9   3    1.54    4.43
   1   9   4   19.37    4.85
   1   9   4   12.67    4.49
  -1  -9  -4   28.36    9.50
   1   9   4   19.57    4.57
   1   9   4   17.74    5.38
   1   9   4   16.50    4.52
   1   9   4   29.33    6.16
   1   9   5  122.80    8.18
   1   9   5  135.16    9.05
   1   9   5  122.91    8.55
   1   9   5  125.79    8.03
   1   9   5  132.50    8.49
  -1  -9  -5  127.45   14.67
   1   9   5  122.15    9.32
   1   9   6   47.95    6.65
   1   9   7   97.92    8.61
   1   9   8   24.98    4.92
   1   9   8   20.64    5.14
   1   9   8   26.42    5.90
   1   9   9   21.52    4.63
   1   9   9   23.64    5.05
   1   9   9   22.91    5.80
   1   9  10  356.73   16.21
   1   9  10  311.83   15.75
   1   9  11  182.56    9.96
   1   9  11  206.89   11.13
   1   9  11  195.60   10.44
   1   9  12  117.49    7.79
   1   9  12  110.74    7.05
   1   9  13   75.44    6.03
   1   9  13   70.21    5.24
   1   9  14  119.18    7.15
   1  10 -18   47.56    4.52
  -1 -10  18   41.96    4.08
   1  10 -17  126.52    7.78
  -1 -10  17  120.54    7.45
   1  10 -16  378.05   15.61
   1  10 -16  330.15   15.47
   1  10 -15  332.24   14.32
   1  10 -15  294.97   14.33
  -1 -10  14  203.61   18.21
  -1 -10  14  214.72   17.52
  -1 -10  14  243.02   12.82
  -1 -10  13  147.89   14.49
  -1 -10  13  140.57    9.19
  -1 -10  12   13.30    3.85
   1  10 -12   11.49    4.98
  -1 -10  12   21.97    8.31
   1  10 -12    9.89    4.37
   1  10 -11   63.69    5.88
   1  10 -11   56.96    5.78
   1  10 -11   57.26    6.10
   1  10 -11   62.33    6.50
  -1 -10  11   63.43   10.55
   1  10 -11   71.75    5.78
   1  10 -10  206.13   11.22
   1  10 -10  197.94   10.96
   1  10 -10  198.38   11.26
   1  10 -10  198.48   11.71
   1  10 -10  198.47   11.02
  -1 -10  10  186.58   16.91
   1  10  -9  616.91   27.91
   1  10  -9  662.35   28.47
   1  10  -8  489.46   22.28
   1  10  -8  505.98   22.53
   1  10  -8  458.46   22.62
  -1 -10   7  340.35   24.40
   1  10  -7  345.31   17.17
   1  10  -7  363.53   17.20
   1  10  -7  341.77   16.77
   1  10  -7  371.05   17.53
   1  10  -7  318.58   17.55
  -1 -10   6  352.28   26.78
   1  10  -6  427.86   20.26
   1  10  -6  449.43   20.26
   1  10  -6  409.57   20.19
   1  10  -6  408.82   20.61
   1  10  -6  423.71   19.99
   1  10  -6  437.13   19.60
   1  10  -5  162.11    9.86
   1  10  -5  138.82    8.78
   1  10  -5  139.23    9.37
   1  10  -5  129.42    9.80
   1  10  -5  143.00    8.79
   1  10  -5  147.86    9.11
   1  10  -5  157.03    9.53
   1  10  -4   32.09    5.79
   1  10  -4   31.84    5.21
   1  10  -4   15.60    5.81
   1  10  -4   17.51    4.52
  -1 -10   4   28.87   10.15
   1  10  -4   31.74    5.02
   1  10  -4   30.01    4.72
   1  10  -4   26.72    4.66
   1  10  -3  123.64    8.31
   1  10  -3  115.40    8.69
   1  10  -3  135.16    8.69
   1  10  -3  116.32    9.20
   1  10  -3  103.49    7.92
  -1 -10   3  121.57   14.60
   1  10  -3  127.36    7.75
   1  10  -2   73.88    6.77
   1  10  -2   79.62    6.75
   1  10  -2   84.58    7.87
   1  10  -2   68.14    6.25
  -1 -10   2   67.88   12.62
   1  10  -2   77.73    7.13
   1  10  -1  339.24   16.23
   1  10  -1  311.79   15.94
   1  10  -1  319.49   16.73
  -1 -10   1  303.93   23.53
   1  10  -1  321.17   16.27
   1  10   0   84.23    7.14
   1  10   0   68.76    6.77
   1  10   0   74.39    6.65
   1  10   0   77.86    7.59
  -1 -10   0   68.52   12.11
   1  10   1   20.58    4.95
   1  10   1   16.88    6.03
  -1 -10  -1   18.83   10.43
   1  10   2   26.62    6.28
   1  10   2   27.78    5.08
   1  10   3   15.51    5.80
   1  10   3   20.22    4.93
   1  10   3   15.71    4.51
   1  10   4    2.98    3.96
   1  10   4    3.43    3.88
   1  10   4    8.64    6.19
   1  10   4   -2.48    5.30
   1  10   4    7.61    4.57
   1  10   5    4.01    5.76
   1  10   5    1.93    3.63
   1  10   5   -2.76    5.29
   1  10   5   13.95    4.44
   1  10   6   -0.59    5.32
   1  10   6    4.82    4.18
   1  10   7  104.92    8.08
   1  10   7  115.88    7.80
   1  10   8  250.83   12.54
   1  10   8  247.70   12.93
   1  10   8  232.36   12.95
   1  10   9   93.44    6.73
   1  10   9  106.79    7.54
   1  10   9  106.93    7.66
   1  10  10   21.29    3.72
   1  10  10   12.48    4.46
   1  10  11    6.44    3.97
   1  10  11   13.60    4.77
   1  11 -16    9.42    3.44
   1  11 -16    6.37    3.08
   1  11 -15   11.31    4.02
   1  11 -15   16.39    3.51
   1  11 -14   59.44    5.89
   1  11 -14   80.60    5.68
   1  11 -13    6.31    4.13
   1  11 -13    4.65    3.61
   1  11 -12    3.18    3.14
   1  11 -12    4.62    3.26
   1  11 -12    3.21    4.32
   1  11 -12    3.05    3.69
   1  11 -11   28.17    4.04
   1  11 -11   28.53    4.34
   1  11 -11   32.04    5.09
   1  11 -11   21.11    4.37
   1  11 -10  155.51    8.99
   1  11 -10  150.53    9.02
   1  11 -10  171.65    9.02
  -1 -11   9   41.24    9.18
   1  11  -9   41.16    5.27
   1  11  -9   46.68    5.17
  -1 -11   8   30.84    8.76
   1  11  -8   17.92    4.53
   1  11  -8   23.13    4.70
  -1 -11   7   40.97    9.66
   1  11  -7   47.28    5.21
   1  11  -7   55.98    5.81
   1  11  -6    6.29    4.76
  -1 -11   6   -3.50    8.12
   1  11  -6    4.63    3.80
   1  11  -6    0.58    4.36
   1  11  -5    7.00    4.59
  -1 -11   5    1.19    8.45
   1  11  -5    5.64    5.06
   1  11  -5    5.04    3.69
   1  11  -5    4.72    4.35
   1  11  -4   17.48    5.00
   1  11  -4   17.53    4.57
  -1 -11   4   15.62    8.86
   1  11  -4   14.41    5.26
   1  11  -4   13.77    4.21
   1  11  -3   92.58    7.09
   1  11  -3   88.50    6.73
  -1 -11   3   73.85   12.20
   1  11  -3   79.15    7.45
   1  11  -3   74.72    6.94
   1  11  -2   70.49    6.41
   1  11  -2   61.27    6.08
  -1 -11   2   48.54   10.43
   1  11  -2   53.54    6.90
   1  11  -2   65.18    6.37
   1  11  -1   15.33    4.41
   1  11  -1    1.73    4.09
   1  11  -1   10.40    4.57
  -1 -11   1   16.94    8.73
   1  11  -1   -0.33    5.30
   1  11   0    5.59    4.19
   1  11   0    1.14    4.25
  -1 -11   0    3.60    8.66
   1  11   1   25.45    4.59
  -1 -11  -1   37.90    9.76
   1  11   1   28.63    5.10
   1  11   2   64.40    5.55
   1  11   2   61.83    5.98
   1  11   2   55.86    5.66
   1  11   3    2.87    3.64
   1  11   3    7.30    4.31
   1  11   3   -1.40    3.53
  -1 -11  -3    7.87    7.71
   1  11   3    0.92    4.97
   1  11   4    2.14    3.55
   1  11   4    2.29    3.39
  -1 -11  -4   11.85    7.77
   1  11   4    7.89    4.94
   1  11   4    3.36    4.16
   1  11   5    9.65    4.61
   1  11   5    6.10    3.97
   1  11   6    6.65    4.27
   1  11   6    4.96    3.73
   1  11   7    4.20    4.09
   1  11   7    6.46    3.57
   1  11   8   -0.83    3.77
   1  11   8    0.17    3.07
   1  12 -13    0.70    3.28
   1  12 -12   46.26    4.74
   1  12 -12   46.14    3.66
   1  12 -11  141.45    8.47
   1  12 -11  159.12    7.96
   1  12 -11  152.92    7.81
   1  12 -10  147.88    8.30
   1  12 -10  137.07    7.80
   1  12 -10  142.37    7.74
   1  12  -9  177.29    9.76
   1  12  -9  184.98    9.65
   1  12  -9  182.29    9.48
   1  12  -8  321.80   15.99
   1  12  -8  349.16   16.14
   1  12  -8  363.98   16.05
   1  12  -7  130.11    8.06
   1  12  -7  152.48    8.50
   1  12  -7  142.52    8.26
   1  12  -6    4.93    3.44
   1  12  -6    4.31    3.94
   1  12  -6    1.63    3.59
   1  12  -5   57.17    5.56
   1  12  -5   58.68    5.43
   1  12  -4  149.67    9.70
   1  12  -4  162.87    9.47
   1  12  -3   21.32    4.87
   1  12  -3   14.17    4.32
   1  12  -3   17.11    4.15
   1  12  -2  135.49    9.13
   1  12  -2  159.36    8.93
   1  12  -2  161.35    8.84
   1  12  -1   66.17    6.16
   1  12  -1   65.31    5.64
   1  12  -1   68.97    5.46
   1  12   0   59.45    5.21
   1  12   0   56.44    5.11
   1  12   0   55.96    5.82
   1  12   0   62.53    5.38
   1  12   1   20.94    3.80
   1  12   1   15.27    3.88
   1  12   1   19.85    4.60
   1  12   1   23.09    3.95
   1  12   2   32.66    3.85
   1  12   2   29.85    4.26
   1  12   2   34.73    4.12
   1  12   2   36.84    4.99
   1  12   3    1.73    4.00
   1  12   3    6.66    3.49
   1  12   4   13.13    4.06
  -2  12   5  178.67    9.38
  -2  12   4    7.84    3.91
  -2  12   3   41.13    4.04
  -2  12   3   36.84    4.19
  -2  12   3   33.12    4.76
  -2  12   2   11.13    3.42
  -2  12   2   18.62    3.87
  -2  12   2    7.87    4.24
  -2  12   1   10.31    3.63
  -2  12   1   13.93    3.80
  -2  12   1    9.51    4.52
  -2  12   0   11.33    3.77
  -2  12   0    7.70    4.11
  -2  12   0    5.46    4.50
  -2  12  -1    5.64    3.80
  -2  12  -1    1.87    4.74
  -2  12  -1    2.18    3.94
  -2  12  -2   85.56    6.40
  -2  12  -2   75.48    7.12
  -2  12  -2   87.21    6.58
  -2  12  -3   59.13    5.85
  -2  12  -3   69.64    5.77
  -2  12  -4    2.22    4.01
  -2  12  -4   -2.39    3.80
  -2  12  -5    5.77    4.11
  -2  12  -5    9.56    3.91
  -2  12  -6   21.50    4.29
  -2  12  -6   26.10    4.46
  -2  12  -6   21.75    4.20
  -2  12  -7    4.14    3.82
  -2  12  -7    2.60    3.86
  -2  12  -7    3.38    3.58
  -2  12  -8    1.60    3.48
  -2  12  -8    3.89    3.80
  -2  12  -8    2.91    3.24
  -2  12  -9    1.95    3.11
  -2  12  -9    2.18    3.64
  -2  12  -9    3.10    3.05
  -2  12 -10    1.78    2.82
  -2  12 -10    1.58    2.54
  -2  12 -10   -1.64    3.45
  -2  12 -11   16.58    3.62
  -2  11   9   33.13    4.58
  -2  11   9   31.85    4.10
  -2  11   8   59.88    5.49
  -2  11   8   50.34    5.18
  -2  11   7  244.04   12.32
  -2  11   7  237.79   12.23
  -2  11   6   97.92    7.15
  -2  11   6   86.90    6.90
  -2  11   5  199.86   10.34
  -2  11   5  195.73   10.46
  -2  11   5  219.72   11.43
  -2  11   5  199.75   11.27
  -2  11   4   46.91    4.95
  -2  11   4   53.92    6.62
  -2  11   4   63.49    6.25
  -2  11   4   42.49    5.14
  -2  11   3    6.18    4.14
  -2  11   3    3.47    6.04
  -2  11   3    2.39    4.09
  -2  11   2   47.87    5.39
  -2  11   2   37.15    7.72
  -2  11   1  116.37    8.03
  -2  11   1  117.46   11.28
  -2  11   0  478.52   22.04
  -2  11  -1  553.20   25.69
  -2  11  -1  541.90   25.05
  -2  11  -1  566.47   25.27
  -2  11  -2  465.41   22.49
  -2  11  -2  475.35   21.89
  -2  11  -2  472.59   22.06
  -2  11  -3  284.71   14.37
  -2  11  -3  278.10   14.48
  -2  11  -3  279.13   15.08
  -2  11  -3  272.10   14.59
  -2  11  -4   96.68    7.18
  -2  11  -4   85.81    7.36
  -2  11  -4   72.51    7.82
  -2  11  -4   97.25    7.67
  -2  11  -5   14.01    4.93
  -2  11  -5   12.71    4.67
  -2  11  -6  137.66    9.16
  -2  11  -6  132.07    8.64
  -2  11  -7  428.70   20.64
  -2  11  -7  477.41   21.66
  -2  11  -7  487.11   21.26
  -2  11  -8  497.59   22.24
  -2  11  -8  503.56   22.10
  -2  11  -8  505.92   22.60
  -2  11  -8  450.34   21.69
  -2  11  -9  216.36   11.74
  -2  11  -9  237.06   12.03
   2 -11   9  199.34   19.06
  -2  11  -9  243.21   11.92
  -2  11  -9  228.58   12.40
  -2  11  -9  246.14   12.60
  -2  11 -10   15.18    4.71
  -2  11 -10   16.60    4.02
  -2  11 -10   13.71    3.58
  -2  11 -10   16.00    4.77
  -2  11 -10   16.32    4.11
   2 -11  10   16.43    8.54
  -2  11 -11   42.47    4.69
  -2  11 -11   49.10    4.45
  -2  11 -11   46.61    5.59
  -2  11 -11   47.21    5.59
   2 -11  11   52.14    9.73
  -2  11 -12   15.14    4.47
  -2  11 -12    4.56    3.58
  -2  11 -12   14.47    4.51
  -2  11 -13   55.71    4.79
  -2  11 -13   62.20    5.56
  -2  11 -14   66.57    4.82
  -2  11 -14   57.67    5.27
  -2  11 -15   78.49    5.20
  -2  11 -15   93.44    5.80
  -2  10  12    2.02    3.53
  -2  10  12    2.33    3.23
  -2  10  11  205.27   10.61
  -2  10  11  207.61   10.72
  -2  10  10   37.69    4.99
  -2  10  10   37.92    5.01
  -2  10   9   18.08    4.77
  -2  10   9   12.15    4.40
  -2  10   8   45.89    5.75
  -2  10   8   41.71    5.48
  -2  10   7    5.51    4.74
  -2  10   6   -1.96    4.83
  -2  10   6    2.40    4.60
  -2  10   6    8.65    3.79
  -2  10   5   44.19    5.14
  -2  10   5   62.17   15.89
  -2  10   5   40.00    5.42
  -2  10   5   60.16    6.21
  -2  10   5   55.47    6.63
  -2  10   4   17.09    4.60
  -2  10   4    8.08    5.05
  -2  10   4   11.93    4.65
  -2  10   4   16.10    5.38
  -2  10   4   11.97   13.97
  -2  10   3   15.62    4.86
  -2  10   3    9.30    5.45
  -2  10   3   13.16   13.67
  -2  10   2   10.01    4.65
   2 -10  -2   16.36    7.72
  -2  10   2   -3.34   14.10
  -2  10   2   15.62    5.75
  -2  10   1    4.30    4.74
  -2  10   1   -0.74    5.27
  -2  10   0   -2.44    5.86
  -2  10   0   -0.65    4.47
  -2  10   0   -0.35    4.84
  -2  10   0    2.97    5.74
  -2  10   0   -5.37    4.77
  -2  10  -1   31.33    5.40
  -2  10  -1   23.71    7.95
  -2  10  -1   22.46    5.60
  -2  10  -1   28.01    6.25
  -2  10  -1   20.33    5.20
  -2  10  -2    0.33    4.53
  -2  10  -2    2.12    5.23
  -2  10  -2   -1.65    4.06
  -2  10  -2    9.39    5.61
  -2  10  -2    4.42    5.07
  -2  10  -3    5.09    5.08
  -2  10  -3    5.66    5.00
  -2  10  -3    5.62    4.77
  -2  10  -3   10.51    4.34
  -2  10  -3    9.05    5.62
  -2  10  -3    7.00    4.03
  -2  10  -4   23.61    5.46
  -2  10  -4   14.16    5.28
  -2  10  -4   16.08    5.08
  -2  10  -4   14.97    4.71
  -2  10  -4   17.39    6.14
  -2  10  -4   28.46    4.83
  -2  10  -5   14.65    5.28
  -2  10  -5   -4.93    5.54
  -2  10  -5    5.51    4.64
  -2  10  -5    5.68    6.07
  -2  10  -5    6.33    4.70
  -2  10  -5    5.29    4.33
  -2  10  -6   28.32    5.37
  -2  10  -6   32.11    6.51
  -2  10  -6   33.30    5.48
  -2  10  -6   36.29    5.26
  -2  10  -7   26.20    5.66
  -2  10  -7   23.50    5.22
  -2  10  -7   18.25    4.57
  -2  10  -8  219.40   11.84
  -2  10  -8  227.87   12.40
  -2  10  -8  192.95   11.61
  -2  10  -9   27.69    5.60
  -2  10  -9   34.67    5.12
  -2  10  -9   25.75    4.81
  -2  10  -9   28.18    5.80
  -2  10  -9   26.11    5.17
  -2  10 -10    0.66    4.77
  -2  10 -10    1.34    4.16
  -2  10 -10    3.88    3.85
  -2  10 -10    0.33    5.01
  -2  10 -10    0.30    4.31
   2 -10  10    8.28    9.02
  -2  10 -11   17.87    5.48
   2 -10  11    2.67    8.69
  -2  10 -12    1.52    4.50
   2 -10  12   -5.08    8.52
  -2  10 -13    9.50    4.57
  -2  10 -13    6.49    4.73
  -2  10 -13    9.62    4.24
   2 -10  13   -3.57    7.85
  -2  10 -14   29.09    5.02
  -2  10 -14   35.16    5.23
   2 -10  14   31.58    8.16
  -2  10 -14   30.30    4.72
  -2  10 -15   38.94    4.68
  -2  10 -15   36.34    4.85
  -2  10 -16   46.10    4.81
  -2  10 -16   53.76    5.06
  -2  10 -17   52.00    4.87
  -2  10 -17   72.96    5.17
  -2   9  14    4.65    3.44
  -2   9  13    7.92    4.04
  -2   9  13    1.70    3.62
  -2   9  12  140.16    8.74
  -2   9  12  147.04    8.85
  -2   9  11    4.17    4.50
  -2   9  11    0.84    4.28
  -2   9  10    4.16    4.75
  -2   9   9  278.17   14.47
  -2   9   9  270.53   14.20
  -2   9   9  266.31   16.57
   2  -9  -8   85.13   11.69
  -2   9   8  101.43    8.05
  -2   9   8   91.62    9.98
  -2   9   7   10.90    4.18
  -2   9   7   19.92    7.00
   2  -9  -7    6.02    7.41
  -2   9   7   10.44    5.32
  -2   9   6  103.79    8.75
  -2   9   6   97.60    7.21
  -2   9   6  106.93    8.00
  -2   9   6  102.72    7.06
   2  -9  -6   77.70   11.65
  -2   9   6   96.50    8.24
  -2   9   6   71.61    7.35
  -2   9   5  151.63    9.40
  -2   9   5  151.58    9.81
  -2   9   5  154.16    9.94
  -2   9   5  144.77    9.17
   2  -9  -5  154.94   14.73
  -2   9   5  165.95   10.39
   2  -9  -5  125.38   15.11
  -2   9   5  155.91   10.14
  -2   9   4   37.13    6.10
  -2   9   4   38.58    5.39
  -2   9   4   33.14    6.11
  -2   9   4   40.21    5.33
  -2   9   4   35.70    5.89
   2  -9  -4   32.87    8.08
   2  -9  -4   28.00    9.04
  -2   9   4   30.60    5.59
  -2   9   3   36.81    6.43
  -2   9   3   41.57    6.01
  -2   9   3   34.35    5.56
  -2   9   3   43.05    5.70
  -2   9   3   39.88    5.48
   2  -9  -3   40.65   10.27
  -2   9   3   45.30    6.12
  -2   9   2  312.99   15.44
  -2   9   2  278.41   15.34
  -2   9   2  311.69   15.38
  -2   9   2  298.86   15.88
   2  -9  -2  299.86   22.37
  -2   9   2  310.56   15.48
  -2   9   2  290.77   14.89
  -2   9   1  606.74   26.64
  -2   9   1  596.42   26.52
  -2   9   1  588.03   27.22
  -2   9   1  618.32   27.13
  -2   9   1  560.42   27.14
  -2   9   1  613.01   27.15
  -2   9   1  654.94   28.01
   2  -9  -1  642.96   35.26
  -2   9   1  569.94   27.36
  -2   9   0  642.81   27.38
  -2   9   0  641.14   28.02
  -2   9   0  611.82   27.62
  -2   9   0  589.96   27.75
  -2   9   0  606.80   27.72
  -2   9   0  646.82   28.48
   2  -9   0  567.22   34.65
   2  -9   0  616.63   34.02
  -2   9   0  592.39   27.96
  -2   9  -1  520.75   23.72
  -2   9  -1  543.52   24.39
  -2   9  -1  525.36   23.95
  -2   9  -1  506.58   24.10
  -2   9  -1  530.12   24.17
  -2   9  -1  548.56   24.83
   2  -9   1  514.83   30.98
  -2   9  -1  510.68   23.62
  -2   9  -1  531.10   24.45
  -2   9  -2  159.39    9.30
  -2   9  -2  148.43   10.10
  -2   9  -2  146.01    9.95
  -2   9  -2  157.35    9.81
  -2   9  -2  163.02   10.72
  -2   9  -2  155.92    9.48
  -2   9  -2  150.83   10.07
  -2   9  -3   13.13    5.04
  -2   9  -3   11.30    5.15
  -2   9  -3   13.06    4.94
  -2   9  -3   26.44    9.30
  -2   9  -3   11.68    5.87
  -2   9  -3   10.10    4.56
  -2   9  -3   14.21    4.48
  -2   9  -4   29.41    5.48
  -2   9  -4   22.21    5.34
  -2   9  -4   18.88    5.33
  -2   9  -4   22.80    6.43
  -2   9  -4   24.45    5.24
  -2   9  -4   15.17    4.73
  -2   9  -5  183.28   11.10
  -2   9  -5  205.72   11.40
  -2   9  -5  200.24   11.50
  -2   9  -5  201.21   12.27
  -2   9  -5  199.63   11.58
  -2   9  -5  197.27   11.77
  -2   9  -6  556.43   25.61
  -2   9  -6  552.72   25.49
  -2   9  -6  576.64   25.77
  -2   9  -6  546.17   25.78
  -2   9  -6  581.87   26.55
  -2   9  -6  570.78   25.98
  -2   9  -7  663.49   30.09
  -2   9  -7  670.75   29.91
  -2   9  -7  676.74   30.09
  -2   9  -7  676.93   30.44
  -2   9  -7  688.93   30.42
  -2   9  -8  422.50   20.26
  -2   9  -8  409.24   19.89
  -2   9  -8  423.50   19.80
  -2   9  -8  435.44   20.57
  -2   9  -8  414.48   20.28
  -2   9  -9   46.07    5.46
  -2   9  -9   49.62    5.56
  -2   9  -9   46.29    6.17
  -2   9  -9   42.27    6.49
  -2   9  -9   40.42    6.03
  -2   9 -10  130.85    8.48
  -2   9 -10  145.99    9.31
  -2   9 -10  132.23    8.23
  -2   9 -10  125.13    9.34
  -2   9 -10  116.21    8.88
   2  -9  11  205.85   19.15
  -2   9 -11  184.55   11.64
   2  -9  12  246.19   22.11
  -2   9 -12  297.65   15.39
  -2   9 -13  267.49   13.30
  -2   9 -13  270.46   14.18
   2  -9  13  242.02   21.32
  -2   9 -13  271.94   14.39
  -2   9 -14  197.69   10.52
  -2   9 -14  219.31   11.56
   2  -9  15   18.77    8.07
  -2   9 -15   15.61    3.43
  -2   9 -15   19.30    4.88
  -2   9 -16  120.89    7.06
  -2   9 -16  107.46    7.59
  -2   9 -17    9.89    4.01
  -2   9 -17   10.39    3.15
  -2   9 -18   67.30    4.83
  -2   9 -18   60.92    5.61
  -2   9 -18   76.73    5.54
  -2   9 -19   98.47    5.70
  -2   9 -19   97.94    6.42
  -2   9 -19  116.56    6.33
  -2   8  16    5.66    3.47
  -2   8  15   17.14    4.06
  -2   8  14  103.08    7.08
  -2   8  14   83.76    6.62
  -2   8  13  143.41    9.10
  -2   8  13  147.06    9.13
  -2   8  12  122.30   12.83
  -2   8  12  121.50    8.56
  -2   8  11   -2.88    5.14
  -2   8  11    8.23    7.54
   2  -8 -11    9.05    7.87
  -2   8  11   11.96    5.00
   2  -8 -10  152.09   15.97
  -2   8  10  171.33   10.41
  -2   8  10  150.53   10.73
  -2   8   9    0.34    4.97
  -2   8   9   -1.80    6.03
  -2   8   9   -0.33    4.92
   2  -8  -9   -2.57    7.98
  -2   8   9    0.31    4.36
  -2   8   8   37.69    5.99
  -2   8   8   44.50   10.97
  -2   8   8   42.74    6.70
  -2   8   8   49.15    6.16
   2  -8  -8   50.21   10.19
  -2   8   8   38.64    5.49
  -2   8   7   18.29    5.29
  -2   8   7   22.89    6.05
  -2   8   7   17.30    4.23
  -2   8   7   15.17    5.21
  -2   8   7   15.46    4.07
  -2   8   7   18.20    5.27
   2  -8  -7   20.64    9.13
  -2   8   7   16.51    4.69
  -2   8   6  234.55   11.98
  -2   8   6  236.59   12.72
  -2   8   6  229.65   12.66
  -2   8   6  240.68   12.09
   2  -8  -6  203.87   17.84
  -2   8   6  213.10   12.89
   2  -8  -6  198.81   18.38
  -2   8   6  228.98   12.12
  -2   8   6  231.17   12.68
  -2   8   5   44.08    4.94
  -2   8   5   51.81    6.65
  -2   8   5   55.48    5.94
  -2   8   5   49.19    5.25
  -2   8   5   60.34    6.65
  -2   8   5   52.37    5.65
  -2   8   5   57.47    6.10
   2  -8  -5   45.81   10.45
   2  -8  -5   51.03    9.72
  -2   8   5   48.99    6.05
  -2   8   4    3.07    3.58
  -2   8   4   -2.34    5.35
  -2   8   4    6.95    4.95
  -2   8   4    3.02    3.62
  -2   8   4    2.91    4.55
  -2   8   4    3.38    3.91
  -2   8   4    2.10    4.59
   2  -8  -4   -1.05    6.09
   2  -8  -4   -2.47    7.73
  -2   8   4    0.93    4.81
  -2   8   3   76.72    6.52
  -2   8   3   64.19    6.40
  -2   8   3   70.78    6.37
  -2   8   3   67.89    5.58
  -2   8   3   66.00    6.54
  -2   8   3   66.94    6.14
  -2   8   3   88.97    7.15
   2  -8  -3   58.55    8.81
   2  -8  -3   41.90   10.07
  -2   8   3   70.31    5.82
  -2   8   2  507.14   22.08
  -2   8   2  480.00   22.41
  -2   8   2  478.25   21.88
  -2   8   2  457.76   21.63
  -2   8   2  482.40   22.27
  -2   8   2  481.12   22.53
  -2   8   2  510.29   22.36
   2  -8  -2  478.31   27.40
  -2   8   2  532.62   22.94
   2  -8  -2  464.87   28.75
  -2   8   2  476.52   22.60
  -2   8   1    2.86    3.97
  -2   8   1    7.43    5.29
  -2   8   1    7.87    4.22
  -2   8   1    5.32    3.44
  -2   8   1    6.75    4.54
  -2   8   1    4.09    4.32
  -2   8   1    3.98    4.40
   2  -8  -1   -2.25    6.71
   2  -8  -1    5.24    5.99
  -2   8   1   -3.76    4.90
  -2   8   1    7.37    4.56
  -2   8   0  179.15    9.80
  -2   8   0  165.55    9.39
  -2   8   0  182.34   10.21
  -2   8   0  169.63    9.91
  -2   8   0  166.57    9.21
  -2   8   0  180.05   10.13
  -2   8   0  173.14   10.03
   2  -8   0  159.48   14.91
  -2   8   0  178.20   10.75
  -2   8   0  165.36    9.40
  -2   8   0  159.45   10.19
  -2   8  -1  108.75    7.30
  -2   8  -1  106.06    7.74
  -2   8  -1  115.49    6.83
  -2   8  -1   98.50    7.27
  -2   8  -1   96.93    7.47
  -2   8  -1   99.22    7.43
  -2   8  -1  117.03    8.24
  -2   8  -1  103.24    7.15
   2  -8   1   95.73   11.45
  -2   8  -1   99.83    7.92
  -2   8  -2    8.22    4.54
  -2   8  -2    8.49    3.11
  -2   8  -2    6.41    4.63
  -2   8  -2    8.71    4.34
  -2   8  -2    1.42    4.25
  -2   8  -2    2.27    4.12
  -2   8  -2   10.23    4.20
   2  -8   2    5.21    6.22
  -2   8  -2    8.22    4.14
  -2   8  -2   20.66    5.43
  -2   8  -3   10.73    3.34
  -2   8  -3    6.45    4.40
  -2   8  -3    5.19    4.67
  -2   8  -3   14.55    4.98
  -2   8  -3    6.81    4.33
  -2   8  -3   20.03    4.67
  -2   8  -3   18.92    5.03
  -2   8  -3   17.69    4.63
  -2   8  -4   52.43    5.79
  -2   8  -4   41.96    4.56
  -2   8  -4   42.14    5.75
  -2   8  -4   53.58    5.64
  -2   8  -4   57.83    6.65
  -2   8  -4   48.90    5.61
  -2   8  -4   54.21    5.72
  -2   8  -5  221.53   12.02
  -2   8  -5  213.97   11.13
  -2   8  -5  233.83   12.16
  -2   8  -5  218.14   11.81
  -2   8  -5  244.95   12.75
  -2   8  -5  220.15   11.97
  -2   8  -5  202.28   12.10
  -2   8  -6   39.59    5.38
  -2   8  -6   27.70    5.49
  -2   8  -6   32.41    5.02
  -2   8  -6   38.10    5.89
  -2   8  -6   24.42    5.10
  -2   8  -6   33.05    5.28
  -2   8  -7   44.78    5.46
  -2   8  -7   55.21    5.94
  -2   8  -7   55.70    6.39
  -2   8  -7   60.66    6.83
  -2   8  -7   54.34    6.34
  -2   8  -8  250.73   12.85
  -2   8  -8  252.77   13.53
  -2   8  -8  240.47   13.19
  -2   8  -8  234.44   12.56
  -2   8  -9  126.98    8.50
  -2   8  -9  137.31    9.31
  -2   8  -9  136.60    9.16
  -2   8  -9  134.21    8.36
  -2   8 -10    6.21    4.10
  -2   8 -10   14.90    4.00
  -2   8 -10   10.07    5.30
  -2   8 -10   13.94    4.90
  -2   8 -11   16.19    5.30
   2  -8  11    5.73    8.31
  -2   8 -11   22.18    5.30
  -2   8 -12  107.33    8.70
  -2   8 -12  110.80    7.42
  -2   8 -12  103.29    8.21
   2  -8  13   35.29   10.17
  -2   8 -13   25.84    5.71
  -2   8 -13   28.32    5.03
  -2   8 -13   26.43    5.51
  -2   8 -14   20.35    5.48
   2  -8  14   20.52    9.07
  -2   8 -14   32.01    5.10
   2  -8  15    1.30    7.50
  -2   8 -15    1.29    4.62
  -2   8 -15   -2.83    4.81
  -2   8 -15    1.13    4.32
   2  -8  16   46.66   10.38
  -2   8 -16   65.18    6.33
  -2   8 -17   87.27    6.71
   2  -8  17   71.35   10.87
  -2   8 -17   73.81    6.28
  -2   8 -18   45.39    5.01
  -2   8 -18   58.65    5.48
  -2   8 -19  123.44    7.45
  -2   8 -19  126.86    7.46
  -2   8 -20  189.54    9.46
  -2   8 -20  188.21    9.51
  -2   7  18    1.85    3.14
  -2   7  17    6.73    3.80
  -2   7  16   13.36    4.29
  -2   7  16   14.89    4.08
  -2   7  15   36.50    5.32
  -2   7  15   27.16    4.91
  -2   7  14   12.42    4.78
  -2   7  14   12.69   11.00
   2  -7 -13  441.38   29.70
  -2   7  13  490.29   22.55
  -2   7  13  488.55   22.98
   2  -7 -12    8.01    8.94
  -2   7  12    8.18    5.00
  -2   7  12   -1.49    6.28
  -2   7  11   27.80    5.58
   2  -7 -11   21.16    9.21
  -2   7  11   30.01    5.72
  -2   7  11   31.55    6.59
  -2   7  10   -1.48    5.74
   2  -7 -10    1.29    8.43
  -2   7  10    3.60    4.89
  -2   7  10    1.00    4.81
  -2   7  10   -1.15    4.18
  -2   7   9   18.79    6.07
  -2   7   9   16.82    8.76
   2  -7  -9   23.62    9.75
  -2   7   9    8.65    4.97
  -2   7   9   12.19    4.93
  -2   7   9    9.88    4.41
  -2   7   8   56.03    6.74
  -2   7   8   47.98    6.05
   2  -7  -8   43.89    9.91
  -2   7   8   49.61    6.10
  -2   7   8   42.80    5.57
  -2   7   8   52.03    5.64
  -2   7   8   58.08    6.32
  -2   7   7  101.97    8.11
  -2   7   7  108.55    7.23
  -2   7   7  113.95    7.48
  -2   7   7  105.58    7.91
   2  -7  -7  121.53   13.79
  -2   7   7  112.18    8.08
  -2   7   7   98.14    6.94
  -2   7   7  103.39    7.54
  -2   7   7  103.20    7.08
  -2   7   6   48.01    6.00
  -2   7   6   46.19    5.06
  -2   7   6   48.14    5.13
   2  -7  -6   43.56    9.19
  -2   7   6   43.46    5.69
  -2   7   6   45.84    5.03
  -2   7   6   44.30    4.87
  -2   7   6   44.88    5.99
  -2   7   6   37.23    5.41
  -2   7   5   53.45    6.13
  -2   7   5   51.76    5.40
  -2   7   5   48.63    5.02
   2  -7  -5   55.02    9.73
  -2   7   5   59.87    5.97
  -2   7   5   57.83    5.34
  -2   7   5   56.61    6.03
  -2   7   5   55.27    5.23
  -2   7   5   63.86    5.91
  -2   7   4    4.10    4.58
  -2   7   4    9.07    3.44
  -2   7   4    5.32    4.03
  -2   7   4    8.09    4.22
  -2   7   4    5.63    3.78
  -2   7   4    3.75    4.42
  -2   7   4   11.17    3.72
  -2   7   4    2.88    4.45
  -2   7   3  143.17    8.08
  -2   7   3  127.34    8.18
  -2   7   3  135.69    8.22
  -2   7   3  126.03    8.30
  -2   7   3  125.42    7.67
  -2   7   3  127.32    8.47
  -2   7   3  129.59    8.04
  -2   7   3  133.78    8.60
  -2   7   3  137.24    8.44
  -2   7   2  712.23   32.36
  -2   7   2  760.44   32.20
  -2   7   2  767.94   32.06
  -2   7   2  759.15   32.43
  -2   7   2  741.25   32.02
  -2   7   2  767.48   32.31
  -2   7   2  777.30   32.71
   2  -7  -2  722.19   38.45
  -2   7   2  735.57   32.28
   2  -7  -2  713.07   37.88
  -2   7   2  749.90   32.65
  -2   7   1  899.09   39.25
  -2   7   1  913.47   39.12
  -2   7   1  897.38   39.27
  -2   7   1  945.58   38.84
  -2   7   1  924.29   39.14
  -2   7   1  946.29   38.91
  -2   7   1  995.25   39.81
   2  -7  -1  921.84   45.27
  -2   7   1  901.80   39.20
   2  -7  -1  909.69   45.02
  -2   7   1  914.80   39.47
  -2   7   0  182.00   10.37
  -2   7   0  201.07   10.38
  -2   7   0  186.22   10.46
  -2   7   0  193.32   10.19
  -2   7   0  186.04    9.88
  -2   7   0  205.95   11.03
   2  -7   0  211.42   15.13
  -2   7   0  189.70   10.35
   2  -7   0  187.32   14.64
  -2   7   0  195.34   10.69
  -2   7  -1  133.77    8.30
  -2   7  -1  149.51    8.44
  -2   7  -1  137.77    8.53
  -2   7  -1  140.84    8.17
  -2   7  -1  140.63    7.81
  -2   7  -1  158.60    9.05
   2  -7   1  131.58   12.04
  -2   7  -1  141.08    8.25
  -2   7  -1  125.71    8.27
   2  -7   1  160.87   12.80
  -2   7  -1  133.22    8.57
  -2   7  -2   -0.24    3.72
  -2   7  -2   -1.29    4.27
  -2   7  -2    1.63    3.26
  -2   7  -2    3.50    4.06
   2  -7   2    5.17    5.04
  -2   7  -2    7.10    3.94
  -2   7  -2    3.86    3.92
  -2   7  -2    5.03    3.51
   2  -7   2    1.68    5.30
  -2   7  -2   -0.73    3.85
  -2   7  -2    8.74    4.38
  -2   7  -3   76.04    6.15
  -2   7  -3   83.13    6.70
   2  -7   3   58.49    8.40
  -2   7  -3   89.28    6.49
   2  -7   3   75.28    8.92
  -2   7  -3   73.66    6.31
  -2   7  -3   74.58    5.76
  -2   7  -3   75.17    5.58
  -2   7  -3   79.13    6.32
   2  -7   3   79.79    8.98
  -2   7  -3   79.52    6.15
  -2   7  -3   69.82    6.33
  -2   7  -4  893.85   38.44
  -2   7  -4  904.92   38.06
  -2   7  -4  895.44   38.04
  -2   7  -4  875.93   37.67
  -2   7  -4  880.01   37.59
  -2   7  -4  869.45   38.03
   2  -7   4  866.80   42.48
  -2   7  -4  916.66   38.01
  -2   7  -4  924.89   38.23
  -2   7  -5  692.69   29.92
  -2   7  -5  670.49   29.39
  -2   7  -5  681.67   29.81
   2  -7   5  674.75   33.95
  -2   7  -5  687.81   29.71
  -2   7  -5  704.27   30.27
  -2   7  -5  680.37   29.99
  -2   7  -6  557.41   24.39
  -2   7  -6  548.41   24.02
  -2   7  -6  538.55   24.81
  -2   7  -6  563.16   24.67
  -2   7  -6  526.71   24.19
  -2   7  -6  550.69   24.58
  -2   7  -7  313.08   14.81
  -2   7  -7  299.87   14.52
  -2   7  -7  297.97   14.62
  -2   7  -7  284.58   14.46
  -2   7  -7  323.83   15.22
  -2   7  -7  313.67   15.60
  -2   7  -7  302.15   15.06
  -2   7  -8   37.46    4.72
  -2   7  -8   40.75    4.82
  -2   7  -8   43.64    4.78
  -2   7  -8   37.03    4.28
  -2   7  -8   43.00    5.95
  -2   7  -8   38.69    5.45
  -2   7  -9   60.74    6.00
  -2   7  -9   59.55    5.37
  -2   7  -9   62.56    5.42
  -2   7  -9   45.86    5.24
  -2   7  -9   60.80    5.35
  -2   7  -9   52.14    6.54
  -2   7  -9   49.23    5.28
  -2   7 -10  133.64    8.33
  -2   7 -10  121.85    7.94
  -2   7 -10  112.96    7.56
  -2   7 -10  138.24    8.86
  -2   7 -10  140.58    8.97
  -2   7 -11  189.77   10.76
  -2   7 -11  180.31   10.07
  -2   7 -11  169.32   10.85
  -2   7 -12  650.09   29.81
  -2   7 -12  684.41   29.75
  -2   7 -12  659.18   29.40
   2  -7  12  580.53   37.21
  -2   7 -12  688.29   29.95
  -2   7 -13  373.00   18.89
  -2   7 -13  381.87   18.89
  -2   7 -13  389.24   18.77
  -2   7 -13  405.33   18.63
   2  -7  13  387.01   26.43
   2  -7  13  380.43   18.49
  -2   7 -14   53.35    6.61
  -2   7 -14   40.28    5.78
  -2   7 -14   55.45    6.12
  -2   7 -14   60.26    6.24
   2  -7  14   38.58   10.28
   2  -7  14   55.33    5.69
  -2   7 -15  139.97    9.06
  -2   7 -15  133.58    9.11
   2  -7  15  128.71   15.35
  -2   7 -15  148.28    9.36
  -2   7 -16    4.38    4.58
  -2   7 -16    4.74    4.74
   2  -7  16   -7.64    8.46
   2  -7  16    0.92    3.93
  -2   7 -17   89.81    7.00
  -2   7 -17   89.49    7.15
   2  -7  17   64.26   10.85
   2  -7  17   65.90    6.38
   2  -7  18   72.77    6.20
  -2   7 -18   87.80    6.59
   2  -7  19    7.27    3.64
  -2   7 -19   15.26    4.54
  -2   7 -19   18.63    4.27
   2  -7  20   78.85    5.83
  -2   7 -20   92.41    6.04
  -2   7 -20   83.77    6.24
  -2   7 -21   68.09    4.89
   2  -7  21   56.48    4.50
  -2   7 -21   62.54    4.61
  -2   6  19   29.50    3.88
  -2   6  18   33.82    4.60
  -2   6  17   69.37    6.07
  -2   6  17   59.85    5.50
  -2   6  16   64.54    6.31
  -2   6  15  461.35   21.27
  -2   6  15  453.45   22.17
  -2   6  15  465.21   21.26
  -2   6  15  431.70   21.01
  -2   6  14 1261.98   52.36
   2  -6 -14 1139.86   60.45
  -2   6  14 1258.42   52.42
  -2   6  14 1219.40   52.44
  -2   6  13   33.90    4.66
  -2   6  13   28.35    6.15
  -2   6  13   28.51    5.55
   2  -6 -13   37.27   10.44
  -2   6  13   36.78    5.57
  -2   6  12   40.23    4.93
  -2   6  12   49.70    6.09
  -2   6  12   41.85    6.46
   2  -6 -12   31.15   10.19
  -2   6  12   48.10    6.03
  -2   6  11   32.68    5.45
  -2   6  11   34.07    6.10
  -2   6  11   36.41    5.67
   2  -6 -11   28.80   10.15
  -2   6  11   20.80    4.27
  -2   6  10   43.40    5.74
  -2   6  10   30.92    5.90
  -2   6  10   31.47    9.63
  -2   6  10   36.82    4.41
  -2   6  10   39.31    5.65
   2  -6 -10   40.60   10.76
  -2   6  10   29.72    4.55
  -2   6   9   66.88    6.76
  -2   6   9   68.32    6.74
  -2   6   9   71.56    6.07
  -2   6   9   80.21    6.75
  -2   6   9   76.99    6.52
   2  -6  -9   62.03   11.06
  -2   6   9   71.35    5.55
  -2   6   8    4.10    3.72
  -2   6   8    5.10    4.58
  -2   6   8    7.18    4.98
  -2   6   8    3.86    4.01
  -2   6   8    1.88    2.89
  -2   6   8    8.81    4.46
   2  -6  -8    2.12    7.04
  -2   6   8    5.75    3.79
  -2   6   7   52.12    5.75
  -2   6   7   53.89    4.86
  -2   6   7   55.47    5.13
   2  -6  -7   37.67    9.00
  -2   6   7   47.30    5.10
  -2   6   7   50.14    4.99
  -2   6   7   47.64    5.42
  -2   6   7   43.68    5.47
  -2   6   7   52.91    4.71
  -2   6   6  590.11   25.57
  -2   6   6  585.83   25.33
  -2   6   6  576.79   25.51
  -2   6   6  588.88   25.81
  -2   6   6  553.37   25.48
  -2   6   6  588.45   25.45
  -2   6   6  590.49   25.28
  -2   6   6  584.75   25.75
  -2   6   5  381.84   16.97
  -2   6   5  363.65   17.17
  -2   6   5  376.18   16.89
  -2   6   5  331.32   16.94
  -2   6   5  385.69   17.44
  -2   6   5  387.84   17.22
  -2   6   5  365.47   16.98
  -2   6   4  163.66    8.92
  -2   6   4  147.65    8.78
  -2   6   4  167.94    8.65
  -2   6   4  165.90    9.20
  -2   6   4  138.41    8.71
  -2   6   4  150.66    8.53
   2  -6  -4  148.45   12.32
  -2   6   3   52.31    4.53
  -2   6   3   46.44    4.81
  -2   6   3   53.76    4.78
   2  -6  -3   56.75    7.02
  -2   6   3   49.19    4.86
  -2   6   3   47.88    5.32
  -2   6   2   21.35    3.64
  -2   6   2   17.01    4.25
  -2   6   2   19.28    3.98
  -2   6   2   21.67    3.97
  -2   6   2   18.44    4.06
   2  -6  -2   15.11    5.86
  -2   6   1  326.86   14.95
  -2   6   1  332.94   15.12
  -2   6   1  329.87   15.44
  -2   6   1  333.32   15.25
   2  -6  -1  345.14   19.78
  -2   6   1  313.82   15.14
  -2   6   0  236.27   11.85
  -2   6   0  253.64   11.66
  -2   6   0  254.59   11.79
  -2   6   0  234.75   12.07
  -2   6   0  242.85   11.83
   2  -6   0  226.01   15.52
   2  -6   0  222.25   15.19
  -2   6  -1  250.23   12.54
  -2   6  -1  268.85   12.40
  -2   6  -1  263.29   12.39
  -2   6  -1  253.14   12.69
  -2   6  -1  261.79   12.54
   2  -6   1  263.25   16.32
   2  -6   1  270.91   16.97
   2  -6   1  268.33   16.32
  -2   6  -2  166.93    9.29
  -2   6  -2  178.27    9.16
  -2   6  -2  179.17    9.10
  -2   6  -2  171.53    9.53
  -2   6  -2  182.13    9.38
   2  -6   2  188.96   13.46
   2  -6   2  178.75   12.76
   2  -6   2  211.31   13.22
  -2   6  -3  514.61   23.36
  -2   6  -3  515.32   23.49
  -2   6  -3  555.21   23.31
  -2   6  -3  550.99   23.08
  -2   6  -3  526.17   23.32
   2  -6   3  541.17   27.32
   2  -6   3  530.39   26.74
   2  -6   3  580.57   27.74
  -2   6  -4   42.34    4.74
  -2   6  -4   38.68    4.03
   2  -6   4   31.66    6.36
  -2   6  -4   26.71    3.31
  -2   6  -4   34.11    4.35
  -2   6  -4   40.08    4.29
   2  -6   4   40.21    6.37
  -2   6  -5   84.46    6.06
  -2   6  -5   80.64    5.58
   2  -6   5   70.00    7.95
  -2   6  -5   69.12    5.16
  -2   6  -5   82.59    5.77
   2  -6   5   74.75    8.27
  -2   6  -6  290.56   14.15
  -2   6  -6  285.21   13.88
  -2   6  -6  292.01   13.71
   2  -6   6  296.69   17.21
  -2   6  -6  279.64   13.81
  -2   6  -6  318.64   14.77
  -2   6  -6  309.36   14.43
  -2   6  -7  429.55   19.25
  -2   6  -7  429.99   19.55
  -2   6  -7  424.51   19.21
  -2   6  -7  438.90   19.77
  -2   6  -8  349.68   16.09
  -2   6  -8  300.38   15.34
  -2   6  -8  334.65   15.49
  -2   6  -8  361.02   15.74
  -2   6  -8  327.44   15.80
  -2   6  -8  330.49   15.33
  -2   6  -9   17.43    3.94
  -2   6  -9   20.15    4.43
  -2   6  -9   18.02    3.75
  -2   6  -9   13.28    3.32
   2  -6   9   24.81    3.82
  -2   6  -9   24.74    4.97
  -2   6  -9   14.94    3.59
  -2   6 -10    0.56    3.31
  -2   6 -10   -0.25    3.93
   2  -6  10   -0.49    3.35
  -2   6 -10    2.30    4.61
  -2   6 -10    3.22    4.19
  -2   6 -11   22.11    3.84
  -2   6 -11   20.20    4.68
   2  -6  11   11.20    3.85
  -2   6 -11   18.31    4.94
  -2   6 -11   10.09    4.42
  -2   6 -12   12.89    4.64
  -2   6 -12    5.42    3.83
   2  -6  12    8.63    4.02
  -2   6 -12    8.48    4.19
  -2   6 -12   13.67    4.97
   2  -6  12   25.54    8.22
  -2   6 -13  483.68   22.49
  -2   6 -13  487.57   22.68
   2  -6  13  468.45   22.48
  -2   6 -13  509.52   22.75
   2  -6  13  494.69   30.98
  -2   6 -14  140.71    9.37
  -2   6 -14  151.17    9.54
  -2   6 -14  151.18    9.86
   2  -6  14  140.83    9.31
  -2   6 -14  153.88    9.79
   2  -6  14  142.43   15.24
  -2   6 -15   65.93    6.59
  -2   6 -15   63.08    6.43
  -2   6 -15   67.30    6.77
   2  -6  15   68.55    6.42
  -2   6 -15   67.69    6.62
   2  -6  15   64.93   11.05
  -2   6 -16  115.93    8.44
  -2   6 -16  122.03    8.19
   2  -6  16  108.49    8.08
  -2   6 -16  111.04    8.47
   2  -6  17  300.28   15.68
   2  -6  17  265.49   21.43
  -2   6 -17  319.56   15.93
  -2   6 -17  324.86   16.16
  -2   6 -18  147.05    9.80
   2  -6  18  140.43    9.39
  -2   6 -18  161.08    9.39
  -2   6 -18  171.03   10.15
   2  -6  18  150.03   14.26
  -2   6 -19   69.07    5.84
   2  -6  19   59.05    5.92
  -2   6 -20   83.32    6.11
   2  -6  20   86.69    6.46
  -2   6 -20   84.27    6.66
  -2   6 -21   -3.26    3.33
  -2   6 -21    8.64    4.02
   2  -6  21    0.88    3.38
  -2   6 -22    4.47    2.74
   2  -6  22    8.83    2.99
  -2   6 -22    8.62    2.62
  -2   5  21    2.78    2.50
   2  -5 -21    3.68    2.95
   2  -5 -20    3.86    3.50
   2  -5 -20    0.33    2.12
  -2   5  20   -0.72    3.27
   2  -5 -19   -1.64    2.72
  -2   5  19    3.61    3.80
   2  -5 -18    3.79    2.98
  -2   5  18    3.95    4.25
   2  -5 -17   63.51    5.43
  -2   5  17   71.93    6.36
  -2   5  16  218.49   12.51
  -2   5  16  228.33   12.31
  -2   5  16  240.02   13.81
  -2   5  15   38.18    6.39
  -2   5  15   32.49    5.01
  -2   5  15   23.84    5.58
   2  -5 -15   30.05   10.26
  -2   5  15   50.20    5.88
  -2   5  14   55.38    6.72
  -2   5  14   47.61    5.78
  -2   5  14   52.00    5.92
  -2   5  14   55.23    6.32
   2  -5 -14   58.26   11.29
  -2   5  13  115.26    8.10
   2  -5 -13   88.88   12.76
  -2   5  13  100.13    7.87
  -2   5  13  119.95    8.40
  -2   5  12    6.93    4.98
  -2   5  12    1.27    3.66
  -2   5  12    3.66    4.70
   2  -5 -12   -2.39    8.39
  -2   5  12    1.20    4.49
  -2   5  11   60.97    6.45
   2  -5 -11   62.07   11.30
  -2   5  11   61.05    5.34
  -2   5  11   73.61    6.46
  -2   5  11   56.62    5.99
  -2   5  10   11.37    4.10
  -2   5  10   11.12    4.84
  -2   5  10   11.13    5.51
   2  -5 -10   20.08    8.71
  -2   5  10   16.07    3.67
  -2   5  10   13.63    3.62
  -2   5  10   15.28    4.73
  -2   5   9   96.19    6.83
  -2   5   9   96.45    7.09
  -2   5   9  103.24    6.85
  -2   5   9   87.17    6.90
   2  -5  -9   91.56   11.41
  -2   5   9   95.39    6.25
  -2   5   9   94.95    7.01
  -2   5   9   89.17    6.35
  -2   5   8    0.43    4.17
  -2   5   8    0.69    3.56
  -2   5   8    3.94    3.53
  -2   5   8   -0.48    4.15
  -2   5   8    0.48    3.87
  -2   5   8    2.07    3.22
  -2   5   8    0.22    2.89
  -2   5   7   19.16    4.57
  -2   5   7   12.11    3.77
  -2   5   7   12.24    3.77
  -2   5   7   16.85    3.17
  -2   5   7   13.40    3.19
  -2   5   7   15.05    4.06
  -2   5   7   10.74    2.87
  -2   5   6  111.42    6.70
  -2   5   6  108.75    6.11
  -2   5   6  107.68    6.26
  -2   5   6  108.46    6.34
  -2   5   6  109.23    7.04
  -2   5   6  109.14    6.83
  -2   5   5  204.00    9.75
   2  -5  -5  209.59   14.14
  -2   5   5  176.97    9.70
  -2   5   5  196.46    9.55
  -2   5   5  184.99    9.80
  -2   5   5  185.98    9.15
  -2   5   4    2.39    2.02
  -2   5   4    0.36    3.36
  -2   5   4    2.21    3.66
  -2   5   4    2.96    3.25
   2  -5  -4    3.55    4.75
   2  -5  -4    1.45    6.05
  -2   5   4    2.32    3.59
  -2   5   4    1.32    3.10
  -2   5   3  129.94    7.67
  -2   5   3  118.20    7.37
  -2   5   3  134.49    7.22
  -2   5   3  144.76    7.52
  -2   5   3  117.92    7.16
   2  -5  -3  148.12   10.84
   2  -5  -3  138.47   11.27
   2  -5  -2  691.98   32.57
   2  -5  -2  689.66   32.83
  -2   5   2  675.86   28.77
  -2   5   2  679.78   28.54
  -2   5   2  662.07   28.56
   2  -5  -1  306.16   16.93
   2  -5  -1  267.10   16.02
  -2   5   1  262.06   12.67
  -2   5   1  260.88   12.48
  -2   5   1  275.23   12.59
  -2   5   0    8.25    3.27
  -2   5   0   12.73    3.61
  -2   5   0   13.52    3.54
   2  -5   0   15.85    5.36
   2  -5   0    3.60    5.66
  -2   5  -1   38.20    4.10
   2  -5   1   29.65    6.28
   2  -5   1   41.72    7.01
  -2   5  -1   35.32    4.17
  -2   5  -2   59.90    3.76
  -2   5  -2   52.59    4.74
  -2   5  -2   51.19    4.67
   2  -5   2   65.34    7.76
   2  -5   2   69.13    7.29
   2  -5   2   49.59    6.75
  -2   5  -3  842.13   34.70
  -2   5  -3  860.08   35.19
  -2   5  -3  801.05   35.01
   2  -5   3  890.92   38.45
   2  -5   3  814.07   37.56
   2  -5   3  894.41   38.62
  -2   5  -4  771.63   33.03
   2  -5   4  770.60   35.44
  -2   5  -4  801.76   32.69
   2  -5   4  856.65   36.25
  -2   5  -4  764.07   32.88
  -2   5  -5  769.36   31.21
  -2   5  -5  719.39   31.43
  -2   5  -5  745.96   31.32
   2  -5   5  738.81   33.94
  -2   5  -6 1109.03   43.56
  -2   5  -6 1017.68   43.62
  -2   5  -6 1043.61   43.45
   2  -5   6 1006.93   46.17
  -2   5  -7  479.27   20.19
   2  -5   7  448.47   22.76
  -2   5  -7  448.65   19.84
  -2   5  -7  445.03   20.18
  -2   5  -8    5.96    3.01
  -2   5  -8    4.46    2.92
   2  -5   8    3.97    3.08
  -2   5  -8    3.51    3.61
  -2   5  -9  522.93   21.90
  -2   5  -9  472.10   21.74
  -2   5  -9  486.06   22.06
   2  -5   9  486.83   21.79
  -2   5  -9  495.37   21.85
  -2   5 -10  471.83   21.75
  -2   5 -10  504.59   21.77
  -2   5 -10  473.31   21.69
  -2   5 -10  467.04   21.91
   2  -5  10  484.69   28.46
   2  -5  10  506.69   21.76
  -2   5 -11  539.37   23.56
  -2   5 -11  537.44   23.51
  -2   5 -11  512.91   23.33
  -2   5 -11  525.58   23.66
   2  -5  11  499.40   30.04
   2  -5  11  510.45   23.41
  -2   5 -12  321.23   15.30
  -2   5 -12  318.57   15.21
  -2   5 -12  295.99   15.22
  -2   5 -12  315.11   15.49
   2  -5  12  300.56   15.28
  -2   5 -13  731.58   30.66
  -2   5 -13  709.42   30.52
  -2   5 -13  676.72   30.19
   2  -5  13  651.46   30.45
  -2   5 -13  688.04   30.62
  -2   5 -14  569.59   24.80
  -2   5 -14  541.54   24.37
  -2   5 -14  536.93   24.45
   2  -5  14  524.33   24.74
   2  -5  14  470.04   30.99
  -2   5 -15  158.81    9.93
  -2   5 -15  170.68   10.39
  -2   5 -15  174.04   10.25
   2  -5  15  167.20   10.42
   2  -5  15  158.10   15.82
  -2   5 -16    7.61    4.45
  -2   5 -16    7.27    5.39
  -2   5 -16    3.96    4.05
   2  -5  16   10.23    4.71
   2  -5  16   18.94    8.98
  -2   5 -17   49.58    6.45
  -2   5 -17   48.88    5.69
   2  -5  17   35.15    9.34
  -2   5 -18   97.91    7.09
  -2   5 -18  100.58    7.63
  -2   5 -18   80.62    7.29
   2  -5  18  103.04    7.62
  -2   5 -19  231.40   12.85
  -2   5 -19  242.66   12.40
  -2   5 -19  258.22   13.09
   2  -5  19  220.46   12.70
  -2   5 -20  314.19   14.25
  -2   5 -20  287.88   14.72
   2  -5  20  268.69   14.57
  -2   5 -21  159.31    8.24
   2  -5  21  139.06    8.70
  -2   5 -21  146.86    9.02
  -2   5 -22   63.30    4.44
  -2   5 -22   62.49    4.95
   2  -5  22   68.07    5.18
  -2   5 -22   62.90    5.54
   2  -4 -22  110.11    6.58
   2  -4 -22  149.82    7.14
  -2   4  21   68.58    5.03
   2  -4 -21   62.31    4.83
   2  -4 -21   75.01    5.48
   2  -4 -20    8.81    3.19
  -2   4  20   14.07    3.94
   2  -4 -20   10.45    4.14
   2  -4 -19   65.37    5.54
  -2   4  19   74.66    6.06
  -2   4  19   62.79    6.12
   2  -4 -18  305.92   15.14
  -2   4  18  302.73   15.31
  -2   4  18  312.39   15.85
  -2   4  17  217.95   13.85
  -2   4  17  227.44   19.01
  -2   4  17  253.95   13.31
  -2   4  16  334.09   23.53
  -2   4  16  339.59   16.27
  -2   4  16  351.85   16.63
  -2   4  16  337.01   16.88
  -2   4  15 1363.06   55.60
  -2   4  15 1329.68   55.11
  -2   4  15 1251.42   54.51
  -2   4  15 1333.37   63.37
   2  -4 -15 1265.08   62.89
  -2   4  14   16.96    5.07
  -2   4  14   23.04    5.36
  -2   4  14   24.71    7.80
   2  -4 -14   19.13    9.34
   2  -4 -13  466.73   28.12
  -2   4  13  430.29   20.97
  -2   4  13  456.54   20.96
  -2   4  13  455.59   20.70
  -2   4  13  451.00   27.23
  -2   4  13  448.71   20.68
   2  -4 -12   58.49   10.29
  -2   4  12   61.34    5.89
  -2   4  12   40.74    4.92
  -2   4  12   57.70    5.99
  -2   4  12   53.43    5.21
  -2   4  12   49.61    8.75
   2  -4 -11   -1.97    7.36
  -2   4  11    5.34    4.57
  -2   4  11   -0.77    8.81
  -2   4  11    3.01    3.05
  -2   4  11    4.40    4.26
  -2   4  11    2.56    3.54
  -2   4  11    4.57    5.29
   2  -4 -10  141.57   13.70
  -2   4  10  161.94    9.22
  -2   4  10  168.31    9.53
  -2   4  10  162.08    9.08
  -2   4  10  161.16    9.16
  -2   4  10  152.56    8.47
  -2   4  10  165.77    8.82
  -2   4  10  164.88   13.04
  -2   4   9  485.47   20.85
  -2   4   9  464.60   20.74
  -2   4   9  475.36   20.90
  -2   4   9  441.47   20.28
  -2   4   9  474.57   20.52
  -2   4   9  461.44   20.69
  -2   4   8  526.85   22.78
  -2   4   8  506.75   26.45
   2  -4  -8  545.61   27.60
  -2   4   8  506.59   22.37
  -2   4   8  519.38   22.40
  -2   4   8  523.32   22.67
  -2   4   8  523.08   22.81
  -2   4   7  683.21   28.73
   2  -4  -7  676.02   33.33
  -2   4   7  671.90   32.09
  -2   4   7  649.47   28.39
  -2   4   7  687.54   28.35
  -2   4   7  648.58   28.50
  -2   4   7  704.42   28.76
  -2   4   6  187.01   12.14
   2  -4  -6  185.31   13.72
   2  -4  -6  181.18   13.02
  -2   4   6  183.08    9.15
  -2   4   6  190.71    9.51
  -2   4   6  192.53    9.46
  -2   4   5  993.30   41.19
  -2   4   5 1013.68   44.08
   2  -4  -5  986.38   45.68
   2  -4  -5 1036.37   45.57
  -2   4   4 1062.64   43.58
   2  -4  -4 1089.67   48.08
  -2   4   4 1023.62   46.03
   2  -4  -4 1121.04   47.85
   2  -4  -3   24.98    5.20
   2  -4  -3   34.05    6.46
   2  -4  -2  908.01   38.67
   2  -4  -2  928.42   41.22
   2  -4  -2  906.52   40.84
   2  -4  -1 1090.74   45.53
   2  -4  -1 1130.08   48.39
   2  -4  -1 1105.34   48.59
   2  -4   0  937.00   38.83
   2  -4   0 1043.47   42.88
   2  -4   1  230.60   13.71
   2  -4   2 1091.28   44.95
  -2   4  -2 1008.24   42.04
  -2   4  -2 1030.38   44.07
   2  -4   2 1096.01   45.44
  -2   4  -3  424.05   17.74
   2  -4   3  446.07   20.41
   2  -4   3  409.84   19.71
  -2   4  -3  408.07   17.79
  -2   4  -3  412.48   20.25
   2  -4   3  424.58   20.68
  -2   4  -4    1.29    2.28
   2  -4   4    1.84    4.61
  -2   4  -4   -0.43    4.36
   2  -4   4    3.45    4.19
  -2   4  -4   -0.63    2.21
   2  -4   5 1071.27   46.63
  -2   4  -5 1104.74   44.77
  -2   4  -5 1067.47   44.82
   2  -4   5 1145.59   46.87
  -2   4  -5 1088.33   48.13
   2  -4   6 1928.72   80.32
  -2   4  -6 1957.15   78.33
  -2   4  -6 1932.08   78.39
  -2   4  -6 1839.37   81.95
  -2   4  -7 1400.10   58.65
  -2   4  -7 1487.08   58.72
   2  -4   7 1451.53   60.98
  -2   4  -7 1422.42   58.78
  -2   4  -7 1387.37   62.85
  -2   4  -8 1789.28   74.83
  -2   4  -8 1891.01   74.96
   2  -4   8 1829.18   77.38
  -2   4  -8 1769.36   74.98
   2  -4   8 1908.17   74.98
  -2   4  -9    5.86    3.56
  -2   4  -9    8.26    3.30
   2  -4   9   10.34    6.72
  -2   4  -9    8.70    5.80
   2  -4   9   19.78    3.34
  -2   4  -9    7.02    3.37
  -2   4 -10   -1.74    2.38
  -2   4 -10    0.23    3.69
  -2   4 -10   -1.84    3.53
  -2   4 -10    0.89    2.97
   2  -4  10    3.71    6.87
  -2   4 -10    3.51    3.26
   2  -4  10    4.70    3.42
   2  -4  11  275.12   19.49
  -2   4 -11  289.87   13.88
  -2   4 -11  264.62   13.38
  -2   4 -11  279.53   13.62
  -2   4 -11  283.46   13.69
   2  -4  11  253.61   17.15
  -2   4 -11  285.79   13.06
   2  -4  11  282.49   13.85
   2  -4  12  318.20   21.29
  -2   4 -12  311.58   15.46
  -2   4 -12  304.72   15.01
  -2   4 -12  334.04   15.35
  -2   4 -12  302.96   15.24
   2  -4  12  365.10   20.26
  -2   4 -12  309.85   14.63
   2  -4  12  327.26   15.53
  -2   4 -13  135.68    8.97
  -2   4 -13  140.45    8.53
  -2   4 -13  142.32    8.77
  -2   4 -13  150.74    8.81
   2  -4  13  146.74   12.84
  -2   4 -13  137.47    8.07
   2  -4  13  154.26    9.09
  -2   4 -14  539.75   24.15
  -2   4 -14  575.89   24.67
   2  -4  14  561.05   30.26
   2  -4  14  534.66   24.74
  -2   4 -14  505.67   23.76
  -2   4 -14  548.93   24.68
  -2   4 -15  125.34    7.66
  -2   4 -15  129.05    8.18
  -2   4 -15  130.19    9.12
   2  -4  15  103.55   12.02
   2  -4  15  130.31    8.68
   2  -4  15   95.67   12.74
  -2   4 -16    6.75    3.30
  -2   4 -16   10.47    4.24
  -2   4 -16    3.79    4.02
  -2   4 -16    6.19    5.03
   2  -4  16    7.96    6.44
   2  -4  16   10.45    5.04
   2  -4  16    1.22    6.96
  -2   4 -17   14.30    3.56
  -2   4 -17   14.88    4.34
  -2   4 -17   12.28    4.59
  -2   4 -17   18.86    5.59
   2  -4  17   10.57    7.37
   2  -4  17   11.84    7.70
   2  -4  17   15.47    5.04
   2  -4  18    1.17    6.72
  -2   4 -18   -3.11    5.14
  -2   4 -18    4.52    4.18
  -2   4 -19  106.95    7.33
   2  -4  19  110.62    8.24
  -2   4 -19  100.76    7.61
  -2   4 -19  109.30    8.32
  -2   4 -19  108.52    6.89
   2  -4  20    5.82    4.53
  -2   4 -20    7.67    3.96
  -2   4 -20    4.02    2.80
  -2   4 -20    3.75    3.59
   2  -4  21   12.33    4.23
  -2   4 -21   17.65    3.69
  -2   4 -21   17.36    4.72
  -2   4 -22   51.91    5.16
   2  -4  22   47.12    4.80
  -2   4 -23   42.40    3.62
   2  -4  23   31.70    3.98
  -2   3  22   19.14    3.12
   2  -3 -22   13.51    3.15
   2  -3 -21   28.39    4.60
  -2   3  21   21.16    4.01
   2  -3 -20   82.27    6.79
   2  -3 -20   73.54    6.06
  -2   3  20   70.79    6.16
   2  -3 -19   15.98    4.95
  -2   3  19   14.09    4.54
   2  -3 -19   18.33    4.02
  -2   3  19   14.62    4.59
  -2   3  18    1.36    7.55
  -2   3  18    3.86    4.48
  -2   3  17  168.11   10.06
  -2   3  17  171.85   16.32
  -2   3  17  150.38   10.15
  -2   3  16  255.99   14.34
  -2   3  16  274.89   14.24
   2  -3 -16  232.37   22.76
  -2   3  16  287.85   21.73
  -2   3  16  291.40   14.24
  -2   3  15  299.71   14.39
  -2   3  15  265.69   14.22
  -2   3  15  271.93   13.82
  -2   3  15  287.54   21.24
   2  -3 -15  266.84   20.52
   2  -3 -14   38.45    9.20
  -2   3  14   38.96    5.27
  -2   3  14   35.18    5.50
  -2   3  14   41.08    5.35
  -2   3  14   46.85    5.38
  -2   3  14   40.95    9.25
   2  -3 -13  263.68   18.62
  -2   3  13  255.13   13.00
  -2   3  13  242.18   12.80
  -2   3  13  239.19   12.45
  -2   3  13  250.09   12.66
  -2   3  13  252.83   18.20
   2  -3 -12  683.35   35.14
  -2   3  12  661.38   28.95
  -2   3  12  661.90   29.49
  -2   3  12  661.73   29.30
  -2   3  12  695.16   35.60
  -2   3  12  702.67   29.26
   2  -3 -11  242.74   17.94
  -2   3  11  268.47   13.40
  -2   3  11  264.09   15.16
  -2   3  11  284.14   13.19
  -2   3  11  280.34   13.20
  -2   3  11  263.50   13.33
  -2   3  11  285.28   18.32
  -2   3  10   61.82    8.64
   2  -3 -10   78.42    9.07
  -2   3  10   77.75    5.46
  -2   3  10   75.57    6.17
  -2   3  10   65.38    5.79
  -2   3  10   80.57    5.75
   2  -3  -9    5.78    5.84
  -2   3   9    6.28    3.31
  -2   3   9    4.13    3.07
  -2   3   9    8.42    3.65
  -2   3   9    4.49    3.22
  -2   3   8  450.66   19.47
  -2   3   8  473.22   19.82
  -2   3   8  477.48   23.72
   2  -3  -8  452.46   23.65
  -2   3   8  437.29   19.76
  -2   3   8  460.62   19.59
  -2   3   8  424.68   19.74
  -2   3   7   12.50    5.25
   2  -3  -7   11.48    6.05
  -2   3   7   12.17    2.92
   2  -3  -6   12.68    5.07
  -2   3   6   10.52    4.90
   2  -3  -6   10.76    6.55
  -2   3   6   10.88    2.84
   2  -3  -5    5.06    5.89
   2  -3  -5    7.53    4.61
  -2   3   5    1.26    4.64
  -2   3   5    7.88    2.55
  -2   3   4   29.08    5.16
   2  -3  -4   26.63    6.24
   2  -3  -4   37.77    5.83
  -2   3   4   26.39    2.99
   2  -3  -3   23.16    4.95
  -2   3   3   21.13    4.76
   2  -3  -3   31.23    5.84
   2  -3  -2  162.55   10.21
  -2   3   1    9.90    2.29
   2  -3  -1   15.18    3.38
   2  -3   0    3.68    2.86
  -2   3   0    4.04    2.99
   2  -3   0    2.96    5.53
  -2   3  -1 1416.77   57.46
   2  -3   1 1380.00   58.60
   2  -3   1 1371.89   56.54
   2  -3   2 2848.72  115.21
  -2   3  -2 2960.84  114.89
   2  -3   2 2866.97  113.99
   2  -3   2 2846.17  114.59
   2  -3   2 2692.98  113.34
   2  -3   3 4507.50  182.69
  -2   3  -3 4619.13  184.04
   2  -3   3 4466.41  183.62
   2  -3   3 4531.97  183.18
  -2   3  -3 4594.48  181.75
   2  -3   3 4496.30  182.34
   2  -3   4  418.18   19.30
  -2   3  -4  415.31   20.35
   2  -3   4  398.47   18.67
  -2   3  -4  423.31   17.71
   2  -3   5   46.98    4.94
  -2   3  -5   46.36    6.48
   2  -3   5   56.11    5.31
  -2   3  -5   51.52    3.97
  -2   3  -6  232.32   14.27
   2  -3   6  236.74   12.30
  -2   3  -6  229.64   10.79
  -2   3  -7  150.48   11.40
   2  -3   7  141.49    9.15
   2  -3   7  142.97   11.62
  -2   3  -7  142.63    7.50
   2  -3   8   16.26    4.78
   2  -3   8   18.38    6.59
  -2   3  -8   11.03    2.97
   2  -3   9 1207.94   55.03
   2  -3   9 1345.07   58.33
  -2   3  -9 1258.76   52.83
   2  -3   9 1321.59   52.89
  -2   3 -10  971.13   40.50
   2  -3  10  945.17   43.15
   2  -3  10 1001.50   46.31
  -2   3 -10  901.02   45.69
  -2   3 -10  948.07   40.11
   2  -3  10  998.02   40.60
  -2   3 -11  712.34   30.31
  -2   3 -11  682.25   30.13
  -2   3 -11  714.53   30.13
   2  -3  11  720.79   36.16
  -2   3 -11  622.26   35.46
   2  -3  11  725.16   30.42
  -2   3 -11  691.28   29.80
  -2   3 -12 1256.92   51.44
  -2   3 -12 1209.47   51.77
  -2   3 -12 1205.71   51.74
  -2   3 -12 1265.72   51.73
  -2   3 -12 1271.94   51.51
  -2   3 -12 1218.26   58.70
   2  -3  12 1234.43   51.97
   2  -3  12 1165.80   57.59
   2  -3  13  139.55   13.23
  -2   3 -13  141.11    8.21
  -2   3 -13  119.06    8.33
   2  -3  13  145.16   12.54
   2  -3  13  116.85    8.34
  -2   3 -13  141.53    7.85
  -2   3 -14  102.91    7.35
   2  -3  14  121.51   12.08
  -2   3 -14   97.10    7.80
  -2   3 -14  103.32    7.02
   2  -3  14  125.99    8.20
   2  -3  15    6.89    6.72
  -2   3 -15    4.49    4.91
   2  -3  15    4.49    6.44
  -2   3 -15   14.97    3.51
   2  -3  15    2.42    4.58
  -2   3 -16   64.47    6.12
  -2   3 -16   79.58    6.81
   2  -3  16   82.58   11.18
  -2   3 -16   64.24    5.75
   2  -3  16   64.47    6.59
  -2   3 -17  237.21   11.86
  -2   3 -17  215.95   11.68
  -2   3 -17  241.17   12.34
  -2   3 -17  200.78   12.53
   2  -3  17  227.50   18.16
   2  -3  17  199.08   17.14
   2  -3  17  204.87   12.52
   2  -3  18  258.30   19.53
  -2   3 -18  243.19   13.52
  -2   3 -18  246.11   13.20
  -2   3 -19  622.69   27.54
   2  -3  19  625.54   28.57
  -2   3 -19  621.05   28.17
  -2   3 -19  636.04   28.36
  -2   3 -19  635.66   27.88
   2  -3  20  182.74   11.05
  -2   3 -20  192.07   10.77
  -2   3 -20  206.38   10.37
  -2   3 -20  184.84   10.04
  -2   3 -21  112.28    7.38
  -2   3 -21  121.94    7.18
  -2   3 -21  118.95    7.91
   2  -3  21  114.53    8.06
   2  -3  22   -0.26    3.73
  -2   3 -22    5.85    3.06
  -2   3 -22    6.48    2.63
  -2   3 -23  258.85   11.75
   2  -3  23  248.50   12.31
   2  -2 -23   55.62    4.57
   2  -2 -23   65.51    4.85
   2  -2 -22   13.19    3.44
   2  -2 -22   24.98    4.17
  -2   2  22   18.33    3.57
   2  -2 -21    1.11    3.43
   2  -2 -21    0.27    4.16
  -2   2  21    4.36    3.75
   2  -2 -20    0.90    4.35
  -2   2  20    2.13    4.02
  -2   2  20    4.03    4.24
   2  -2 -20    3.35    3.50
  -2   2  19  196.49   18.26
  -2   2  19  179.66   11.38
   2  -2 -19  199.61   11.29
  -2   2  18  422.40   19.89
  -2   2  18  420.82   20.55
  -2   2  18  404.79   27.82
  -2   2  17  161.21   10.75
  -2   2  17  156.96   16.89
  -2   2  17  173.53   10.26
  -2   2  17  178.44   10.21
   2  -2 -16   19.03   17.80
  -2   2  16   37.92    5.53
  -2   2  16   46.64   10.72
  -2   2  16   40.26    5.55
  -2   2  15  177.41    9.54
  -2   2  15  181.96   10.19
   2  -2 -15  181.52   15.93
  -2   2  15  167.16   10.26
  -2   2  15  150.03   15.05
  -2   2  15  162.95    9.92
  -2   2  14    3.41    3.98
  -2   2  14   -0.79    3.98
   2  -2 -14    5.61    7.27
  -2   2  14    3.76    4.35
  -2   2  14   -3.43    7.09
  -2   2  14    2.37    3.15
  -2   2  14    0.63    3.55
   2  -2 -13  130.38   12.82
  -2   2  13  174.05    9.48
  -2   2  13  165.23   14.45
  -2   2  13  157.55    8.79
  -2   2  13  153.21    8.50
  -2   2  13  165.31    9.19
  -2   2  12  112.19    7.25
  -2   2  12  101.08    6.33
  -2   2  12  110.78    6.84
  -2   2  12  105.22   11.27
   2  -2 -12   90.89   10.19
  -2   2  11   85.89    5.89
  -2   2  11   83.97    6.12
   2  -2 -11   82.68    8.62
  -2   2  11   87.59    9.91
  -2   2  10  543.59   23.92
  -2   2  10  551.02   23.63
  -2   2  10  540.97   23.89
   2  -2 -10  564.38   27.25
  -2   2  10  550.19   23.52
  -2   2   9 1599.29   62.80
  -2   2   9 1561.30   62.69
  -2   2   9 1551.55   67.33
   2  -2  -9 1538.17   66.25
  -2   2   9 1546.88   62.53
  -2   2   9 1419.83   62.85
  -2   2   8  859.69   36.51
   2  -2  -8  888.39   39.76
  -2   2   8  924.31   40.57
  -2   2   7  214.59   10.48
  -2   2   7  247.81   13.90
   2  -2  -7  229.13   12.89
   2  -2  -7  214.04   13.63
  -2   2   6  137.89   10.33
   2  -2  -6  154.78   10.78
   2  -2  -6  153.65    9.97
  -2   2   6  150.45    7.54
   2  -2  -5  100.09    7.56
  -2   2   5  105.82    8.14
  -2   2   5   93.82    5.41
   2  -2  -4   66.41    6.51
  -2   2   4   89.94    7.21
  -2   2   3 1410.46   59.26
  -2   2   2 2516.41  102.96
  -2   2   1 2127.89   85.70
   2  -2  -1 2104.13   86.37
  -2   2   0 7186.88  283.44
   2  -2   0 6958.28  283.56
  -2   2  -1 5838.24  229.22
   2  -2   1 5591.47  228.92
  -2   2  -2 2121.19   85.28
   2  -2   2 2100.41   84.12
   2  -2   2 2014.82   84.66
  -2   2  -3   12.74    4.75
   2  -2   3    5.53    4.06
   2  -2   3    7.48    4.02
   2  -2   4  525.37   24.26
  -2   2  -4  551.15   22.53
   2  -2   4  523.06   23.33
  -2   2  -4  555.15   25.26
  -2   2  -5 2258.34   90.99
   2  -2   5 2270.93   91.82
   2  -2   5 2333.69   94.51
   2  -2   5 2230.57   91.26
  -2   2  -5 2262.94   93.91
  -2   2  -6 1429.35   59.47
   2  -2   6 1548.52   63.57
   2  -2   6 1475.44   60.72
  -2   2  -6 1504.09   62.94
  -2   2  -7  823.83   35.05
  -2   2  -7  876.68   38.99
   2  -2   7  853.98   36.76
   2  -2   7  900.07   39.45
  -2   2  -8  989.51   40.21
   2  -2   8  965.47   39.71
  -2   2  -8  953.57   44.38
   2  -2   8  997.15   44.82
   2  -2   8  953.41   42.20
   2  -2   9  225.12   10.27
   2  -2   9  227.71   11.19
  -2   2  -9  230.60   10.88
   2  -2   9  241.40   15.90
   2  -2   9  215.28   13.21
  -2   2  -9  225.65   10.70
  -2   2 -10    7.75    6.18
  -2   2 -10   13.08    3.37
   2  -2  10   19.35    5.53
   2  -2  10   20.84    3.89
   2  -2  10   21.03    2.70
   2  -2  10   20.20    6.82
  -2   2 -10   16.60    3.09
  -2   2 -11  107.48    6.62
   2  -2  11  108.86    6.08
  -2   2 -11  100.74    6.41
   2  -2  11  115.82    7.09
   2  -2  11  110.37   11.15
   2  -2  11  104.13    9.72
  -2   2 -11   92.30   10.92
  -2   2 -12  970.69   39.78
  -2   2 -12  903.85   39.77
   2  -2  12  945.07   39.34
  -2   2 -12  912.67   39.86
   2  -2  12 1010.06   40.30
   2  -2  12  917.25   43.59
   2  -2  12  964.02   45.95
  -2   2 -12  883.20   45.82
  -2   2 -13  617.86   27.03
  -2   2 -13  565.03   26.97
   2  -2  13  635.17   26.64
  -2   2 -13  618.70   27.33
   2  -2  13  672.96   27.76
   2  -2  13  609.20   33.09
  -2   2 -13  577.36   33.38
   2  -2  13  615.56   33.11
   2  -2  14   74.71   10.48
  -2   2 -14   64.01    5.74
   2  -2  14   63.79    5.11
  -2   2 -14   81.68    6.57
   2  -2  14   81.35    6.78
   2  -2  14   73.67   10.53
  -2   2 -14   62.32    5.57
  -2   2 -15  181.05   10.01
   2  -2  15  184.93    9.67
   2  -2  15  172.63   10.62
  -2   2 -15  161.72   10.25
  -2   2 -15  188.71   10.06
   2  -2  15  159.85   15.50
   2  -2  16   27.20    8.68
  -2   2 -16   35.79    5.74
   2  -2  16   37.77    5.89
   2  -2  16   39.07    8.82
  -2   2 -16   43.91    5.05
  -2   2 -17   12.49    3.97
   2  -2  17    6.03    3.25
  -2   2 -17    4.48    3.89
  -2   2 -17    4.34    4.98
   2  -2  17    7.58    4.80
   2  -2  17   -2.20    7.03
   2  -2  17    3.87    6.89
  -2   2 -18   -1.33    5.07
  -2   2 -18   -0.32    3.65
   2  -2  18    0.29    3.27
   2  -2  18    0.76    4.83
  -2   2 -18    2.97    3.53
   2  -2  18   10.49    7.51
   2  -2  19  231.89   18.36
  -2   2 -19  208.28   11.45
  -2   2 -19  206.15   11.45
  -2   2 -19  205.67   11.95
   2  -2  19  224.33   12.51
  -2   2 -20   61.37    5.63
  -2   2 -20   67.88    5.82
   2  -2  20   75.68    6.95
  -2   2 -21   -0.24    3.25
  -2   2 -21   -0.53    3.27
  -2   2 -21   -0.25    4.25
   2  -2  21    9.56    4.40
   2  -2  22   22.60    4.35
  -2   2 -22   23.98    3.28
  -2   2 -22   17.49    3.09
   2  -2  23   26.53    3.97
  -2   2 -23   36.63    3.48
   2  -1 -24   11.24    2.80
   2  -1 -23    2.92    3.36
   2  -1 -23   -0.67    2.91
  -2   1  22   51.97    4.72
   2  -1 -22   48.48    5.14
   2  -1 -22   48.57    4.98
  -2   1  21  134.99    8.16
   2  -1 -21  124.21    8.23
   2  -1 -21  135.44    8.63
  -2   1  20   12.98    4.44
   2  -1 -20   19.80    5.08
  -2   1  20   17.27    4.84
  -2   1  20   19.17    4.18
   2  -1 -19   48.18    6.06
  -2   1  19   40.16    5.83
  -2   1  19   39.83   10.56
  -2   1  18  435.34   20.83
  -2   1  18  463.42   21.10
  -2   1  18  443.83   21.05
  -2   1  18  475.18   21.91
  -2   1  18  418.73   29.12
  -2   1  17  459.11   21.33
  -2   1  17  449.91   21.40
  -2   1  17  457.22   21.49
  -2   1  17  469.50   29.93
  -2   1  17  489.25   22.28
  -2   1  16  365.05   17.70
  -2   1  16  389.46   18.01
  -2   1  16  366.76   25.21
  -2   1  15    1.64    3.72
  -2   1  15    3.49    4.08
   2  -1 -15   -3.48    9.51
  -2   1  15    1.85    3.60
   2  -1 -15   -0.43    3.47
  -2   1  15    1.22    8.16
  -2   1  14  163.82    9.79
  -2   1  14  159.60    9.44
   2  -1 -14  151.72   13.23
  -2   1  14  181.44    9.39
  -2   1  14  175.86   15.15
   2  -1 -14  168.69    8.93
  -2   1  13  188.12   16.26
   2  -1 -13  212.93   14.93
  -2   1  13  223.54   10.71
  -2   1  13  199.87   11.01
  -2   1  13  203.84   16.11
  -2   1  13  207.92   10.75
  -2   1  12  178.35    9.48
  -2   1  12  176.59    9.77
  -2   1  12  188.42    9.38
  -2   1  12  184.15   14.65
  -2   1  12  182.68   14.69
  -2   1  11   19.66    3.63
  -2   1  11   21.70    3.50
   2  -1 -11   17.48    5.90
  -2   1  11   10.68    6.86
  -2   1  11   18.60    3.61
  -2   1  11   23.97    7.02
   2  -1 -11   19.96    5.42
  -2   1  10  120.58    6.77
  -2   1  10  117.26    8.07
  -2   1  10  121.94    7.06
   2  -1 -10  128.58    9.73
  -2   1  10  143.57   11.48
  -2   1  10  120.44    6.92
  -2   1   9  206.03   14.42
  -2   1   9  217.14   10.72
  -2   1   8  300.22   17.40
  -2   1   8  307.52   17.41
  -2   1   8  303.41   13.74
   2  -1  -7  628.22   27.68
  -2   1   7  638.78   29.53
  -2   1   7  644.58   29.24
  -2   1   7  605.97   26.04
  -2   1   6  179.81   11.65
   2  -1  -6  192.38   10.37
  -2   1   6  200.76   12.01
  -2   1   6  182.74    8.87
  -2   1   5  157.72   10.38
   2  -1  -5  159.13    9.08
  -2   1   5  156.09   10.13
  -2   1   4  494.66   22.87
  -2   1   4  485.05   22.23
  -2   1   3  128.12    9.04
  -2   1   3  148.86    8.40
  -2   1   2  383.10   18.63
   2  -1  -2  398.91   18.34
   2  -1  -1  341.37   16.25
   2  -1   0 1401.74   58.02
   2  -1   1    1.15    4.59
   2  -1   2    4.00    4.90
  -2   1  -2    0.26    4.17
   2  -1   2   -2.65    4.86
  -2   1  -3   43.28    5.96
   2  -1   3   39.23    5.96
  -2   1  -4  797.59   35.07
   2  -1   4  788.91   35.27
   2  -1   4  796.83   34.91
   2  -1   5   17.89    5.36
  -2   1  -5   24.27    6.13
   2  -1   5   23.17    5.88
  -2   1  -5   22.01    2.60
   2  -1   5   16.42    4.03
  -2   1  -6  226.28   10.44
  -2   1  -6  208.62   13.44
   2  -1   6  237.89   10.22
   2  -1   6  243.47   13.99
   2  -1   6  208.75   11.74
   2  -1   7   23.50    4.87
  -2   1  -7   21.72    6.44
   2  -1   7   29.85    3.05
  -2   1  -7   24.52    2.99
   2  -1   7   25.74    6.51
  -2   1  -8  750.32   34.74
  -2   1  -8  738.26   30.50
   2  -1   8  736.06   34.99
   2  -1   8  700.97   32.75
   2  -1   8  727.42   30.29
  -2   1  -9  276.87   12.44
   2  -1   9  276.03   16.75
  -2   1  -9  273.22   12.51
   2  -1   9  265.12   12.88
   2  -1   9  263.46   12.20
  -2   1 -10  260.89   12.09
   2  -1  10  250.89   11.81
   2  -1  10  261.63   12.56
   2  -1  10  244.45   16.75
  -2   1 -10  257.83   12.21
  -2   1 -11  361.42   17.11
  -2   1 -11  388.22   17.43
  -2   1 -11  375.24   22.56
   2  -1  11  384.64   22.40
   2  -1  11  387.47   17.69
   2  -1  11  390.57   16.89
  -2   1 -12   93.34    6.11
  -2   1 -12   88.23    5.97
   2  -1  12   93.05    5.82
  -2   1 -12   85.56    6.29
  -2   1 -12   90.86   10.85
   2  -1  12   79.86    9.92
   2  -1  12   91.93    6.51
   2  -1  12   78.68    5.41
  -2   1 -13  109.32    6.96
  -2   1 -13  100.67    6.68
   2  -1  13  113.36    6.67
  -2   1 -13  103.87   11.50
   2  -1  13   93.84    6.07
   2  -1  13   97.42    7.37
   2  -1  13   89.92   10.99
  -2   1 -13  102.53    7.32
  -2   1 -14   21.44    4.06
  -2   1 -14   17.98    3.83
   2  -1  14   23.96    3.70
  -2   1 -14   24.53    4.93
   2  -1  14   17.49    7.43
  -2   1 -14   16.43    7.78
   2  -1  14   21.40    7.55
   2  -1  14   24.33    4.71
  -2   1 -15  277.03   13.96
   2  -1  15  286.60   13.82
   2  -1  15  268.82   20.03
  -2   1 -15  267.72   14.18
  -2   1 -15  287.28   14.20
   2  -1  15  286.80   14.86
   2  -1  16  488.70   23.89
   2  -1  16  589.85   31.66
  -2   1 -16  477.04   23.38
   2  -1  16  485.28   28.92
  -2   1 -16  553.32   23.60
  -2   1 -17  146.31    8.85
   2  -1  17  146.45    8.89
   2  -1  17  143.47    9.79
  -2   1 -17  142.09    9.03
  -2   1 -17  137.71    9.35
   2  -1  18  246.97   13.06
  -2   1 -18  265.11   13.09
   2  -1  18  256.90   14.01
   2  -1  18  284.03   20.92
  -2   1 -18  245.86   13.34
  -2   1 -18  242.98   13.36
   2  -1  19  277.59   13.73
  -2   1 -19  265.15   13.52
   2  -1  19  254.89   14.38
   2  -1  19  262.68   20.62
  -2   1 -19  290.74   14.07
  -2   1 -19  255.54   13.79
   2  -1  20  141.58    8.47
  -2   1 -20  156.38    8.93
   2  -1  20  133.38    9.23
  -2   1 -20  135.75    8.33
   2  -1  21   -1.45    3.09
   2  -1  21   -0.30    4.19
  -2   1 -21    0.54    3.34
   2  -1  22  213.96   11.20
  -2   1 -22  212.89   10.82
   2  -1  23  303.11   14.00
  -2   1 -23  295.45   13.70
   2   0 -24   17.61    3.16
   2   0 -23    9.71    3.21
   2   0 -23    1.64    3.37
   2   0 -22    3.77    4.05
   2   0 -22    4.13    3.26
  -2   0  22    2.73    3.44
  -2   0  22    4.86    3.48
   2   0 -21   47.66    5.63
  -2   0  21   47.62    5.17
   2   0 -21   41.09    5.09
  -2   0  21   43.03    5.00
  -2   0  20  105.70    7.72
  -2   0  20  116.36   14.16
   2   0 -20  120.92    8.12
  -2   0  20   95.66    7.43
   2   0 -19  548.04   24.13
  -2   0  19  517.76   25.01
   2   0 -19  541.15   24.64
  -2   0  19  540.98   24.35
  -2   0  19  538.81   24.42
  -2   0  19  575.42   34.00
  -2   0  19  519.73   24.50
   2   0 -18  225.37   11.95
  -2   0  18  208.56   12.50
  -2   0  18  230.98   12.24
  -2   0  18  247.34   12.49
  -2   0  17  181.24   10.80
  -2   0  17  166.92   17.29
   2   0 -17  199.07   11.15
  -2   0  17  193.61   10.68
   2   0 -17  195.63   10.54
   2   0 -16  523.34   22.68
  -2   0  16  489.26   23.31
   2   0 -16  504.26   23.08
  -2   0  16  476.39   30.37
  -2   0  16  505.23   22.83
  -2   0  16  497.40   30.32
  -2   0  16  498.10   22.95
  -2   0  15   51.25    5.33
  -2   0  15   51.36    5.38
  -2   0  15   47.76   10.50
  -2   0  15   56.88   10.20
   2   0 -15   45.98    5.06
  -2   0  15   49.23    5.27
  -2   0  14  118.34    7.62
  -2   0  14  126.08    7.51
  -2   0  14  139.17   13.52
  -2   0  14  108.65    7.33
   2   0 -14  113.93    7.28
  -2   0  13  236.97   11.63
  -2   0  13  206.32   16.63
  -2   0  13  255.76   17.61
  -2   0  13  231.21   11.90
   2   0 -13  209.74   14.50
  -2   0  13  238.14   11.61
  -2   0  12   43.95    4.38
  -2   0  12   42.85    4.34
  -2   0  12   42.85    4.43
  -2   0  12   38.26    8.23
   2   0 -12   39.87    6.58
  -2   0  12   41.47    8.50
  -2   0  12   30.55    4.24
   2   0 -11  501.24   24.70
  -2   0  11  515.86   22.21
  -2   0  11  518.56   21.76
   2   0 -11  444.27   21.30
  -2   0  11  501.27   26.66
  -2   0  11  532.21   21.91
  -2   0  11  548.72   21.96
   2   0 -10  918.53   40.11
  -2   0  10 1014.82   40.45
  -2   0  10 1041.44   40.88
  -2   0  10 1046.53   45.30
  -2   0  10  938.62   45.19
  -2   0   9  120.37    6.67
  -2   0   9  113.93   10.11
  -2   0   9  103.43   10.09
  -2   0   8   12.84    3.11
  -2   0   8    6.38    5.88
  -2   0   8    5.77    5.70
  -2   0   7  253.79   11.52
  -2   0   7  271.88   14.81
  -2   0   7  239.95   14.80
  -2   0   6 1372.29   56.74
  -2   0   6 1520.42   59.48
  -2   0   6 1376.38   59.50
  -2   0   5   -0.31    5.03
  -2   0   5    1.78    5.19
  -2   0   4 1263.02   51.84
  -2   0   4 1208.63   52.33
   2   0  -3 4941.08  199.30
  -2   0   3 5084.66  198.55
  -2   0   3 4727.80  199.27
   2   0  -2  171.09    9.77
  -2   0   2  154.47    9.94
   2   0  -1 1138.97   47.80
   2   0   0 1390.52   57.81
   2   0   1  186.27   10.89
   2   0   2 3811.86  154.51
   2   0   3  646.02   29.13
   2   0   4  822.51   37.50
  -2   0  -4  824.73   37.27
   2   0   4  910.37   37.67
  -2   0  -5 3511.49  144.62
   2   0   5 3577.28  145.01
   2   0   5 3529.23  141.94
   2   0   5 3591.32  145.06
   2   0   6 3002.50  118.84
  -2   0  -6 3007.30  121.94
   2   0   6 2818.53  118.75
   2   0   6 3025.18  118.82
   2   0   6 3066.44  122.46
  -2   0  -7 1509.35   66.76
   2   0   7 1496.61   63.23
   2   0   7 1622.14   63.27
   2   0   7 1603.15   67.37
  -2   0  -8  212.68   13.60
   2   0   8  216.57   10.00
   2   0   8  226.63   14.17
  -2   0  -8  199.69    9.86
   2   0   9  535.46   23.61
   2   0   9  600.81   24.19
   2   0   9  565.82   28.17
  -2   0  -9  548.86   23.77
  -2   0  -9  539.86   23.49
   2   0  10  366.45   16.47
   2   0  10  390.18   17.07
  -2   0 -10  380.61   16.47
   2   0  10  373.85   21.43
  -2   0 -10  341.77   16.61
   2   0  11 2306.11   88.73
   2   0  11 2173.35   88.02
  -2   0 -11 2135.34   93.56
  -2   0 -11 2123.34   87.95
   2   0  11 2180.56   93.56
  -2   0 -11 2093.60   88.26
  -2   0 -12 1423.10   58.75
  -2   0 -12 1371.46   58.27
  -2   0 -12 1414.56   58.53
  -2   0 -12 1395.45   64.40
   2   0  12 1396.34   64.20
   2   0  12 1464.17   59.10
   2   0  12 1427.04   58.32
  -2   0 -13  817.82   35.51
  -2   0 -13  789.07   34.98
   2   0  13  851.28   35.26
  -2   0 -13  800.88   41.30
   2   0  13  829.28   35.01
   2   0  13  873.11   35.99
   2   0  13  814.68   41.13
  -2   0 -13  816.10   35.23
  -2   0 -14    2.40    3.45
   2   0  14    8.75    3.43
  -2   0 -14    3.95    2.90
  -2   0 -14    6.94    4.26
   2   0  14   -3.36    7.26
  -2   0 -14   -4.22    7.07
   2   0  14    3.09    2.97
   2   0  14   -1.01    6.70
   2   0  14    6.28    4.61
   2   0  15   13.47    5.21
   2   0  15   13.29    7.50
  -2   0 -15   13.30    3.47
  -2   0 -15    5.95    4.16
   2   0  15    7.32    6.67
   2   0  15    5.80    3.20
  -2   0 -15    1.61    3.68
  -2   0 -16   -0.59    4.28
  -2   0 -16    0.28    3.32
   2   0  16    3.79    3.39
   2   0  16    1.29    7.82
  -2   0 -16   -0.68    3.87
   2   0  16    7.46    4.39
  -2   0 -17    0.30    4.31
  -2   0 -17    7.07    3.49
   2   0  17    1.63    3.60
   2   0  17    7.99    7.94
  -2   0 -17    6.26    3.79
   2   0  17   -0.38    4.62
  -2   0 -18  218.24   11.73
   2   0  18  222.47   11.94
  -2   0 -18  203.71   11.29
   2   0  19   22.87    4.34
   2   0  19   22.08    5.12
  -2   0 -19   20.24    4.35
   2   0  20    5.25    3.59
   2   0  20    7.64    4.62
  -2   0 -20    3.66    3.53
   2   0  21   13.24    3.52
  -2   0 -21   15.03    3.62
   2   0  21   18.03    4.36
  -2   0 -22   -2.91    2.92
   2   0  22   -3.37    3.69
   2   1 -24   15.90    3.04
  -2  -1  23   84.10    6.36
   2   1 -23   92.23    6.36
   2   1 -23   92.09    6.03
  -2  -1  22  297.14   14.93
  -2  -1  22  310.13   14.46
   2   1 -22  311.55   14.90
   2   1 -22  293.12   14.86
   2   1 -22  313.99   14.72
   2   1 -21  176.57   10.21
  -2  -1  21  173.70    9.84
  -2  -1  21  167.87   10.19
   2   1 -21  180.17   10.19
   2   1 -20   69.41    6.63
   2   1 -20   67.64    6.33
  -2  -1  20   72.36   12.39
  -2  -1  19    9.16    4.16
  -2  -1  19    1.48    8.20
  -2  -1  19    6.50    4.43
   2   1 -19    8.92    4.84
  -2  -1  19    9.30    4.21
   2   1 -19   11.33    4.66
   2   1 -18   19.90    4.70
  -2  -1  18   12.31    4.24
  -2  -1  18   10.07    8.52
  -2  -1  18   12.83    4.66
  -2  -1  18   22.28    9.85
  -2  -1  18   10.37    4.36
  -2  -1  17    7.22    4.01
  -2  -1  17   10.97    8.74
  -2  -1  17    6.16    4.44
   2   1 -17    0.61    4.57
  -2  -1  17   16.33    9.60
   2   1 -17    4.45    4.39
   2   1 -16  947.55   39.26
  -2  -1  16  943.10   39.73
  -2  -1  16  972.63   48.07
  -2  -1  16  893.47   39.48
   2   1 -16  924.39   39.39
  -2  -1  16  874.94   38.99
  -2  -1  16  900.96   46.92
  -2  -1  15  614.61   27.71
  -2  -1  15  633.86   34.90
  -2  -1  15  604.73   27.58
   2   1 -15  620.38   27.55
  -2  -1  15  626.21   27.31
   2   1 -15  653.79   27.50
   2   1 -14 1083.73   44.68
  -2  -1  14 1054.71   44.95
  -2  -1  14 1081.10   51.97
  -2  -1  14 1099.47   44.97
   2   1 -14 1082.01   44.81
  -2  -1  14 1023.96   44.49
  -2  -1  14  982.63   50.77
   2   1 -13  645.57   26.89
  -2  -1  13  630.48   32.78
  -2  -1  13  590.59   32.62
  -2  -1  13  614.85   27.03
   2   1 -13  631.06   27.03
  -2  -1  13  607.04   26.72
  -2  -1  13  611.26   27.04
  -2  -1  12   48.25    4.34
  -2  -1  12   57.50    8.69
   2   1 -12   50.22    5.08
   2   1 -12   45.88    4.16
  -2  -1  12   58.88    5.05
  -2  -1  12   64.98    9.43
  -2  -1  12   52.19    4.87
  -2  -1  11   97.60    5.75
  -2  -1  11   91.75    6.02
   2   1 -11   94.58    6.30
   2   1 -11   89.45    5.57
   2   1 -11   83.38    7.23
  -2  -1  11   98.88   10.61
  -2  -1  11   99.05    6.01
  -2  -1  10  308.60   14.01
   2   1 -10  319.98   14.07
   2   1 -10  274.79   13.55
  -2  -1  10  316.53   18.19
  -2  -1  10  330.09   18.42
   2   1 -10  326.00   15.57
   2   1  -9   38.07    4.28
   2   1  -9   38.44    3.60
  -2  -1   9   49.33    7.42
  -2  -1   9   56.22    7.88
  -2  -1   9   45.15    3.96
   2   1  -8  283.73   12.94
  -2  -1   8  286.09   12.92
  -2  -1   8  287.44   16.36
  -2  -1   8  292.26   16.45
  -2  -1   7  714.65   29.85
  -2  -1   7  704.82   32.98
  -2  -1   7  747.60   32.95
  -2  -1   6  751.35   34.87
  -2  -1   6  809.42   34.91
  -2  -1   5  323.02   16.70
  -2  -1   5  334.73   16.69
   2   1  -4  149.90   10.24
  -2  -1   4  145.70    9.75
  -2  -1   4  171.35   10.00
   2   1  -3  232.75   12.92
  -2  -1   3  255.86   12.38
   2   1  -2  668.84   30.89
  -2  -1   2  732.26   30.29
   2   1  -1 1982.78   82.47
  -2  -1   1 2020.02   81.67
   2   1   0   75.01    7.26
  -2  -1  -1   14.78    3.31
   2   1   1   17.87    5.58
   2   1   1   17.62    4.70
  -2  -1  -2    2.94    3.13
   2   1   2    7.08    5.84
   2   1   3  460.44   22.06
   2   1   3  481.08   22.78
   2   1   4   20.28    6.80
   2   1   4   18.80    5.46
   2   1   4   14.45    2.99
   2   1   5  176.83    8.35
   2   1   5  185.28   12.26
   2   1   5  179.56    8.50
   2   1   5  180.12   11.63
   2   1   5  156.31    9.42
  -2  -1  -5  171.51   11.15
   2   1   6    0.51    3.48
   2   1   6    2.34    3.70
  -2  -1  -6   -1.80    5.01
   2   1   6    1.54    2.78
   2   1   6    4.09    5.38
   2   1   7  155.01    7.80
   2   1   7  145.69    8.11
   2   1   7  159.95   11.53
  -2  -1  -7  158.09   10.90
   2   1   7  153.16    8.67
  -2  -1  -8   46.12    6.83
   2   1   8   52.09    4.94
  -2  -1  -8   56.94    3.93
   2   1   8   57.38    7.59
  -2  -1  -8   56.59    4.33
   2   1   8   63.78    4.77
   2   1   8   50.61    4.30
  -2  -1  -9   31.78    3.21
   2   1   9   27.46    4.38
   2   1   9   24.35    6.96
   2   1   9   29.08    3.76
  -2  -1  -9   24.95    3.31
   2   1   9   27.35    4.00
  -2  -1 -10   94.25    5.34
   2   1  10   82.28    5.69
   2   1  10   90.90    6.33
   2   1  10   84.82    9.70
  -2  -1 -10   75.65    5.59
  -2  -1 -11  100.98   10.21
  -2  -1 -11   90.67    5.35
   2   1  11   81.67    6.23
   2   1  11   72.11    5.78
   2   1  11   83.39    9.86
  -2  -1 -11   91.14    6.04
  -2  -1 -12  108.52    6.92
  -2  -1 -12  113.27    6.37
  -2  -1 -12  101.27   10.71
   2   1  12   87.25    6.55
   2   1  12  101.67    7.33
   2   1  12  107.40   11.25
  -2  -1 -12  105.33    6.91
  -2  -1 -13   48.84    5.06
  -2  -1 -13   42.41    8.00
   2   1  13   50.48    8.56
   2   1  13   44.49    4.75
   2   1  13   51.32    5.47
   2   1  13   56.02    5.06
   2   1  13   50.20    8.69
  -2  -1 -13   50.26    5.02
   2   1  14  193.39   16.39
   2   1  14  189.50   10.62
   2   1  14  213.88   11.77
   2   1  14  200.69   10.83
  -2  -1 -14  205.89   11.20
  -2  -1 -14  193.33   10.74
   2   1  15  263.85   19.68
   2   1  15  241.93   13.52
   2   1  15  231.42   17.67
  -2  -1 -15  266.41   13.27
   2   1  16  388.30   18.15
   2   1  16  351.52   18.43
  -2  -1 -16  386.94   18.33
   2   1  16  379.09   25.22
   2   1  17  185.93   10.80
   2   1  17  170.93   11.07
   2   1  17  185.44   16.62
  -2  -1 -17  201.77   11.02
   2   1  18  491.48   22.84
   2   1  18  489.10   30.30
   2   1  19  101.78    7.24
  -2  -1 -19  101.64    7.16
   2   1  19   94.76    7.80
  -2  -1 -20   10.80    3.54
   2   1  20   13.18    3.57
   2   1  20   15.88    4.61
  -2  -1 -21   48.13    4.70
   2   1  21   43.34    4.65
   2   1  21   54.65    5.20
  -2  -1 -22  219.68   10.74
  -2  -1 -22  219.53   10.56
   2   1  22  209.46   10.77
  -2  -2  24    2.19    3.02
   2   2 -24   -3.30    3.18
   2   2 -24   -0.36    2.33
  -2  -2  23    8.05    3.80
   2   2 -23    7.02    3.52
   2   2 -23    7.75    3.65
   2   2 -23    3.63    2.81
  -2  -2  22   -0.59    3.89
   2   2 -22    8.11    4.12
   2   2 -22    2.04    3.96
   2   2 -22    1.05    3.07
  -2  -2  21   32.16    5.38
   2   2 -21   40.71    5.53
   2   2 -21   37.59    4.75
   2   2 -21   45.93    5.43
   2   2 -20  157.17    9.59
   2   2 -20  152.53    9.66
  -2  -2  20  148.48   15.97
  -2  -2  19   23.02    4.46
  -2  -2  19   27.69    9.02
  -2  -2  19   23.09    5.07
   2   2 -19   38.56    5.57
  -2  -2  19   25.08    9.84
   2   2 -19   27.68    5.31
  -2  -2  18  156.13   16.83
  -2  -2  18  186.83   17.52
  -2  -2  18  151.58   10.33
   2   2 -18  169.46   10.42
  -2  -2  18  177.27    9.86
  -2  -2  17    1.58    3.73
  -2  -2  17   -1.34    8.00
  -2  -2  17    5.72    4.42
   2   2 -17   -0.30    4.27
  -2  -2  17    7.48    9.24
   2   2 -17    3.79    4.68
   2   2 -16  279.73   13.84
  -2  -2  16  250.74   13.68
  -2  -2  16  255.30   20.15
  -2  -2  16  267.62   14.13
   2   2 -16  281.27   13.92
  -2  -2  16  273.50   13.42
  -2  -2  16  261.78   20.33
  -2  -2  15  362.35   17.70
  -2  -2  15  385.27   24.62
  -2  -2  15  407.17   18.30
   2   2 -15  387.14   17.90
  -2  -2  15  368.70   17.35
   2   2 -15  365.31   17.80
   2   2 -14   48.00    5.02
  -2  -2  14   37.79    4.33
  -2  -2  14   37.39    8.97
  -2  -2  14   44.34    4.96
   2   2 -14   46.26    5.14
  -2  -2  14   46.05    9.33
  -2  -2  14   37.29    4.35
   2   2 -13   18.47    4.16
  -2  -2  13   16.08    3.68
  -2  -2  13   13.94    6.36
  -2  -2  13   16.12    4.14
   2   2 -13   19.89    4.36
  -2  -2  13   23.83    3.65
  -2  -2  13   16.37    7.63
  -2  -2  12  629.10   27.12
  -2  -2  12  656.32   32.56
   2   2 -12  608.51   27.06
  -2  -2  12  659.11   27.44
  -2  -2  12  625.53   26.62
  -2  -2  12  604.98   32.42
  -2  -2  11  670.42   29.81
  -2  -2  11  772.32   30.21
   2   2 -11  712.00   29.95
  -2  -2  11  677.42   34.74
  -2  -2  11  689.26   29.39
  -2  -2  10   64.36    8.38
  -2  -2  10   80.86    5.37
   2   2 -10   74.58    5.47
  -2  -2  10   64.16    9.13
  -2  -2  10   70.42    5.03
   2   2  -9    8.32    3.53
  -2  -2   9    6.90    5.10
   2   2  -9    6.72    2.66
  -2  -2   9    1.78    6.83
  -2  -2   9    6.05    2.61
   2   2  -8    2.54    3.29
   2   2  -8    9.89    2.56
  -2  -2   8    8.47    6.05
  -2  -2   8    3.03    5.11
  -2  -2   7    7.58    5.79
  -2  -2   7   11.18    5.64
  -2  -2   6   84.00    7.75
  -2  -2   6  102.83    8.36
   2   2  -5 1074.20   46.94
  -2  -2   5 1086.37   46.79
  -2  -2   5 1111.51   47.16
   2   2  -4 2282.79   95.04
  -2  -2   4 2226.78   94.74
  -2  -2   4 2432.59   95.34
   2   2  -3 2008.99   82.85
  -2  -2   3 2162.63   83.06
  -2  -2   3 1872.90   82.45
   2   2  -2 5836.49  232.23
   2   2  -2 5688.99  232.47
   2   2  -1 4505.66  180.46
   2   2  -1 4415.12  180.64
   2   2   0 1862.53   75.55
  -2  -2   0 1833.82   74.87
   2   2   0 1755.89   75.60
   2   2   1  133.11    9.31
  -2  -2  -1  135.97    8.36
   2   2   1  121.48    9.60
   2   2   2  961.95   39.39
   2   2   2  836.23   39.15
  -2  -2  -2  877.72   37.92
   2   2   3 2424.54   98.25
   2   2   3 2496.47  101.49
   2   2   3 2459.63  100.26
   2   2   3 2579.93  101.51
   2   2   3 2412.10   98.22
   2   2   4 2405.38   96.27
   2   2   4 2386.16   99.64
   2   2   4 2369.06   98.20
   2   2   4 2390.73   99.72
   2   2   4 2380.28   96.22
   2   2   5 2080.01   82.80
   2   2   5 2163.98   86.63
   2   2   5 2023.27   84.72
  -2  -2  -5 1973.63   85.34
   2   2   5 2010.91   82.76
   2   2   5 2084.26   86.64
   2   2   6 1049.47   42.75
   2   2   6 1042.83   46.68
  -2  -2  -6 1080.38   45.81
   2   2   6 1015.83   44.66
   2   2   6 1015.02   42.73
   2   2   7   58.92    4.77
   2   2   7   53.97    4.82
   2   2   7   60.17    8.14
   2   2   7   66.76    5.39
  -2  -2  -7   65.12    7.33
   2   2   7   55.82    6.10
  -2  -2  -8    2.30    4.90
   2   2   8    1.03    3.39
   2   2   8    3.44    5.78
   2   2   8    3.65    3.13
   2   2   8    6.98    4.02
  -2  -2  -8    1.43    2.59
   2   2   9  253.72   11.43
   2   2   9  252.92   11.72
   2   2   9  236.11   15.72
  -2  -2  -9  216.35   10.43
   2   2   9  213.15   11.46
  -2  -2  -9  213.14   10.97
   2   2  10 2001.79   82.89
  -2  -2 -10 2083.95   83.77
   2   2  10 2097.52   84.13
   2   2  10 2115.87   83.76
   2   2  10 1953.98   83.88
  -2  -2 -10 2050.40   83.08
   2   2  10 2205.86   89.66
  -2  -2 -11 1689.02   76.40
   2   2  11 1819.37   72.24
   2   2  11 1762.80   71.79
  -2  -2 -11 1706.37   71.78
   2   2  11 1663.40   77.36
  -2  -2 -12  211.17   15.91
   2   2  12  222.86   17.55
   2   2  12  242.58   12.22
   2   2  12  242.69   12.86
   2   2  12  245.17   12.15
  -2  -2 -12  240.90   12.22
   2   2  12  253.34   17.46
  -2  -2 -13    4.73    3.48
   2   2  13    3.61    4.67
   2   2  13    8.61    6.17
  -2  -2 -13   12.63    6.24
   2   2  13    8.36    3.56
   2   2  13    5.23    3.62
   2   2  14   12.23    4.94
   2   2  14   27.90    8.12
  -2  -2 -14   20.91    4.25
   2   2  14   15.55    6.41
  -2  -2 -15    4.33    3.94
   2   2  15    6.16    7.06
   2   2  15    4.38    4.85
   2   2  15    2.63    3.39
   2   2  15    3.36    3.95
   2   2  16  122.39    8.36
   2   2  16  137.51    9.08
  -2  -2 -16  116.91    8.33
   2   2  16  108.73   13.47
   2   2  17  376.70   24.52
   2   2  17  342.78   17.18
   2   2  18  289.61   14.46
  -2  -2 -18  271.09   14.29
   2   2  18  280.44   14.65
   2   2  19  150.73    9.00
   2   2  19  136.39    9.10
  -2  -2 -19  147.23    8.83
   2   2  20   90.80    6.58
   2   2  20   84.11    6.74
  -2  -2 -20   95.60    6.50
   2   2  21    9.80    3.18
  -2  -2 -21   13.98    3.30
   2   2  21    9.08    3.55
  -2  -2 -22    0.86    2.34
  -2  -2 -22    1.16    2.76
   2   3 -24  163.35    8.28
   2   3 -24  161.42    8.19
   2   3 -23   99.98    6.30
  -2  -3  23  107.31    7.13
   2   3 -23  106.54    7.10
   2   3 -22  167.70    8.98
   2   3 -22  146.03    8.55
  -2  -3  22  147.22    9.39
   2   3 -22  154.04    9.35
   2   3 -21  388.37   18.02
   2   3 -21  364.70   17.80
   2   3 -21  394.57   18.37
  -2  -3  21  380.75   18.54
   2   3 -20   12.49    4.94
   2   3 -20   14.35    4.81
   2   3 -20   17.51    8.59
  -2  -3  20    5.11    8.43
  -2  -3  20    9.78    8.27
   2   3 -19  176.69   10.41
   2   3 -19  158.89   15.81
  -2  -3  19  161.00   10.63
   2   3 -19  177.15   10.23
  -2  -3  19  142.32   16.17
  -2  -3  19  174.54   17.14
  -2  -3  18   89.31   12.53
  -2  -3  18   79.51    7.42
  -2  -3  18   86.05    6.34
  -2  -3  18   85.52   13.02
   2   3 -18   90.90    7.69
  -2  -3  17  693.66   31.57
   2   3 -17  701.73   31.13
  -2  -3  17  643.35   38.51
   2   3 -17  712.32   31.33
  -2  -3  17  713.60   30.65
  -2  -3  16  734.15   38.10
  -2  -3  16  722.39   30.71
   2   3 -16  659.43   30.07
  -2  -3  16  659.82   37.50
   2   3 -16  711.90   30.30
  -2  -3  16  662.62   29.57
  -2  -3  15  338.11   23.33
  -2  -3  15  372.15   17.95
   2   3 -15  366.48   17.46
  -2  -3  15  368.65   24.26
   2   3 -15  373.01   17.55
  -2  -3  15  368.18   16.90
  -2  -3  14   37.66    4.95
   2   3 -14   23.86    4.68
  -2  -3  14   33.10    4.03
   2   3 -14   31.71    4.77
  -2  -3  14   31.72    7.49
  -2  -3  13  102.81    7.21
   2   3 -13  104.90    7.08
  -2  -3  13   88.65   10.41
   2   3 -13  107.59    7.01
  -2  -3  13  119.65   12.34
   2   3 -12    9.44    3.27
  -2  -3  12    6.92    2.87
  -2  -3  12    5.47    3.57
   2   3 -12   11.87    4.14
  -2  -3  12    6.62    5.93
   2   3 -12    9.32    3.75
  -2  -3  12    6.93    7.28
   2   3 -11  424.51   19.50
  -2  -3  11  468.61   19.89
   2   3 -11  432.63   18.98
  -2  -3  11  435.49   24.65
  -2  -3  10  436.90   23.39
   2   3 -10  442.36   19.45
  -2  -3  10  436.28   24.06
  -2  -3   9 1707.90   71.01
   2   3  -9 1610.91   66.97
  -2  -3   9 1707.66   71.78
   2   3  -8 1199.43   50.14
  -2  -3   8 1130.27   49.88
   2   3  -8 1099.14   46.52
  -2  -3   8 1200.48   51.04
   2   3  -7  123.68    9.91
  -2  -3   7  151.51    9.98
   2   3  -7  127.15    7.22
  -2  -3   7  140.52   10.98
  -2  -3   6  130.18   10.60
  -2  -3   6  133.85    9.48
   2   3  -6  140.41    9.85
  -2  -3   5   24.17    5.05
  -2  -3   5   25.05    6.36
   2   3  -5   32.33    6.01
   2   3  -4  149.55    7.59
  -2  -3   4  160.43   10.87
   2   3  -4  137.41    9.82
  -2  -3   3   36.54    6.71
   2   3  -3   27.21    3.58
   2   3  -3   24.93    5.50
   2   3  -2 1437.51   60.32
   2   3  -2 1425.89   59.38
   2   3  -1 2810.66  112.35
   2   3  -1 2567.73  110.94
  -2  -3   1 2778.64  111.85
   2   3  -1 2787.32  111.72
   2   3   0 3651.10  149.49
   2   3   0 3656.78  149.01
  -2  -3   0 3650.41  148.91
  -2  -3  -1  163.43   10.36
   2   3   1  158.03   10.77
   2   3   1  155.49   10.86
   2   3   1  155.43   10.78
   2   3   1  155.57    7.47
   2   3   2    8.18    4.87
   2   3   2    9.03    2.76
   2   3   2    8.18    5.61
   2   3   2   13.25    5.55
   2   3   2    9.21    3.38
  -2  -3  -2   11.22    5.08
   2   3   3    1.75    2.86
   2   3   3    5.69    5.53
   2   3   3    3.00    5.67
   2   3   3    8.33    5.76
   2   3   3    3.66    3.32
   2   3   4   30.06    3.54
   2   3   4   36.38    6.86
   2   3   4   36.05    6.31
   2   3   4   28.42    6.98
   2   3   4   27.33    3.97
   2   3   5   91.13    5.89
   2   3   5   92.05    8.48
   2   3   5   81.13    5.42
   2   3   5   85.54    9.39
   2   3   6  499.43   21.17
   2   3   6  458.39   23.91
  -2  -3  -6  521.74   24.01
   2   3   6  477.05   20.98
   2   3   6  474.05   21.11
   2   3   6  454.84   25.23
   2   3   7  534.24   29.19
   2   3   7  546.12   27.55
  -2  -3  -7  559.44   27.41
   2   3   7  584.28   24.13
  -2  -3  -7  582.90   24.46
   2   3   7  564.19   24.81
   2   3   7  550.98   24.55
   2   3   7  583.11   24.85
   2   3   8   78.15    9.73
   2   3   8   92.48    5.39
  -2  -3  -8   88.48    8.31
   2   3   8   81.08    5.46
   2   3   8   94.76    6.46
   2   3   8   92.24    6.01
   2   3   8   77.18    6.51
  -2  -3  -8   82.98    5.61
  -2  -3  -9  260.68   12.55
   2   3   9  260.58   12.04
   2   3   9  241.15   12.11
   2   3   9  298.50   13.36
   2   3   9  263.13   12.84
   2   3   9  261.64   17.68
   2   3   9  257.20   13.29
   2   3  10    9.21    2.95
  -2  -3 -10    9.18    2.98
   2   3  10    2.20    4.05
   2   3  10    5.52    4.84
   2   3  10    0.90    6.66
   2   3  10    0.49    3.24
   2   3  11   61.78    8.86
   2   3  11   58.85    5.47
  -2  -3 -11   57.20    4.97
   2   3  11   45.12    5.03
   2   3  11   52.79    8.91
   2   3  12  203.59   10.46
  -2  -3 -12  189.31   10.16
   2   3  12  195.76   15.30
   2   3  12  171.34   10.67
   2   3  12  171.16   10.35
   2   3  13   57.84    9.54
   2   3  13   65.57    6.31
  -2  -3 -13   55.64    5.42
   2   3  13   49.36    9.42
   2   3  14  423.31   21.27
   2   3  14  426.03   20.94
   2   3  14  472.87   21.09
  -2  -3 -14  454.37   20.90
   2   3  14  414.74   26.31
   2   3  15  192.63   10.56
   2   3  15  188.81   16.39
  -2  -3 -15  177.91   10.37
   2   3  15  168.10   10.70
   2   3  16    4.90    7.01
   2   3  16   -0.35    3.98
   2   3  17  165.85    9.82
  -2  -3 -17  169.35    9.76
   2   3  17  144.41    9.76
   2   3  18  184.06   10.53
   2   3  18  184.08   10.68
  -2  -3 -18  183.12   10.19
   2   3  19    5.31    3.59
   2   3  19    5.30    3.79
  -2  -3 -19    6.88    3.39
   2   3  20   29.27    4.02
   2   3  20   34.27    4.25
  -2  -3 -20   35.57    3.98
  -2  -3 -21  294.66   13.28
  -2  -3 -21  280.36   13.43
  -2  -4  24   37.40    4.28
   2   4 -24   45.81    4.30
   2   4 -24   46.00    4.48
  -2  -4  23   12.34    3.96
   2   4 -23    4.60    3.93
   2   4 -23    4.79    3.73
   2   4 -22   65.92    5.48
  -2  -4  22   66.60    6.20
   2   4 -22   77.73    6.42
   2   4 -21  149.42    8.72
  -2  -4  21  147.66    9.44
   2   4 -20   22.85    4.62
  -2  -4  20   15.39    5.24
  -2  -4  20   12.40    8.60
   2   4 -20   21.09    5.32
  -2  -4  19   -1.32    6.77
  -2  -4  19    1.48    4.65
   2   4 -19    6.82    4.40
  -2  -4  19   -5.15    8.76
   2   4 -19    4.51    4.79
  -2  -4  18  171.93   11.07
  -2  -4  18  176.01   17.09
   2   4 -18  178.76   10.74
  -2  -4  18  191.49   17.25
   2   4 -17  115.30   12.30
  -2  -4  17   95.08    7.75
   2   4 -17   85.57    7.06
  -2  -4  17   88.21   12.56
   2   4 -17   90.05    7.52
  -2  -4  17   70.00   11.92
   2   4 -16    1.08    7.01
  -2  -4  16   12.48    4.80
   2   4 -16   10.19    4.78
  -2  -4  16   23.67    7.75
   2   4 -16   14.61    5.11
  -2  -4  16   18.40    8.98
   2   4 -15    8.08    7.08
  -2  -4  15    3.60    4.41
   2   4 -15   10.82    4.28
  -2  -4  15    8.80    7.01
  -2  -4  15   10.46    8.27
   2   4 -15    5.61    4.37
   2   4 -14   18.65    6.96
  -2  -4  14   28.08    4.95
   2   4 -14   29.25    4.95
  -2  -4  14   33.39    3.82
   2   4 -14   27.62    4.56
  -2  -4  14   39.30    8.46
   2   4 -13   72.85    5.51
   2   4 -13   71.55    9.77
  -2  -4  13   77.64    9.36
   2   4 -13   69.26    5.87
   2   4 -13   64.15    5.88
  -2  -4  13   76.00    6.31
   2   4 -12   -6.18    6.62
  -2  -4  12    1.64    5.09
  -2  -4  12    8.43    7.07
   2   4 -12    0.66    3.75
   2   4 -12    1.59    3.88
   2   4 -12    0.75    3.18
  -2  -4  12    3.38    3.91
   2   4 -11    0.35    3.34
   2   4 -11   -1.68    3.75
  -2  -4  11    6.94    3.70
  -2  -4  11    3.46    7.08
  -2  -4  10    7.14    5.54
   2   4 -10    5.76    4.36
   2   4 -10    3.85    3.40
   2   4 -10    0.78    3.68
   2   4 -10    7.50    5.78
  -2  -4  10    7.20    7.11
   2   4  -9  163.22    8.79
   2   4  -9  152.86    8.46
  -2  -4   9  171.11   11.75
   2   4  -9  173.52   11.87
  -2  -4   9  174.69   13.76
   2   4  -8  222.30   10.76
   2   4  -8  207.47   10.47
  -2  -4   8  229.55   13.44
  -2  -4   8  213.92   15.19
   2   4  -8  232.80   13.61
  -2  -4   7   94.90    7.95
   2   4  -7   99.45    6.14
  -2  -4   7   80.89    9.87
   2   4  -7   99.09    8.56
  -2  -4   6  255.08   14.19
  -2  -4   6  275.89   16.54
   2   4  -6  259.25   12.29
   2   4  -6  282.42   14.93
  -2  -4   5  629.29   29.03
   2   4  -5  619.14   27.39
   2   4  -5  562.91   24.75
   2   4  -4  407.15   20.07
   2   4  -4  404.49   17.93
  -2  -4   4  448.10   22.10
   2   4  -3   27.66    4.06
   2   4  -3   34.24    5.78
   2   4  -3   27.69    3.89
   2   4  -2  718.55   31.46
   2   4  -2  733.72   33.15
   2   4  -2  714.04   31.94
   2   4  -2  693.12   29.55
   2   4  -1   82.52    7.28
   2   4  -1   95.61    9.29
   2   4  -1   87.14    5.74
  -2  -4   1   94.59    9.12
   2   4  -1   92.65    7.87
  -2  -4   0    8.01    5.84
   2   4   0    2.03    6.15
   2   4   0    3.47    4.43
   2   4   0    4.21    5.25
   2   4   0   -0.97    3.41
   2   4   0    4.42    2.25
   2   4   1 1580.97   65.42
  -2  -4  -1 1555.36   65.82
   2   4   1 1486.80   62.36
   2   4   1 1544.00   65.98
   2   4   1 1551.76   62.14
   2   4   1 1512.53   66.57
   2   4   2 3190.41  131.55
   2   4   2 3236.57  128.20
  -2  -4  -2 3131.71  131.70
   2   4   2 3118.39  128.27
   2   4   2 3140.92  132.66
   2   4   2 3193.12  131.95
   2   4   2 3218.70  128.11
   2   4   3 2578.55  103.48
   2   4   3 2515.04  107.18
   2   4   3 2550.51  108.26
   2   4   3 2525.32  107.28
   2   4   3 2570.15  103.41
   2   4   4 2365.84   97.68
   2   4   4 2399.64  101.88
   2   4   4 2456.94   98.03
   2   4   4 2366.50  102.77
   2   4   4 2406.38   98.22
   2   4   4 2478.68   97.93
   2   4   5  110.80    6.41
  -2  -4  -5  106.30    8.78
   2   4   5  113.25   10.28
   2   4   5  110.56    6.63
   2   4   5  122.24    6.80
   2   4   5  117.24    7.01
   2   4   5  117.81   11.04
   2   4   5  111.18    7.04
   2   4   6   31.73    3.68
  -2  -4  -6   40.08    5.74
   2   4   6   21.88    6.65
   2   4   6   28.26    4.67
   2   4   6   29.27    3.90
   2   4   6   21.01    6.79
   2   4   6   22.97    3.78
   2   4   6   25.46    4.21
  -2  -4  -7  575.66   24.78
   2   4   7  592.78   25.39
   2   4   7  599.90   25.18
   2   4   7  552.83   29.06
   2   4   7  571.72   24.70
   2   4   7  579.14   25.39
   2   4   7  582.24   30.65
   2   4   7  559.92   24.78
  -2  -4  -8  848.81   36.54
   2   4   8  893.72   37.34
   2   4   8  907.99   37.11
   2   4   8  845.72   36.52
   2   4   8  864.46   36.42
   2   4   8  909.66   43.25
   2   4   8  881.23   37.33
   2   4   9  556.13   25.45
   2   4   9  594.60   25.23
   2   4   9  610.95   29.76
   2   4   9  540.69   24.64
   2   4   9  621.07   31.72
   2   4   9  548.07   25.49
  -2  -4  -9  573.96   24.87
   2   4   9  578.14   24.55
   2   4  10 1661.18   67.50
   2   4  10 1637.29   67.25
   2   4  10 1644.65   72.28
   2   4  10 1537.44   73.69
   2   4  10 1563.72   66.55
   2   4  10 1646.18   66.44
  -2  -4 -10 1654.64   66.92
   2   4  10 1587.12   67.54
   2   4  11 1089.56   50.36
   2   4  11 1014.25   44.55
   2   4  11  989.26   44.31
   2   4  11 1034.17   43.45
  -2  -4 -11 1068.27   44.13
   2   4  11 1094.52   44.35
   2   4  12  510.57   27.83
   2   4  12  443.58   21.96
  -2  -4 -12  493.64   21.62
   2   4  12  437.93   27.55
  -2  -4 -13   42.06    4.79
   2   4  13   47.35    8.34
   2   4  13   25.89    5.12
   2   4  13   41.70    4.61
   2   4  13   28.46    8.12
   2   4  13   24.41    4.80
   2   4  14    5.33    4.40
  -2  -4 -14   -3.71    3.49
   2   4  14    3.99    3.71
   2   4  14   12.34    6.42
   2   4  15  358.86   17.11
   2   4  15  312.01   22.19
   2   4  16  228.81   12.76
  -2  -4 -16  237.53   12.25
   2   4  16  243.80   12.83
   2   4  17  361.67   18.16
   2   4  17  415.11   18.48
  -2  -4 -17  373.24   17.86
   2   4  18  191.36   10.70
  -2  -4 -18  203.95   10.47
  -2  -4 -19   49.68    4.25
   2   4  19   44.93    4.57
  -2  -4 -20  106.20    6.43
  -2  -4 -20  104.15    5.94
   2   4  20  105.45    6.48
  -2  -5  24   86.78    6.10
   2   5 -24   94.21    6.15
   2   5 -23  181.43    9.38
  -2  -5  23  170.65    9.53
   2   5 -23  166.44    9.45
   2   5 -22   42.21    5.14
  -2  -5  22   45.22    5.27
   2   5 -22   39.39    5.08
   2   5 -21   15.18    4.60
  -2  -5  21    9.72    7.77
   2   5 -21   23.77    4.11
  -2  -5  21   20.66    4.87
   2   5 -20   70.57    6.03
  -2  -5  20   62.75   11.60
   2   5 -20   71.45    6.92
  -2  -5  20   68.36    6.62
  -2  -5  19   -8.77    8.52
   2   5 -19   -2.25    4.20
   2   5 -19    3.51    5.05
   2   5 -18   75.09    6.55
  -2  -5  18   63.66    6.82
  -2  -5  18   83.59   12.71
   2   5 -18   75.08    7.10
  -2  -5  17  510.20   31.87
  -2  -5  17  524.22   24.79
   2   5 -17  533.78   24.43
  -2  -5  16  337.32   24.18
  -2  -5  16  328.67   17.28
   2   5 -16  356.77   17.00
   2   5 -16  332.52   16.57
   2   5 -15  258.55   13.38
  -2  -5  15  260.06   14.07
  -2  -5  15  246.04   20.20
   2   5 -15  247.54   12.97
   2   5 -15  269.97   13.67
   2   5 -14  285.03   13.96
  -2  -5  14  277.03   14.52
  -2  -5  14  248.29   20.14
   2   5 -14  265.68   13.59
   2   5 -14  286.02   14.13
   2   5 -13    2.06    3.77
   2   5 -13   -0.76    3.96
  -2  -5  13    0.31    4.15
   2   5 -13    6.26    4.09
   2   5 -12  193.63   10.29
   2   5 -12  198.07   10.67
   2   5 -12  187.98   10.45
  -2  -5  12  208.40   11.20
   2   5 -11  337.63   15.41
  -2  -5  11  349.74   21.84
   2   5 -11  332.00   15.54
   2   5 -11  315.47   15.59
   2   5 -10  157.25    8.68
  -2  -5  10  135.45   13.26
   2   5 -10  153.52    8.35
   2   5 -10  140.82    7.70
  -2  -5   9   97.49   11.12
   2   5  -9   97.13    6.49
   2   5  -9  102.75    9.14
   2   5  -9   91.27    5.75
   2   5  -9   80.87    6.05
   2   5  -8  136.15    8.03
  -2  -5   8  154.10   13.22
   2   5  -8  135.66    7.79
   2   5  -8  154.26   11.35
   2   5  -7  352.96   18.33
   2   5  -7  349.33   16.13
  -2  -5   7  347.26   21.19
   2   5  -7  363.82   15.84
   2   5  -7  333.31   15.94
  -2  -5   6   50.40    8.92
   2   5  -6   44.59    7.37
   2   5  -6   42.19    5.81
   2   5  -6   51.73    4.79
  -2  -5   5   44.36    8.52
   2   5  -5   58.04    7.87
   2   5  -5   42.49    5.68
   2   5  -5   44.25    4.74
  -2  -5   4   13.74    6.70
   2   5  -4   23.12    6.66
   2   5  -4   17.44    4.46
   2   5  -4   18.46    3.91
   2   5  -3  123.56    7.32
   2   5  -3  117.67    8.71
   2   5  -3  127.36   11.02
   2   5  -3  127.88    7.30
   2   5  -2  521.21   22.25
   2   5  -2  496.68   24.19
   2   5  -2  518.73   22.27
   2   5  -2  511.82   21.37
   2   5  -2  510.80   24.64
   2   5  -2  515.27   26.33
  -2  -5   1  739.45   35.75
   2   5  -1  734.29   31.07
   2   5  -1  751.62   31.39
   2   5  -1  758.17   33.85
   2   5  -1  718.31   31.43
   2   5  -1  763.72   30.76
   2   5  -1  741.27   35.82
  -2  -5   0  411.19   21.76
   2   5   0  388.70   16.94
   2   5   0  374.66   17.18
   2   5   0  427.49   20.19
   2   5   0  371.42   17.28
   2   5   0  388.54   16.66
   2   5   0  387.71   21.64
  -2  -5  -1  437.47   24.51
   2   5   1  482.61   20.33
   2   5   1  471.52   20.54
   2   5   1  493.66   23.69
   2   5   1  480.42   20.52
   2   5   1  451.73   20.63
   2   5   1  469.35   20.11
   2   5   1  442.77   24.78
   2   5   2  221.29   10.34
   2   5   2  218.50   10.66
   2   5   2  195.88   10.10
  -2  -5  -2  189.10   14.23
   2   5   2  233.23   10.76
   2   5   3    5.48    3.73
   2   5   3   11.61    3.09
  -2  -5  -3    5.69    6.13
   2   5   3    8.28    2.80
   2   5   3   13.69    3.71
   2   5   4  644.71   26.72
   2   5   4  642.10   26.34
   2   5   4  615.92   26.44
  -2  -5  -4  592.32   31.06
   2   5   4  581.86   26.14
   2   5   4  617.63   32.45
   2   5   4  611.87   26.41
   2   5   5  685.76   28.23
   2   5   5  643.41   27.63
   2   5   5  639.82   27.81
   2   5   5  621.64   33.71
   2   5   5  623.13   27.44
  -2  -5  -5  604.33   32.43
   2   5   5  684.73   27.91
  -2  -5  -6  103.83   10.80
   2   5   6  114.64    7.04
   2   5   6  119.98    6.52
   2   5   6  112.24    7.66
   2   5   6  119.27    6.94
   2   5   6  113.02    7.16
  -2  -5  -7   52.46    8.71
   2   5   7   50.50    5.79
   2   5   7   47.74    9.03
   2   5   7   54.73    5.17
   2   5   7   64.04    5.06
   2   5   7   61.32    5.29
   2   5   8  152.35    9.91
   2   5   8  168.85    9.18
   2   5   8  155.76   14.81
   2   5   8  175.75    8.98
   2   5   8  173.34    9.33
   2   5   8  141.56    9.31
   2   5   9  133.74    9.10
   2   5   9  134.48    8.23
   2   5   9  126.39    8.14
   2   5   9  133.38    8.69
   2   5   9  139.49    7.92
   2   5   9  128.87    7.75
   2   5  10   29.70    4.06
   2   5  10   27.76    4.48
   2   5  10   16.58    4.39
   2   5  10   32.15    4.03
  -2  -5 -10   20.18    3.49
   2   5  11   45.67    4.99
  -2  -5 -11   45.42    4.32
   2   5  11   39.09    4.48
   2   5  11   34.88    5.19
   2   5  12    5.11    4.29
  -2  -5 -12    2.75    2.89
   2   5  12    2.49    3.29
   2   5  13   19.85    4.69
   2   5  13   16.08    4.13
  -2  -5 -13   21.65    3.85
   2   5  14    0.33    3.70
   2   5  15    0.32    3.57
  -2  -5 -15    3.75    2.97
   2   5  16   72.97    6.00
  -2  -5 -16   60.85    5.11
   2   5  17  100.65    7.08
  -2  -5 -17  110.42    6.54
   2   5  18    8.05    4.40
  -2  -5 -18   -0.18    2.24
   2   5  18    2.72    3.04
   2   5  19  125.06    7.45
  -2  -5 -19  114.56    6.89
   2   6 -23    2.63    3.21
  -2  -6  23    1.30    3.33
   2   6 -23    1.93    3.48
   2   6 -22   11.97    3.88
  -2  -6  22   11.48    4.07
   2   6 -22   14.59    3.98
   2   6 -21   21.02    4.53
   2   6 -21   18.17    4.53
  -2  -6  21   12.30    4.47
   2   6 -20  155.37    9.08
  -2  -6  20  127.80    9.19
   2   6 -20  146.31    8.36
   2   6 -19  206.09   10.46
   2   6 -19  193.62   10.77
  -2  -6  19  154.91   16.09
   2   6 -19  174.83   10.76
  -2  -6  19  157.97   10.78
   2   6 -18   94.31    7.45
   2   6 -18  105.39    7.26
   2   6 -17   32.58    5.31
   2   6 -17   36.60    5.58
   2   6 -17   36.06    5.54
  -2  -6  17   36.27    5.86
  -2  -6  17   29.59   10.45
   2   6 -16   20.29    5.06
   2   6 -16   12.61    4.47
  -2  -6  16   14.18    9.31
   2   6 -16   13.52    4.96
  -2  -6  16    7.78    4.89
   2   6 -15   12.91    4.63
   2   6 -15   15.70    4.58
  -2  -6  15   10.15    8.97
   2   6 -15    9.69    4.58
  -2  -6  15    4.33    4.87
   2   6 -15   10.65    4.58
   2   6 -14  215.29   12.00
   2   6 -14  222.50   12.16
   2   6 -14  244.18   11.98
   2   6 -14  236.36   12.37
   2   6 -14  228.08   12.25
  -2  -6  14  226.88   18.81
  -2  -6  14  204.81   12.64
   2   6 -13   70.96    6.06
   2   6 -13   67.87    6.15
  -2  -6  13   64.06   11.48
   2   6 -13   68.65    6.23
   2   6 -13   55.18    5.84
  -2  -6  13   54.86    6.10
   2   6 -12    7.62    4.10
   2   6 -12    2.74    3.97
   2   6 -12    7.22    4.41
  -2  -6  12   -6.83    8.59
   2   6 -12    1.97    3.95
  -2  -6  12    3.76    4.50
   2   6 -11   83.29    6.25
   2   6 -11   99.04    6.61
   2   6 -11   90.11    6.52
   2   6 -11   82.25    5.84
   2   6 -11   96.15    6.84
   2   6 -10    7.75    3.48
   2   6 -10    5.70    2.98
   2   6 -10    3.21    4.07
   2   6 -10    1.23    3.82
   2   6 -10    5.06    3.60
   2   6  -9  169.89    9.47
   2   6  -9  162.02    8.99
   2   6  -9  153.30    9.14
  -2  -6   9  181.58   15.47
   2   6  -9  164.16    8.81
   2   6  -8   54.91    5.61
   2   6  -8   68.90    5.29
   2   6  -8   67.05    5.46
  -2  -6   8   67.42   10.59
   2   6  -8   68.99    5.24
   2   6  -7  162.94    9.00
   2   6  -7  153.13    8.61
   2   6  -7  156.21    8.47
  -2  -6   7  136.90   13.65
   2   6  -7  157.56    8.60
   2   6  -6   73.57    5.59
   2   6  -6   68.65    5.84
   2   6  -6   80.25    5.41
   2   6  -6   73.06    5.52
   2   6  -6   79.24    4.98
  -2  -6   6   60.91   10.05
   2   6  -5   52.00    5.00
   2   6  -5   52.32    5.17
   2   6  -5   49.20    4.42
   2   6  -5   57.81    4.25
  -2  -6   5   42.26    8.89
   2   6  -4    0.32    2.89
   2   6  -4    4.52    2.90
   2   6  -4    0.21    3.90
  -2  -6   4    0.85    7.24
   2   6  -4    3.35    3.39
   2   6  -3  148.31    7.82
   2   6  -3  149.37    8.94
   2   6  -3  149.20    8.58
   2   6  -2    0.63    3.91
   2   6  -2    7.20    3.09
   2   6  -2    2.72    4.02
   2   6  -1  139.26    7.43
   2   6  -1  139.31    8.16
   2   6  -1  131.89    8.12
  -2  -6   1  157.38   13.09
   2   6  -1  127.10    7.67
   2   6   0  812.17   32.39
   2   6   0  739.47   32.92
   2   6   0  740.50   33.15
   2   6   0  808.76   32.93
   2   6   0  762.82   33.06
  -2  -6   0  747.43   38.23
   2   6   0  790.07   32.81
   2   6   1  681.01   27.50
   2   6   1  624.96   27.85
   2   6   1  635.74   28.22
   2   6   1  645.49   28.06
   2   6   1  642.40   27.75
  -2  -6  -1  626.42   33.26
   2   6   1  668.20   27.96
   2   6   2  934.38   38.64
   2   6   2  909.08   38.68
   2   6   2  929.15   38.46
   2   6   2  907.82   38.51
   2   6   2  927.77   38.23
   2   6   2  897.83   38.85
  -2  -6  -2  881.26   44.06
   2   6   3  431.61   19.86
   2   6   3  430.32   19.84
   2   6   3  450.66   19.65
   2   6   3  429.13   19.59
   2   6   3  446.08   19.43
  -2  -6  -3  432.96   25.26
   2   6   3  452.78   20.27
   2   6   4   63.43    5.90
   2   6   4   72.18    6.04
   2   6   4   62.29    5.24
  -2  -6  -4   81.95   10.28
   2   6   4   71.23    6.37
   2   6   4   79.43    5.65
   2   6   4   71.24    5.09
   2   6   5    2.75    3.23
  -2  -6  -5   10.51    7.08
   2   6   5    5.34    3.52
   2   6   5    6.00    4.83
   2   6   5    6.31    4.12
   2   6   5    5.48    3.29
   2   6   5   12.16    4.39
   2   6   6   30.09    4.47
   2   6   6   35.51    5.32
   2   6   6   37.99    4.31
   2   6   6   38.73    5.02
   2   6   6   30.35    3.85
   2   6   6   50.17    4.70
  -2  -6  -6   39.64    8.32
  -2  -6  -7  906.37   47.34
   2   6   7  975.33   41.19
   2   6   7  975.24   41.28
   2   6   7  962.48   40.78
   2   6   7  952.11   41.67
   2   6   7 1000.70   41.03
  -2  -6  -8  892.73   46.03
   2   6   8  934.43   39.59
   2   6   8  908.14   39.70
   2   6   8  948.90   39.39
   2   6   8  936.13   39.40
   2   6   8  916.78   40.21
  -2  -6  -9  836.35   44.24
   2   6   9  880.12   37.75
   2   6   9  891.84   37.55
   2   6  10  309.54   14.83
  -2  -6 -10  280.46   20.37
   2   6  10  287.69   14.90
   2   6  10  322.19   14.85
   2   6  11   75.99    6.23
   2   6  11   71.88    5.85
   2   6  11   78.52    6.10
   2   6  12    6.69    3.63
   2   6  13   49.63    5.17
   2   6  14  189.82   10.46
   2   6  15  179.89    9.95
   2   6  16  254.49   12.67
   2   6  16  254.77   13.27
  -2  -6 -17   94.07    6.32
   2   6  17  107.43    7.24
   2   6  17  107.42    6.51
   2   6  18   58.84    5.16
  -2  -6 -18   61.96    4.40
  -2  -7  22    2.01    3.31
   2   7 -22   -0.97    3.24
   2   7 -22    2.71    3.38
  -2  -7  21   16.36    4.11
   2   7 -21   16.90    4.14
   2   7 -21   19.99    4.31
  -2  -7  20  277.22   14.86
   2   7 -20  291.29   14.46
   2   7 -20  315.06   14.65
  -2  -7  19   89.85    7.25
   2   7 -19  103.07    7.27
  -2  -7  19  106.52   12.40
   2   7 -19   81.19    6.36
   2   7 -18  384.89   17.71
   2   7 -18  411.85   18.30
  -2  -7  18  342.35   24.61
   2   7 -18  368.33   18.05
  -2  -7  18  345.13   18.52
   2   7 -17  118.20    8.06
   2   7 -17  140.46    8.75
  -2  -7  17  122.03   14.50
   2   7 -17  120.42    8.22
   2   7 -16   68.26    6.56
  -2  -7  16   73.27    7.12
   2   7 -16   74.56    6.58
   2   7 -16   71.22    6.32
   2   7 -16   71.13    6.63
  -2  -7  16   57.68   11.28
   2   7 -15    9.73    4.63
   2   7 -15    2.91    4.28
   2   7 -15    8.91    4.60
  -2  -7  15   10.35    9.40
  -2  -7  15    3.30    4.53
   2   7 -14  185.02   10.38
  -2  -7  14  163.83   10.67
   2   7 -14  164.55    9.86
   2   7 -14  176.85   10.53
  -2  -7  14  164.76   16.89
   2   7 -13   19.85    5.07
   2   7 -13   22.84    4.94
  -2  -7  13   19.56    4.85
   2   7 -13   16.16    4.47
   2   7 -13   21.07    4.29
  -2  -7  13   16.46    9.10
   2   7 -12   75.34    6.50
   2   7 -12   80.95    6.36
   2   7 -12   79.97    6.79
  -2  -7  12   66.05    6.91
  -2  -7  12   57.00   11.57
   2   7 -12   80.34    6.26
   2   7 -11  582.10   26.67
   2   7 -11  652.35   26.82
   2   7 -11  629.50   27.33
  -2  -7  11  575.45   34.59
   2   7 -11  577.94   26.64
   2   7 -11  624.33   27.15
   2   7 -11  631.55   27.23
   2   7 -10  804.94   34.65
   2   7 -10  817.59   34.59
   2   7 -10  816.43   35.03
  -2  -7  10  772.39   42.41
   2   7 -10  792.68   34.39
   2   7 -10  825.08   34.86
   2   7 -10  816.95   34.90
   2   7  -9  136.00    8.18
   2   7  -9  133.59    8.59
   2   7  -9  136.77    8.48
   2   7  -9  135.61    8.20
   2   7  -9  141.73    8.76
  -2  -7   9  137.69   14.45
   2   7  -9  141.07    8.37
   2   7  -8   31.37    5.01
   2   7  -8   33.38    5.01
   2   7  -8   43.36    4.76
   2   7  -8   34.34    5.25
   2   7  -8   37.97    4.83
   2   7  -7    2.61    4.14
   2   7  -7    0.52    4.25
   2   7  -7    4.66    3.56
   2   7  -7    4.15    4.34
   2   7  -7    2.13    3.79
   2   7  -6    2.18    2.94
   2   7  -6   -0.21    3.41
   2   7  -6    1.84    4.07
   2   7  -6   -3.06    4.46
   2   7  -6   -0.95    3.68
   2   7  -6    1.02    4.23
   2   7  -5   72.01    6.16
   2   7  -5   88.89    6.01
   2   7  -5   81.18    6.77
   2   7  -5   90.34    5.78
   2   7  -5   85.96    6.40
   2   7  -5   90.79    6.52
   2   7  -4  193.47   10.04
   2   7  -4  186.56   10.17
   2   7  -4  206.55   10.95
   2   7  -4  203.02   10.04
   2   7  -4  186.73   10.45
   2   7  -4  217.00   11.01
  -2  -7   4  187.70   16.28
   2   7  -3 1019.95   42.76
   2   7  -3 1053.02   42.91
   2   7  -3 1085.50   43.59
   2   7  -3 1027.49   43.30
   2   7  -3  964.70   43.25
  -2  -7   3 1002.05   50.10
   2   7  -2  510.28   22.30
   2   7  -2  522.06   23.07
   2   7  -2  524.98   22.29
   2   7  -2  492.33   22.82
   2   7  -2  486.64   22.52
   2   7  -2  492.41   22.75
   2   7  -1  353.23   15.70
   2   7  -1  348.33   16.28
   2   7  -1  341.49   15.58
   2   7  -1  324.22   16.16
   2   7  -1  326.45   15.86
   2   7  -1  308.28   16.13
   2   7   0   93.22    7.20
  -2  -7   0  106.16   12.30
   2   7   0   94.69    7.22
   2   7   0   86.50    6.67
   2   7   0   93.08    6.33
   2   7   0   97.18    6.63
   2   7   1    6.46    4.35
   2   7   1    4.73    4.63
   2   7   1   -0.24    3.71
   2   7   1    2.06    3.56
   2   7   1    2.60    3.71
  -2  -7  -1   -1.04    6.94
  -2  -7  -2   37.96    8.86
   2   7   2   34.70    5.11
   2   7   2   34.90    4.93
   2   7   2   34.75    5.09
   2   7   2   32.24    4.42
   2   7   2   37.23    3.74
   2   7   2   23.17    4.40
   2   7   3  456.66   20.34
   2   7   3  449.92   20.57
   2   7   3  442.38   20.62
   2   7   3  462.24   21.00
   2   7   3  459.47   20.63
   2   7   3  473.56   20.94
   2   7   3  449.89   21.33
  -2  -7  -3  436.64   27.13
   2   7   4  188.35    9.80
   2   7   4  178.11    9.95
   2   7   4  195.76   10.22
   2   7   4  177.33   10.40
   2   7   4  180.81   10.14
   2   7   4  179.35   10.42
   2   7   4  192.77   11.16
  -2  -7  -4  200.64   16.51
   2   7   5  628.59   28.88
   2   7   5  657.25   28.87
   2   7   5  693.69   29.37
   2   7   5  617.11   29.55
  -2  -7  -5  635.05   36.13
   2   7   5  692.35   29.15
   2   7   5  702.29   29.62
   2   7   5  668.95   28.79
   2   7   6  425.19   19.86
   2   7   6  400.66   20.22
  -2  -7  -6  361.15   25.62
   2   7   6  438.92   19.65
   2   7   6  419.37   19.27
   2   7   6  438.86   19.23
   2   7   7   82.55    6.57
   2   7   7   84.49    7.60
  -2  -7  -7   68.83   11.11
   2   7   7   87.88    7.00
   2   7   8    1.09    5.26
   2   7   8    2.20    4.04
   2   7   8    0.35    5.21
   2   7   8    3.25    4.52
  -2  -7  -8   -1.17    7.28
   2   7   9  457.24   21.17
  -2  -7  -9  398.03   27.08
   2   7   9  445.76   21.85
   2   7   9  473.99   20.73
   2   7   9  447.72   21.80
   2   7   9  459.30   20.92
   2   7  10  476.44   21.52
   2   7  10  498.78   22.85
   2   7  10  468.76   21.86
   2   7  10  465.50   21.64
   2   7  11  133.58    9.73
   2   7  11  144.39    8.39
   2   7  12   24.37    3.94
   2   7  12   20.62    5.77
   2   7  12   25.74    3.97
  -2  -7 -13   82.79    6.00
   2   7  13   84.47    6.01
  -2  -7 -14    8.23    3.30
   2   7  14   11.04    4.88
   2   7  14    6.25    3.10
  -2  -7 -15   -0.59    2.82
   2   7  15    4.27    2.78
   2   7  15    3.15    4.43
   2   7  16   60.48    5.63
  -2  -7 -16   63.84    4.42
   2   8 -21    5.23    3.22
  -2  -8  21   -3.00    3.32
   2   8 -21   -1.69    3.18
   2   8 -20   42.69    4.66
  -2  -8  20   39.50    4.91
   2   8 -20   47.11    4.89
   2   8 -19   93.91    6.85
  -2  -8  19   95.23    7.22
   2   8 -19  109.32    7.19
   2   8 -18   88.59    6.47
   2   8 -18   89.82    6.63
  -2  -8  18   56.60   10.45
   2   8 -18   76.04    6.19
  -2  -8  18   65.96    6.59
   2   8 -17   60.37    5.48
   2   8 -17   60.55    5.89
  -2  -8  17   59.49   10.83
  -2  -8  17   51.10    5.93
   2   8 -16   -3.20    3.94
   2   8 -16   -1.60    4.16
   2   8 -16    0.90    4.32
   2   8 -16    3.28    4.24
  -2  -8  16    2.43    8.27
  -2  -8  16   -3.81    4.47
   2   8 -15  107.61    7.54
   2   8 -15  103.48    7.98
  -2  -8  15  101.12   13.62
   2   8 -15  100.60    7.37
   2   8 -14  250.51   13.43
   2   8 -14  227.94   12.53
   2   8 -14  261.15   13.16
  -2  -8  14  215.79   19.43
  -2  -8  14  231.44   13.26
   2   8 -14  271.19   13.26
   2   8 -13  190.70   11.15
   2   8 -13  169.70   10.06
   2   8 -13  194.81   10.81
   2   8 -13  202.47   10.89
  -2  -8  13  171.75   10.98
  -2  -8  13  173.59   17.43
  -2  -8  12   21.24    5.16
   2   8 -12   24.01    4.91
   2   8 -12   22.42    4.59
   2   8 -12   24.65    5.29
  -2  -8  12   11.75    9.96
  -2  -8  11   26.19    5.21
   2   8 -11   23.68    4.53
   2   8 -11   27.75    5.31
   2   8 -11   24.50    5.06
  -2  -8  11   29.84   10.67
   2   8 -11   25.35    4.74
   2   8 -11   28.30    4.30
   2   8 -10  214.61   11.40
   2   8 -10  219.30   11.90
   2   8 -10  218.88   11.51
  -2  -8  10  214.47   18.84
   2   8 -10  201.80   11.40
   2   8 -10  211.35   11.74
   2   8  -9  109.56    7.62
   2   8  -9  115.08    7.84
   2   8  -9  112.02    7.47
   2   8  -9   94.08    7.76
   2   8  -9   99.34    7.99
  -2  -8   9  130.54   14.72
   2   8  -9  114.20    7.56
   2   8  -8   29.02    4.85
   2   8  -8   17.63    4.30
   2   8  -8   25.15    4.84
   2   8  -8   22.09    5.02
   2   8  -8   20.31    5.19
  -2  -8   8   16.25    9.24
   2   8  -8   22.57    4.54
   2   8  -7    4.21    4.29
   2   8  -7    8.88    3.99
   2   8  -7    0.27    4.39
   2   8  -7   -0.89    4.56
  -2  -8   7    1.23    8.64
   2   8  -7    0.90    4.65
   2   8  -7    4.39    3.93
   2   8  -6    3.94    4.23
   2   8  -6   -0.24    3.61
   2   8  -6    0.44    3.61
   2   8  -6    2.08    4.34
   2   8  -6    7.30    4.39
  -2  -8   6   -2.44    8.91
   2   8  -6    3.30    4.42
   2   8  -6    1.10    4.16
   2   8  -5    3.60    4.75
   2   8  -5    7.14    3.77
   2   8  -5   12.09    3.63
   2   8  -5    6.49    4.43
   2   8  -5   11.93    4.69
   2   8  -5   10.69    4.23
  -2  -8   5    1.21    9.80
   2   8  -5    9.97    4.29
   2   8  -4   -1.21    4.71
   2   8  -4    6.38    4.36
   2   8  -4    4.80    4.50
   2   8  -4    5.47    3.91
   2   8  -4    3.68    4.21
   2   8  -4    3.48    3.39
   2   8  -4    1.41    3.48
   2   8  -4    7.72    3.56
  -2  -8   4    4.83    8.83
  -2  -8   3   72.60   12.58
   2   8  -3   90.99    7.43
   2   8  -3   93.71    7.27
   2   8  -3   93.08    6.58
   2   8  -3   91.63    6.75
   2   8  -3   98.66    7.50
   2   8  -3   88.66    6.40
   2   8  -3   90.57    7.09
  -2  -8   2  103.52   13.24
   2   8  -2   74.23    7.22
   2   8  -2   76.82    6.25
   2   8  -2   72.83    6.77
   2   8  -2   89.50    6.36
   2   8  -2   83.65    7.22
   2   8  -2   83.57    6.12
   2   8  -2   83.15    6.65
   2   8  -1   14.10    4.87
   2   8  -1   14.19    4.39
   2   8  -1    6.65    6.70
   2   8  -1   15.78    4.10
   2   8  -1    9.94    4.02
   2   8  -1   17.01    4.71
   2   8  -1   16.30    4.17
   2   8   0  270.83   14.02
   2   8   0  294.29   14.78
   2   8   0  297.16   15.22
   2   8   0  311.32   15.39
   2   8   0  297.94   14.47
   2   8   0  303.68   14.48
   2   8   0  288.02   14.60
   2   8   1  601.00   28.04
   2   8   1  656.72   28.91
   2   8   1  652.26   29.17
   2   8   1  667.15   29.41
   2   8   1  689.16   28.86
   2   8   1  671.75   28.76
   2   8   1  654.97   28.79
   2   8   2   82.77    7.41
  -2  -8  -2   84.93   11.99
   2   8   2   86.49    7.69
   2   8   2   80.37    6.77
   2   8   2   75.48    6.48
   2   8   2   91.52    6.88
   2   8   3    9.48    4.10
   2   8   3    5.50    5.27
  -2  -8  -3    6.21    7.99
   2   8   3    8.75    4.47
   2   8   3   10.00    5.04
   2   8   3    6.50    4.12
   2   8   4    7.93    4.25
   2   8   4    5.28    5.01
  -2  -8  -4    5.01    7.25
   2   8   4    8.76    3.97
   2   8   4   11.96    5.15
   2   8   4    9.20    4.39
   2   8   5   12.29    4.63
   2   8   5    5.83    4.21
  -2  -8  -5    6.28    7.87
   2   8   5   10.12    5.04
   2   8   5   11.86    5.23
   2   8   5    6.69    3.78
   2   8   5    6.63    4.70
   2   8   6   44.92    5.54
   2   8   6   43.41    6.76
  -2  -8  -6   51.33   10.47
   2   8   6   50.67    6.20
   2   8   6   46.51    5.98
   2   8   7  345.93   16.62
   2   8   7  340.83   17.26
  -2  -8  -7  281.84   22.32
   2   8   7  339.44   16.31
   2   8   7  315.52   16.66
   2   8   8  126.89    9.53
   2   8   9   42.15    5.58
   2   8   9   53.85    6.83
   2   8  10   36.33    4.74
   2   8  10   39.98    5.24
   2   8  10   36.01    6.38
   2   8  11   43.60    4.83
   2   8  11   38.81    4.96
   2   8  12   50.19    4.85
   2   8  12   47.20    6.16
   2   8  13  105.54    7.48
   2   8  14  156.39    9.04
   2   8  15   94.43    6.24
   2   9 -20   50.86    4.43
  -2  -9  20   54.28    4.55
   2   9 -19   85.96    5.67
   2   9 -19  102.06    6.22
  -2  -9  19   84.83    6.25
   2   9 -18  227.03   11.42
  -2  -9  18  193.20   11.55
   2   9 -17   78.49    6.21
   2   9 -17   77.13    6.18
  -2  -9  17   67.31    6.33
   2   9 -16   31.10    4.45
  -2  -9  16   25.70    8.69
   2   9 -16   28.76    4.78
  -2  -9  16   20.43    4.53
   2   9 -15   37.71    4.98
  -2  -9  15   47.23   10.13
   2   9 -15   37.49    5.12
  -2  -9  15   38.59    5.49
   2   9 -14   33.13    5.03
   2   9 -14   37.02    5.91
  -2  -9  14   36.45   10.32
   2   9 -14   38.11    5.14
  -2  -9  14   47.82    5.67
   2   9 -13  107.16    8.28
  -2  -9  13   88.23   13.32
   2   9 -13  109.97    7.78
   2   9 -12  137.62    9.59
  -2  -9  12  130.84   15.41
   2   9 -12  142.73    8.95
   2   9 -11  166.29    9.78
   2   9 -11  160.56    9.85
   2   9 -11  151.75    9.78
   2   9 -11  160.18    9.50
   2   9 -11  157.10    9.37
   2   9 -11  164.78   10.28
  -2  -9  11  152.84   16.07
  -2  -9  11  162.58   10.08
   2   9 -10  120.52    7.99
   2   9 -10  121.33    8.35
   2   9 -10  107.14    8.30
   2   9 -10  127.80    7.98
   2   9 -10  117.24    8.08
  -2  -9  10  116.15    8.32
   2   9  -9   80.81    6.91
   2   9  -9   83.97    6.67
  -2  -9   9   68.18   12.51
   2   9  -9   72.29    6.50
   2   9  -9   85.33    6.98
   2   9  -8   14.02    4.77
   2   9  -8   15.70    4.50
   2   9  -8   14.45    4.86
   2   9  -8   15.05    5.28
  -2  -9   8   14.72    9.13
   2   9  -8   13.92    4.26
   2   9  -7   15.77    4.89
   2   9  -7   13.63    4.64
  -2  -9   7   21.41   10.43
   2   9  -7   16.15    5.33
   2   9  -7   15.06    4.33
   2   9  -7   14.42    4.84
   2   9  -6  349.35   16.41
   2   9  -6  337.61   16.84
   2   9  -6  343.57   16.65
   2   9  -6  318.40   16.83
   2   9  -6  335.31   15.98
  -2  -9   6  313.90   24.31
   2   9  -5  161.30    9.72
   2   9  -5  176.45   10.44
   2   9  -5  164.71   10.12
   2   9  -5  172.67   10.54
   2   9  -5  160.05   10.42
   2   9  -5  164.20    9.45
   2   9  -4  177.69   10.58
   2   9  -4  179.89    9.84
   2   9  -4  182.31   10.02
   2   9  -4  169.23   10.63
   2   9  -4  161.54   10.52
  -2  -9   4  153.78   16.94
   2   9  -4  170.19   10.30
   2   9  -3  247.34   12.58
   2   9  -3  251.17   12.72
   2   9  -3  246.13   13.28
   2   9  -3  234.79   13.43
  -2  -9   3  240.44   20.06
   2   9  -3  235.58   12.98
   2   9  -2  357.98   17.83
   2   9  -2  406.81   18.41
   2   9  -2  406.32   18.86
   2   9  -2  421.02   18.74
   2   9  -2  348.19   18.86
  -2  -9   2  379.65   26.41
  -2  -9   1  111.52   14.81
   2   9  -1  118.83    8.92
   2   9  -1  115.26    7.51
   2   9  -1  115.29    8.35
   2   9  -1  117.24    7.98
   2   9  -1  119.43    7.76
   2   9  -1  117.15    8.27
   2   9   0   13.01    5.66
   2   9   0    8.47    4.56
   2   9   0   15.78    8.88
   2   9   0   11.46    3.85
   2   9   0    8.52    4.12
  -2  -9   0    9.59    9.48
   2   9   0    3.43    4.60
   2   9   0    8.21    4.41
   2   9   1  340.14   17.35
   2   9   1  352.15   18.58
   2   9   1  378.13   18.27
   2   9   1  345.37   17.26
   2   9   1  370.41   17.28
   2   9   1  358.23   17.35
   2   9   2  567.17   25.82
   2   9   2  556.32   26.43
   2   9   2  566.28   26.33
   2   9   2  562.84   25.75
   2   9   2  609.98   25.89
   2   9   2  561.39   25.63
   2   9   3  767.95   34.37
   2   9   3  768.19   34.92
   2   9   3  778.10   35.08
   2   9   3  808.38   34.64
   2   9   3  821.23   34.59
   2   9   3  800.79   34.37
   2   9   4  686.98   30.03
   2   9   4  695.63   30.68
   2   9   4  682.73   30.28
   2   9   4  689.39   30.33
   2   9   4  669.03   29.88
   2   9   4  677.89   30.95
   2   9   5  372.28   18.60
   2   9   5  374.58   17.47
   2   9   5  359.74   17.93
   2   9   6   -0.36    5.15
   2   9   6    3.15    4.56
   2   9   7   15.26    5.38
   2   9   7    4.87    4.35
   2   9   7    7.34    5.19
   2   9   8  114.92    8.11
   2   9   8  105.70    7.49
   2   9   9  423.28   19.90
   2   9   9  438.12   19.82
   2   9  10  443.84   20.06
   2   9  10  443.44   19.92
   2   9  10  434.39   20.58
   2   9  11  432.37   19.70
   2   9  11  459.54   20.51
   2   9  11  439.21   19.57
   2   9  12  149.89    8.85
   2   9  13   12.80    3.76
  -2 -10  18   40.75    4.18
   2  10 -18   52.75    4.29
   2  10 -18   50.16    4.28
  -2 -10  17  173.61   10.08
   2  10 -17  196.72   10.31
  -2 -10  16  156.51    9.38
   2  10 -16  171.39    9.83
  -2 -10  15   41.83    4.83
   2  10 -15   42.71    5.34
   2  10 -15   50.06    4.99
  -2 -10  14   50.29    5.30
   2  10 -14   62.83    6.11
   2  10 -14   47.38    5.12
   2  10 -14   51.97    5.03
   2  10 -13   59.67    5.58
   2  10 -13   64.66    5.60
  -2 -10  12    2.32    3.87
   2  10 -12    4.38    3.48
   2  10 -12   -1.60    4.48
   2  10 -12   -2.80    4.68
  -2 -10  12    7.03    7.85
   2  10 -12    4.72    3.87
  -2 -10  11   43.11    5.48
   2  10 -11   66.00    5.59
   2  10 -11   59.41    6.12
   2  10 -11   55.33    5.74
   2  10 -11   58.89    6.33
  -2 -10  11   66.03   11.35
   2  10 -11   59.91    5.57
   2  10 -10  111.36    7.65
   2  10 -10  110.88    7.85
   2  10 -10  104.34    7.37
   2  10 -10  117.59    7.84
   2  10 -10  120.99    7.62
   2  10 -10  107.77    8.28
  -2 -10  10   85.81   12.93
  -2 -10  10   93.35    7.51
   2  10  -9  187.74   11.52
   2  10  -9  217.14   11.53
   2  10  -9  210.16   11.62
   2  10  -9  202.01   11.02
   2  10  -9  224.88   11.48
  -2 -10   9  182.40   11.23
  -2 -10   9  192.67   18.03
   2  10  -8   67.21    6.46
   2  10  -8   64.71    6.77
  -2 -10   8   81.60   12.54
   2  10  -8   59.28    6.32
   2  10  -7    6.90    4.58
   2  10  -7   11.82    5.06
   2  10  -7   10.80    5.07
  -2 -10   7    5.33    8.65
   2  10  -6   -0.96    4.81
   2  10  -6    3.43    4.56
   2  10  -6   -2.34    5.19
   2  10  -5    0.32    4.56
  -2 -10   5   -1.35    9.49
   2  10  -5    2.37    4.81
   2  10  -5    2.43    4.49
   2  10  -4  121.05    8.73
  -2 -10   4  114.23   14.63
   2  10  -4  116.44    8.17
   2  10  -4  114.02    8.72
   2  10  -3   14.86    5.35
   2  10  -3   19.08    5.22
  -2 -10   3    1.36    8.71
   2  10  -3   10.40    4.50
   2  10  -2   66.44    7.07
   2  10  -2   79.03    6.98
  -2 -10   2   51.94   12.32
   2  10  -2   59.64    5.90
   2  10  -1  138.95    9.01
  -2 -10   1  129.92   15.85
   2  10  -1  124.27    9.36
  -2 -10   0    5.46    9.29
   2  10   0   11.49    4.52
   2  10   0   13.64    5.60
  -2 -10  -1    4.06    9.15
   2  10   1    5.93    5.20
   2  10   1   11.77    4.54
   2  10   2   63.68    6.28
   2  10   2   61.59    6.96
   2  10   2   76.66    6.25
  -2 -10  -2   62.94   12.26
   2  10   2   67.91    6.37
   2  10   3    1.19    4.09
   2  10   3    4.10    4.24
   2  10   3    0.27    3.94
   2  10   3    0.68    4.97
  -2 -10  -3    5.26    8.67
   2  10   3    1.60    4.09
   2  10   4   -1.00    5.05
   2  10   4    5.15    3.76
   2  10   4    6.31    3.93
   2  10   4    3.47    4.27
   2  10   5   42.49    5.19
   2  10   5   46.52    4.51
   2  10   5   44.75    8.84
   2  10   5   39.23    4.52
   2  10   6  203.85   11.68
   2  10   6  203.71   11.04
   2  10   7   54.09    6.13
   2  10   7   59.67    5.47
   2  10   8   20.41    4.86
   2  10   8   14.23    4.00
   2  10   9   52.03    5.50
   2  10   9   43.96    4.45
   2  10  10   20.67    4.25
   2  10  10   25.01    3.41
   2  11 -16   21.41    3.67
   2  11 -15    8.20    3.69
  -2 -11  15    2.81    2.54
   2  11 -14   44.11    5.00
  -2 -11  14   34.56    3.84
   2  11 -13  110.34    7.22
  -2 -11  13   91.50    6.10
   2  11 -12   91.77    5.80
   2  11 -12   87.10    6.78
  -2 -11  12   69.85    5.58
   2  11 -12   85.40    5.72
   2  11 -11   64.25    5.13
   2  11 -11   55.31    6.01
   2  11 -11   63.05    5.44
   2  11 -10   10.73    3.90
   2  11 -10    8.79    4.64
  -2 -11  10    8.47    8.06
   2  11 -10   11.05    4.04
   2  11  -9    6.25    3.91
  -2 -11   9    5.53    8.36
   2  11  -9    5.16    4.23
  -2 -11   8   26.36    8.74
   2  11  -8   17.38    4.43
  -2 -11   7    7.06    8.01
   2  11  -7   -0.47    3.79
   2  11  -7   -0.82    4.03
  -2 -11   6   31.18    9.74
   2  11  -6   35.81    4.56
   2  11  -6   28.56    4.95
   2  11  -5  100.60    7.19
   2  11  -5   91.73    6.47
  -2 -11   5   78.91   12.37
   2  11  -5   89.49    6.58
   2  11  -4  208.38   11.06
   2  11  -4  201.13   10.31
   2  11  -4  192.02   10.58
   2  11  -3  262.12   13.79
   2  11  -3  318.93   14.63
   2  11  -3  289.37   13.56
  -2 -11   3  238.66   20.66
   2  11  -3  293.28   14.23
   2  11  -2  239.64   12.32
   2  11  -2  229.59   12.12
  -2 -11   2  202.34   18.63
   2  11  -1   13.63    4.43
   2  11  -1   10.96    4.34
  -2 -11   1   13.27    9.29
   2  11   0  184.29   10.07
  -2 -11   0  163.95   15.89
   2  11   0  175.40   10.13
   2  11   1  194.71   10.48
   2  11   1  202.15   10.63
   2  11   1  192.55   10.64
   2  11   1  175.36   10.92
  -2 -11  -1  203.10   17.17
   2  11   2  230.82   11.70
   2  11   2  233.47   11.79
   2  11   2  224.15   11.92
   2  11   2  237.45   12.50
  -2 -11  -2  193.43   17.58
   2  11   3  247.48   11.95
   2  11   3  248.11   12.47
   2  11   3  234.76   11.95
   2  11   3  251.53   12.85
   2  11   4  221.25   11.43
   2  11   4  212.61   11.73
   2  11   5  128.33    7.90
   2  11   5  129.00    8.23
   2  11   6   18.84    3.90
   2  11   6   25.25    4.42
   2  11   7  131.77    7.78
   2  11   7  125.14    7.23
   2  12 -12   65.79    4.23
   2  12 -12   69.46    5.29
   2  12 -11   54.49    4.06
   2  12 -11   53.16    4.82
   2  12 -11   49.55    4.14
   2  12 -10   -1.03    3.04
   2  12 -10    4.16    3.52
   2  12 -10    0.34    2.82
   2  12  -9    7.28    3.49
   2  12  -9    8.68    3.62
   2  12  -9    8.59    3.32
   2  12  -8    3.31    3.47
   2  12  -8    4.45    3.43
   2  12  -8    7.25    3.40
   2  12  -7   19.60    4.14
   2  12  -7   25.00    4.01
   2  12  -7   21.61    4.00
   2  12  -6    5.63    3.82
   2  12  -6    0.19    3.54
   2  12  -6    2.85    3.62
   2  12  -5   19.46    4.33
   2  12  -5   13.14    3.91
   2  12  -4   67.61    5.42
   2  12  -4   70.19    5.70
   2  12  -3   37.01    4.36
   2  12  -3   30.20    4.02
   2  12  -3   29.89    4.46
   2  12  -2    0.21    3.46
   2  12  -2   -0.68    3.81
   2  12  -2    4.74    3.42
   2  12  -2    0.44    3.66
   2  12  -1   19.24    3.78
   2  12  -1   16.16    4.34
   2  12  -1   14.15    3.77
   2  12  -1   19.95    3.94
   2  12   0   -0.19    3.14
   2  12   0    1.72    3.75
   2  12   0    3.76    3.39
   2  12   0    2.36    3.39
   2  12   1    2.61    2.91
   2  12   1    3.50    3.72
   2  12   1    2.12    3.31
   2  12   1    0.36    3.13
   2  12   2   -0.91    2.62
   2  12   2   -2.14    3.51
   2  12   2    3.41    2.91
   2  12   2    4.61    3.12
   2  12   3    0.52    2.91
   2  12   3    5.76    3.53
  -3  12   5  221.39   10.63
  -3  12   4   65.80    5.23
  -3  12   3  157.71    8.26
  -3  12   3  166.54    8.40
  -3  12   3  152.96    8.65
  -3  12   2  129.29    7.25
  -3  12   2  123.01    7.66
  -3  12   2  126.05    7.39
  -3  12   1    6.46    3.73
  -3  12   1   -0.61    3.34
  -3  12   1   -0.22    4.20
  -3  12   0  309.08   14.99
  -3  12   0  325.56   14.96
  -3  12  -1  130.07    8.01
  -3  12  -1  128.35    7.73
  -3  12  -2   13.18    4.06
  -3  12  -2    5.37    3.79
  -3  12  -3   43.95    5.01
  -3  12  -3   42.32    4.81
  -3  12  -4   53.05    5.22
  -3  12  -4   51.13    4.98
  -3  12  -5   -1.76    3.83
  -3  12  -5    2.56    3.50
  -3  12  -6    2.30    3.66
  -3  12  -6    2.43    3.38
  -3  12  -7   18.55    3.59
  -3  12  -7   16.45    3.71
  -3  12  -7   18.74    4.13
  -3  12  -8    7.88    3.00
  -3  12  -8    4.50    3.10
  -3  12  -8    5.05    3.72
  -3  12  -9    6.68    2.60
  -3  12  -9    1.78    3.51
  -3  12  -9   -0.29    2.71
  -3  12 -10    0.55    3.28
  -3  11   9   67.07    5.24
  -3  11   8   75.20    5.76
  -3  11   7    0.40    3.87
  -3  11   7    5.05    3.68
  -3  11   6   10.06    4.31
  -3  11   6   12.93    4.15
  -3  11   5   10.63    3.58
  -3  11   5   12.57    4.70
  -3  11   5   14.39    4.42
  -3  11   5   10.12    3.65
  -3  11   4   10.11    3.71
  -3  11   4   11.82    5.44
  -3  11   4    7.19    4.41
  -3  11   4   14.95    4.22
  -3  11   3   18.68    6.28
  -3  11   3   14.25    4.23
  -3  11   3   16.90    4.84
  -3  11   3   24.80    4.51
  -3  11   2   13.56    7.45
  -3  11   2    3.99    4.20
  -3  11   2    0.88    4.69
  -3  11   2    1.65    4.33
  -3  11   1   63.67    6.11
  -3  11   0   12.61    4.26
  -3  11  -1    7.30    4.35
  -3  11  -2    1.47    4.31
  -3  11  -2    3.26    3.47
  -3  11  -3   82.64    6.62
  -3  11  -3   68.13    6.94
  -3  11  -3   72.58    5.83
  -3  11  -4   42.20    5.59
  -3  11  -4   50.31    6.23
  -3  11  -4   49.83    4.98
  -3  11  -5   47.07    5.48
  -3  11  -5   52.54    6.12
  -3  11  -6    5.61    4.43
  -3  11  -6   10.04    4.14
   3 -11   6   13.29    7.84
  -3  11  -6   10.47    4.02
  -3  11  -6    7.65    4.78
  -3  11  -7   92.76    7.01
  -3  11  -7   97.63    7.01
   3 -11   7   72.93   12.02
  -3  11  -7   92.45    6.72
  -3  11  -7  102.85    7.68
  -3  11  -8   87.85    6.55
   3 -11   8   78.43   11.89
  -3  11  -8   99.47    6.60
  -3  11  -8   78.47    6.39
  -3  11  -8   93.18    7.33
  -3  11  -9    9.57    3.86
   3 -11   9   12.44    7.76
  -3  11  -9    9.04    3.48
  -3  11  -9    7.10    3.60
  -3  11  -9    6.89    4.54
  -3  11 -10   -3.07    3.31
   3 -11  10   -2.16    7.51
  -3  11 -10   -0.74    2.99
  -3  11 -10    3.64    4.22
  -3  11 -10   -3.40    3.70
  -3  11 -11   17.69    4.27
  -3  11 -11   12.17    3.78
  -3  11 -12   81.91    6.12
  -3  11 -12   70.58    5.59
  -3  11 -13  188.68    9.51
  -3  11 -13  173.05    9.18
  -3  10  12   58.42    4.76
  -3  10  11  130.84    7.68
  -3  10  10   66.19    5.66
  -3  10   9    4.85    4.03
  -3  10   9  -10.32   16.46
  -3  10   9   -0.46    3.80
  -3  10   8   48.32    5.55
  -3  10   8   48.04    5.38
  -3  10   8   58.40   13.12
  -3  10   7  438.13   20.89
  -3  10   7  465.95   20.93
  -3  10   6  304.51   15.23
  -3  10   6  342.11   15.98
  -3  10   5  240.98   12.60
  -3  10   5  248.74   13.32
  -3  10   5  240.20   12.82
  -3  10   4  169.94    9.94
  -3  10   4  161.97   10.33
  -3  10   4  165.29   10.58
  -3  10   4  173.94   10.04
  -3  10   4  159.81    9.79
  -3  10   3   45.71    5.92
  -3  10   3   50.22    6.17
  -3  10   3   37.48    6.93
  -3  10   3   37.47    5.64
  -3  10   3   45.84    5.66
  -3  10   2   69.69    7.16
  -3  10   2   60.62    5.65
  -3  10   2   73.90    6.78
  -3  10   2   58.11    6.37
  -3  10   1  166.67    9.68
  -3  10   1  163.76   10.46
  -3  10   1  173.88   10.88
  -3  10   0  162.36    9.83
  -3  10   0  171.50   10.68
  -3  10   0  176.55   11.09
  -3  10  -1  294.23   15.72
  -3  10  -1  340.20   16.63
  -3  10  -1  348.32   17.04
  -3  10  -2  218.31   11.93
  -3  10  -2  225.33   12.64
  -3  10  -2  216.70   13.01
  -3  10  -3   39.97    5.34
  -3  10  -3   53.69    6.75
  -3  10  -3   42.85    6.07
  -3  10  -3   40.61    5.32
  -3  10  -4   -2.12    4.30
  -3  10  -4   -0.37    5.58
  -3  10  -4    9.76    5.14
  -3  10  -4   -0.31    4.24
  -3  10  -5   22.92    5.31
  -3  10  -5   32.38    5.71
  -3  10  -5   20.92    4.99
  -3  10  -6   52.47    6.36
  -3  10  -6   58.93    6.32
  -3  10  -6   63.06    6.60
  -3  10  -7   89.52    7.07
  -3  10  -7   77.35    7.16
  -3  10  -7   83.72    6.81
  -3  10  -7   72.65    7.45
  -3  10  -7   63.24    6.72
  -3  10  -8   24.90    5.50
  -3  10  -8   34.12    5.29
  -3  10  -8   28.74    4.87
  -3  10  -8   22.64    5.07
   3 -10   8   24.88   10.03
  -3  10  -8   32.43    5.62
  -3  10  -9    9.11    4.78
  -3  10  -9   16.39    4.20
   3 -10   9   10.87    8.37
  -3  10  -9   21.14    4.98
  -3  10  -9   22.96    5.43
  -3  10 -10   80.93    6.13
  -3  10 -10   94.14    7.47
  -3  10 -10   87.09    6.48
  -3  10 -11  292.95   14.52
   3 -10  11  234.28   20.34
  -3  10 -12  147.29    9.14
  -3  10 -12  149.93    8.99
   3 -10  13    1.11    6.98
  -3  10 -13    2.61    4.25
  -3  10 -13   -3.65    3.98
  -3  10 -14   25.77    4.48
  -3  10 -14   23.37    4.57
  -3  10 -15    2.08    3.51
  -3  10 -15    1.70    3.67
  -3  10 -16   28.35    3.83
  -3  10 -16   30.20    3.93
  -3   9  14    1.32    3.40
  -3   9  13   84.31    6.21
  -3   9  12   67.26    5.93
  -3   9  12   57.09   14.89
  -3   9  11   21.69    4.81
  -3   9  11   21.77    8.96
  -3   9  11   14.59    4.37
  -3   9  10   38.26    5.20
  -3   9  10   25.76    4.78
  -3   9   9   16.13    4.95
  -3   9   9   20.76    6.19
  -3   9   8  125.49    8.68
  -3   9   8  133.86   13.94
  -3   9   8  118.98    8.56
  -3   9   8  125.69    9.06
  -3   9   7   14.10    4.36
   3  -9  -7    8.29    7.95
  -3   9   7   12.60    4.09
  -3   9   7   15.59    5.10
  -3   9   7    8.96    5.33
  -3   9   6   63.47    5.97
   3  -9  -6   44.40   10.07
  -3   9   6   53.49    5.48
  -3   9   6   54.14    6.40
  -3   9   6   59.83    6.64
  -3   9   5    0.55    3.96
  -3   9   5    0.62    4.54
   3  -9  -5   -1.14    6.25
  -3   9   5    1.80    4.19
  -3   9   5    4.05    4.82
  -3   9   5    1.02    5.19
  -3   9   5    2.21    3.95
  -3   9   5    0.82    5.06
  -3   9   4    1.92    3.70
  -3   9   4    4.16    4.71
   3  -9  -4    4.42    5.52
   3  -9  -4    2.57    7.13
  -3   9   4    4.35    4.24
  -3   9   4    6.15    4.68
  -3   9   4   -1.99    4.05
  -3   9   4    5.53    5.27
  -3   9   4    3.46    5.06
  -3   9   3  109.41    7.33
  -3   9   3  101.08    7.85
  -3   9   3  118.72    8.58
   3  -9  -3  123.36   12.14
   3  -9  -3   98.55   12.59
  -3   9   3   97.75    7.85
  -3   9   3  110.48    7.63
  -3   9   3  104.11    7.82
  -3   9   3  117.09    8.31
  -3   9   2  234.64   12.55
  -3   9   2  239.51   12.98
  -3   9   2  241.39   13.69
   3  -9  -2  237.37   18.82
  -3   9   2  258.09   13.33
  -3   9   2  244.99   12.88
  -3   9   2  250.56   12.69
  -3   9   2  251.61   13.48
  -3   9   1   75.94    6.58
  -3   9   1   88.07    7.47
  -3   9   1   86.01    6.37
  -3   9   1   76.16    6.82
  -3   9   1   85.00    7.68
   3  -9  -1   73.57   10.53
  -3   9   1   78.93    7.05
  -3   9   1   79.29    6.64
  -3   9   1   78.49    7.55
  -3   9   0  207.31   11.86
  -3   9   0  195.30   10.85
  -3   9   0  201.89   11.18
  -3   9   0  204.24   12.02
   3  -9   0  181.06   15.88
  -3   9   0  217.34   11.73
  -3   9   0  198.41   11.26
  -3   9   0  195.80   11.98
  -3   9  -1   46.05    5.18
  -3   9  -1   54.59    6.65
  -3   9  -1   60.29    7.16
  -3   9  -1   51.72    5.44
  -3   9  -1   55.95    6.36
  -3   9  -1   54.73    6.12
  -3   9  -1   60.52    6.10
  -3   9  -1   59.28    6.71
  -3   9  -2   27.64    5.88
  -3   9  -2   29.11    4.44
  -3   9  -2   23.50    5.82
  -3   9  -2   28.71    4.96
  -3   9  -2   34.75    5.52
  -3   9  -2   25.39    6.82
  -3   9  -2   31.76    5.24
  -3   9  -2   28.57    5.96
  -3   9  -3  163.85   10.10
  -3   9  -3  145.54    8.85
  -3   9  -3  145.40    9.45
  -3   9  -3  163.39   10.58
  -3   9  -3  152.36    9.72
  -3   9  -3  150.96    9.66
  -3   9  -3  150.42   10.12
  -3   9  -4   25.66    4.21
  -3   9  -4   24.65    5.49
  -3   9  -4   31.70    5.52
  -3   9  -4   26.13    6.33
  -3   9  -4   23.91    5.30
  -3   9  -4   25.40    5.37
  -3   9  -4   27.41    5.90
  -3   9  -5   -1.67    4.80
  -3   9  -5    5.50    4.72
  -3   9  -5    0.99    4.67
  -3   9  -5    7.06    5.95
  -3   9  -5    1.34    4.65
  -3   9  -5    1.78    4.97
  -3   9  -6  147.31    9.72
  -3   9  -6  154.63    9.47
  -3   9  -6  130.19    9.34
  -3   9  -6  148.30    9.86
  -3   9  -6  161.52   10.06
  -3   9  -7  141.09    9.14
  -3   9  -7  138.97    9.76
  -3   9  -7  150.81    9.16
  -3   9  -7  123.01    9.25
  -3   9  -7  144.19    9.62
  -3   9  -8   26.25    5.05
  -3   9  -8   20.49    5.56
  -3   9  -8   15.88    4.50
  -3   9  -8   11.49    5.23
  -3   9  -8   17.59    5.54
  -3   9  -9   25.59    5.71
  -3   9  -9   27.91    4.98
  -3   9  -9   30.41    5.83
   3  -9   9   18.99    9.61
  -3   9 -10    8.49    5.42
  -3   9 -10   -3.29    3.95
   3  -9  10    7.25    8.38
  -3   9 -10    1.74    4.94
  -3   9 -11   36.20    6.11
  -3   9 -11   28.49    5.68
  -3   9 -11   39.40    5.75
   3  -9  11   36.93   10.47
  -3   9 -12  203.09   11.77
  -3   9 -12  191.11   10.51
   3  -9  12  177.04   18.01
  -3   9 -12  199.74   11.65
  -3   9 -12  212.49   11.76
   3  -9  13   31.31    9.31
  -3   9 -13   34.18    4.22
  -3   9 -13   33.01    5.47
   3  -9  14   17.00    8.41
  -3   9 -14   30.67    4.03
  -3   9 -14   31.87    5.27
  -3   9 -15   -0.92    2.90
   3  -9  15   -4.41    6.97
  -3   9 -15    0.26    3.91
  -3   9 -15    1.68    4.19
  -3   9 -16   -3.32    2.85
  -3   9 -16   -0.91    3.66
  -3   9 -16    5.78    3.89
  -3   9 -17   28.55    3.45
  -3   9 -17   22.18    4.21
  -3   9 -17   22.37    3.85
  -3   9 -18  154.69    8.73
  -3   9 -18  165.09    8.18
  -3   9 -18  174.16    8.46
  -3   8  16    5.29    3.37
  -3   8  15    6.03    3.81
  -3   8  14    0.46   12.21
  -3   8  14    4.57    4.41
  -3   8  13  151.08    9.28
  -3   8  12  302.87   15.74
  -3   8  12  304.12   15.30
  -3   8  11   42.91    5.81
  -3   8  11   45.81    6.83
  -3   8  11   51.97    6.19
  -3   8  10    6.47    4.56
  -3   8  10    4.10    5.67
   3  -8 -10   11.47    8.61
  -3   8   9  219.74   14.34
  -3   8   9  246.57   13.18
  -3   8   9  234.36   13.15
   3  -8  -9  230.31   19.09
  -3   8   9  255.55   13.18
  -3   8   8  813.72   35.46
  -3   8   8  793.38   35.22
   3  -8  -8  775.50   43.02
  -3   8   8  836.78   35.62
  -3   8   8  799.47   35.07
  -3   8   8  816.11   35.36
  -3   8   7  835.36   36.61
  -3   8   7  847.18   36.93
   3  -8  -7  773.47   43.88
  -3   8   7  863.63   37.12
  -3   8   7  855.71   36.40
  -3   8   7  836.39   36.53
  -3   8   7  849.35   36.51
  -3   8   7  861.39   36.76
  -3   8   6  276.78   14.23
  -3   8   6  265.09   13.83
   3  -8  -6  260.58   20.32
  -3   8   6  295.82   14.47
   3  -8  -6  218.46   19.50
  -3   8   6  259.33   13.72
  -3   8   6  271.67   13.80
  -3   8   6  267.19   14.10
  -3   8   6  280.35   14.04
  -3   8   5  115.11    8.25
  -3   8   5  120.26    7.96
  -3   8   5  117.29    8.52
   3  -8  -5  137.89   13.58
   3  -8  -5  101.87   12.66
  -3   8   5  110.97    7.87
  -3   8   5  112.18    7.97
  -3   8   5  121.88    8.29
  -3   8   5  120.15    8.42
  -3   8   4  227.84   12.25
  -3   8   4  218.50   12.00
   3  -8  -4  182.88   17.04
   3  -8  -4  220.54   17.31
  -3   8   4  255.28   13.02
  -3   8   4  242.24   12.31
  -3   8   4  231.11   12.24
  -3   8   4  223.11   12.44
  -3   8   4  227.64   12.33
  -3   8   3  157.78    9.31
  -3   8   3  158.53    8.82
  -3   8   3  124.14    9.47
   3  -8  -3  130.94   13.75
  -3   8   3  152.95    9.32
  -3   8   3  141.88    9.03
  -3   8   3  135.92    9.11
  -3   8   3  145.20    9.48
  -3   8   2  227.59   12.09
  -3   8   2  229.31   12.65
  -3   8   2  254.78   12.17
  -3   8   2  233.40   12.29
  -3   8   2  235.29   13.05
   3  -8  -2  208.43   17.12
  -3   8   2  230.80   12.43
  -3   8   2  221.67   12.26
  -3   8   2  226.41   12.97
  -3   8   1  481.86   22.14
  -3   8   1  463.86   21.23
  -3   8   1  483.00   21.48
  -3   8   1  460.88   21.48
  -3   8   1  482.01   22.13
   3  -8  -1  461.90   27.51
  -3   8   1  472.83   21.88
  -3   8   1  484.88   21.89
  -3   8   1  455.31   22.18
  -3   8   0  761.67   33.71
  -3   8   0  739.81   32.63
  -3   8   0  776.22   33.12
  -3   8   0  786.83   33.16
  -3   8   0  809.38   33.96
   3  -8   0  710.30   39.05
  -3   8   0  744.97   33.00
  -3   8   0  778.43   33.62
  -3   8   0  788.52   33.58
  -3   8   0  765.63   33.92
  -3   8  -1  610.81   27.54
  -3   8  -1  619.31   26.84
  -3   8  -1  641.05   26.98
  -3   8  -1  639.59   27.73
   3  -8   1  562.97   32.45
  -3   8  -1  596.58   26.95
  -3   8  -1  609.22   27.35
  -3   8  -1  591.69   27.26
  -3   8  -1  588.79   27.57
  -3   8  -2  110.78    8.17
  -3   8  -2  114.36    7.59
  -3   8  -2  109.62    7.46
   3  -8   2   97.63   10.87
  -3   8  -2  125.19    8.06
  -3   8  -2  138.62    9.04
  -3   8  -2  107.58    8.18
  -3   8  -2  121.93    8.33
  -3   8  -2  116.21    8.60
  -3   8  -3  250.45   13.54
  -3   8  -3  260.05   12.93
  -3   8  -3  236.92   13.16
  -3   8  -3  267.76   14.11
  -3   8  -3  248.01   13.41
  -3   8  -3  268.46   13.58
  -3   8  -3  254.14   13.66
  -3   8  -4    3.74    4.56
  -3   8  -4    2.39    3.78
  -3   8  -4    0.61    4.40
  -3   8  -4    3.74    5.25
  -3   8  -4    3.93    4.56
  -3   8  -4    4.78    4.54
  -3   8  -4    0.98    4.85
  -3   8  -5   42.48    5.85
  -3   8  -5   38.57    4.72
  -3   8  -5   35.67    6.07
  -3   8  -5   29.66    5.70
  -3   8  -5   35.41    5.37
  -3   8  -5   34.52    5.65
  -3   8  -5   37.99    5.96
  -3   8  -6  257.83   13.63
  -3   8  -6  257.21   13.07
  -3   8  -6  246.10   13.87
  -3   8  -6  274.73   13.51
  -3   8  -6  244.89   13.77
  -3   8  -6  254.98   13.91
  -3   8  -7  259.46   13.94
  -3   8  -7  271.11   13.61
  -3   8  -7  295.21   14.77
  -3   8  -7  260.96   13.78
  -3   8  -7  276.33   14.48
  -3   8  -7  261.22   14.28
  -3   8  -8  157.86   10.07
  -3   8  -8  177.05   10.06
  -3   8  -8  174.39   10.81
  -3   8  -8  173.15    9.75
  -3   8  -8  186.81   10.29
  -3   8  -8  187.26   10.87
  -3   8  -8  173.94   10.91
  -3   8  -9  171.65   10.18
  -3   8  -9  179.78   10.10
   3  -8   9  199.60   19.00
  -3   8  -9  178.82    9.98
  -3   8  -9  171.77   10.09
  -3   8  -9  165.53   10.70
  -3   8  -9  191.59   11.35
  -3   8 -10  211.80   11.69
   3  -8  10  203.28   20.06
  -3   8 -10  221.14   11.76
  -3   8 -10  226.40   12.47
  -3   8 -10  226.55   12.93
  -3   8 -11  115.86    7.99
   3  -8  11  123.01   16.05
  -3   8 -11  115.50    8.59
  -3   8 -11  117.89    7.90
  -3   8 -11  127.83    9.13
   3  -8  12   13.04    8.99
  -3   8 -12    4.63    5.13
  -3   8 -13   11.69    3.95
   3  -8  13    7.06    8.77
  -3   8 -14   99.06    7.04
  -3   8 -14   85.41    7.26
  -3   8 -14   91.34    6.60
   3  -8  14   94.48   13.55
  -3   8 -15  195.52   10.38
  -3   8 -15  194.78   10.63
  -3   8 -15  167.96    9.72
   3  -8  15  161.46   16.91
  -3   8 -16  262.31   13.22
  -3   8 -16  268.65   13.28
   3  -8  16  224.32   19.48
  -3   8 -17  237.76   12.11
  -3   8 -17  241.85   12.18
  -3   8 -18   74.54    5.54
  -3   8 -18   75.24    5.50
  -3   8 -19   30.18    3.58
  -3   8 -19   33.53    4.33
  -3   8 -19   25.76    3.43
  -3   7  18   39.25    4.22
   3  -7 -18   45.49    4.27
  -3   7  17   52.27    5.06
  -3   7  16   67.25   15.77
  -3   7  16   43.98    5.29
  -3   7  15   -7.63    8.20
  -3   7  15    0.28    4.49
  -3   7  14   72.87    6.72
  -3   7  14   59.58    7.36
  -3   7  13   84.74    7.35
  -3   7  13   85.25    7.80
  -3   7  12  232.10   12.75
   3  -7 -12  230.21   19.79
  -3   7  12  216.52   12.13
  -3   7  11  295.49   15.16
  -3   7  11  297.80   15.28
   3  -7 -11  300.88   22.37
  -3   7  11  284.29   14.86
  -3   7  10  450.35   22.68
  -3   7  10  463.11   21.89
  -3   7  10  471.06   21.97
  -3   7  10  476.27   21.80
   3  -7 -10  464.63   29.57
  -3   7   9  374.93   18.23
  -3   7   9  374.68   18.13
   3  -7  -9  350.78   25.09
  -3   7   9  362.92   18.08
  -3   7   9  377.85   18.05
  -3   7   9  380.10   18.22
  -3   7   8   23.52    4.74
   3  -7  -8   12.09    8.94
  -3   7   8   27.02    4.35
  -3   7   8   21.38    5.24
  -3   7   8   22.45    4.67
  -3   7   8   17.85    5.10
  -3   7   8   21.94    5.84
  -3   7   7  235.10   12.61
  -3   7   7  242.17   12.96
   3  -7  -7  241.14   18.62
  -3   7   7  229.24   12.82
  -3   7   7  260.65   12.46
  -3   7   7  233.32   12.58
  -3   7   7  246.18   12.51
  -3   7   7  236.22   12.91
  -3   7   6   63.07    6.44
  -3   7   6   66.28    5.73
  -3   7   6   58.07    5.91
  -3   7   6   64.00    6.06
  -3   7   6   59.15    6.06
  -3   7   6   65.80    6.28
  -3   7   6   58.50    5.87
  -3   7   6   49.80    6.13
  -3   7   5   45.57    5.77
  -3   7   5   40.79    5.22
  -3   7   5   44.10    4.84
  -3   7   5   32.52    4.87
  -3   7   5   40.16    5.35
  -3   7   5   35.34    5.42
  -3   7   5   42.99    5.10
  -3   7   5   41.75    5.65
  -3   7   4 1039.60   43.02
  -3   7   4  999.82   42.67
  -3   7   4 1034.38   42.81
  -3   7   4 1033.25   42.88
  -3   7   4 1022.88   43.12
  -3   7   4 1011.66   42.83
  -3   7   4  933.08   42.92
  -3   7   4 1014.89   42.92
  -3   7   3  612.31   26.66
  -3   7   3  596.40   26.32
  -3   7   3  597.39   26.70
  -3   7   3  594.43   26.41
  -3   7   3  600.38   26.43
  -3   7   3  602.19   26.90
  -3   7   3  633.75   26.72
  -3   7   3  592.93   26.78
  -3   7   3  577.08   26.92
  -3   7   2    2.96    4.17
  -3   7   2    3.57    4.35
  -3   7   2   -0.49    3.72
   3  -7  -2   -1.96    5.36
  -3   7   2    4.77    3.99
  -3   7   2    6.87    3.89
  -3   7   2    2.94    3.98
  -3   7   2    2.52    4.33
  -3   7   2    5.63    4.60
  -3   7   2    2.23    4.42
  -3   7   1   48.94    5.41
  -3   7   1   63.31    5.49
  -3   7   1   64.96    5.35
  -3   7   1   54.03    5.64
   3  -7  -1   37.53    7.52
  -3   7   1   56.98    5.66
  -3   7   1   58.01    5.59
  -3   7   1   57.92    6.02
  -3   7   1   58.89    6.09
  -3   7   0   -0.38    4.06
  -3   7   0    1.21    3.50
  -3   7   0    0.82    4.01
  -3   7   0    2.29    3.70
   3  -7   0    3.60    5.43
  -3   7   0    4.77    4.13
  -3   7   0    0.22    3.44
  -3   7   0   -0.81    4.12
  -3   7   0    2.51    4.59
  -3   7   0    0.28    4.30
  -3   7  -1   13.96    3.76
  -3   7  -1   18.69    4.61
  -3   7  -1   14.25    4.16
   3  -7   1   20.76    6.37
  -3   7  -1   18.60    4.61
  -3   7  -1   17.89    3.95
  -3   7  -1   25.81    4.75
  -3   7  -1   22.48    5.09
  -3   7  -1   17.51    4.67
  -3   7  -2  234.27   12.25
  -3   7  -2  219.59   11.79
  -3   7  -2  233.69   11.47
   3  -7   2  250.43   16.32
  -3   7  -2  226.73   12.06
  -3   7  -2  239.77   12.56
  -3   7  -2  217.07   12.02
  -3   7  -2  242.61   12.40
  -3   7  -2  250.55   12.39
  -3   7  -3  480.50   22.25
  -3   7  -3  485.18   22.20
  -3   7  -3  494.26   21.85
  -3   7  -3  488.82   21.40
   3  -7   3  467.98   27.04
  -3   7  -3  487.77   22.11
  -3   7  -3  472.18   22.12
  -3   7  -3  527.30   22.50
  -3   7  -3  462.16   22.18
  -3   7  -4   21.38    4.87
  -3   7  -4   13.04    4.14
  -3   7  -4   13.12    4.44
  -3   7  -4   12.41    4.57
  -3   7  -4   16.90    4.27
  -3   7  -4   16.15    4.56
  -3   7  -4   22.02    5.01
  -3   7  -4   10.53    2.84
  -3   7  -5   11.28    4.48
  -3   7  -5   13.87    4.61
  -3   7  -5   15.56    4.48
  -3   7  -5    6.17    3.74
  -3   7  -5   17.39    4.42
  -3   7  -5   11.02    5.09
  -3   7  -5    9.30    4.49
  -3   7  -5    7.98    3.08
  -3   7  -6   50.60    5.75
  -3   7  -6   69.43    5.77
  -3   7  -6   65.12    5.71
  -3   7  -6   55.45    4.94
  -3   7  -6   53.79    4.78
  -3   7  -6   65.33    6.31
  -3   7  -6   64.13    6.05
  -3   7  -7   50.84    5.67
  -3   7  -7   59.23    5.69
  -3   7  -7   55.60    5.52
  -3   7  -7   54.58    5.11
  -3   7  -7   63.68    5.17
  -3   7  -7   49.28    6.11
  -3   7  -7   64.22    6.15
  -3   7  -8   14.44    4.92
  -3   7  -8    9.38    4.31
  -3   7  -8   10.70    4.10
  -3   7  -8   13.41    3.98
  -3   7  -8    7.63    3.64
  -3   7  -8   19.49    5.42
  -3   7  -8    8.13    3.96
  -3   7  -9   46.06    5.20
  -3   7  -9   34.09    5.43
  -3   7  -9   42.22    5.47
  -3   7  -9   38.28    4.76
  -3   7  -9   44.96    4.85
  -3   7  -9   41.45    4.70
  -3   7  -9   32.18    5.74
   3  -7   9   42.03   10.79
  -3   7 -10   38.64    5.48
  -3   7 -10   44.98    5.32
   3  -7  10   43.25   10.78
  -3   7 -10   35.76    6.01
  -3   7 -10   37.17    5.31
  -3   7 -11   -2.67    4.82
  -3   7 -11   -3.56    3.58
  -3   7 -11    0.64    4.35
  -3   7 -11    6.29    4.98
   3  -7  11   -1.42    9.69
  -3   7 -12    1.24    4.39
  -3   7 -12    4.06    3.96
  -3   7 -12    3.54    4.42
  -3   7 -12    1.06    5.33
   3  -7  12    5.76    8.67
  -3   7 -13    1.90    4.68
  -3   7 -13   10.03    3.98
  -3   7 -13    8.67    4.49
  -3   7 -13    9.41    5.44
   3  -7  13    4.30    8.40
  -3   7 -14   25.26    5.25
  -3   7 -14   25.57    4.92
   3  -7  14   19.68    9.83
  -3   7 -15    9.33    4.16
  -3   7 -15    4.54    4.40
  -3   7 -15    5.06    4.74
   3  -7  15   13.48    8.29
  -3   7 -16  120.11    8.34
  -3   7 -16  116.00    8.45
  -3   7 -16  128.91    8.17
   3  -7  16  114.40   13.78
  -3   7 -17   23.95    4.54
  -3   7 -17   29.21    4.74
   3  -7  18    7.81    6.44
  -3   7 -18    4.41    3.33
  -3   7 -18   12.09    3.96
  -3   7 -18   11.33    4.02
  -3   7 -19    3.61    3.33
  -3   7 -19    6.39    3.36
  -3   7 -20   32.84    3.85
  -3   7 -20   34.56    3.42
   3  -6 -19   35.87    4.23
  -3   6  19   30.40    4.09
  -3   6  18   20.57    4.39
  -3   6  17    8.90   12.48
  -3   6  17   11.07    4.42
  -3   6  16   19.86    4.86
  -3   6  15   19.45    5.64
  -3   6  15   20.65    5.19
  -3   6  14   72.06    7.33
   3  -6 -14   76.71   12.42
  -3   6  13   81.54    7.59
   3  -6 -13   75.79   12.24
  -3   6  13   76.42    6.62
  -3   6  13   83.23    7.43
   3  -6 -12   58.18   11.52
  -3   6  12   63.31    6.53
  -3   6  12   59.54    6.94
  -3   6  12   52.27    5.88
  -3   6  11   61.19    6.45
   3  -6 -11   52.86   11.64
  -3   6  11   60.60    6.06
  -3   6  11   58.29    6.76
  -3   6  11   60.68    9.88
  -3   6  10  203.93   11.40
   3  -6 -10  179.20   16.78
  -3   6  10  199.93   11.04
  -3   6  10  198.43   11.43
  -3   6  10  187.38   11.32
  -3   6   9  148.92    9.39
   3  -6  -9  136.54   14.56
  -3   6   9  160.23    9.31
  -3   6   9  139.60    9.33
  -3   6   9  152.50    9.62
  -3   6   9  161.66    9.37
  -3   6   8  496.92   21.47
  -3   6   8  473.84   21.35
  -3   6   8  450.34   21.29
  -3   6   8  458.54   20.64
  -3   6   8  449.37   21.24
  -3   6   8  454.06   21.19
  -3   6   7  117.47    7.65
  -3   6   7  119.08    8.26
  -3   6   7  124.98    8.02
  -3   6   7  135.27    8.18
  -3   6   7  126.90    7.57
  -3   6   7  125.36    8.14
  -3   6   7  119.14    7.99
  -3   6   7  124.61    8.04
  -3   6   6   57.65    5.99
  -3   6   6   60.36    5.39
  -3   6   6   62.85    5.67
  -3   6   6   64.42    5.88
  -3   6   6   64.25    5.30
  -3   6   6   62.07    5.85
  -3   6   6   68.96    5.77
  -3   6   6   46.75    5.57
  -3   6   5   10.71    4.62
  -3   6   5   11.77    3.69
  -3   6   5    9.69    4.07
   3  -6  -5    3.93    5.75
  -3   6   5   12.98    3.75
  -3   6   5    9.62    4.25
  -3   6   5    6.59    4.08
  -3   6   5   13.02    4.20
  -3   6   5   14.12    4.00
  -3   6   4  293.43   14.30
  -3   6   4  307.29   14.39
  -3   6   4  285.50   14.13
  -3   6   4  303.05   14.32
  -3   6   4  274.06   14.16
  -3   6   4  307.28   14.21
  -3   6   4  311.29   14.25
  -3   6   4  272.67   14.34
   3  -6  -4  294.14   19.05
  -3   6   3  367.52   16.67
  -3   6   3  342.58   16.37
  -3   6   3  356.34   16.61
  -3   6   3  357.52   16.35
  -3   6   3  374.61   16.56
   3  -6  -3  369.79   21.48
  -3   6   3  352.31   16.47
  -3   6   3  334.24   16.60
  -3   6   3  349.35   16.85
  -3   6   2  746.07   31.38
  -3   6   2  717.22   31.29
  -3   6   2  721.83   30.96
  -3   6   2  761.86   31.20
   3  -6  -2  803.54   37.05
  -3   6   2  717.00   31.21
  -3   6   2  670.26   31.21
  -3   6   2  746.84   31.53
  -3   6   1  317.25   15.17
  -3   6   1  329.03   15.00
  -3   6   1  316.46   14.68
  -3   6   1  325.14   15.23
   3  -6  -1  344.49   19.96
  -3   6   1  310.19   15.28
  -3   6   1  308.68   15.08
  -3   6   0  282.14   13.95
  -3   6   0  281.37   13.80
  -3   6   0  309.08   13.47
   3  -6   0  265.55   17.37
   3  -6   0  310.44   18.73
  -3   6   0  265.79   13.76
  -3   6   0  297.11   14.12
  -3   6  -1   26.94    4.50
  -3   6  -1   33.79    4.50
  -3   6  -1   34.85    4.27
  -3   6  -1   29.99    4.43
   3  -6   1   29.80    6.60
  -3   6  -1   29.66    4.51
  -3   6  -1   33.12    3.85
   3  -6   1   25.10    5.90
  -3   6  -2    2.57    3.90
  -3   6  -2    5.79    3.94
  -3   6  -2    6.50    3.54
  -3   6  -2    8.41    4.08
   3  -6   2    6.35    5.02
  -3   6  -2    1.56    3.74
  -3   6  -2    3.64    2.46
  -3   6  -2    3.70    2.97
   3  -6   2    8.01    5.38
   3  -6   3  153.28   11.76
  -3   6  -3  149.41    9.22
  -3   6  -3  168.33    9.32
  -3   6  -3  160.49    9.19
  -3   6  -3  154.30    9.06
  -3   6  -3  163.75    8.90
   3  -6   3  139.96   12.22
  -3   6  -3  162.28    8.40
  -3   6  -3  161.62    9.09
  -3   6  -3  168.69    9.29
  -3   6  -4   96.07    6.97
  -3   6  -4  102.28    6.87
  -3   6  -4  104.59    6.67
   3  -6   4  102.40   10.10
  -3   6  -4   87.82    5.69
  -3   6  -4   97.22    6.71
  -3   6  -4  107.24    6.26
  -3   6  -4   98.09    7.18
  -3   6  -4  109.02    7.07
  -3   6  -5  438.16   20.42
  -3   6  -5  446.24   20.50
  -3   6  -5  458.94   20.89
  -3   6  -5  466.65   20.89
  -3   6  -5  474.51   20.00
  -3   6  -5  424.93   20.25
  -3   6  -5  462.75   20.31
  -3   6  -5  456.03   20.58
  -3   6  -6  963.01   40.89
  -3   6  -6  981.96   40.98
  -3   6  -6  985.02   40.64
  -3   6  -6  963.47   40.81
  -3   6  -6  929.28   41.20
  -3   6  -6  990.49   41.07
  -3   6  -7  157.33    9.05
  -3   6  -7  178.01    8.98
  -3   6  -7  150.63    8.94
  -3   6  -7  171.88    9.02
  -3   6  -7  183.69   10.03
  -3   6  -7  136.48    9.15
  -3   6  -8   79.15    6.58
  -3   6  -8   69.21    5.69
  -3   6  -8   71.85    5.59
  -3   6  -8   67.98    5.98
   3  -6   8   64.70   11.55
  -3   6  -8   71.88    5.97
  -3   6  -8   74.97    5.56
  -3   6  -9  316.37   14.97
  -3   6  -9  289.52   15.02
  -3   6  -9  326.53   15.58
  -3   6  -9  306.88   14.52
  -3   6  -9  297.90   14.95
  -3   6 -10  198.14   10.52
  -3   6 -10  208.68   10.92
   3  -6  10  171.33   16.93
  -3   6 -10  170.83   10.47
  -3   6 -10  188.26   11.19
  -3   6 -11   47.72    5.48
[truncated: 603,209 more chars]
