# Supplementary material for: A supercharged molecular motor operating by constitutional alteration and proton transfer
Source: Nat Chem. 2026 Jun 3;18(7):1186–94. doi: 10.1038/s41557-026-02141-6 (PMC13322973; doi:10.1038/s41557-026-02141-6)
Supplement: Supplementary file 4 — Statistical source data and coordinates of the calculated geometries in xyz format. [file 41557_2026_2141_MOESM4_ESM.xlsx]

## Sheet: figure_3_source_data
49
S0=0.00, S1=3.52 # S0=and S1= give the relative energies in eV of the S0 and S1 at the given geometry with respect to the S0 energy at C-1 (point 1)
H	-5835186753	1527856409	-0.062891993
H	-2225826753	3783476409	-0.659281993
S	-1540116753	-0.933353591	-0.236961993
O	0.169703247	2456176409	-0.945751993
O	1648803247	2342576409	1216738007
O	5693013247	-0.678953591	-1007901993
C	-0.117026753	0.158606409	-0.286101993
C	-2640276753	0.441556409	-0.234571993
C	-4021986753	0.398156409	-0.110191993
C	-4758916753	1570026409	-0.166721993
C	-4122066753	2794356409	-0.359861993
H	-4714526753	3698956409	-0.403571993
C	-2745756753	2847436409	-0.497651993
C	-2016276753	1669876409	-0.425921993
C	-0.551046753	1557336409	-0.570911993
C	1149453247	-0.277863591	-0.148571993
C	2391123247	0.488356409	-0.033831993
C	2658423247	1731786409	0.565538007
C	1856233247	3653016409	1715158007
H	2139483247	4338176409	0.912248007
H	2621103247	3665866409	2496728007
H	0.905223247	3965936409	2138848007
C	3962163247	2207626409	0.525378007
H	4205233247	3170816409	0.950198007
C	4994463247	1447246409	-0.025181993
H	5993243247	1861246409	-0.028861993
C	4750473247	0.171426409	-0.514301993
C	7043433247	-0.249183591	-1000771993
H	7623333247	-1069703591	-1416341993
H	7389123247	-0.039873591	0.015798007
H	7181193247	0.640496409	-1621971993
C	3444623247	-0.300363591	-0.490851993
C	2976213247	-1672183591	-0.859741993
H	3652383247	-2448303591	-0.502091993
H	2901403247	-1792923591	-1945041993
C	1557833247	-1758283591	-0.238471993
C	1510973247	-2451943591	1147108007
C	2325373247	-1749603591	2232018007
H	0.457373247	-2409803591	1440668007
C	1903393247	-3927023591	1049758007
O	0.669153247	-2509103591	-1046441993
H	2217653247	-2295403591	3171528007
H	1993463247	-0.725053591	2403508007
H	3390123247	-1724433591	1986718007
H	1692753247	-4426363591	1997798007
H	2971083247	-4046833591	0.849128007
H	1346243247	-4433813591	0.263528007
H	0.666423247	-2140323591	-1936181993
Br	-4905756753	-1267373591	0.135788007
49
S0=0.27, S1=3.16
H	-5825694364	1524145101	-0.186138790
H	-2213407146	3697673864	-1094926417
S	-1491403973	-0.859823085	-0.021536769
O	0.219959964	2363349286	-1210641021
O	1560391968	2303154851	1243868315
O	5704499808	-0.540227247	-0.980214375
C	-0.128081572	0.164619066	-0.319180789
C	-2629968957	0.434496224	-0.271791825
C	-4008562867	0.389947728	-0.125472715
C	-4751101368	1548865246	-0.320052585
C	-4107082892	2736506433	-0.667978490
H	-4699952640	3635807421	-0.795978012
C	-2731076165	2781481438	-0.835757048
C	-1984729430	1627463873	-0.632640948
C	-0.525706322	1499681578	-0.768920060
C	1191888092	-0.291582081	-0.203934527
C	2357832078	0.462327572	0.003641029
C	2582926121	1739586940	0.622142681
C	1688717506	3585602503	1786565335
H	2062644566	4300798497	1046527834
H	2358161846	3576269355	2654513930
H	0.692692687	3890004189	2104269875
C	3890985097	2222296623	0.674454618
H	4099144090	3163708729	1166091195
C	4964117377	1495623451	0.164537564
H	5962207795	1907784285	0.249808378
C	4755999751	0.226848778	-0.410016015
C	7060677691	-0.267399178	-0.806403001
H	7599282315	-1035055510	-1363608238
H	7346693091	-0.327576729	0.249931051
H	7345778137	0.713677655	-1203042194
C	3484056778	-0.286390956	-0.419432746
C	3060783502	-1632935543	-0.888658001
H	3718332976	-2422257144	-0.521036684
H	3077501703	-1694906218	-1982915823
C	1599772254	-1752548791	-0.403418159
C	1449310433	-2557493984	0.919505946
C	2190983577	-1968214209	2113182776
H	0.378535606	-2520140833	1145635507
C	1824662282	-4021725759	0.722797902
O	0.781977396	-2418565728	-1324645851
H	1957384226	-2549471046	3010152449
H	1910471974	-0.931888074	2311990561
H	3276362521	-2005794883	1975801491
H	1576614239	-4594504233	1620964871
H	2899451388	-4136311186	0.550794541
H	1292294358	-4454576733	-0.124102562
H	0.760265404	-1912834086	-2134948225
Br	-4882418130	-1207281143	0.368449194
49
S0=0.56, S1=3.19
H	-5804856385	1517613546	-0.309279790
H	-2201985848	3554343972	-1518546191
S	-1473133484	-0.829422197	0.105423682
O	0.232625095	2246503568	-1445820393
O	1434165960	2284392630	1216265465
O	5732873374	-0.382892843	-0.959173798
C	-0.120080731	0.136546839	-0.373146790
C	-2614021909	0.412678477	-0.311592410
C	-3991671491	0.395677846	-0.132332424
C	-4732744444	1520070964	-0.464801001
C	-4092678957	2655100974	-0.966292084
H	-4685356433	3536596209	-1185756491
C	-2720022619	2673478509	-1157147443
C	-1975258529	1547279269	-0.830357160
C	-0.510791453	1408856306	-0.947820859
C	1220235507	-0.307720160	-0.234272411
C	2353500377	0.451322472	0.060773499
C	2517424822	1722505893	0.704371060
C	1516184769	3526700488	1851587950
H	1982237294	4282780901	1210883931
H	2081142219	3445189342	2787171907
H	0.493613319	3829114527	2072697156
C	3812871618	2209381489	0.863557776
H	3980812666	3134943551	1399079903
C	4924815786	1522774923	0.368493350
H	5910593610	1945876199	0.526232189
C	4769111935	0.297613874	-0.302105198
C	7080835859	-0.301004634	-0.614849711
H	7606899380	-0.956371218	-1311500359
H	7252232789	-0.659533275	0.406579755
H	7491454678	0.709694034	-0.719656660
C	3514945754	-0.252442327	-0.359200710
C	3143826578	-1581913089	-0.910141880
H	3786469668	-2375812358	-0.524564515
H	3246032955	-1601728310	-2000247342
C	1653323632	-1739944042	-0.542473522
C	1408503284	-2653293909	0.694147814
C	2073085657	-2181876186	1982274033
H	0.325685031	-2624276811	0.849706379
C	1782261188	-4099217518	0.391669028
O	0.903651827	-2312538213	-1575359214
H	1723532400	-2795269943	2817984791
H	1840252973	-1142446129	2222168437
H	3162210872	-2283832390	1937971549
H	1497404391	-4741291912	1230173654
H	2861943205	-4206844510	0.249380937
H	1279427136	-4455926284	-0.507107428
H	0.871357344	-1696789497	-2305143493
Br	-4852188128	-1109738271	0.610898384
49
S0=1.05, S1=3.22
H	-5789527648	1494445905	-0.421214089
H	-2201138675	3361890368	-1911162802
S	-1453260877	-0.781848929	0.238245466
O	0.235238783	2085152958	-1703326810
O	1318398396	2249668847	1192939409
O	5768115944	-0.184095088	-0.913240001
C	-0.117991522	0.093897795	-0.435287907
C	-2600050171	0.386582440	-0.338478043
C	-3975890378	0.400527457	-0.133601248
C	-4720214948	1472969770	-0.595368414
C	-4085786914	2538691535	-1238264470
H	-4679249494	3394306127	-1542473506
C	-2717451790	2525821088	-1453359676
C	-1971376434	1436917122	-1016674388
C	-0.503190941	1281975649	-1138203983
C	1249075826	-0.332124190	-0.262367925
C	2343593224	0.418200382	0.136506271
C	2443732056	1689923707	0.794678090
C	1335679197	3452048560	1908019117
H	1875261567	4241546987	1374566178
H	1791665244	3299181547	2892119265
H	0.296038364	3750829143	2030596837
C	3718428631	2189492310	1050807093
H	3840064893	3102764494	1618680222
C	4865316967	1546764794	0.576256400
H	5835079879	1980942106	0.796817435
C	4772997977	0.364974957	-0.179096742
C	7077410602	-0.341694835	-0.456837275
H	7611618852	-0.843820137	-1266121189
H	7115379819	-0.974859280	0.436442082
H	7585725518	0.608064404	-0.252863049
C	3544525151	-0.231612219	-0.284693417
C	3229196385	-1535379942	-0.925374185
H	3850426998	-2340842100	-0.527456353
H	3413356617	-1504083067	-2003093628
C	1718799445	-1722008267	-0.679937931
C	1386079695	-2735543893	0.458916210
C	1968973290	-2391676046	1826336120
H	0.295845040	-2709441687	0.541881145
C	1768484697	-4153675123	0.052611768
O	1044569055	-2194179651	-1807811828
H	1509260446	-3027411882	2588813777
H	1787085338	-1355813102	2118570432
H	3048461199	-2570400319	1864549559
H	1455011677	-4859698879	0.827323371
H	2852383149	-4253295879	-0.061637403
H	1295677281	-4435853145	-0.887861226
H	0.976656393	-1485894452	-2445611393
Br	-4817975508	-0.980644249	0.839530637
49
S0=2.19, S1=3.00
H	-5777273015	1456650750	-0.511499260
H	-2215284519	3123468757	-2274655802
S	-1428402893	-0.720346231	0.365871182
O	0.229767570	1859136720	-1980051623
O	1211989126	2204247943	1174132263
O	5803090091	0.022818083	-0.812185294
C	-0.113649295	0.038352115	-0.484489524
C	-2585010215	0.360356240	-0.351229606
C	-3957354381	0.405283013	-0.124487179
C	-4711329699	1411155235	-0.702865511
C	-4087734632	2390852038	-1479567337
H	-4685252871	3209498487	-1867078329
C	-2724141025	2344082576	-1718701383
C	-1971317994	1305814443	-1178353187
C	-0.504336592	1121109079	-1320494505
C	1271260988	-0.355773836	-0.291102108
C	2328975955	0.376599952	0.213870060
C	2364605228	1647304126	0.884052458
C	1151751141	3371863747	1946640750
H	1747040545	4185987773	1520551758
H	1496927258	3157172844	2962745155
H	0.104873779	3668138813	1968555987
C	3612304776	2165904006	1228183729
H	3684511252	3070874236	1816944790
C	4789954311	1565237423	0.783861737
H	5741758933	2008135398	1061206024
C	4766441955	0.424323713	-0.038892896
C	7055416393	-0.378056978	-0.337817382
H	7607685759	-0.702477838	-1222415352
H	6971570052	-1222514924	0.354068884
H	7623470668	0.430343299	0.138368574
C	3566580724	-0.216197318	-0.203641432
C	3310060030	-1488879350	-0.930782212
H	3902333244	-2309845464	-0.518906501
H	3576583502	-1407389981	-1987264494
C	1787680719	-1692786029	-0.811489811
C	1373921123	-2802676924	0.210924982
C	1870443465	-2600528923	1641341550
H	0.281069384	-2771528973	0.221323702
C	1774919784	-4182888085	-0.299975072
O	1194352122	-2052161688	-2020462282
H	1312050068	-3253406608	2319078145
H	1737098882	-1580012169	2005826601
H	2928916540	-2861005685	1745279443
H	1435597293	-4951109544	0.401925167
H	2862615109	-4275261930	-0.382635814
H	1336521508	-4387261667	-1276374204
H	1082371022	-1269388508	-2557895247
Br	-4775043134	-0.827381425	1050874857
49
S0=2.56, S1=2.94
H	-5763412322	1389949746	-0.600350393
H	-2229996212	2829465329	-2604999673
S	-1395724916	-0.628406831	0.524404988
O	0.226820855	1573405347	-2222704182
O	1135983642	2174342815	1168852673
O	5819338796	0.197874545	-0.692979344
C	-0.099055530	-0.006068838	-0.476276134
C	-2559643227	0.345787507	-0.323752347
C	-3932398008	0.409660726	-0.098683470
C	-4697708578	1330239620	-0.790904791
C	-4087138939	2208824107	-1690537767
H	-4693126520	2967895666	-2173820708
C	-2726729458	2130890986	-1940050232
C	-1962479175	1171072842	-1282263836
C	-0.501329090	0.948170693	-1437642858
C	1285579724	-0.371109746	-0.289752070
C	2317335990	0.337403784	0.304168329
C	2297379678	1610827477	0.967811494
C	1031339213	3358606741	1916364034
H	1651301233	4163784390	1509656588
H	1320314660	3157081170	2951526826
H	-0.014763124	3653994057	1874227773
C	3521952993	2155485784	1365275438
H	3556747881	3072267063	1936944341
C	4717905341	1578996744	0.953036097
H	5654712433	2041521255	1255151934
C	4754359265	0.459484617	0.104571107
C	7031623792	-0.389600593	-0.309207075
H	7611595866	-0.472028157	-1233091275
H	6889385888	-1391489899	0.103887292
H	7605165385	0.219581232	0.398639026
C	3580417644	-0.218314183	-0.098170153
C	3370916102	-1472980844	-0.870630428
H	3890223239	-2309738714	-0.395085306
H	3758745035	-1391756587	-1887309892
C	1841736300	-1650130091	-0.909820512
C	1330961525	-2853927485	-0.055169288
C	1702609173	-2813522205	1426708459
H	0.242495134	-2800054554	-0.134890958
C	1769747262	-4175697870	-0.677271901
O	1354349569	-1847744572	-2200602351
H	1071008737	-3514028210	1980632077
H	1559748757	-1831700084	1883700338
H	2741194862	-3116797262	1598294710
H	1365821353	-5010534271	-0.096253719
H	2860199997	-4277310277	-0.675023124
H	1417375175	-4264056165	-1704301718
H	1173951232	-1002735203	-2611260101
Br	-4736031446	-0.692421140	1210515904
49
S0=2.25, S1=2.62
H	-5757221021	1300632451	-0.666735157
H	-2238595843	2580618111	-2802335615
S	-1376440185	-0.575170301	0.634409111
O	0.231249338	1347146829	-2330986725
O	1113146819	2217121871	1132897795
O	5818349050	0.225274703	-0.483133437
C	-0.091221870	-0.021578246	-0.426480313
C	-2541659128	0.327753335	-0.287692350
C	-3915532047	0.395693118	-0.072634649
C	-4689704094	1242324238	-0.845845996
C	-4088756182	2039067692	-1823588742
H	-4705162227	2735044433	-2383868533
C	-2727711285	1954468340	-2064928026
C	-1952764837	1070693819	-1316307815
C	-0.493235467	0.839404836	-1463554905
C	1294699945	-0.366588884	-0.261035167
C	2308922646	0.346166073	0.347765297
C	2270222290	1639658790	0.980375690
C	1031210629	3448794669	1804489369
H	1638154621	4217381004	1316104013
H	1361325382	3321742644	2839293329
H	-0.015333135	3739125580	1778499266
C	3480173796	2205323315	1393683769
H	3505628161	3158353653	1903421815
C	4679423046	1593510732	1075237681
H	5617109213	2062661606	1356881645
C	4744844110	0.422385445	0.298641700
C	7069886410	-0.382494420	-0.438511416
H	7514939467	-0.011539237	-1362159369
H	7000903394	-1474492077	-0.493225006
H	7714498225	-0.077650506	0.395846306
C	3577857287	-0.239259709	0.027121453
C	3392034993	-1503473460	-0.735779459
H	3800595509	-2337509197	-0.157369856
H	3904217317	-1496864112	-1699863033
C	1866823738	-1609022012	-0.941366748
C	1249512268	-2874978205	-0.291663942
C	1472161209	-2986563310	1215819916
H	0.176295234	-2781301642	-0.473278564
C	1740430470	-4127848176	-1005284241
O	1518840075	-1612630881	-2295227707
H	0.818006586	-3758907528	1629507652
H	1250178387	-2062181545	1757277613
H	2500686149	-3275430249	1458410311
H	1246249630	-5012323594	-0.592451130
H	2819085458	-4264863762	-0.871951762
H	1529711755	-4076812446	-2073734836
H	1224726467	-0.740454981	-2580514624
Br	-4716409712	-0.621807940	1305575227
49
S0=2.25, S1=2.62
H	-5779221256	1244044859	-0.642661586
H	-2306926197	2456982371	-2890309574
S	-1359684026	-0.547045386	0.660363574
O	0.185732088	1266423194	-2403650327
O	1089506903	2238090546	1077997977
O	5960133322	-0.232301920	0.408199857
C	-0.098295323	-0.027636343	-0.443944987
C	-2548964777	0.314337192	-0.273391952
C	-3920424843	0.380147703	-0.039946996
C	-4714081672	1186307045	-0.835904235
C	-4136592397	1944074289	-1858383502
H	-4769264256	2606017910	-2440886745
C	-2778756844	1861947162	-2116165806
C	-1983741826	1020155255	-1341889079
C	-0.529338695	0.787046827	-1501616284
C	1303642851	-0.333747228	-0.318567903
C	2325308219	0.424703918	0.219729143
C	2260827787	1703016703	0.874653927
C	0.991566507	3466614486	1756096232
H	1589415592	4241223113	1266815822
H	1324950176	3343993715	2790605983
H	-0.058136131	3747946330	1734087903
C	3464331544	2287147073	1272129374
H	3474504411	3219760054	1818366123
C	4666830322	1646417922	1022294767
H	5590640794	2086405231	1382146239
C	4769527723	0.406217991	0.367234658
C	6973351718	-0.274516393	-0.564735273
H	7013013649	0.596651752	-1225922278
H	6884474079	-1178604323	-1173445619
H	7915701511	-0.327094612	-0.014415914
C	3602162346	-0.182156918	-0.052337814
C	3403678739	-1480362600	-0.753261265
H	3787286032	-2292787294	-0.130148876
H	3928474496	-1522277446	-1708391282
C	1883748314	-1565552374	-1006247730
C	1245302123	-2856028758	-0.436249382
C	1428406820	-3042761635	1067933703
H	0.176967082	-2749616298	-0.639731408
C	1753366809	-4073609476	-1197447965
O	1584316707	-1497951603	-2373133147
H	0.762974363	-3833512009	1425253480
H	1192549462	-2143933128	1645726379
H	2449736236	-3345899802	1322037802
H	1245017929	-4976243021	-0.845792981
H	2827237422	-4223116967	-1040194543
H	1573843079	-3966274610	-2267284704
H	1206409827	-0.640704377	-2608422744
Br	-4691983544	-0.586342412	1390240512
49
S0=2.00, S1=2.18
H	-5776028852	1151886213	-0.695013661
H	-2330396462	2158785212	-3079139085
S	-1338506331	-0.507061487	0.726372084
O	0.176203095	1061116081	-2487313413
O	1091260548	2259192064	1038467612
O	5956759562	-0.264577759	0.510681042
C	-0.082924363	-0.032403506	-0.408434542
C	-2534465763	0.292641914	-0.252512936
C	-3905792435	0.370365202	-0.019054952
C	-4710220178	1090938088	-0.883238383
C	-4147060386	1745447507	-1982444034
H	-4791721840	2325636739	-2634575729
C	-2789613631	1656002279	-2235405639
C	-1980097788	0.914124784	-1378602499
C	-0.526540276	0.690054781	-1518795545
C	1318054594	-0.340415211	-0.288517991
C	2334074775	0.424202818	0.249740440
C	2261440688	1709179544	0.889180985
C	0.968740642	3506919129	1676272756
H	1553316241	4272349940	1157968622
H	1295968927	3433357159	2717447739
H	-0.086552735	3764399719	1637695065
C	3457030080	2286977467	1318424632
H	3463777603	3244727519	1817926334
C	4656148868	1621212684	1128875226
H	5576479297	2069801373	1488488411
C	4757055030	0.362890570	0.511768717
C	6821809985	-0.118623902	-0.588933317
H	7010585043	0.933346427	-0.835147317
H	6430866841	-0.627753224	-1475226273
H	7764686367	-0.582086668	-0.296522959
C	3604074501	-0.216898790	0.051631217
C	3410185521	-1527204436	-0.631479798
H	3695006687	-2337532204	0.044988850
H	4014929233	-1622554429	-1533961829
C	1915861241	-1544240613	-1008843702
C	1201382860	-2858920416	-0.658933895
C	1248055591	-3206416546	0.826743604
H	0.157303725	-2694963322	-0.938065695
C	1752522941	-3998082771	-1504453681
O	1776645634	-1267199713	-2379218720
H	0.564584109	-4033160741	1037194627
H	0.946252573	-2374734255	1471480225
H	2246145979	-3529289704	1141125804
H	1187020383	-4915660264	-1319818932
H	2799990519	-4205368483	-1257983747
H	1691564449	-3756837693	-2566116071
H	1234850249	-0.472852140	-2559317809
Br	-4669145087	-0.487454274	1483187153
49
S0=2.05, S1=2.10
H	-6783578	1.858937 0	.988056
H	-4195060	1.537279 -2	.402358
S	-2220799	0.161880 1	.660142
O	-1642114	0.517043 -2	.134693
O	0.281879	2.590461 0	.511128
O	4597692	-0.673114 -0	.469814
C	-1313834	0.159713 0	.174064
C	-3603807	0.792360 0	.834506
C	-4832399	1.123014 1	.375243
C	-5830628	1.606283 0	.563392
C	-5606307	1.760696 -0	.800284
H	-6399795	2.134417 -1	.421013
C	-4389048	1.434536 -1	.350733
C	-3383136	0.954042 -0	.529827
C	-2038903	0.557022 -0	.953190
C	0.032596	-0.285847 0	.030266
C	1196827	0.479889 0	.049418
C	1355567	1.870884 0	.284391
C	0.390884	3.978796 0	.726200
H	0.822709	4.469792 -0	.138721
H	0.986565	4.189488 1	.607788
H	-0.616565	4.331055 0	.876959
C	2642832	2.370573 0	.255713
H	2828119	3.412536 0	.420134
C	3720973	1.539099 0	.004296
H	4697735	1.983897 -0	.008737
C	3581265	0.177775 -0	.226658
C	5904604	-0.169822 -0	.542295
H	6541057	-1.012813 -0	.763220
H	6213864	0.270851 0	.401388
H	6002271	0.566863 -1	.334487
C	2313311	-0.340794 -0	.205390
C	1899848	-1.753028 -0	.414633
H	2251982	-2.366943 0	.407143
H	2308698	-2.162843 -1	.327995
C	0.372595	-1.673089 -0	.494345
C	-0.390010	-2.826388 0	.148961
C	-0.121827	-2.966041 1	.640802
H	-1439425	-2.584155 0	.015882
C	-0.108964	-4.130045 -0	.581625
O	0.032572	-1.538924 -1	.858736
H	-0.795009	-3.698962 2	.069619
H	-0.278848	-2.038159 2	.179877
H	0.889954	-3.304093 1	.840035
H	-0.742551	-4.919503 -0	.193060
H	0.922076	-4.444740 -0	.447447
H	-0.299335	-4.030188 -1	.641557
H	-0.613882	-0.816569 -2	.053515
Br	-5142651	0.906879 3	.228930
49
S0=1.01, S1=3.31
H	-6774205	1.908372 1	.037516
H	-4329441	1.286682 -2	.436171
S	-2031907	0.666041 1	.653492
O	-1912442	0.062673 -2	.163046
O	0.288645	2.548435 0	.715457
O	4608740	-0.675091 -0	.455944
C	-1283100	0.141205 0	.151212
C	-3541885	0.979505 0	.842870
C	-4770367	1.287256 1	.408037
C	-5823344	1.653019 0	.592044
C	-5664472	1.702951 -0	.790647
H	-6483189	2.045550 -1	.407521
C	-4479282	1.293900 -1	.365122
C	-3442500	0.890983 -0	.541016
C	-2184951	0.281154 -0	.982301
C	0.026995	-0.270413 0	.008662
C	1235453	0.433366 0	.304268
C	1397875	1.823016 0	.500605
C	0.390673	3.956224 0	.774279
H	0.813933	4.365283 -0	.146360
H	0.998652	4.268458 1	.625603
H	-0.623244	4.324023 0	.900268
C	2668366	2.354874 0	.380932
H	2831078	3.415288 0	.492736
C	3761048	1.542972 0	.086746
H	4732067	2.006291 -0	.002595
C	3607527	0.182185 -0	.129613
C	5919305	-0.165960 -0	.545619
H	6558913	-1.012645 -0	.777951
H	6238874	0.277460 0	.401435
H	6006228	0.579273 -1	.340821
C	2335434	-0.353960 -0	.051343
C	1915656	-1.728578 -0	.435275
H	2178706	-2.437880 0	.350009
H	2390772	-2.066969 -1	.353326
C	0.388737	-1.622028 -0	.640877
C	-0.391579	-2.776885 0	.045492
C	-0.153591	-2.892891 1	.552881
H	-1449726	-2.544239 -0	.105241
C	-0.101240	-4.109435 -0	.633634
O	0.148845	-1.606693 -2	.029424
H	-0.830986	-3.635386 1	.977658
H	-0.323616	-1.959078 2	.089203
H	0.860189	-3.230160 1	.777964
H	-0.740635	-4.889566 -0	.217065
H	0.934185	-4.419274 -0	.474696
H	-0.280197	-4.048551 -1	.704051
H	-0.608499	-1.011333 -2	.220733
Br	-5012499	1.180577 3	.281025
49
S0=0.70, S1=3.50
H	-6722921	1.979451 1	.210203
H	-4554246	0.948154 -2	.346398
S	-1922578	0.887312 1	.592949
O	-2108043	-0.278115 -2	.093798
O	0.313953	2.593569 0	.661444
O	4631839	-0.692060 -0	.308814
C	-1265616	0.181545 0	.111363
C	-3497556	1.062162 0	.869959
C	-4682985	1.430317 1	.490067
C	-5804160	1.682751 0	.723533
C	-5755569	1.564477 -0	.662700
H	-6625070	1.827173 -1	.249082
C	-4614067	1.089233 -1	.275650
C	-3507742	0.795781 -0	.495632
C	-2275182	0.137061 -0	.953513
C	0.028598	-0.227359 -0	.063119
C	1242834	0.461343 0	.294474
C	1419858	1.845753 0	.504448
C	0.424213	4.000343 0	.658775
H	0.885671	4.358346 -0	.264685
H	0.999611	4.354605 1	.516479
H	-0.591472	4.379735 0	.726001
C	2700479	2.361574 0	.441498
H	2866647	3.422061 0	.548336
C	3794775	1.537646 0	.193175
H	4772783	1.990345 0	.129641
C	3629724	0.179231 -0	.022341
C	5946937	-0.192584 -0	.385474
H	6585693	-1.047053 -0	.590937
H	6254160	0.267010 0	.557824
H	6051642	0.537933 -1	.192395
C	2345519	-0.338713 -0	.003429
C	1928265	-1.701480 -0	.431144
H	2131346	-2.432127 0	.351395
H	2455089	-2.026671 -1	.325662
C	0.417592	-1.580607 -0	.725565
C	-0.406797	-2.735047 -0	.094361
C	-0.237233	-2.871224 1	.420982
H	-1456053	-2.496112 -0	.290127
C	-0.095798	-4.065292 -0	.769052
O	0.292197	-1.571690 -2	.132053
H	-0.942511	-3.610589 1	.803295
H	-0.415586	-1.942292 1	.962731
H	0.760745	-3.227919 1	.683996
H	-0.751422	-4.844089 -0	.376296
H	0.932757	-4.377403 -0	.574288
H	-0.234723	-4.003940 -1	.845228
H	-0.566550	-1.170750 -2	.356188
Br	-4779047	1.558200 3	.375363
49
S0=1.50, S1=5.51
H	-6700920	2.027629 1	.115554
H	-4545887	0.809225 -2	.387960
S	-1911582	0.869384 1	.517038
O	-2135037	-0.609501 -2	.078005
O	0.353267	2.552859 0	.833344
O	4636700	-0.699317 -0	.371279
C	-1301744	0.150597 0	.028794
C	-3482279	1.045846 0	.819307
C	-4662777	1.482179 1	.417769
C	-5778483	1.714692 0	.645804
C	-5721829	1.530396 -0	.737720
H	-6578903	1.799201 -1	.340488
C	-4601858	0.986391 -1	.324133
C	-3498783	0.680118 -0	.533196
C	-2269164	0.030854 -0	.922574
C	0.078294	-0.275369 -0	.199807
C	1278500	0.470659 0	.192766
C	1445533	1.817744 0	.540919
C	0.427235	3.961142 0	.763794
H	0.844130	4.273392 -0	.195961
H	1021154	4.385170 1	.577783
H	-0.595241	4.320155 0	.848203
C	2730149	2.327224 0	.529714
H	2892395	3.378441 0	.708280
C	3819014	1.523261 0	.209736
H	4791756	1.982424 0	.131746
C	3652509	0.171667 -0	.039328
C	5944634	-0.193771 -0	.464048
H	6580203	-1.040088 -0	.704161
H	6260671	0.244190 0	.485439
H	6022051	0.558786 -1	.253449
C	2374549	-0.349278 -0	.022600
C	1985805	-1.741481 -0	.427598
H	2280561	-2.504619 0	.286804
H	2428849	-1.987958 -1	.394337
C	0.484216	-1.637822 -0	.567497
C	-0.406751	-2.754513 -0	.104488
C	-0.241529	-2.799357 1	.413592
H	-1437263	-2.473859 -0	.334623
C	-0.104710	-4.090658 -0	.752841
O	0.231682	-0.935746 -1	.758136
H	-0.936028	-3.503632 1	.863241
H	-0.418349	-1.820775 1	.862599
H	0.773307	-3.103174 1	.673551
H	-0.751144	-4.858148 -0	.327525
H	0.930881	-4.381315 -0	.568820
H	-0.269487	-4.063859 -1	.830463
H	-1154085	-0.959909 -2	.123194
Br	-4764214	1.690518 3	.298460
49
S=0.64, S1=5.54
H	-6678729	2.047117 1	.208791
H	-4621214	0.863193 -2	.364844
S	-1952939	0.631956 1	.530107
O	-2166474	-0.181268 -2	.274770
O	0.328301	2.596322 0	.519376
O	4689007	-0.691404 -0	.266222
C	-1325739	0.141612 -0	.028164
C	-3506429	0.962613 0	.844385
C	-4661622	1.418478 1	.468740
C	-5782410	1.695920 0	.719014
C	-5768017	1.518909 -0	.666481
H	-6646482	1.774905 -1	.242807
C	-4652980	1.019863 -1	.295893
C	-3527946	0.724189 -0	.532984
C	-2278928	0.197937 -0	.992372
C	0.070098	-0.277375 -0	.276743
C	1296579	0.508902 0	.049806
C	1450910	1.864326 0	.335607
C	0.434217	3.995361 0	.636136
H	0.887623	4.425865 -0	.259945
H	1014229	4.290517 1	.514611
H	-0.582374	4.364541 0	.742358
C	2738842	2.369808 0	.405853
H	2902899	3.417594 0	.604512
C	3844069	1.550894 0	.190277
H	4827800	1.994387 0	.213024
C	3683067	0.196281 -0	.042922
C	5998716	-0.189053 -0	.381976
H	6634702	-1.040861 -0	.606748
H	6331108	0.274386 0	.550180
H	6072185	0.539994 -1	.193484
C	2397563	-0.318508 -0	.075712
C	2012024	-1.750626 -0	.317670
H	2344296	-2.405307 0	.486978
H	2447588	-2.129275 -1	.243912
C	0.504932	-1.684535 -0	.443502
C	-0.389586	-2.821032 -0	.040440
C	-0.281998	-2.975085 1	.475839
H	-1410357	-2.514844 -0	.282087
C	-0.083885	-4.118655 -0	.774896
O	0.196614	-0.908323 -1	.600371
H	-0.996983	-3.707925 1	.845230
H	-0.483794	-2.028400 1	.977980
H	0.717155	-3.304103 1	.765910
H	-0.749021	-4.909255 -0	.425678
H	0.942517	-4.443343 -0	.592756
H	-0.224514	-4.011541 -1	.851180
H	-1295677	-0.618969 -2	.357432
Br	-4698941	1.643814 3	.347277
49
S0=0.50, S1=5.43
H	-6666067	1.959903 1	.363523
H	-4673623	0.978958 -2	.306882
S	-1941076	0.527775 1	.532213
O	-2142528	0.081870 -2	.336268
O	0.319286	2.650259 0	.221558
O	4695114	-0.698220 -0	.136326
C	-1324851	0.155630 -0	.059529
C	-3493925	0.923086 0	.880528
C	-4637900	1.339880 1	.550326
C	-5778949	1.635520 0	.839424
C	-5793730	1.515069 -0	.552051
H	-6695318	1.766405 -1	.094259
C	-4678953	1.082788 -1	.231133
C	-3527794	0.777474 -0	.510574
C	-2271128	0.310539 -1	.017029
C	0.063219	-0.277152 -0	.318883
C	1292357	0.527901 -0	.040750
C	1443620	1.899088 0	.159095
C	0.442667	4.037271 0	.432673
H	0.968369	4.517528 -0	.396644
H	0.964507	4.257610 1	.367790
H	-0.570821	4.424360 0	.490401
C	2731054	2.400213 0	.272795
H	2895965	3.455553 0	.425082
C	3839612	1.563903 0	.170226
H	4824172	2.001543 0	.240675
C	3681478	0.201848 -0	.015460
C	6013561	-0.207104 -0	.203146
H	6653406	-1.069950 -0	.367490
H	6305702	0.285015 0	.728095
H	6135027	0.493988 -1	.033351
C	2393455	-0.307353 -0	.087528
C	2003991	-1.749172 -0	.249928
H	2309816	-2.343134 0	.611777
H	2466256	-2.197384 -1	.130423
C	0.497504	-1.693114 -0	.412103
C	-0.388470	-2.845918 -0	.027752
C	-0.293754	-3.096429 1	.475359
H	-1410135	-2.535125 -0	.256942
C	-0.075911	-4.102092 -0	.831419
O	0.179081	-0.966625 -1	.602155
H	-1017971	-3.850187 1	.782453
H	-0.499322	-2.188380 2	.042195
H	0.696330	-3.456680 1	.758300
H	-0.756450	-4.907119 -0	.552800
H	0.941150	-4.450479 -0	.642833
H	-0.183432	-3.926186 -1	.901786
H	-1307815	-0.400384 -2	.465750
Br	-4626780	1.497212 3	.436704
49
S0=0.45, S1=5.38
H	-6627978	1.908992 1	.518876
H	-4765813	0.922809 -2	.219324
S	-1881394	0.553384 1	.522469
O	-2191318	0.099339 -2	.340182
O	0.338384	2.692292 0	.034793
O	4688987	-0.708797 -0	.016367
C	-1316034	0.180182 -0	.086561
C	-3458912	0.925257 0	.919658
C	-4582051	1.330651 1	.629615
C	-5756813	1.594017 0	.962684
C	-5823755	1.451904 -0	.425153
H	-6753796	1.671184 -0	.931959
C	-4726411	1.039808 -1	.145195
C	-3539435	0.769687 -0	.469328
C	-2290355	0.323972 -1	.016098
C	0.065372	-0.255611 -0	.364707
C	1296357	0.549349 -0	.093112
C	1454395	1.926004 0	.059064
C	0.469572	4.079051 0	.244670
H	1056045	4.547874 -0	.549756
H	0.933043	4.294871 1	.210908
H	-0.538609	4.483144 0	.233352
C	2741391	2.418544 0	.209801
H	2911161	3.477054 0	.331176
C	3844073	1.568753 0	.186921
H	4828456	1.999037 0	.295906
C	3680182	0.203584 0	.032632
C	6015051	-0.233416 -0	.003433
H	6653929	-1.106223 -0	.109506
H	6250541	0.272425 0	.936764
H	6199534	0.451342 -0	.835564
C	2391071	-0.295392 -0	.084044
C	1995026	-1.736766 -0	.232492
H	2267461	-2.315452 0	.651179
H	2482521	-2.206628 -1	.088174
C	0.492870	-1.675442 -0	.432655
C	-0.399026	-2.835656 -0	.080209
C	-0.329742	-3.143071 1	.413752
H	-1417707	-2.518465 -0	.314836
C	-0.071618	-4.064386 -0	.922511
O	0.184479	-0.959469 -1	.635025
H	-1059910	-3.909291 1	.674107
H	-0.547030	-2.259230 2	.014002
H	0.654086	-3.518053 1	.700578
H	-0.767810	-4.873357 -0	.698324
H	0.936453	-4.428542 -0	.713989
H	-0.141656	-3.843683 -1	.988027
H	-1351860	-0.363954 -2	.497192
Br	-4491409	1.516376 3	.510816
49
S0=0.41, S1=5.36
H	-6585385	1.896848 1	.638172
H	-4855737	0.780842 -2	.127292
S	-1818035	0.631631 1	.508642
O	-2260252	0.013172 -2	.319147
O	0.364829	2.723743 -0	.073442
O	4680780	-0.717777 0	.077175
C	-1306348	0.204770 -0	.104936
C	-3424223	0.946623 0	.952168
C	-4525695	1.361690 1	.689320
C	-5731448	1.573160 1	.060720
C	-5850734	1.367262 -0	.315492
H	-6805523	1.543368 -0	.791991
C	-4774211	0.946502 -1	.062082
C	-3554637	0.731483 -0	.425343
C	-2316387	0.291089 -1	.002449
C	0.071051	-0.229276 -0	.401263
C	1303941	0.569126 -0	.119799
C	1471084	1.947227 0	.007818
C	0.505380	4.114146 0	.104501
H	1132338	4.554190 -0	.675460
H	0.929263	4.349852 1	.084127
H	-0.495730	4.530287 0	.037589
C	2757373	2.430782 0	.189775
H	2933866	3.489849 0	.296146
C	3851703	1.570362 0	.220007
H	4835671	1.993323 0	.356960
C	3680384	0.204802 0	.077509
C	6009330	-0.256782 0	.162542
H	6643086	-1.137529 0	.101714
H	6195488	0.255390 1	.110404
H	6250006	0.417999 -0	.663307
C	2391124	-0.283914 -0	.077196
C	1988767	-1.721747 -0	.239894
H	2235326	-2.306707 0	.647247
H	2494156	-2.191194 -1	.085417
C	0.491354	-1.650828 -0	.469891
C	-0.410546	-2.813303 -0	.150617
C	-0.374367	-3.152066 1	.337176
H	-1423672	-2.489701 -0	.399960
C	-0.068052	-4.024902 -1	.012223
O	0.194840	-0.926715 -1	.672636
H	-1108047	-3.925778 1	.563527
H	-0.607936	-2.281899 1	.951013
H	0.603251	-3.531577 1	.638746
H	-0.775475	-4.834112 -0	.827980
H	0.931442	-4.400871 -0	.784484
H	-0.106065	-3.778104 -2	.073638
H	-1404842	-0.415194 -2	.492389
Br	-4362487	1.630460 3	.555331
49
S0=0.41, S1=5.35
H	-6540794	1.904655 1	.737515
H	-4934322	0.626278 -2	.031092
S	-1759029	0.721080 1	.487977
O	-2325047	-0.093336 -2	.286688
O	0.388226	2.747062 -0	.160462
O	4669921	-0.724527 0	.162238
C	-1297824	0.225876 -0	.121360
C	-3389982	0.978195 0	.977269
C	-4469972	1.413005 1	.734250
C	-5703442	1.566817 1	.144175
C	-5871057	1.285667 -0	.213536
H	-6847555	1.415891 -0	.659651
C	-4814891	0.848592 -0	.979933
C	-3566892	0.691594 -0	.382220
C	-2340731	0.248941 -0	.984109
C	0.075809	-0.206757 -0	.434616
C	1309882	0.584905 -0	.140983
C	1484886	1.963613 -0	.031234
C	0.536597	4.139872 -0	.008863
H	1194861	4.556275 -0	.776016
H	0.928570	4.393326 0	.979547
H	-0.457299	4.563789 -0	.120331
C	2769358	2.439966 0	.179653
H	2951659	3.499130 0	.275131
C	3855129	1.571325 0	.254600
H	4837827	1.988359 0	.416383
C	3677820	0.205792 0	.119545
C	5996836	-0.274308 0	.308998
H	6624563	-1.161119 0	.288022
H	6140065	0.245235 1	.260281
H	6284978	0.390314 -0	.509839
C	2390117	-0.274723 -0	.070883
C	1983466	-1.708871 -0	.253263
H	2207952	-2.304266 0	.632728
H	2504519	-2.172750 -1	.092360
C	0.490672	-1.629132 -0	.509491
C	-0.419282	-2.793702 -0	.221727
C	-0.415483	-3.156160 1	.260292
H	-1426894	-2.465916 -0	.486946
C	-0.059981	-3.990980 -1	.096758
O	0.204187	-0.893968 -1	.709946
H	-1149854	-3.937292 1	.456977
H	-0.667619	-2.296963 1	.882087
H	0.556692	-3.535763 1	.578559
H	-0.774554	-4.800706 -0	.946463
H	0.932077	-4.375192 -0	.851555
H	-0.069967	-3.724338 -2	.153938
H	-1454197	-0.482991 -2	.477035
Br	-4240009	1.788207 3	.575070
49
S0=0.42, S1=5.35
H	-6518603	1.928741 1	.800489
H	-5008962	0.425553 -1	.931428
S	-1698561	0.839798 1	.462436
O	-2379768	-0.231256 -2	.244558
O	0.412181	2.769833 -0	.218910
O	4672617	-0.733312 0	.206587
C	-1284343	0.253511 -0	.142682
C	-3363494	1.028897 0	.988526
C	-4430148	1.489956 1	.753728
C	-5692193	1.569443 1	.201996
C	-5899832	1.185186 -0	.127317
H	-6896869	1.253862 -0	.543576
C	-4855488	0.724786 -0	.902636
C	-3579481	0.646279 -0	.343519
C	-2359187	0.199720 -0	.965634
C	0.086830	-0.181328 -0	.470137
C	1323684	0.601726 -0	.164980
C	1504861	1.982892 -0	.058170
C	0.566160	4.171176 -0	.075852
H	1251816	4.574240 -0	.826606
H	0.925097	4.431911 0	.923797
H	-0.422814	4.597026 -0	.225657
C	2789845	2.451900 0	.185521
H	2977920	3.511254 0	.286345
C	3869321	1.572977 0	.287200
H	4851187	1.984358 0	.475320
C	3688113	0.204477 0	.142121
C	5999947	-0.289219 0	.430190
H	6619567	-1.182696 0	.438661
H	6091173	0.223022 1	.392380
H	6336382	0.376788 -0	.369546
C	2398780	-0.268308 -0	.080124
C	1983272	-1.701074 -0	.282051
H	2192162	-2.308013 0	.601536
H	2508576	-2.161529 -1	.122008
C	0.489918	-1.609216 -0	.549855
C	-0.434482	-2.771108 -0	.282412
C	-0.447088	-3.155371 1	.197371
H	-1438983	-2.434153 -0	.551747
C	-0.074480	-3.958859 -1	.176187
O	0.208811	-0.861266 -1	.754127
H	-1187321	-3.938321 1	.372617
H	-0.704639	-2.302308 1	.828253
H	0.521991	-3.541430 1	.521994
H	-0.799811	-4.764727 -1	.048455
H	0.912587	-4.357077 -0	.927026
H	-0.070041	-3.671637 -2	.229650
H	-1494137	-0.585203 -2	.443016
Br	-4142073	2.008097 3	.560798
