# Supplementary material for: A supercharged molecular motor operating by constitutional alteration and proton transfer
Source: Nat Chem. 2026 Jun 3;18(7):1186–94. doi: 10.1038/s41557-026-02141-6 (PMC13322973; doi:10.1038/s41557-026-02141-6)
Supplement: Supplementary file 5 — Source data. [file 41557_2026_2141_MOESM5_ESM.xlsx]

## Sheet: Figure 4b
x-Axis	THF-d8+CS2 (1:1) + MeOD-d4 (2 drops)_deuterated_ −105 ºC	THF-d8+CS2 (1:1)_protonated_ −105 ºC	THF-d8+CS2 (1:1) + MeOD-d4 (2 drops)_deuterated_ −130 ºC	THF-d8+CS2 (1:1)_protonated_ −130 ºC
chemical shift δ [ppm]	signal intensity [a.u.]	signal intensity [a.u.]	signal intensity [a.u.]	signal intensity [a.u.]
5.3553	140.619	-97.4058	1598.85	-124.232
5.35561	129.129	-81.7182	1485.2	92.3756
5.35592	117.639	-63.074	1409.71	236.035
5.35624	102.774	-36.555	1342.95	367.569
5.35655	52.4366	-8.26207	1325.39	508.551
5.35686	2.09951	-35.0935	1108.09	650.543
5.35717	-48.2377	51.6572	1085.64	376.86
5.35748	-86.5933	77.5392	1087.95	58.7265
5.3578	0.949398	-42.6814	1167.25	-131.427
5.35811	97.6215	-221.47	1255.29	-307.896
5.35842	290.216	-155.056	1458.82	58.8528
5.35873	490.977	-76.5089	1470.13	483.685
5.35905	777.542	-8.01295	1338.38	771.531
5.35936	1021.5	-69.9897	1193.04	666.837
5.35967	817.826	-161.351	1205.97	620.938
5.35998	605.211	-297.339	1236.85	585.644
5.3603	298.675	-191.37	1203.84	486.58
5.36061	10.4015	-62.7739	1163.58	380.699
5.36092	-86.0324	-67.8673	1123.32	85.8676
5.36123	-192.978	-14.7082	1083.06	-229.162
5.36155	-410.33	57.9589	974.358	-67.0897
5.36186	-585.062	72.2171	857.892	145.98
5.36217	-312.175	73.3227	1049.42	245.678
5.36248	-50.7048	74.4283	1275.87	333.259
5.3628	90.8682	75.5339	1359.03	323.411
5.36311	214.173	-12.6155	1425.93	303.149
5.36342	145.644	-120.862	1608.33	169.516
5.36373	100.093	-166.105	1598.5	23.7655
5.36405	295.834	-197.162	1503.36	114.21
5.36436	473.303	-111.398	1401.18	229.895
5.36467	458.941	0.667959	1388.83	232.206
5.36498	450.288	7.72591	1386.68	222.402
5.3653	501.583	-8.85786	1269.02	-7.06529
5.36561	552.877	11.3115	1138.26	-260.004
5.36592	604.172	39.7552	1110.18	-172.816
5.36623	640.476	5.19308	1093.73	-49.2878
5.36655	519.421	-43.5532	1150.01	74.2403
5.36686	416.641	-27.3242	1214.53	197.768
5.36717	505.688	3.53162	1253.38	-94.4186
5.36748	579.315	-28.6192	1494.66	-204.262
5.3678	491.088	-74.9532	1535.7	252.278
5.36811	402.862	-108.161	1346.07	388.807
5.36842	314.635	-138.414	1364.16	371.588
5.36873	244.616	-63.6539	1408.44	342.258
5.36905	365.671	34.7432	1291.23	187.739
5.36936	477.586	-20.8929	1155.71	19.849
5.36967	493.59	-111.199	1122.87	40.9247
5.36998	488.837	-138.497	1101.66	82.1824
5.3703	266.287	-151.613	1141.28	246.859
5.37061	62.0193	-156.853	1187.79	424.717
5.37092	49.5717	-160.321	1285.63	602.574
5.37123	56.9314	-163.788	1389.3	780.432
5.37155	272.095	-167.256	1312.22	833.097
5.37186	456.784	-177.287	1214.66	872.394
5.37217	321.777	-188.795	1172.71	798.309
5.37248	176.674	-349.952	1342.41	712.117
5.37279	-74.3271	-292.745	1509.71	507.67
5.37311	-325.329	-230.016	1674.1	290.597
5.37342	-576.33	-304.829	1727.26	186.908
5.37373	-795.184	-321.36	1562.47	95.3242
5.37404	-676.865	-318.395	1438.58	-133.266
5.37436	-549.401	-305.912	1321.97	-376.482
5.37467	-326.03	-291.288	1295.2	-430.724
5.37498	-136.192	-213.653	1278.6	-464.792
5.37529	-298.009	-121.839	1291.69	-497.088
5.37561	-429.34	-158.675	1308.13	-529.196
5.37592	-240.986	-224.457	1427.26	-372.326
5.37623	-64.0659	-290.24	1558.01	-195.285
5.37654	-7.02627	-356.022	1624.59	66.7959
5.37686	40.8663	-238.016	1683.9	337.953
5.37717	-7.14547	-78.6609	1640.53	420.13
5.37748	-58.7781	17.6804	1585.54	482.14
5.37779	-148.373	99.8455	1563.7	593.387
5.37811	-235.68	50.7312	1545.62	709.889
5.37842	-299.012	-27.916	1630.21	486.223
5.37873	-350.574	-43.5488	1726.44	226.259
5.37904	-242.165	-45.0062	1698.59	289.928
5.37936	249.853	-22.4227	1656.69	388.13
5.37967	705.271	5.56869	1512.11	486.331
5.37998	764.884	33.5601	1355.91	584.533
5.38029	696.628	61.5515	1253.25	793.173
5.38061	628.372	21.2758	1156.65	1013.6
5.38092	560.116	-34.3552	1218.36	818.247
5.38123	477.942	-89.9862	1297.99	578.544
5.38154	286.527	-145.617	1331.62	601.061
5.38186	458.119	-141.514	1154.68	651.551
5.38217	413.937	-123.975	903.155	702.04
5.38248	366.133	-169.454	851.182	752.53
5.38279	280.368	-229.105	869.52	731.705
5.38311	185.451	-241.493	893.185	703.274
5.38342	-5.36522	-243.252	1079.43	674.843
5.38373	-188.589	-245.011	1284.09	646.412
5.38404	-292.272	-246.77	1468.41	410.089
5.38436	-353.236	-141.857	1308.16	151.595
5.38467	33.3196	-12.9558	1096.33	384.485
5.38498	379.633	52.9265	1225.33	669.776
5.38529	304.401	104.638	1426.23	623.735
5.38561	210.858	109.084	1425.51	542.364
5.38592	-74.4767	102.903	1435.77	649.988
5.38623	-325.286	-8.31081	1449.91	777.765
5.38654	-214.489	-143.142	1307.88	818.13
5.38685	-105.982	-150.948	1148.18	849.175
5.38717	-21.4489	-130.193	1091.16	880.221
5.38748	70.7156	-109.438	1045.77	911.266
5.38779	206.162	-88.6835	1187.57	862.208
5.3881	-21.362	-78.4321	1350.54	804.611
5.38842	-33.1256	-70.5423	1402.27	558.013
5.38873	-67.475	-62.6524	1236.04	291.267
5.38904	-338.31	-54.7626	1070.1	352.912
5.38935	-578.616	-38.0923	1112.21	449.562
5.38967	-499.28	-19.4481	1151.87	432.809
5.38998	-425.288	-63.8263	1188.64	403.97
5.39029	-407.232	-122.372	1298.07	230.424
5.3906	-389.176	-217.681	1415.73	41.455
5.39092	-371.121	-321.254	1520.55	268.298
5.39123	-358.695	-361.804	1623.92	539.456
5.39154	-405.202	-388.187	1675.94	484.577
5.39185	-433.387	-353.845	1516.76	394.953
5.39217	-269.791	-305.852	1244.51	418.735
5.39248	-122.801	-257.86	1304.4	454.6
5.39279	-149.611	-209.868	1495	385.477
5.3931	-167.259	-142.18	1490.62	305.168
5.39342	-89.0176	-70.0657	1360.32	338.264
5.39373	-0.384277	-102.993	1218.4	383.444
5.39404	196.997	-159.529	1224.11	388.458
5.39435	396.67	-119.721	1246.51	389.193
5.39467	583.658	-58.2602	1268.91	125.311
5.39498	410.199	-101.843	1291.31	-166.761
5.39529	478.455	-169.032	1320.39	-185.945
5.3956	526.09	-136.43	1350.23	-176.059
5.39592	357.981	-81.4021	1264.54	-166.174
5.39623	177.937	-89.4008	1371.18	-156.288
5.39654	-126.958	-111.563	1432.58	-37.7186
5.39685	-413.521	-63.4757	1486.23	92.427
5.39717	-508.313	0.396931	1381.56	222.573
5.39748	-588.592	1.24204	1259	352.718
5.39779	-517.053	-12.0752	1135.36	411.318
5.3981	-429.472	-45.0888	1011.6	462.298
5.39842	-174.093	-82.5279	1046.17	371.513
5.39873	75.6156	-119.967	1098.64	265.632
5.39904	229.349	-157.406	1148.96	450.369
5.39935	-10.3836	-97.0602	993.644	212.403
5.39967	-353.989	-14.7444	930.652	181.311
5.39998	-641.434	4.54209	880.717	177.389
5.40029	-341.6	9.66801	826.369	218.951
5.4006	-41.7662	23.9857	771.522	265.356
5.40092	258.068	40.3685	943.477	311.761
5.40123	520.075	-48.2991	1141.06	358.165
5.40154	386.572	-160.566	1351.48	272.253
5.40185	234.728	-176.318	1357.94	172.254
5.40216	-108.878	-170.388	1354.04	440.856
5.40248	-417.135	-101.427	1351.58	295.032
5.40279	-355.855	-18.3068	1266.75	156
5.4031	-303.747	-117.716	1172.61	22.8312
5.40341	-347.519	-258.125	1194.01	-25.2745
5.40373	-378.439	-251.46	1023.06	-64.3264
5.40404	-275.029	-211.759	1008.63	-89.2011
5.40435	-192.259	-232.875	1014.51	-112.567
5.40466	-288.52	-267.651	1007.55	-22.5141
5.40498	4.46297	-302.426	999.142	79.609
5.40529	357.37	-337.202	1192.94	89.579
5.4056	657.524	-322.076	1409.57	89.7425
5.40591	406.386	-295.743	1377.99	-23.5141
5.40623	164.996	-269.41	1112.97	-148.84
5.40654	25.4745	-243.077	1021.6	-118.212
5.40685	-104.871	-274.361	1157.88	-70.99
5.40716	-139.341	-318.585	1201.82	-23.7682
5.40748	-181.649	-299.774	1232.7	23.4535
5.40779	-305.85	-266.807	1117.01	-88.0121
5.4081	-399.463	-277.177	1190.19	-216.36
5.40841	-173.493	-297.279	1342.19	-344.709
5.40873	37.3008	-317.38	1500.48	-473.057
5.40904	89.5529	-337.482	1515.4	-516.338
5.40935	180.811	-293.48	1514.14	-550.57
5.40966	642.818	-235.085	1410.16	-773.841
5.40998	696.857	-176.69	1294.59	-1017.22
5.41029	495.235	-118.295	1192.19	-863.614
5.4106	298.203	-61.2137	1091.28	-667.783
5.41091	149.107	-4.42688	1046	-358.526
5.41123	5.93914	-10.6772	1212.43	-37.2062
5.41154	-112.031	-31.0803	1258.68	76.166
5.41185	-604.307	-24.7252	1288.75	167.423
5.41216	-963.989	-12.3627	1104.82	513.891
5.41248	-936.555	-0.000296865	896.749	433.789
5.41279	-871.171	12.3622	853.446	383.422
5.4131	-794.311	-44.8803	1034.17	341.348
5.41341	-597.613	-117.748	1135.36	270.916
5.41373	-390.37	-85.5517	1224.96	197.469
5.41404	-73.0279	-29.7699	1344.52	157.105
5.41435	213.706	-74.8675	1672.89	120.259
5.41466	180.877	-142.61	1784.77	196.843
5.41498	159.336	-63.2591	1664.18	285.486
5.41529	255.633	49.1086	1568.82	203.983
5.4156	333.563	62.9758	1478.92	104.393
5.41591	219.757	54.7342	1376.18	193.854
5.41622	105.856	-16.5481	1272	303.412
5.41654	-9.04384	-101.98	1097.19	247.548
5.41685	-123.944	-58.0457	914.418	174.101
5.41716	-238.844	14.9229	855.764	100.654
5.41747	-364.077	87.8916	1016.55	27.2073
5.41779	-597.16	160.86	949.333	5.75057
5.4181	-811.87	56.5233	853.78	-10.1806
5.41841	-834.85	-87.6048	873.786	-26.1118
5.41872	-858.488	-126.662	906.828	-42.043
5.41904	-888.991	-142.14	800.769	-74.5167
5.41935	-901.12	-38.182	679.02	-108.748
5.41966	-721.52	92.5785	728.473	-29.5449
5.41997	-541.538	286.382	797.236	61.7122
5.42029	-357.561	284.188	921.439	70.2558
5.4206	-204.213	186.242	1051.9	70.0107
5.42091	-370.408	203.48	1182.35	69.7656
5.42122	-506.211	164.951	1312.81	69.5205
5.42154	-324.97	107.562	1248.52	104.725
5.42185	-143.729	72.5	1162.27	143.695
5.42216	37.5117	42.4482	1371.35	182.665
5.42247	219.136	75.4414	1613.73	221.635
5.42279	404.754	122.58	1757.4	202.557
5.4231	559.735	114.553	1684.49	177.312
5.42341	395.182	94.1498	1408.64	152.067
5.42372	229.839	73.7468	1112.53	126.822
5.42404	56.2582	53.3437	902.025	80.3073
5.42435	-86.6821	-27.2325	906.621	31.5333
5.42466	89.908	-121.308	1045.67	-130.681
5.42497	238.728	-278.43	1197.26	-304.944
5.42529	97.9761	-449.695	1338.15	-274.776
5.4256	-26.6879	-359.577	1272.38	-222.898
5.42591	16.3995	-210.825	1080.72	-171.019
5.42622	83.5732	-167.153	1082.94	-119.141
5.42654	365.096	-147.052	1148.98	-192.522
5.42685	274.684	-124.323	1219.6	-279.204
5.42716	304.093	-101.005	1303.07	-176.814
5.42747	349.785	-14.6392	1387.98	-54.3476
5.42779	565.222	85.8684	1548.87	-176.2
5.4281	772.996	-11.9652	1718.32	-323.993
5.42841	864.107	-154.284	1776.48	-207.081
5.42872	556.78	-233.554	1616.64	-62.0658
5.42904	129.727	-298.683	1506.41	-25.7696
5.42935	93.7564	-341.482	1609.84	-1.015
5.42966	137.664	-379.272	1368.31	23.7397
5.42997	171.225	-417.063	1085.29	48.4943
5.43028	96.9509	-454.854	1006.34	88.0207
5.4306	41.0725	-426.967	950.374	129.115
5.43091	176.901	-384.352	894.411	170.209
5.43122	301.23	-341.737	838.448	211.304
5.43153	305.744	-299.122	844.554	176.766
5.43185	310.258	-311.841	857.651	134.201
5.43216	314.772	-336.967	870.749	205.085
5.43247	315.069	-299.042	883.847	288.009
5.43278	271.435	-246.979	972.925	232.814
5.4331	197.132	-290.809	1070.56	162.962
5.43341	-196.674	-356.139	1168.2	357.827
5.43372	-582.668	-316.381	1265.84	580.782
5.43403	-887.289	-253.061	1297.12	661.923
5.43435	-1139	-312.646	1320.94	728.018
5.43466	-839.578	-399.786	1173.52	794.112
5.43497	-556.258	-381.836	1006.83	860.206
5.43528	-477.484	-340.327	874.642	772.075
5.4356	-742.994	-201.609	746.344	667.583
5.43591	-601.147	-41.0977	618.046	563.09
5.43622	-450.864	-153.823	489.748	458.598
5.43653	-212.72	-327.802	524.119	394.287
5.43685	7.01515	-278.297	576.808	334.239
5.43716	35.0562	-178.694	732.236	274.191
5.43747	34.1411	-142.146	899.231	214.142
5.43778	-268.292	-119.733	991.313	247.089
5.4381	-560.752	-178.767	1074.96	289.899
5.43841	-712.558	-256.057	1158.61	219.253
5.43872	-497.054	-333.348	1242.25	136.574
5.43903	-448.905	-410.638	1210.32	98.805
5.43935	-389.249	-421.136	1165.37	65.7988
5.43966	-209.786	-416.664	1120.42	273.89
5.43997	-44.3258	-412.191	1075.47	280.632
5.44028	-24.6287	-407.718	1039.02	357.86
5.4406	-4.93166	-315.228	1003.52	445.114
5.44091	14.7655	-203.011	1070.76	546.55
5.44122	25.5422	-90.7941	1149.57	422.572
5.44153	-56.5291	21.4227	1196.27	404.54
5.44185	-115.579	-76.5555	1239.36	627.212
5.44216	28.1421	-221.638	1282.45	732.116
5.44247	-223.018	-219.584	1325.54	821.984
5.44278	-557.142	-184.557	1224.14	817.006
5.4431	-487.944	-65.4506	1106.49	801.974
5.44341	-211.09	72.4962	988.831	673.48
5.44372	46.2395	147.383	871.175	532.958
5.44403	100.407	208.14	965.433	735.187
5.44435	156.876	143.433	1083.54	973.747
5.44466	200.461	50.6146	1201.64	947.56
5.44497	-110.72	-42.2043	1319.74	893.312
5.44528	-124.398	-135.023	1239.31	803.607
5.44559	-131.168	-217.332	1136.53	710.144
5.44591	-66.0579	-297.286	1273.51	744.328
5.44622	-3.73106	-188.055	1437.45	792.04
5.44653	29.6446	-36.4391	1346.66	690.829
5.44684	63.0203	-38.5368	1227.22	800.767
5.44716	96.396	-75.0714	1347.53	934.753
5.44747	115.759	-111.606	1494.8	841.806
5.44778	-10.6312	-148.14	1658.67	849.435
5.44809	-157.754	-188.616	1824.4	870.268
5.44841	-483.65	-229.975	1818.88	848.551
5.44872	-430.111	-208.271	1794.1	1049.26
5.44903	-417.254	-172.44	1771.46	1009.26
5.44934	-402.092	-226.196	1749.06	714.264
5.44966	-362.971	-300.019	1726.66	537.067
5.44997	-320.202	-310.777	1704.26	374.896
5.45028	-239.499	-307.41	1781.87	389.133
5.45059	-149.578	-242.292	1870.72	422.058
5.45091	36.1767	-163.344	1719.82	114.573
5.45122	201.96	-84.3949	1541.96	-228.969
5.45153	160.103	-5.4461	1441.16	-399.942
5.45184	113.638	-59.1975	1349.03	-552.636
5.45216	56.1301	-142.669	1359.66	-440.564
5.45247	383.874	-163.075	1381.83	-300.452
5.45278	694.706	-169.357	1390.63	-191.662
5.45309	656.783	-162.5	1397.92	-86.189
5.45341	941.35	-152.7	1405.22	146.941
5.45372	825.687	-142.901	1412.51	393.588
5.45403	534.334	-133.101	1385.55	588.227
5.45434	259.117	-216.753	1354.74	1004.31
5.45466	151.604	-321.331	1529.45	1255.29
5.45497	69.6406	-236.706	1384.73	1259.31
5.45528	253.207	-109.715	1208.73	964.468
5.45559	418.329	-69.442	1239.07	640.534
5.45591	391.793	-48.5867	1258.25	425.347
5.45622	351.807	-90.7998	1273.58	448.624
5.45653	172.071	-147.134	1042.71	826.899
5.45684	-7.6652	-153.539	784.184	1013.26
5.45716	-187.401	-148.765	696.918	698.045
5.45747	-342.157	-143.991	628.9	559.236
5.45778	-237.379	-139.217	613.331	771.51
5.45809	-134.908	-154.152	603.657	1018.4
5.45841	-56.3928	-173.5	696.743	887.035
5.45872	31.5631	-192.848	801.376	942.588
5.45903	180.691	-212.195	783.98	1104.91
5.45934	-32.7286	-260.04	752.873	1275.98
5.45965	-30.54	-314.264	948.698	1257.93
5.45997	-44.4969	-368.488	1170.02	1219.86
5.46028	-226.148	-422.712	1298.15	1341.66
5.46059	-389.346	-395.468	1210.28	1253.43
5.4609	-360.895	-349.988	1009.4	1254.65
5.46122	-352.243	-249.321	1140.97	1267.89
5.46153	-549.215	-136.3	1390.23	1576.65
5.46184	-727.73	-55.1435	1442.86	1689.71
5.46215	-714.599	-107.265	1369.64	1513.97
5.46247	-672.244	-250.694	1284.88	1537.18
5.46278	-326.451	-282.093	1241.86	1684
5.46309	-1.42171	-308.912	1203.54	1841.35
5.4634	108.007	-341.024	1062.44	1975.06
5.46372	233.875	-365.252	909.811	1727.98
5.46403	493.507	-387.716	986.261	1611.12
5.46434	372.161	-383.98	1088.44	1739.24
5.46465	274.769	-374.382	1190.62	1740.05
5.46497	173.532	-443.626	1292.79	1724.85
5.46528	32.369	-404.366	1365.53	1618.63
5.46559	-104.947	-247.518	1434.96	1502.78
5.4659	-202.339	-196.826	1333.12	1386.93
5.46622	-301.076	-242.694	1212.04	1271.08
5.46653	-352.24	-303.853	1088.82	1233.26
5.46684	235.391	-316.719	965.355	1203.68
5.46715	761.47	-318.78	1081.69	1273.41
5.46747	626.83	-294.558	1224.95	1353.64
5.46778	264.622	-138.303	1306.11	1389.68
5.46809	-79.1188	-49.7506	1380.31	1194.08
5.4684	-194.289	-108.816	1351.73	1116.33
5.46872	64.3726	-117.26	1311.62	1053.59
5.46903	225.096	-108.064	1287.57	1156.35
5.46934	388.127	-214.304	1265.32	1503.59
5.46965	575.113	-346.371	1243.06	1922.12
5.46997	731.122	-331.256	1220.81	2345.64
5.47028	565.748	-283.214	1202.11	2444.06
5.47059	381.902	-310.077	1183.8	2281.13
5.4709	6.42593	-353.697	1332.5	2221.88
5.47122	-331.912	-334.238	1294.4	2176.13
5.47153	-284.994	-300.669	1337.07	2090.18
5.47184	-208.056	-262.5	1391.39	1999.99
5.47215	143.328	-223.302	1458.57	1881.42
5.47247	95.8686	-247.184	1321.63	1986.84
5.47278	-113.277	-285.175	1169.39	2336.15
5.47309	-317.033	-240.374	1223.58	2481.7
5.4734	-427.943	-177.055	1399.32	2480.32
5.47372	-136.259	-105.85	1586.11	2465.94
5.47403	319.075	-159.043	1682.97	2591.06
5.47434	395.781	-123.245	1564.19	2730.93
5.47465	520.393	-61.2316	1448.04	2757.3
5.47496	605.541	-7.10351	1334.77	2771.68
5.47528	281.496	45.261	1119.8	2810.89
5.47559	-24.0673	-6.19702	1098.98	2852.72
5.4759	-138.01	-80.8742	1156.88	2894.55
5.47621	-230.148	-155.551	1221.03	2936.38
5.47653	-96.2351	-230.229	1315.15	3023.13
5.47684	28.436	-191.225	1412.64	3114.64
5.47715	57.2978	-126.8	1351.68	3319.64
5.47746	97.1351	55.9069	1272.94	3536.63
5.47778	250.745	54.7848	1167.71	3534.53
5.47809	408.977	-5.18652	1265.07	3509.28
5.4784	578.139	-67.8028	1441.15	3673.2
5.47871	359.977	-143.562	1623.48	3857.11
5.47903	136.377	-222.259	1673.04	3847.11
5.47934	291.384	-320.137	1707.72	3816.64
5.47965	398.487	-422.303	1729.55	4051
5.47996	474.966	-335.214	1955.51	4313.34
5.48028	234.087	-205.81	1867.78	4277.73
5.48059	34.0416	-131.606	1742.29	4210.65
5.4809	257.139	-69.7437	1732.43	3968.59
5.48121	472.772	-183.996	1735.54	3708.06
5.48153	574.076	-211.45	1569.48	3461.71
5.48184	301.408	-158.781	1384.46	3443.87
5.48215	161.532	-94.5065	1302.22	3511.48
5.48246	387.728	-30.2318	1231.5	3963.93
5.48278	436.287	34.0429	1290.87	4511.3
5.48309	470.974	111.461	1364.83	4837.47
5.4834	361.956	65.6417	1438.78	5177.51
5.48371	265.654	62.5914	1512.73	5521.54
5.48403	338.077	75.4061	1596.32	5458.84
5.48434	762.879	19.054	1680.99	5353.21
5.48465	831.343	-52.7588	1525.83	5223.92
5.48496	555.14	-27.31	1343.78	5092.14
5.48528	678.11	19.8784	1384.37	5305.62
5.48559	801.081	13.1782	1449.92	5177.17
5.4859	887.049	-131.745	1464.07	5093.92
5.48621	601.666	-249.666	1472.46	5246.68
5.48653	439.028	-229.07	1469.07	5522.71
5.48684	278.703	-226.934	1464.36	5809.23
5.48715	179.335	-361.406	1459.66	5920.75
5.48746	479.356	-298.004	1454.95	6013.8
5.48778	860.671	-184.079	1508.06	5766.4
5.48809	380.246	-101.699	1567.65	5483.07
5.4884	235.116	-26.368	1755.73	5327.44
5.48871	95.77	-22.0151	1752.62	5563.66
5.48902	16.2976	-33.5232	1506.98	5903.65
5.48934	-44.6673	110.233	1442.33	6250.38
5.48965	85.963	162.501	1383.58	6620.75
5.48996	221.992	152.398	1528.5	6993.62
5.49027	413.902	134.658	1653.29	6744.54
5.49059	589.616	72.2279	1567.67	6429.83
5.4909	597.686	-0.187863	1536.11	6380
5.49121	594.572	-143.583	1513.19	6358.1
5.49152	512.729	-176.651	1467.79	6296.01
5.49184	774.729	-143.407	1419.86	6229.67
5.49215	629.6	-101.646	1371.93	6276.84
5.49246	487.556	18.9821	1324.01	6335.99
5.49277	377.443	31.0424	1347.83	6353.46
5.49309	246.502	-12.6928	1379.68	6366.53
5.4934	-62.9451	-62.5949	1385.83	6266.09
5.49371	12.482	18.9503	1594.7	6153.67
5.49402	105.496	129.861	1845.86	6372.35
5.49434	221.657	189.752	1893.59	6625.94
5.49465	540.264	112.057	1738.4	6690.33
5.49496	469.142	77.1544	1563.07	6734.78
5.49527	330.168	58.1082	1682.28	6762.67
5.49559	207.399	-63.469	1834.46	6788.81
5.4959	252.264	-207.949	1691.1	7004.15
5.49621	286.471	-121.075	1514.66	7239.44
5.49652	210.418	17.4747	1292.16	7254.79
5.49684	136.681	-10.9191	1270.12	7246.95
5.49715	86.8907	-76.6009	1322.48	7239.1
5.49746	23.9803	-142.283	1175	7231.26
5.49777	-137.585	-207.964	1082.68	7221.05
5.49809	81.692	-201.347	999.11	7210.59
5.4984	277.022	-178.582	915.538	6935.25
5.49871	456.54	-163.704	831.966	6631.99
5.49902	472.544	-150.588	974.343	6664.56
5.49934	488.548	-88.9152	1347.61	6732.53
5.49965	504.552	-142.597	1743.89	6800.51
5.49996	510.134	-224.46	1934.57	6868.48
5.50027	407.955	-180.125	1885.27	6751.39
5.50059	324.305	-140.473	1811.68	6614.79
5.5009	432.229	-108.16	1725.25	6591.71
5.50121	540.973	-67.9592	1637.38	6580.6
5.50152	658.198	-25.9972	1557.01	6420.49
5.50184	793.955	-56.6664	1477.47	6244.67
5.50215	1121.28	-103.553	1449.34	6333.75
5.50246	1420.04	-3.20491	1426.96	6450.74
5.50277	1423.46	130.018	1481.68	6495.89
5.50309	1408.35	85.7689	1545.03	6533.48
5.5034	1201.66	1.8952	1505.57	6230.47
5.50371	989.126	-47.7984	1454.62	5891.59
5.50402	716.102	36.3428	1400.44	5749.01
5.50433	486.329	114.398	1345.91	5627.12
5.50465	703.545	184.803	1462.73	5505.22
5.50496	879.051	157.926	1598.71	5383.33
5.50527	623.536	109.331	1563.35	5603.8
5.50558	386.559	185.626	1508.82	5860.33
5.5059	341.146	289.803	1295.79	5785.74
5.50621	281.925	288.806	1065.03	5903.32
5.50652	80.0298	264.333	864.266	6033
5.50683	-90.9642	204.692	872.472	5934.36
5.50715	57.3113	137.201	1152.13	5764.51
5.50746	194.578	-1.28219	1459.57	5362.61
5.50777	218.105	-29.4028	1456.44	4951.36
5.50808	250.903	-38.5553	1212.96	4920.09
5.5084	379.482	-49.7619	1370.58	5094.23
5.50871	478.155	-60.9685	1575.62	5058.75
5.50902	267.916	-72.1752	1746.39	4777.02
5.50933	100.949	51.3338	1913.33	4471.87
5.50965	380.949	78.698	1956.04	4568.83
5.50996	611.684	70.0057	1984.86	4708.13
5.51027	333.599	185.765	2091.44	4842.69
5.51058	98.7928	324.434	1864	4976.76
5.5109	310.947	335.715	1688.22	4845.91
5.51121	508.127	216.281	1522.49	4687.17
5.51152	550.667	73.9619	1587.02	4537.89
5.51183	574.657	19.0729	1677.29	4389.61
5.51215	407.095	109.909	1767.56	4430.55
5.51246	254.606	94.8064	1857.83	4491.42
5.51277	257.752	49.779	1852.51	4387.89
5.51308	260.898	104.673	1836.51	4267.06
5.5134	264.044	181.863	1871.92	3980.65
5.51371	255.159	245.905	1913.07	3676.81
5.51402	122.067	307.014	1813.92	3318.57
5.51433	19.8996	315.696	1699.1	3333.07
5.51465	236.978	102.316	1824.18	3491.48
5.51496	441.879	-31.7796	1976.06	3433.76
5.51527	521.078	-137.715	1921.98	3606.43
5.51558	590.998	-212.095	1844.88	3805.85
5.5159	565.146	-153.215	1802.06	3991.09
5.51621	543.063	-74.0639	1968.7	4174.83
5.51652	559.888	3.32703	2142.26	3963.53
5.51683	576.712	-54.0499	1971.28	3710.68
5.51715	593.537	-141.492	1800.57	3571.36
5.51746	609.782	-89.5626	1839.81	3443.99
5.51777	620.041	-6.5433	1920.5	3350.26
5.51808	630.299	33.0868	2003.26	3260.07
5.51839	640.558	-63.1856	1927.49	3283.42
5.51871	643.687	-187.614	1834.02	3318.71
5.51902	573.242	-185.818	1918.35	3439.16
5.51933	502.798	-173.453	2022.54	3568.57
5.51964	432.353	-165.01	2139.58	3508.74
5.51996	372.545	-85.5655	2052.4	3429
5.52027	422.472	9.71586	2067.31	3157.65
5.52058	481.682	14.2716	2096.19	2866.15
5.52089	636.66	-1.40759	1945.12	2688.2
5.52121	754.405	53.9163	1979.61	2522.19
5.52152	488.084	-1.15239	1941.73	2467.36
5.52183	252.711	1.75192	1893.21	2424.22
5.52214	336.561	23.8636	2016.06	2267.54
5.52246	406.289	38.0859	2158.05	2098.91
5.52277	330.373	50.549	2262.56	2023.14
5.52308	254.457	-22.4565	2157.22	1957.12
5.52339	178.541	-114.522	2144.6	1891.11
5.52371	119.795	-101.394	2144.9	1825.1
5.52402	238.115	-64.8092	2095.93	2085.55
5.52433	325.477	-84.9302	2041.45	2380.31
5.52464	93.6258	-117.696	2042.68	2675.08
5.52496	-95.2704	-142.572	2255.77	2969.85
5.52527	158.74	-165.688	2179.4	2780.84
5.52558	394.175	-213.789	2068.14	2540.97
5.52589	438.083	-141.226	2141.12	2618.11
5.52621	469.799	-48.4068	2234.66	2728.56
5.52652	375.828	42.6532	2199.67	2914.72
5.52683	300.435	-30.9847	2150.33	2730.32
5.52714	416.566	-141.342	2259.52	2402.05
5.52746	513.343	-146.503	2386.41	2289.95
5.52777	410.617	-128.21	2453.3	2285.03
5.52808	307.891	-105.973	2307.85	2288.87
5.52839	205.165	-82.8562	2152.29	2519.82
5.52871	120.271	-164.938	1998.17	2396.12
5.52902	219.167	-270.471	1796.92	2263.4
5.52933	318.063	-275.325	1590.4	2133.91
5.52964	416.959	-257.736	1495.3	2018.61
5.52996	495.721	-240.147	1618.28	2131.92
5.53027	367.006	-222.559	1842.61	2500.94
5.53058	238.291	-144.479	1870.03	2515.79
5.53089	109.576	-52.9169	1771.66	2098.15
5.53121	1.19032	-108.636	1867.48	1866.36
5.53152	102.275	-197.184	2157.65	1824.05
5.53183	203.359	-257.129	2261.26	1799.13
5.53214	304.444	-310.7	2299.08	1788.41
5.53246	417.147	-356.38	2332.13	1779.18
5.53277	649.546	-400.302	2483	1791.83
5.53308	850.96	-412.663	2647.02	1806.78
5.53339	733.187	-291.745	2639.64	1821.73
5.5337	602.924	-213.705	2613.15	1836.68
5.53402	343.989	-151.491	2485.96	1823.24
5.53433	116.042	-271.741	2347.54	1806.82
5.53464	207.278	-432.654	2221.98	1790.4
5.53495	305.487	-522.553	2097.85	1773.98
5.53527	475.511	-386.215	2106.28	1904.24
5.53558	614.543	-243.757	2335.18	2049.91
5.53589	434.397	-110.383	2484.18	2195.58
5.5362	258.318	-69.0658	2416.02	2341.25
5.53652	124.131	-48.2607	2172.82	2065.78
5.53683	8.54255	-138.581	1912.65	1746.09
5.53714	84.4585	-253.663	1948.15	1539.97
5.53745	163.087	-384.525	2016.61	1345.77
5.53777	269.643	-392.653	2253.27	1416.42
5.53808	357.599	-325.308	2508.67	1514.86
5.53839	254.052	-373.666	2571.25	1499.74
5.5387	163.584	-371.245	2406.64	1472.7
5.53902	207.766	-351.244	2550.13	1052.9
5.53933	251.948	-270.13	2730.52	591.879
5.53964	296.13	-175.402	2713.8	850.121
5.53995	319.576	-80.6734	2675.1	1183.86
5.54027	129.581	14.0551	2711.46	1097.63
5.54058	-60.4145	-39.8287	2550.5	967.32
5.54089	-250.41	-126.818	2418.03	950.58
5.5412	-422.186	-284.826	2496.98	945.76
5.54152	-406.456	-332.398	2441.38	775.316
5.54183	-381.422	-286.088	2368.23	587.491
5.54214	-260.64	-225.13	2547.9	740.38
5.54245	-141.215	-219.41	2755.76	929.022
5.54277	-35.7538	-225.993	2812.55	1263.33
5.54308	51.0982	-202.327	2852.51	1612.91
5.54339	-53.5427	-171.923	2892.48	1621.78
5.5437	-122.125	-204.649	2932.44	1594.9
5.54402	180.308	-251.436	2961.69	1352.71
5.54433	472.659	-321.403	2989.75	1087.93
5.54464	624.061	-396.532	2730.68	1163.86
5.54495	413.811	-366.444	2645.33	1275.54
5.54527	422.975	-312.924	2739.58	1341.09
5.54558	429.813	-340.947	2851.28	1401.79
5.54589	412.715	-387.131	2872.99	1462.49
5.5462	409.579	-286.008	2884.67	1523.19
5.54652	550.057	-152.081	2884.57	1373.31
5.54683	659.508	-109.564	2883.16	1201.33
5.54714	449.816	-87.4023	2830.32	1370.08
5.54745	286.475	-128.372	2771.75	1574.58
5.54776	599.85	-183.4	2831.03	1567.81
5.54808	924.863	-262.103	2903.44	1538.89
5.54839	1332.31	-346.077	2817.29	1599.88
5.5487	1314.41	-430.051	2713.47	1670.31
5.54901	860.551	-514.026	2709.3	1830.65
5.54933	447.819	-552.417	2921.92	1621.82
5.54964	457.941	-580.66	2870.33	1396.96
5.54995	483.97	-608.902	2786.76	1174.57
5.55026	673.555	-637.145	2839.79	1246.2
5.55058	819.684	-548.326	2908.03	1348.65
5.55089	519.029	-433.446	2963.41	1488.96
5.5512	240.88	-415.898	3017.37	1406.07
5.55151	194.099	-420.019	3054.18	970.463
5.55183	138.005	-478.068	2883.37	878.976
5.55214	-13.8268	-421.851	2792.51	940.761
5.55245	-131.12	-408.553	2918.82	1014.45
5.55276	106.613	-411.065	2869.82	1004.59
5.55308	311.746	-438.569	2798.75	985.958
5.55339	219.058	-471.636	2740.53	967.331
5.5537	488.65	-496.811	2683.75	948.703
5.55401	508.565	-520.23	2710.54	1074.42
5.55433	166.496	-559.514	2746.64	1215.27
5.55464	77.0962	-476.056	2782.73	1166.81
5.55495	348.318	-435.522	2818.82	1098.51
5.55526	390.175	-410.798	2922.35	833.802
5.55558	434.36	-399.226	3033.38	548.511
5.55589	502.479	-390.583	3131.56	528.255
5.5562	556.817	-355.631	3228.3	535.771
5.55651	469.548	-188.548	3329.33	481.761
5.55683	400.914	-99.2512	3225.12	421.304
5.55714	523.748	-159.797	3213.73	474.435
5.55745	597.659	-274.753	3215.22	539.467
5.55776	168.973	-395.563	3216.17	687.324
5.55808	-216.224	-433.503	3217.06	843.859
5.55839	-154.67	-453.001	3217.96	735.351
5.5587	-86.3334	-338.327	3218.85	599.078
5.55901	51.6832	-320.077	3183.31	590.594
5.55933	189.7	-274.72	3143.72	595.496
5.55964	327.716	-217.079	3091.27	865.442
5.55995	447.091	-167.331	3037.39	1163.15
5.56026	375.005	-119.338	3134.13	1246.1
5.56058	302.919	-117.386	3041.89	1306.56
5.56089	230.833	-125.678	3016.77	1177.7
5.5612	152.338	-197.112	3207.39	1029
5.56151	8.02974	-282.594	3408.04	1064.9
5.56183	-105.204	-331.9	3401.53	1120.13
5.56214	100.659	-373.159	3397.85	1288.95
5.56245	291.371	-359.167	3397.03	1469.67
5.56276	326.525	-332.885	3361.39	1593.59
5.56307	351.578	-247.405	3321.87	1711.56
5.56339	235.629	-275.043	3282.35	1715.94
5.5637	-227.095	-338.668	3242.84	1708.42
5.56401	-318.878	-277.761	3471.21	1715.11
5.56432	-396.674	-116.327	3729.37	1723.28
5.56464	-330.88	-65.068	3747.5	1542.12
5.56495	-220.79	-68.2111	3738.94	1341.14
5.56526	306.694	-77.2065	3624.37	1263.23
5.56557	437.287	-86.2019	3498	1198.19
5.56589	386.987	-95.1974	3671.68	1246.76
5.5662	-5.40848	-96.2997	3672.97	1307.22
5.56651	20.9911	-95.6464	3644.96	1235.14
5.56682	73.8183	-173.267	3821.97	1149.19
5.56714	397.863	-142.006	4009	1063.25
5.56745	704.03	-56.345	3988.86	977.301
5.56776	789.413	35.1673	3904.06	897.936
5.56807	494.237	37.222	3814.6	819.261
5.56839	222.991	-106.912	3815.17	740.585
5.5687	-17.9106	-334.385	3825.73	661.91
5.56901	52.5339	-447.852	3842.73	789.136
5.56932	162.63	-435.059	3860.44	937.909
5.56964	642.222	-274.139	3981.03	821.611
5.56995	708.606	-77.2404	4113.05	677.577
5.57026	463.897	-4.88305	4197.91	533.542
5.57057	247.958	-82.9592	4277.54	389.508
5.57089	327.157	-188.241	4254.3	245.473
5.5712	400.135	-196.169	4219.62	101.439
5.57151	409.299	-182.449	4195.65	224.847
5.57182	416.131	-223.985	4172.88	376.234
5.57214	436.362	-277.807	4150.11	527.621
5.57245	815.165	-268.48	4127.34	679.008
5.57276	944.701	-245.112	4264.24	648.154
5.57307	1057.9	-223.059	4418.88	598.236
5.57339	1003.6	-201.299	4402.06	548.319
5.5737	955.227	-313.734	4366.19	498.401
5.57401	967.675	-329.701	4302.46	349.077
5.57432	970.787	-372.354	4235.63	189.357
5.57464	878.184	-427.181	4271.68	294.72
5.57495	760.492	-474.114	4319.16	427.807
5.57526	385.563	-519.292	4417.74	731.305
5.57557	54.1999	-557.892	4522	1052.63
5.57589	169.51	-595.03	4523.39	1260.34
5.5762	284.626	-526.914	4513.34	1456.17
5.57651	397.747	-435.401	4366.12	1431.88
5.57682	508.535	-329.745	4203.66	1384.58
5.57713	595.394	-220.946	4281.26	1337.27
5.57745	697.037	-188.456	4385.52	1289.97
5.57776	912.876	-299.234	4645.71	1038.82
5.57807	766.871	-355.197	4923.22	766.355
5.57838	836.222	-392.736	4952.1	607.502
5.5787	886.968	-403.962	4747.6	839.232
5.57901	747.036	-283.031	4447.37	914.099
5.57932	616.054	-267.162	4344.82	741.203
5.57963	614.155	-280.881	4513.75	809.652
5.57995	944.901	-286.706	4710.29	905.811
5.58026	742.518	-290.777	4843.8	940.429
5.58057	392.69	-276.427	4970.32	968.615
5.58088	493.501	-257.984	4925.35	1186.16
5.5812	581.274	-310.591	4861.35	1423.49
5.58151	535.45	-252.675	4917.39	1208.73
5.58182	489.627	-212.413	4986.74	946.727
5.58213	443.804	-182.311	5056.1	874.079
5.58245	386.303	-81.1575	5125.46	821.22
5.58276	209.166	35.7833	5229.65	884.048
5.58307	75.6284	23.7784	5337.71	958.966
5.58338	388.731	-16.8769	5445.76	1033.88
5.5837	666.491	-49.6376	5553.82	1108.8
5.58401	582.231	-206.96	5664.02	887.839
5.58432	497.971	-273.432	5774.46	635.963
5.58463	413.711	-313.484	5713.41	724.941
5.58495	344.247	-361.431	5633.34	849.532
5.58526	426.318	-411.132	5599.68	977.081
5.58557	508.389	-284.515	5571.18	1104.94
5.58588	590.461	-118.728	5555.54	891.938
5.5862	679.395	-66.1003	5541.33	643.329
5.58651	838.614	-38.6114	5569.98	553.316
5.58682	966.678	-13.0963	5809.18	479.869
5.58713	775.725	-114.339	6148.38	671.538
5.58745	594.509	-243.642	6153.16	890.898
5.58776	512.985	-246.625	5973.06	874.065
5.58807	463.787	-259.708	5776.67	832.562
5.58838	745.566	-281.267	5751.77	791.059
5.5887	989.209	-287.035	5745.89	749.556
5.58901	861.135	-289.297	5669.27	980.275
5.58932	917.455	-371.291	5927.78	1239.42
5.58963	864.602	-344.672	6052.85	1309.2
5.58995	439.069	-361.053	5815.92	980.45
5.59026	135.911	-393.215	5761.27	683.168
5.59057	33.1179	-445.116	5731.05	620.552
5.59088	40.7386	-501.4	5803.73	695.288
5.5912	229.388	-489.258	6093.62	781.889
5.59151	330.572	-335.594	6191.96	901.63
5.59182	637.183	-248.621	6266.53	1024.83
5.59213	1049.94	-309.015	6195.33	897.107
5.59244	1050.28	-318.507	6107.96	743.187
5.59276	784.982	-310.466	6014.16	691.355
5.59307	920.796	-243.21	6125.44	877.434
5.59338	1225.31	-162.803	6315.28	1006.75
5.59369	1319.5	-90.2927	6511.3	748.901
5.59401	1219.92	-19.5353	6578.7	389.97
5.59432	1119.17	0.558693	6631.83	403.378
5.59463	1006.46	-116.927	6642.09	773.534
5.59494	905.441	-262.462	6441.8	798.032
5.59526	924.043	-281.666	6319.72	580.596
5.59557	942.646	-234.659	6414.63	342.036
5.59588	961.249	-179.179	6575.24	420.696
5.59619	1004.02	-213.184	6740.6	532.46
5.59651	1294.01	-267.056	6867.37	738.916
5.59682	1565.28	-310.4	6989.86	955.254
5.59713	1645.16	-225.074	7022.32	830.695
5.59744	1730.89	-182.764	7044.79	670.566
5.59776	1876.43	-156.23	7302.01	579.312
5.59807	2021.97	-231.027	7791.05	495.244
5.59838	2167.51	-328.318	8024.21	520.075
5.59869	2293.78	-320.33	7746.27	783.535
5.59901	2222.92	-288.972	7522.29	947.602
5.59932	2152.07	-230.183	7516.01	644.287
5.59963	2081.21	-165.305	7558.25	677.073
5.59994	2020.49	-134.644	7603.35	749.867
5.60026	2063.45	-237.915	7731.32	792.476
5.60057	2085.34	-307.375	7868.48	831.936
5.60088	1929.36	-363.107	8108.54	1060.79
5.60119	2142.7	-329.348	8360	1309.4
5.60151	2218.48	-275.727	8444.24	1202.89
5.60182	2296.6	-159.594	8509.95	1059.35
5.60213	2398.64	-155.928	8601.39	982.092
5.60244	2513.55	-109.234	8489.86	457.197
5.60276	2760.04	-46.7689	8242.98	582.118
5.60307	3038.12	-18.5209	8189.45	779.747
5.60338	3620.43	2.13341	8270.19	475.469
5.60369	3967.38	-40.3836	8363.29	573.414
5.60401	3902.25	-96.9192	8428.52	1014.69
5.60432	4226.88	-85.3477	8490.66	1032.27
5.60463	4604.56	-58.6629	8724.31	1097.15
5.60494	4778.38	-31.9781	8976.97	1171.9
5.60526	4824.61	-5.29331	9109.56	1125.91
5.60557	4872.02	-66.787	9228.85	1067.33
5.60588	4931.38	-147.847	9476.78	724.652
5.60619	5014.35	-123.617	9533.14	806.921
5.6065	5375.99	-76.027	9272.97	1033.65
5.60682	6116.87	-30.4108	9186.11	815.918
5.60713	6821.86	14.7674	9254.96	707.066
5.60744	7516.32	-8.49286	9544.36	841.789
5.60775	8084.4	-173.286	9806.16	844.385
5.60807	8458.76	-237.128	10062.4	830.742
5.60838	8827.94	-146.007	10160	831.304
5.60869	9406.98	36.3197	10240	833.346
5.609	10137.4	106.311	10242.8	792.772
5.60932	10486.3	1.23446	10237	747.756
5.60963	10884.6	-10.1101	10402.8	513.33
5.60994	11670.7	61.8529	10587.6	259.166
5.61025	12508.7	19.7265	10774.1	470.835
5.61057	13349	8.7998	10960.7	731.045
5.61088	14213.2	11.0109	11044.4	726.077
5.61119	15063.6	76.3988	11116.8	693.48
5.6115	15773.6	29.4462	11174.1	734.28
5.61182	16463.6	-64.6173	11229.8	782.727
5.61213	16950.2	-162.914	11401.2	831.174
5.61244	17439.7	-205.93	11585.5	879.621
5.61275	17938.2	-236.685	11611.6	1064.8
5.61307	18275.5	-217.425	11826.1	1264.23
5.61338	18938.5	-187.072	11947.5	1350
5.61369	19779.3	-156.718	12056.2	1423.94
5.614	20462.2	-126.365	12190.6	1384.23
5.61432	20955.4	-191.109	12327.8	1332.68
5.61463	21427	-276.942	12465	1560.52
5.61494	21489.4	-265.375	12602.3	1817.46
5.61525	21280.7	-232.207	12664.4	1665.37
5.61557	21033.2	-167.45	12718.3	1697.99
5.61588	20353.7	-222.047	12875.1	1882.14
5.61619	19273.7	-233.587	13043.3	1624.99
5.6165	17994.6	-229.366	13190	1398.64
5.61682	16532.4	-131.031	13334.4	1180.42
5.61713	15153.9	-11.8294	13594.6	933.791
5.61744	13809.7	2.07118	13661.7	684.202
5.61775	12816.4	-7.37654	13749.5	676.352
5.61807	11823.1	-43.1499	13842.1	693.672
5.61838	10829.7	-84.7601	14037.6	710.993
5.61869	9838.28	-126.37	14244.4	728.312
5.619	8866.28	-167.98	14354.8	837.978
5.61932	7894.29	-173.804	14660.4	957.258
5.61963	6922.29	-171.693	15091.7	811.338
5.61994	5998.74	-274.887	15328.5	637.811
5.62025	5569.51	-401.426	15415.6	561.366
5.62056	5140.28	-284.447	15488.6	495.026
5.62088	4711.04	-113.483	15857.6	428.687
5.62119	4282.79	-47.8258	16259.4	362.348
5.6215	3864.5	-5.51201	16480.9	435.715
5.62181	3448.55	-14.5353	16682.6	523.623
5.62213	3056.52	-34.9384	16665.6	725.19
5.62244	2681.3	-160.649	16830.2	938.587
5.62275	2515.01	-309.702	17038	938.277
5.62306	2710.3	-340.283	17248	915.729
5.62338	2690.33	-344.605	17642.4	1082.62
5.62369	2667.04	-243.618	18057.2	1269.21
5.624	2609.86	-119.29	18317.6	1503.17
5.62431	2533.92	-154.736	18561	1742.06
5.62463	2266.64	-225.594	18564.1	1639.96
5.62494	2031.81	-233.266	18540.8	1502.38
5.62525	2127.83	-226.934	18675	1293.76
5.62556	2182.42	-125.822	18826.7	1077.75
5.62588	1814.46	-3.70508	19149.9	1051.18
5.62619	1438.69	-29.0247	19492.1	1044.31
5.6265	1020.73	-87.0176	19857.8	973.514
5.62681	995.605	-158.175	20226.2	896.064
5.62713	1074.12	-232.249	20491.7	1008.06
5.62744	1137.78	-243.135	20745.7	1139.75
5.62775	1049.96	-240.019	21051.3	1121.45
5.62806	980.913	-244.802	21362.5	1087.55
5.62838	1140.74	-251.335	21686.6	1053.64
5.62869	1656.75	-257.868	22012.1	1019.74
5.629	1840.25	-264.401	22275.4	1182.38
5.62931	1383.64	-208.568	22737.7	1365.47
5.62963	940.661	-138.916	23209.9	1434.89
5.62994	891.681	-69.264	23680.7	1492.48
5.63025	958.296	0.387866	23986.7	1601
5.63056	1048.38	-97.1508	24274.6	1714.8
5.63088	1340.07	-231.731	24390.9	1639.16
5.63119	1255.95	-303.12	24488.2	1543.82
5.6315	1241.59	-360.51	24800	1536.1
5.63181	1206.1	-370.836	25135.5	1537.48
5.63213	955.375	-370.735	25642.5	1538.87
5.63244	750.031	-370.635	26168.5	1540.26
5.63275	1007.05	-370.534	26564.8	1633.42
5.63306	1266.42	-247.999	26946.7	1736.11
5.63338	1512.14	-98.3433	27384.4	1649.35
5.63369	1378.15	-96.136	28034.1	1542.9
5.634	1274.06	-126.59	28595	1573.8
5.63431	1192.66	-212.008	29143.6	1618.98
5.63463	1304.87	-309.601	29718	1777.83
5.63494	1038.75	-259.744	30089.3	1948.5
5.63525	879.092	-177.227	30350.7	1824.33
5.63556	1354.81	-157.903	30602.6	1669.51
5.63587	1743.99	-152.577	31021.7	1514.69
5.63619	1507.59	-210.444	31665.1	1359.87
5.6365	1394.74	-282.307	32344.2	1382.67
5.63681	1256.84	-195.196	32818.8	1423.93
5.63712	901.431	-72.8782	33270.7	1488.87
5.63744	929.825	-55.8852	33928.4	1556.27
5.63775	970.177	-62.2172	34508.1	1246.97
5.63806	981.561	-92.2474	34870.8	1277.45
5.63837	698.005	-127.526	35223.6	1134.15
5.63869	474.626	-57.4775	35783.7	968.715
5.639	863.918	35.8942	36439.5	1111.16
5.63931	1253.21	78.0424	37103.3	1285.58
5.63962	1642.5	108.848	37677.1	1270.54
5.63994	1978.15	76.4569	38240.8	1235.82
5.64025	1767.78	30.0726	38709	1225.97
5.64056	1576.2	-63.7095	39166.6	1218.7
5.64087	1575.92	-167.986	39748.6	1310.89
5.64119	1569.58	-209.066	40550.2	1413.43
5.6415	1501.46	-236.152	41314.5	1411.75
5.64181	1452.14	-190.825	42072.2	1171.89
5.64212	1594.12	-129.465	42739.7	1045.77
5.64244	1710.65	-173.436	43397.4	1312.87
5.64275	1568.12	-240.725	44073.2	1855.57
5.64306	1425.59	-250.083	44751.1	1740.7
5.64337	1283.06	-246.616	45326.1	1341.85
5.64369	1158.49	-179.949	45889.6	1148.22
5.644	1216.77	-99.2914	46689.1	1397.42
5.64431	1293.84	-136.557	47514.7	1690.14
5.64462	1562.21	-199.927	48168.6	1997.08
5.64494	1792.19	-200.097	48803.6	2305.49
5.64525	1631.61	-186.278	49527.9	2098.76
5.64556	1489.83	-171.141	50262.1	1838.55
5.64587	1539.34	-155.713	50893.2	1767.82
5.64619	1579.85	-140.285	51513.1	1716.76
5.6465	1528.69	-124.857	52137.2	1930.97
5.64681	1477.53	-141.03	52761.8	2172.71
5.64712	1426.37	-164.197	53283.4	1997.61
5.64744	1372.47	-250.566	53793.7	2006.6
5.64775	1290.68	-350.923	54346.9	2072.58
5.64806	1227.69	-361.743	54904.8	1763.06
5.64837	1355.99	-352.748	55621.5	1513.69
5.64869	1460.26	-280.55	56355.6	1502.02
5.649	1320.05	-194.364	56973.9	1677.37
5.64931	1211.2	-155.252	57373.6	1869.69
5.64962	1421.17	-126.557	57763.4	1886.74
5.64993	1623.68	-97.8623	58154.6	1885.59
5.65025	1750.49	-69.1674	58670.4	2031.3
5.65056	1877.29	-66.8074	59200	2192.25
5.65087	2004.09	-70.2749	59742.4	2012.12
5.65118	2102.86	-179.083	60080.4	1796.6
5.6515	1916.69	-311.201	60447.1	1893.73
5.65181	1699.17	-332.051	60819.5	2023.3
5.65212	1162.83	-328.282	61281.9	2152.88
5.65243	682.949	-324.513	61754.4	2282.45
5.65275	776.92	-320.744	61939.3	2328.53
5.65306	870.892	-394.665	62092.6	2365.95
5.65337	964.864	-485.776	62542	2403.37
5.65368	1083.45	-471.542	63023.9	2440.79
5.654	1452.22	-434.002	63364.3	2314.77
5.65431	1785.71	-458.929	63483.1	2171.79
5.65462	1722.9	-497.675	63454.8	2218.31
5.65493	1310.46	-473.213	63412.9	2284.49
5.65525	1232.77	-434.769	63320	2253.55
5.65556	1152.72	-381.84	63221.4	2212.54
5.65587	1048.76	-325.706	63225.9	2171.53
5.65618	987.554	-269.573	63241.6	2130.51
5.6565	1360.7	-213.439	63152.3	2115.56
5.65681	1689.93	-154.507	63051.4	2103.3
5.65712	1572.84	-94.9563	62950.5	1977.35
5.65743	1436.53	-98.6144	62849.6	1839.6
5.65775	1104.97	-116.254	62533.1	1744.2
5.65806	814.976	-82.5351	62192.8	1653.19
5.65837	947.384	-37.4574	61749.6	1675.88
5.65868	1086.08	-55.5894	61295.1	1710.35
5.659	1251	-87.7016	60969.2	1761.41
5.65931	1023.18	-68.4555	60657.6	1814.19
5.65962	691.744	-37.8509	60174.3	1866.97
5.65993	410.138	-70.4569	59672.1	1919.74
5.66025	634.603	-117.042	59184.4	1989.1
5.66056	877.901	-84.6138	58698.3	2060.18
5.66087	1312.47	-34.7117	58199.3	2017.55
5.66118	1706.33	-48.0211	57698.9	1963.14
5.6615	1686.77	-75.3089	57247.9	2029.54
5.66181	1667.21	-131.075	56596.3	2108.46
5.66212	1647.65	-193.139	56128	1997.88
5.66243	1633.78	-271.005	55682.4	1867.65
5.66275	1677.68	-225.941	55316.7	1773.55
5.66306	1731.01	-176.627	54753.9	1683.19
5.66337	1879.97	-258.98	53919.5	1706.54
5.66368	1992.27	-184.916	53057.7	1741.67
5.664	1732.38	-70.0856	52193.8	1738.89
5.66431	1503.89	-53.2038	51535.6	1732.2
5.66462	1594.16	-57.9779	51011.6	1824.99
5.66493	1666.98	-125.966	50499.9	1928.09
5.66524	1562.47	-207.93	49873.4	1988.56
5.66556	1481.52	-205.608	49028.4	1817.18
5.66587	1601.96	-184.652	48276.5	1636.47
5.66618	1334.48	-184.768	47537.4	1836.25
5.66649	1049.9	-315.973	46748.9	2058.72
5.66681	1176.89	-431.995	45955	2052.05
5.66712	1561.05	-327.764	45264.1	2173.43
5.66743	1559.16	-198.025	44584.5	2310.52
5.66774	1521.4	-72.9427	43902.2	2410.45
5.66806	1476.58	-47.9532	43219.6	2506.53
5.66837	1397.74	-45.0888	42652.9	2716.31
5.66868	1706.03	-147.585	42098.9	2937.88
5.66899	2023.56	-273.371	41272.5	3057.58
5.66931	1925.6	-326.72	40622	3166.73
5.66962	1492.95	-364.059	39878.4	3010.55
5.66993	1087.59	-338.18	39122	2826.89
5.67024	959.148	-298.328	38533.8	2575.12
5.67056	818.924	-211.064	37964.2	2316.3
5.67087	596.873	-113.32	37222.8	2398.62
5.67118	767.141	-155.183	36462.7	2516.27
5.67149	1037.02	-227.901	35747.5	2401.75
5.67181	1286.47	-304.24	35037.3	2263.19
5.67212	1291.03	-254.941	34498.8	2314.15
5.67243	938.231	-72.3358	33979.1	2384.74
5.67274	840.429	7.1152	33635.4	2598.36
5.67306	726.129	-66.497	33311	2826.79
5.67337	482.201	-167.759	32746.3	2865.69
5.67368	637.265	-269.02	32155.2	2884.97
5.67399	921.952	-370.282	31351.7	3164.85
5.67431	828.865	-477.305	30524.8	3471.71
5.67462	783.589	-459.161	29891.1	3589.04
5.67493	759.334	-299.807	29484.5	3686.75
5.67524	948.235	-241.868	29042.6	3451.6
5.67556	1137.14	-232.94	28594.4	3182
5.67587	1326.04	-102.225	28146.2	3026.11
5.67618	1497.25	-22.6013	27698	2881.99
5.67649	1489.18	39.5627	27367.7	2756.83
5.67681	1452.03	83.6161	26844.5	2633.63
5.67712	1120.05	123.668	26174.2	2510.43
5.67743	786.896	58.3494	25490.2	2387.23
5.67774	479.517	-30.2481	25139.9	2411.51
5.67806	575.05	-9.52216	24826.2	2451.05
5.67837	877.757	35.3546	24422.4	2490.59
5.67868	1188.55	-17.2386	24008.7	2530.14
5.67899	1543.52	-91.363	23421.2	2489.12
5.6793	1493.23	-206.937	23020.6	2439.78
5.67962	1211.86	-205.219	22629.8	2504.16
5.67993	938.355	-141.322	22237.5	2580.3
5.68024	744.53	-69.8612	21818.8	2604.91
5.68055	569.575	43.7498	21397.2	2624.19
5.68087	585.853	166.671	20975.7	2833.01
5.68118	589.352	99.9154	20554.1	3061.44
5.68149	463.373	-8.7334	20400.7	3138.24
5.6818	356.266	-17.604	20276.8	3199.35
5.68212	440.39	-4.43743	20127.1	2995.1
5.68243	535.523	-88.7448	19631.4	2763.4
5.68274	742.206	-194.579	19017.4	2778.41
5.68305	930.013	-241.798	18737.9	2818.93
5.68337	926.594	-149.617	18590.5	2973.18
5.68368	926.91	-53.2203	18453.5	3139.19
5.68399	965.073	-88.5145	18269.3	3167.78
5.6843	986.718	-177.255	18079.9	3182.16
5.68462	841.042	-145.177	17650.2	3196.54
5.68493	693.792	-100.98	17194.1	3210.92
5.68524	568.366	-60.2748	16836.4	3251.36
5.68555	835.613	-104.532	16489.5	3294.5
5.68587	1206.44	-167.551	16314.3	3337.63
5.68618	1529.08	-167.34	16158	3380.77
5.68649	1363.7	-153.169	16018.8	3286.48
5.6868	1217.21	-130.764	15881.5	3177.99
5.68712	1261.94	-106.542	15572.5	3206.92
5.68743	1281.49	-137.645	15244.7	3250.05
5.68774	1046.08	-180.964	14997.3	3306.89
5.68805	850.806	-139.976	14758.8	3744.25
5.68837	1024.1	46.0858	14494.6	3870.12
5.68868	841.472	154.682	14433.5	3732.27
5.68899	927.373	113.552	14459.4	3329.24
5.6893	1027.44	35.5698	14286.3	2901.22
5.68962	1270.92	-44.3841	13910.4	3027.66
5.68993	1515.18	-97.9915	13514.8	3211.4
5.69024	1729.64	-19.3195	13504.8	3224.53
5.69055	1564.03	-107.038	13537.1	3220.04
5.69087	1422.32	-237.647	13329.2	3480.93
5.69118	1263.44	-254.966	13094.9	3769.24
5.69149	930.775	-247.277	12892.7	3763.74
5.6918	629.599	-242.552	12694.1	3727.87
5.69212	647.108	-238.482	12598.4	3805.74
5.69243	685.872	-210.698	12514.1	3895.37
5.69274	939.746	-177.682	12234.5	3677.69
5.69305	1162.13	-107.12	11933.5	3428.26
5.69337	1065.83	-154.739	11632.5	3444.23
5.69368	962.547	-230.271	11331.5	3487.61
5.69399	788.556	-179.334	11242.9	3798.76
5.6943	643.698	-191.056	11177.6	4137.56
5.69461	793.614	-222.766	10816.2	3983.49
5.69493	936.248	-141.18	10422.3	3778.51
5.69524	967.391	-34.5918	10475.6	3699.11
5.69555	649.199	-3.0954	10783.9	3632.69
5.69586	665.613	11.83	10943.2	3566.27
5.69618	674.349	-36.4805	10877.6	3499.85
5.69649	643.211	-98.7451	10671.4	3497.41
5.6968	975.575	-87.8926	10452.2	3501.58
5.69711	1078.93	-60.9062	10220.2	3619.49
5.69743	821.55	-26.0153	9986.73	3749.14
5.69774	783.25	-115.854	9791.91	4020.76
5.69805	752.039	-158.505	9601.32	4307.03
5.69836	792.528	-184.587	9582.41	4403.72
5.69868	838.949	-218.573	9582.33	4480.85
5.69899	945.368	-254.304	9520.03	4249.91
5.6993	1051.79	-284.97	9450.89	3987.17
5.69961	1158.21	-314.519	9278.75	3914
5.69993	1260.1	-196.512	9095.31	3860.41
5.70024	1316.18	-45.9516	8835.75	3880.28
5.70055	1372.26	8.43313	8567.84	3907.73
5.70086	1428.34	41.6007	8608.96	4048.92
5.70118	1494.52	-72.7903	8683.97	4201.86
5.70149	1662.76	-219.733	8552.97	4451.96
5.7018	1789.25	-369.969	8399.37	4712.09
5.70211	1493.52	-520.931	8155.64	4403.48
5.70243	1210	-608.653	7902.02	4036.16
5.70274	1087.79	-682.426	7797.55	4106.51
5.70305	1356.23	-661.338	7915.45	4222.03
5.70336	1689.4	-619.326	8043.08	4337.56
5.70368	1804.59	-429.751	7825.93	4453.08
5.70399	1648.93	-207.629	7450.94	4428.78
5.7043	1492.08	-133.729	7268.79	4390.05
5.70461	1323.29	-92.5209	7349.6	4465.08
5.70493	1178.54	-114.555	7456.76	4551.85
5.70524	1276.75	-150.537	7471.1	4449.02
5.70555	1356.04	-244.49	7475.27	4326.64
5.70586	1244.15	-351.23	7376.43	4469.68
5.70618	1146.55	-352.564	7266.29	4640.1
5.70649	1193.33	-330.653	7143.27	4485.85
5.7068	1259.03	-221.124	7018.84	4298.11
5.70711	1515.92	-92.2735	6735.6	3996.61
5.70743	1766.89	-68.8289	6434.95	3683.38
5.70774	1958.11	-68.6279	6286.14	3778.99
5.70805	2130.41	-76.3324	6360	3916.77
5.70836	2111.54	-85.7801	6572.33	4054.56
5.70867	2095.34	-31.9832	6591.35	4192.34
5.70899	2106.14	35.759	6437.55	4164.23
5.7093	2116.95	-53.7879	6473.31	4119.01
5.70961	2127.75	-178.015	6505.9	4073.79
5.70992	2129.69	-154.67	6535.66	4028.57
5.71024	2042.01	-98.7879	6431.97	4118.44
5.71055	1949.6	-50.1525	6313.64	4222.24
5.71086	1847.25	-3.11492	6298.33	4515.63
5.71117	2118.47	12.2995	6294.31	4828.58
5.71149	2263.22	20.7421	6367.56	5015.92
5.7118	2058.76	57.5141	6449.27	5190.3
5.71211	2188.84	100.531	6290.61	4961.79
5.71242	2286.38	80.3014	6105.6	5070.93
5.71274	2055.35	46.1288	6079.42	5067.5
5.71305	1843.25	-65.1269	6070.63	5048.42
5.71336	1822.33	-193.375	6152	5394.33
5.71367	1810.37	-216.209	5899.83	5777.86
5.71399	1889.02	-215.807	5852.57	5594.95
5.7143	1948.74	-273.547	5831.88	5353.66
5.71461	1817.29	-344.104	5776.86	4880.1
5.71492	1702.41	-309.245	5718.07	4382.59
5.71524	1754.8	-251.152	5539.35	4212.75
5.71555	1807.18	-199.647	5141.46	4607.58
5.71586	1859.57	-149.594	4746.75	4971.8
5.71617	1915.81	-247.124	4698.26	4948.02
5.71649	2010.88	-377.181	4783.98	5055.8
5.7168	2105.94	-389.962	4880.28	5181.16
5.71711	2201.01	-376.896	4826.34	5017.38
5.71742	2291.93	-363.83	4755.94	4823.79
5.71774	2341.04	-350.764	4664.61	4898.88
5.71805	2399.61	-381.842	4570.99	5001.66
5.71836	2553.77	-422.648	4704.88	5104.44
5.71867	2677.81	-358.035	4863.69	5207.21
5.71899	2497.94	-270.191	4989.23	5241.26
5.7193	2337.01	-193.013	4905.08	5268.22
5.71961	2367.24	-118.185	4862.76	5181.41
5.71992	2430.03	-74.983	4827.48	5082.88
5.72024	2821.37	-38.7499	4732.58	5076.2
5.72055	3168.51	-133.635	4631.14	5078.97
5.72086	3069.61	-257.41	4688.55	5195.52
5.72117	2994.7	-275.763	4763.34	5323.79
5.72149	3161.71	-270.889	4783.39	5255.33
5.7218	3284.51	-303.406	4591.4	5166.6
5.72211	2961.29	-344.162	4492.76	5077.88
5.72242	2681.69	-321.664	4406.81	4989.15
5.72274	2842.14	-285.23	4290.8	4990.5
5.72305	3012.06	-281.741	4171.51	5001.12
5.72336	3277.57	-285.51	4026.46	5277.21
5.72367	3501.51	-289.279	4084.65	5580.64
5.72398	3306.32	-293.048	4351.06	5661.26
5.7243	3111.12	-345.412	4431.74	5718.94
5.72461	2915.93	-408.48	4378.24	5587
5.72492	2771.88	-408.293	4312.53	5435.53
5.72523	3143.52	-394.171	4344.21	5303.02
5.72555	3496.21	-234.429	4386.56	5172.46
5.72586	3657.76	-42.6097	4377.39	5041.91
5.72617	3814.46	1.61005	4362.58	4911.36
5.72648	3922.39	13.3192	4314.5	4968.06
5.7268	3988.44	24.8636	4262.78	5044.04
5.72711	3632.39	36.3718	4095.14	5120.02
5.72742	3298.65	16.251	4120.89	5196
5.72773	3227.83	-10.8358	3995.32	5409.57
5.72805	3512.04	-51.7603	3850.72	5637.3
5.72836	3502.51	-95.7325	3719.01	5865.04
5.72867	3302.79	-139.705	3588.7	6092.77
5.72898	3150.44	-183.677	3732.08	6057.39
5.7293	3348.38	-240.498	3905.4	5994.94
5.72961	3223.77	-300.15	3907	5742.84
5.72992	3096.39	-296.542	3889.81	5471.24
5.73023	2941.14	-279.003	3909.85	5495.93
5.73055	2807.22	-295.071	3933.96	5551.12
5.73086	2869.37	-318.54	3906.55	5606.31
5.73117	2758.46	-310.378	3873.51	5661.5
5.73148	2848.69	-295.252	3738.5	5818.61
5.7318	3097.66	-196.437	3592.34	5986.22
5.73211	2982.16	-79.1944	3686.61	5888.33
5.73242	2517.79	-67.3874	3807.17	5763.13
5.73273	2427.84	-78.795	3728.09	5848.9
5.73305	2707.11	-168.621	3627.18	5956.37
5.73336	2836	-275.712	3354.53	5950.06
5.73367	2776.18	-319.541	3063.11	5932.05
5.73398	2740.76	-349.442	3036.8	5852.4
5.7343	2682.8	-327.448	3039.48	5766.41
5.73461	2435.82	-294.029	3158.08	5945.92
5.73492	2574.66	-323.873	3083.27	6152.74
5.73523	2749.33	-367.644	3062.14	6235.11
5.73555	2908.59	-284.888	3049.34	6304.67
5.73586	2912.56	-174.28	3075.18	6260.45
5.73617	2902.94	-126.935	3105.24	6204.53
5.73648	2775.42	-93.516	3071.98	6105.94
5.7368	2852.07	-35.2198	3031.79	6002.96
5.73711	3022.16	28.5523	2888.56	5928.42
5.73742	2802.1	-13.1166	2734.07	5856.82
5.73773	2540.36	-77.9943	2930.57	5671.94
5.73804	2637.15	-59.8367	3165.44	5930.57
5.73836	2495.03	-23.4026	3159.86	6236
5.73867	2372.03	-50.234	3128.01	6086.27
5.73898	2441.66	-90.9899	3237.85	5996.42
5.73929	2511.28	-89.239	3363.17	5917.54
5.73961	2580.91	-78.1329	3316.75	6075.72
5.73992	2663.58	-67.0268	3251.56	6258.28
5.74023	2877.65	-55.9207	3202.13	6296.22
5.74054	3072.73	-77.7661	3154.43	6319.3
5.74086	3076.7	-106.863	3003.68	6342.38
5.74117	3065.89	-72.6928	2841.67	6365.46
5.74148	2906.26	-24.5999	2727.96	6350.61
5.74179	2746.63	-112.763	2619.54	6331.86
5.74211	2587	-230.91	2682.86	6313.11
5.74242	2439.24	-243.61	2764.94	6294.36
5.74273	2410.92	-233.107	2727.87	6484.24
5.74304	2402.78	-274.009	2677.79	6695.55
5.74336	2597.7	-326.223	2679.23	6745.65
5.74367	2762.11	-378.437	2686.3	6324.01
5.74398	2638.43	-430.651	2580.66	6196.98
5.74429	2717.74	-452.424	2462.7	6105.03
5.74461	2878.5	-467.5	2331.87	6098.42
5.74492	2657.05	-419.307	2405.73	6100.59
5.74523	2454.59	-357.193	2521.69	6266.33
5.74554	2471.72	-334.623	2639.79	6448.89
5.74586	2737.54	-320.753	2667.73	6887.49
5.74617	2626.97	-306.883	2685.81	6897.2
5.74648	2594.12	-293.013	2608.36	6874.38
5.74679	2760.69	-323.301	2520.47	6853.01
5.74711	2972.88	-363.303	2484.11	6689.4
5.74742	2828.98	-458.668	2453.37	6511.18
5.74773	2947.84	-566.211	2399.02	6450.49
5.74804	3083.33	-576.21	2342.09	6401.88
5.74836	3386.04	-438.207	2512.74	6353.27
5.74867	3683.26	-343.551	2708.24	6304.66
5.74898	3925.23	-264.552	2792.09	6282.13
5.74929	4169.58	-137.81	2657.64	6262.28
5.74961	4399.81	-0.566762	2500.69	6356.22
5.74992	4232.4	60.2212	2549.86	6461.86
5.75023	3909.73	-22.3538	2578.25	6347.01
5.75054	3629.01	-23.3506	2601.91	6209.51
5.75086	3770.31	-0.284075	2689.99	6261.68
5.75117	3894.98	-40.4918	2785.1	6333.33
5.75148	3852.44	-94.6152	2790.03	6397.87
5.75179	3809.9	-257.327	2785.12	6461.67
5.75211	3767.36	-317.37	2831.73	6411.67
5.75242	3709.78	-273.125	2883.98	6349.99
5.75273	3500.9	-212.067	2840.67	6461.98
5.75304	3323.71	-228.785	2786.94	6591.8
5.75335	3465.01	-262.605	2630.15	6721.62
5.75367	3588.1	-296.426	2462.12	6851.44
5.75398	3528.05	-330.247	2372.45	6772.61
5.75429	3468	-251.316	2291.33	6672.37
5.7546	3407.95	-147.592	2313.27	6572.12
5.75492	3359.39	-220.516	2346.47	6471.88
5.75523	3426.27	-205.726	2154.48	6535.23
5.75554	3474.15	-181.567	1937.92	6615.38
5.75585	3330.93	-161.465	1961.84	6638.62
5.75617	3210.89	-133.454	2012	6200.79
5.75648	3323.74	-103.704	2190.98	5837.16
5.75679	3441.34	-78.7321	2384.03	5941.17
5.7571	3568.69	-54.8113	2267.88	6148.81
5.75742	3311.48	-51.9833	2118	6362.29
5.75773	3068.42	-180.35	2188.2	6572.62
5.75804	3215.45	-347.085	2282.42	6782.63
5.75835	3442.11	-305.209	2204.86	6651.2
5.75867	3650.68	-124.68	2108.56	6484.74
5.75898	3677.63	-50.4253	2085.27	6372.81
5.75929	3710.52	-36.4134	2069.94	6266.48
5.7596	3822.14	-29.5287	2157.67	6160.15
5.75992	4110.19	-38.464	2256.65	6053.82
5.76023	4212.9	-50.8767	2158.75	5990.17
5.76054	3937.01	-1.32698	2039.38	5930.9
5.76085	3696.95	-64.7199	2070.32	6213.07
5.76117	3456.99	-219.212	2117.65	6530.26
5.76148	3218.03	-261.05	2306.7	6551.06
5.76179	3023.45	-165.316	2167.64	6541.46
5.7621	3274.73	-45.4609	1896.64	6531.86
5.76242	3520.45	19.0227	1821.48	6522.26
5.76273	3710.45	71.337	1781.67	6484.21
5.76304	3900.45	-25.3263	1743.27	6443.24
5.76335	4090.44	-154.73	1820.83	6402.27
5.76367	4263.14	-292.044	1911.02	6361.3
5.76398	4262.18	-304.53	1945.39	6325.07
5.76429	4261.23	-283.929	1973.67	6289.32
5.7646	4260.27	-262.169	2105.02	6443.28
5.76492	4259.31	-224.588	2247.6	6616.68
5.76523	4258.35	-183.531	2413.54	6537.55
5.76554	4257.4	-340.237	2582.03	6432.53
5.76585	4256.44	-413.829	2372.58	6441.32
5.76617	4272.93	-298.762	2121.94	6461.79
5.76648	4464.56	-148.352	2040.93	6396.89
5.76679	4656.2	-151.87	1978.42	6323.24
5.7671	4847.84	-189.209	1915.91	6515.17
5.76741	5018.06	-226.547	1853.4	6734.33
5.76773	4973.33	-263.886	1752.23	6504.49
5.76804	4915.51	-278.811	1646.86	6228.64
5.76835	4745.38	-288.811	1713.27	6142.49
5.76866	4779.03	-396.378	1798.41	6075.78
5.76898	4902.36	-525.38	1808.38	5992.48
5.76929	4663.79	-541.157	1810.17	5907.47
5.7696	4666.31	-405.487	1708.88	6012.17
5.76991	5027.15	-376.497	1596.36	6136.31
5.77023	5149.16	-377.05	1806.96	6225.47
5.77054	5252.13	-307.722	2052.76	6311.05
5.77085	5164.05	-223.045	2126.77	6396.63
5.77116	5104.22	-75.0787	2182.07	6482.21
5.77148	5289.92	86.789	2201.93	6328.28
5.77179	5114.92	44.6168	2217.93	6149.81
5.7721	5154.86	-42.3726	2130.85	6388.7
5.77241	5182.1	-200.562	2032.54	6670.36
5.77273	5081.98	-247.812	2020.67	6702.42
5.77304	4981.85	-140.681	2018.21	6708.92
5.77335	4881.72	-5.74946	1964.22	6449.82
5.77366	4817.21	-10.5831	1904.61	6163.5
5.77398	5109.93	-46.1125	1904.06	6183.11
5.77429	5383.6	-83.6199	1909.93	6234.04
5.7746	5466.22	-121.562	1915.81	6284.98
5.77491	5567.1	-159.503	1921.69	6335.92
5.77523	5851.06	-197.445	1827.98	6639.42
5.77554	6127.09	-270.988	1723.42	6968.79
5.77585	6285.41	-352.349	1790.67	6804.89
5.77616	6054.29	-362.507	1876.62	6590.47
5.77648	5787.64	-357.029	1811.17	6392.66
5.77679	5901.89	-409.899	1729.24	6196.54
5.7771	5966.1	-348.996	1750.38	6417.81
5.77741	5676.79	-183.819	1782.76	6681.81
5.77773	5693.11	-1.85016	1694.33	6940.15
5.77804	5887.38	91.7726	1592.75	7197.91
5.77835	5950.3	165.998	1542.71	7038.28
5.77866	6001.4	205.939	1498.28	6835.91
5.77898	5933.96	111.765	1457.07	6880.19
5.77929	5866.53	42.2554	1416.22	6949.71
5.7796	5799.09	-15.7375	1375.36	6905.4
5.77991	5776.13	-81.6423	1334.5	6849.44
5.78023	6198.93	-149.284	1303.45	6681.42
5.78054	6598.7	-154.95	1273.46	6501.93
5.78085	6729.51	-147.009	1243.47	6436.27
5.78116	6492.33	-139.069	1213.47	6382.27
5.78148	6396.45	-131.129	1254.36	6534.6
5.78179	6317.24	-97.4753	1302.95	6708.04
5.7821	6405.19	-58.1768	1351.55	6947.89
5.78241	6490.76	-18.8783	1400.14	6739.19
5.78272	6552.45	20.4202	1505.12	6624.4
5.78304	6616.53	18.8398	1616.22	6523.99
5.78335	6704.48	8.28646	1637.13	6395.13
5.78366	6777.44	-2.26685	1648.21	6263.35
5.78397	6738.29	-12.8202	1650.71	6200.35
5.78429	7081.21	-40.6813	1858.46	6144.38
5.7846	7386	-72.3413	2007.02	6354.05
5.78491	7299.97	-167.299	1803.07	6590.89
5.78522	7126.39	-276.149	1629.92	6463.68
5.78554	6969.5	-280.82	1670.37	6299.22
5.78585	6979.76	-262.628	1595.8	6324.5
5.78616	7022.59	-244.437	1506.27	6369.19
5.78647	7391.78	-226.245	1396.34	6352.21
5.78679	7739.51	-187.612	1284.19	6328.93
5.7871	7872.32	-144.495	1223.59	6334.1
5.78741	8038.92	-22.2525	1168.6	6342.19
5.78772	8505.65	-9.2467	1113.6	6312.15
5.78804	8590.32	-92.5963	1058.6	6733.58
5.78835	8713.14	-64.393	1106.7	6945.44
5.78866	9204.29	-32.1478	1166.02	7131.1
5.78897	9558.02	-5.11127	1273.65	7013.17
5.78929	9882.33	56.5841	1386.55	6864.19
5.7896	9912.15	-0.717835	1327.61	6601.37
5.78991	9959.86	-112.173	1249.99	6326.9
5.79022	10186.6	-229.415	1097.87	6487.66
5.79054	10415.8	-241.155	937.647	6692.93
5.79085	10668.9	-103.143	880.522	6755.89
5.79116	10892.1	46.8185	834.605	6804.3
5.79147	10855	-17.6993	900.379	6838.47
5.79179	11178.6	-99.4953	978.295	6415.8
5.7921	11287.2	-174.926	1056.21	6544.27
5.79241	11429.2	-123.751	1134.13	6733.85
5.79272	11905.5	-44.8026	1115.93	6693.95
5.79304	12348.3	94.8119	1087.27	6630.6
5.79335	12418.8	121.127	1058.62	6377.49
5.79366	12142.4	8.88801	1029.97	6104.98
5.79397	12256.3	-127.652	977.693	6325.83
5.79429	12747.5	-193.675	922.847	6597.11
5.7946	13191	-117.621	1108.57	6526.84
5.79491	13639.2	12.5804	1320.44	6421.65
5.79522	14135.2	148.567	1331.48	6282.07
5.79554	14620.9	221.249	1320.69	6138.98
5.79585	14964.9	153.435	1309.9	6185.64
5.79616	14936.4	65.7657	1299.1	6251.69
5.79647	15003.4	-20.1684	1307.65	6282.16
5.79678	15087.1	-34.2238	1318.29	6309
5.7971	15338	-32.5151	1500.77	6221.98
5.79741	15578.9	24.5867	1701.92	6123.33
5.79772	15720.3	93.8365	1651.22	6167.11
5.79803	15861.8	138.027	1573.16	6225.44
5.79835	16003.2	50.1085	1598.2	6283.78
5.79866	16182.3	5.64489	1634.44	6342.11
5.79897	16738.4	-23.2008	1629.87	6232.03
5.79928	17265	82.1115	1620.86	6104.74
5.7996	17497.1	216.842	1611.86	5977.46
5.79991	17743.1	275.075	1602.85	5850.17
5.80022	18166.7	189.918	1514.51	6073.95
5.80053	18950.7	78.3164	1417.54	6333.58
5.80085	19519.9	-32.9959	1423.68	6441.41
5.80116	20078.9	-88.9128	1441.02	6761.45
5.80147	20536.4	-132.684	1318.73	7116.61
5.80178	20994	-53.4631	1181.28	7093.44
5.8021	21451.5	52.7233	1052.42	7069.47
5.80241	21938.9	53.3932	1336.93	7049.37
5.80272	22724.8	30.9297	1473.44	7150.25
5.80303	23468.4	-73.3097	1589.01	7263.48
5.80335	23790.3	-195.477	1489.77	7376.72
5.80366	24140.5	-212.126	1367.21	7489.95
5.80397	24813	-205.643	1334.86	7278.21
5.80428	25846	-142.403	1312.31	7033.27
5.8046	26664.1	-66.7206	1289.76	7281.75
5.80491	27448.4	-96.5578	1267.21	7580.6
5.80522	27894.5	-149.525	1375.43	7594.79
5.80553	28359.6	-168.199	1497.85	7579.92
5.80585	29015.8	-179.355	1620.27	7451.19
5.80616	29679.4	-135.113	1742.69	7310.83
5.80647	30417.6	-78.7282	1714.74	7222.66
5.80678	31175	-72.1364	1670.46	7139.82
5.8071	32123.3	-203.085	1523.06	7398.57
5.80741	33066.9	-298.473	1364.48	7312.65
5.80772	33962.7	-253.357	1326.19	7085.15
5.80803	34858.5	-184.446	1300.96	7074.9
5.80835	35754.3	-116.403	1378.85	7201.76
5.80866	36662.5	-40.4447	1467.93	7340.24
5.80897	37694.5	37.2478	1561.31	7224.88
5.80928	38729	100.925	1655.15	7083.63
5.8096	39787.3	161.531	1439.64	7283.98
5.80991	40813.3	158.822	1190.56	7519.19
5.81022	41555.3	142.239	1251.1	7722.37
5.81053	42676.9	13.5335	1345.24	7922.29
5.81084	43774.6	-139.741	1267.52	7970.38
5.81116	44877.2	-145.278	1171.15	8230.71
5.81147	46028.5	-118.442	1102.7	8386.18
5.81178	47177.5	-29.6091	1037.29	8149.02
5.81209	48302.5	72.8083	971.872	7887.36
5.81241	49474.2	69.6974	906.458	8006.72
5.81272	51073.1	43.4649	1145.03	7948.92
5.81303	52311.6	44.9338	1416.59	7869.1
5.81334	53765	52.4718	1585.02	8078.71
5.81366	55226.7	60.0099	1742.27	8317.84
5.81397	56772.5	67.548	1536.44	8454.96
5.81428	58316	83.1658	1291.23	8581.67
5.81459	59835.5	100.554	1424.14	8518.6
5.81491	61361.4	62.5375	1598.05	8436.16
5.81522	62912.8	12.3842	1568.95	8395.25
5.81553	64082.2	-85.2585	1517.82	8358.56
5.81584	65289.8	-66.6656	1569.82	8435.76
5.81616	66907.2	-83.6511	1633	8524.56
5.81647	68802.7	-114.507	1459.86	8589.65
5.81678	70700.5	-146.022	1261.08	8652.31
5.81709	72622.2	-51.0419	1234.19	8245.23
5.81741	74537.9	63.7629	1225.92	7790.25
5.81772	76394	176.834	1158.05	7776.99
5.81803	78247.6	194.924	1083.7	8188.36
5.81834	80115.7	192.21	1112.48	8524.56
5.81866	82362	126.175	1152.45	8469.56
5.81897	84571.9	-80.3714	1248.27	8209.78
5.81928	86784.2	-194.319	1350.15	7933.06
5.81959	89020.4	-70.8381	1280.15	8050.18
5.81991	91274.5	90.9539	1191.52	8207.45
5.82022	93707.6	39.9378	1109.53	8350.49
5.82053	96149.9	-41.4728	1028.26	8492.07
5.82084	98722	-119.417	1050.13	8292.01
5.82116	101688	-105.014	1083.17	8057.13
5.82147	104752	-70.3892	1090.43	8099.83
5.82178	107661	-43.0201	1094.89	8170.83
5.82209	110944	-17.2399	1271.24	8241.82
5.82241	114446	8.54031	1466.22	8312.82
5.82272	118253	34.3205	1533.9	8168.51
5.82303	122253	-33.5665	1587.77	8002.25
5.82334	126284	-121.963	1538.52	8025.8
5.82366	130537	-147.035	1478.09	8068.69
5.82397	135143	-158.241	1409.07	7857.72
5.82428	140185	-91.116	1339.12	7620.87
5.82459	145787	-6.84034	1269.16	7573.84
5.82491	151598	-28.1074	1199.21	7546.14
5.82522	157627	-72.4815	1265.16	7621.65
5.82553	164071	-153.796	1345.83	7707.68
5.82584	170891	-243.197	1426.5	7603.9
5.82615	178159	-332.599	1507.17	7480.78
5.82647	186160	-422.001	1559.9	7500.02
5.82678	195109	-354.404	1609.62	7533.76
5.82709	204670	-252.439	1659.33	7667.15
5.8274	214686	-150.474	1709.04	7810.7
5.82772	225524	-48.509	1545.5	7552.96
5.82803	237372	-94.3089	1358.86	7026.58
5.82834	250528	-172.454	1155.02	6719.01
5.82865	264958	-187.27	1361.87	6815.72
5.82897	280795	-188.225	1680.02	7102.94
5.82928	298153	-163.906	1592.83	7177.86
5.82959	316887	-134.055	1340.63	7191.61
5.8299	337454	-294.192	1075.41	7201.49
5.83022	359996	-495.911	1167.47	7287.31
5.83053	384681	-559.096	1298.22	7380.85
5.83084	411974	-591.962	1257.08	7156.45
5.83115	442251	-477.058	1197.32	6899.67
5.83147	475897	-329.815	1202.02	6569.34
5.83178	512508	-291.42	1213.71	6611.16
5.83209	552376	-276.846	1384.4	6871.96
5.8324	596061	-262.273	1572.3	6923.34
5.83272	643946	-247.699	1808.02	6897.54
5.83303	696418	-204.099	1842.63	6866.25
5.83334	753213	-154.146	1867.81	6820.72
5.83365	815209	-167.526	1894.37	6773.75
5.83397	882591	-194.763	1755.48	6805.07
5.83428	955468	-255.646	1598.68	6844.37
5.83459	1034190	-323.891	1454.78	6541.98
5.8349	1118950	-392.136	1312.26	6204.81
5.83522	1209870	-460.38	1046.93	6180.26
5.83553	1307380	-316.195	974.596	6187.53
5.83584	1411460	-125.532	1109.39	6080.91
5.83615	1521590	-124.87	1057.89	5962.69
5.83647	1637950	-165.776	898.112	6188.54
5.83678	1760590	-221.527	935.321	6449.4
5.83709	1889250	-280.525	1222.63	6292.64
5.8374	2023600	-191.743	1328.31	6093.38
5.83772	2163220	-70.6309	1368.68	5979.91
5.83803	2307980	-123.69	1404.4	5875.17
5.83834	2457400	-214.85	1427.23	5770.43
5.83865	2610790	-242.676	1448.66	5665.7
5.83897	2767090	-256.646	1414.22	5551.47
5.83928	2925210	-270.411	1373.74	5436.27
5.83959	3085070	-284.13	1333.26	5321.08
5.8399	3245240	-234.513	1292.77	5205.88
5.84021	3404410	-171.042	1212.2	5100.77
5.84053	3561320	-139.24	1127.28	4996.69
5.84084	3714290	-114.364	1145.52	5158.38
5.84115	3861610	-89.4887	1174.92	5347.1
5.84146	4001390	-64.6131	1182.82	5298.53
5.84178	4131530	-105.384	1188.4	5225.81
5.84209	4249380	-160.513	1193.99	4882.58
5.8424	4353410	-215.641	1199.57	4967.45
5.84271	4441170	-270.769	1121.88	5193.28
5.84303	4510430	-337.774	1035.18	5200.93
5.84334	4559320	-407.375	858.223	5152.18
5.84365	4585200	-371.412	671.506	5100.06
5.84396	4586260	-312.364	607.282	5093.02
5.84428	4561600	-256.285	762.61	5090.57
5.84459	4510310	-200.855	927.353	5088.12
5.8449	4432010	-145.425	1090.7	5085.67
5.84521	4327270	-89.995	1191.8	5045.25
5.84553	4198790	-22.6887	1286.16	5000.97
5.84584	4049050	47.2144	1092.55	4956.69
5.84615	3881510	180.458	1074.12	4912.41
5.84646	3699240	327.551	1071.54	4749.47
5.84678	3505400	289.9	1068.26	4574.47
5.84709	3303690	211.856	1077.88	4598.82
5.8474	3097640	197.153	1088.9	4871.24
5.84771	2890320	196.298	1077.88	5013.39
5.84803	2684750	77.9978	1064.49	4912.12
5.84834	2483140	-65.9795	1154.25	4669.04
5.84865	2287710	-209.957	1255.16	4186.07
5.84896	2100000	-353.934	1244.32	3741.65
5.84928	1921010	-331.389	1221.4	3759.15
5.84959	1752510	-272.442	1095.32	4240.64
5.8499	1594870	-150.151	958.092	4308.92
5.85021	1448690	-14.0132	1036.99	4195.62
5.85053	1314140	97.051	1139.24	4296.41
5.85084	1191250	202.634	1241.49	4406.1
5.85115	1079410	160.415	1343.74	4058.7
5.85146	978381	85.8887	1413.75	3959.27
5.85178	887253	13.3417	1480.28	3889.75
5.85209	805471	-58.7726	1546.81	3791.74
5.8524	731886	-25.3121	1613.35	3690.85
5.85271	665786	31.2235	1614.33	3524.39
5.85303	606757	-57.4071	1608.22	3351.27
5.85334	554054	-177.765	1602.12	3178.15
5.85365	507260	-234.777	1596.02	3005.03
5.85396	465233	-277.945	1512.54	3062.12
5.85428	427798	-231.208	1420.71	3142.59
5.85459	394606	-164.823	1328.88	3223.06
5.8549	365137	-161.784	1237.05	3303.54
5.85521	338758	-172.589	1122.65	3208.39
5.85552	315004	-166.237	1005.81	3095.4
5.85584	293469	-156.136	772.912	3186.51
5.85615	273780	-146.035	733.807	3298.36
5.85646	256185	-135.934	785.765	3441.06
5.85677	240644	-49.9473	845.151	3814.73
5.85709	226650	52.6208	1020.6	3936.23
5.8574	213906	49.6085	1208.58	3574.09
5.85771	202293	23.5267	1178.41	3389
5.85802	191631	-130.572	1124.68	3454.43
5.85834	181646	-312.642	1230	3272.42
5.85865	172605	-389.13	1352.49	3062.95
5.85896	164164	-442.55	1330.98	3133.53
5.85927	156669	-402.182	1087.58	3232.55
5.85959	149796	-341.325	903.584	3065.75
5.8599	143581	-217.117	1072.3	2871.96
5.86021	137618	-79.0701	1081.94	2497.79
5.86052	132052	45.7793	864.071	2105.31
5.86084	126694	167.745	774.376	2206.51
5.86115	122005	141.893	700.925	2357.81
5.86146	117611	83.749	728.494	2618.3
5.86177	112860	-71.4015	973.308	2889.86
5.86209	108377	-247.742	1240.4	3227.88
5.8624	104314	-234.028	1301.15	3116.95
5.86271	100624	-178.799	1328.87	2793.61
5.86302	96934.5	3.13469	1355.44	2453.42
5.86334	93283.4	212.744	1369.11	2274.63
5.86365	90034.9	105.589	1381.39	2112.21
5.86396	86992.6	-70.7517	1428.06	2270.22
5.86427	83950.4	-31.461	1478.44	2460.74
5.86459	80946.6	54.9254	1494.43	2651.26
5.8649	78364.2	77.9582	1300.37	2841.78
5.86521	76175.5	87.1546	1023.04	2827.58
5.86552	73957.1	60.7145	1083.04	2792.62
5.86584	71444.5	26.4916	1145.77	2643.72
5.86615	68973.7	55.6231	1204.78	2483.26
5.86646	66918.5	98.5903	1076.79	2415.38
5.86677	64865.7	160.696	928.625	2356.88
5.86709	62836.8	226.981	780.458	2298.38
5.8674	60816.3	293.265	632.29	2239.89
5.86771	58917.7	359.55	610.405	2275.89
5.86802	57426.5	312.323	602.144	2321.48
5.86834	56189.8	240.309	894.815	2367.07
5.86865	54926.8	168.295	1013.6	2412.65
5.86896	53440.5	96.2814	841.428	2458.24
5.86927	52333.6	26.66	846.629	2503.83
5.86958	51202.8	-42.4391	1101.94	2549.42
5.8699	50045.9	-48.1811	1175.47	2595
5.87021	48630.6	-40.0902	988.887	2553.95
5.87052	47224.9	35.3179	776.645	2504.12
5.87083	45914.6	125.423	861.042	2454.28
5.87115	44635.2	109.932	977.433	2404.45
5.87146	43662	71.3871	937.98	2385.47
5.87177	42679.1	28.2225	881.719	2369.62
5.87208	41600.8	-15.9506	825.458	2339.53
5.8724	40500.5	45.4742	769.198	2307.99
5.87271	39181.5	129.951	817.73	2147.09
5.87302	37894.5	86.3892	877.563	1745.19
5.87333	36925.7	14.878	988.986	1657.27
5.87365	35981.3	6.72639	1105.97	2059.27
5.87396	35279.4	12.4051	1258.43	2405.39
5.87427	34596.8	70.5538	1414.71	2285.41
5.87458	34105.1	140.155	1330.23	1767.92
5.8749	33605.1	209.757	1219.79	1442.71
5.87521	33023.6	279.359	1263.05	1404.07
5.87552	32432.5	269.759	1322.89	1164.26
5.87583	31746	242.873	1210.74	1115
5.87615	31064.9	215.987	1080.06	1543.15
5.87646	30436.9	189.102	833.303	1946.28
5.87677	29808.9	102.814	574.028	2114.3
5.87708	29180.9	3.56269	701.698	2102.57
5.8774	28570.6	9.91508	1077.45	2074.95
5.87771	28135.2	39.3136	1362.58	1683.85
5.87802	27702.2	-96.2949	1429.17	1711.69
5.87833	27293.1	-267.912	1361.74	1923.39
5.87865	26867.4	-291.681	1282.26	1921.15
5.87896	26315.6	-283.189	1229.66	1874.46
5.87927	26133.6	-162.696	1179.94	1825.6
5.87958	25832.2	-17.7634	1078.64	1762.5
5.8799	25509.4	21.562	971.772	1697.96
5.88021	24973.9	37.8442	903.199	1577.04
5.88052	24470.5	91.0891	838.753	1450.41
5.88083	24285.1	152.399	877.495	1209.83
5.88115	24073.8	266.512	927.356	957.705
5.88146	23604.5	138.687	1042.78	1246.84
5.88177	23167.2	-87.0118	1165.28	1590.79
5.88208	23048.1	-68.5367	1236.18	1592.89
5.8824	22906.1	-89.8127	1301.52	1560.38
5.88271	22537.5	-131.825	1249.69	1695.82
5.88302	22149.6	-117.072	1185.24	1848.27
5.88333	21570.8	-89.9345	1172.39	2000.71
5.88365	21015.4	-126.164	1165.1	2153.16
5.88396	20690.5	-176.217	1035.27	1940.02
5.88427	20387.3	-138.15	892.234	1689.86
5.88458	20260.3	-80.8605	805.097	1886.01
5.88489	19784.1	-23.5711	930.367	1671.54
5.88521	19629.9	33.7182	987.033	1603.22
5.88552	19443.6	-0.0837059	1033.92	1554.36
5.88583	18939.3	-53.7549	990.506	1477.02
5.88614	18424.3	40.4335	937.371	1396.79
5.88646	17841.4	166.872	828.338	1347.42
5.88677	17650.6	222.351	713.287	1301.18
5.88708	17563.2	262.353	839.025	1140.99
5.88739	17449.3	238.986	990.691	969.256
5.88771	17073	201.798	914.464	1047.84
5.88802	16716	88.0386	813.701	1151.76
5.88833	16549.8	-42.4204	884.933	1445.61
5.88864	16362.6	-67.2625	974.682	1758.68
5.88896	15968.3	-69.0717	1037.56	1684.77
5.88927	15606.1	36.5933	1097.54	1571.7
5.88958	15561.9	165.695	1209.12	1458.63
5.88989	15492	231.427	1326.25	1345.56
5.89021	15167.7	283.339	1468.99	1299.55
5.89052	14862.6	378.819	1614.48	1260.34
5.89083	14748.4	483.799	1587.97	1411.05
5.89114	14665.8	483.16	1542.94	1580.99
5.89146	14896.3	459.49	1543.07	1708.19
5.89177	15057.7	422.618	1548.06	1831.06
5.89208	14573.9	382.867	1501.44	1839.97
5.89239	14478.3	343.117	1449.27	1837.36
5.89271	14409.8	303.366	1347.66	1778.95
5.89302	13974.1	284.739	1240.72	1714.9
5.89333	13681.5	270.718	1421.88	1650.85
5.89364	13402.7	256.698	1427.64	1586.8
5.89396	13259.4	242.677	1421.95	1195.11
5.89427	13097	305.728	1417.41	770.275
5.89458	12743.6	385.581	1580.57	658.839
5.89489	12400.4	317.561	1555.38	1034.95
5.89521	12156.5	217.305	1224.97	1114.69
5.89552	11922.2	109.126	1070.52	1159.78
5.89583	11783.4	-0.778884	981.28	1233.37
5.89614	11676.7	79.4419	896.665	1309.84
5.89646	11888	201.106	873.329	1583.38
5.89677	12056.8	208.893	856.585	1876.84
5.89708	11804.1	191.857	930.146	1828.4
5.89739	11560.5	174.821	1013.42	1745.4
5.89771	11444.9	157.785	1205.28	1391.05
5.89802	11655.9	101.138	1202.4	1009.28
5.89833	11322.3	35.8584	1052.61	902.92
5.89864	11017.5	33.9557	889.411	1052.34
5.89895	10978.4	45.8659	967.028	1262.8
5.89927	10755.7	84.5134	1070.54	1249.16
5.89958	10643.1	128.988	1070.85	984.538
5.89989	10903.7	173.463	1060.06	1152.75
5.9002	11061.6	217.937	1033.18	1132.58
5.90052	11041.9	171.306	1004.56	1088.71
5.90083	11153.3	104.82	859.84	959.358
5.90114	11223.8	186.218	702.63	821.369
5.90145	10888.8	299.842	867.952	906.572
5.90177	10586	419.408	861.532	1014.33
5.90208	10601.2	540.268	729.707	1008.12
5.90239	10627.6	470.99	793.208	990.393
5.9027	10765.4	360.28	992.864	969.103
5.90302	10871	257.494	1204.77	947.453
5.90333	10658.5	156.433	1244.66	1039.77
5.90364	10449.3	118.753	1266.05	1143.61
5.90395	10272.2	94.8826	1373.46	1128.73
5.90427	10095.1	147.267	1283.69	1101.85
5.90458	9917.94	216.266	999.7	1188.95
5.90489	9721.1	221.883	903.652	1287.56
5.9052	9329.48	213.692	944.832	1379.64
5.90552	8957.16	245.114	998.376	1471.06
5.90583	8775.65	285.166	823.989	1372.52
5.90614	8625.5	325.218	625.104	1254.79
5.90645	8785.4	365.271	634.801	1101.45
5.90677	8913.13	342.931	666.912	944.505
5.90708	8722.86	306.999	699.024	1053.51
5.90739	8510.88	271.068	731.136	1189.37
5.9077	8084.25	235.136	842.273	1310.39
5.90802	7689.78	225.614	961.901	1429.92
5.90833	7613.32	221.845	793.382	1549.44
5.90864	7546.79	154.692	800.337	1668.97
5.90895	7578.38	73.7335	857.427	1458.43
5.90927	7577.81	39.9002	917.52	1214.56
5.90958	7259.23	16.3311	887.297	1236.64
5.90989	6961.57	98.4036	847.371	1285.58
5.9102	6870.61	203.484	965.264	1537.54
5.91052	6798.96	125.012	1100.11	1810.01
5.91083	6918.1	6.56349	1062.93	1664.55
5.91114	7041.36	36.0153	1007.26	1476.88
5.91145	7205.37	97.6768	892.458	1225.11
5.91177	7324.32	137.879	771.304	966.859
5.91208	6998.08	173.409	1007.12	898.58
5.91239	6676.68	208.938	1281.28	849.479
5.9127	6402.97	244.468	1304.38	1022.7
5.91302	6161.45	252.265	956.433	1218.37
5.91333	6237.91	254.024	700.567	1414.04
5.91364	6333.56	255.783	665.002	1609.71
5.91395	6618.76	257.542	732.249	1767.38
5.91426	6846.01	291.655	808.156	1921.22
5.91458	6500.9	332.813	845.355	1657.11
5.91489	6164.65	373.971	878.397	1350.83
5.9152	5915.83	415.129	988.117	1217.3
5.91551	5662.19	345.356	1106.07	1101.2
5.91583	5399.49	251.432	1172.41	985.11
5.91614	5550.25	347.675	1233.21	869.016
5.91645	5977.37	485.321	1242.4	831.289
5.91676	6001.99	454.917	1246.05	801.469
5.91708	5819.93	387.929	1077.65	657.661
5.91739	5630.22	257.55	890.785	502.353
5.9177	5364.99	113.372	801.769	503.777
5.91801	5121.5	167.289	723.257	521.016
5.91833	5092.64	264.329	747.973	728.236
5.91864	5053.3	297.979	783.768	954.622
5.91895	4949.14	106.525	939.996	1157.26
5.91926	5215.67	16.2871	1109.15	1357.5
5.91958	5355.57	84.8765	1037.44	1139.78
5.91989	5281.73	244.454	939.875	879.9
5.9202	4981.35	417.83	923.06	782.098
5.92051	4703.92	477.628	914.911	700.644
5.92083	4614.38	512.705	1078.81	1037.16
5.92114	4190	484.389	1261.18	1415.83
5.92145	4265.32	442.277	1246.76	1424.03
5.92176	4689.56	360.543	1211.22	1394.86
5.92208	4772.55	270.187	1072.45	1232.71
5.92239	4680.06	285.486	922.612	1437.11
5.9227	4738.61	323.78	863.635	1555.46
5.92301	4776.61	392.45	814.407	1129.28
5.92333	4611.92	467.73	816.795	782.461
5.92364	4470.64	479.616	824.721	449.05
5.92395	4560.37	477.706	829.421	412.5
5.92426	4617.88	494.534	833.774	405.883
5.92458	4357.44	515.44	838.128	399.265
5.92489	4120.77	536.346	842.481	392.648
5.9252	4118.58	557.251	780.364	435.904
5.92551	4117.6	695.703	711.118	484.188
5.92583	4128.54	859.732	745.106	646.468
5.92614	4135.76	918.1	790.166	820.241
5.92645	4125.55	953.479	677.147	884.766
5.92676	4298.86	787.111	547.175	938.278
5.92708	4361.95	576.848	589.263	991.791
5.92739	4080.18	599.042	649.802	1045.3
5.9277	4179.4	671.81	767.875	817.974
5.92801	4436.75	682.501	892.117	562.339
5.92832	4372.18	679.686	964.741	496.705
5.92864	4278.76	740.27	1031.83	450.218
5.92895	3900.68	814.646	1041.92	484.482
5.92926	3567.74	828.636	1045.9	526.884
5.92957	3679.91	829.491	1049.88	569.285
5.92989	3787.64	830.345	1053.87	611.687
5.9302	3851.65	831.199	946.912	601.837
5.93051	3915.67	821.487	828.066	586.723
5.93082	3979.69	809.476	950.112	676.111
5.93114	4032.52	797.466	1097.98	1004.03
5.93145	3975.07	785.455	988.826	1400.06
5.93176	3885.37	948.125	852.119	1268.61
5.93207	3477.75	1148.79	818.653	1316.32
5.93239	3120.52	1116.98	796.253	1387.48
5.9327	3260.04	1034.62	889.462	1077.43
5.93301	3367.31	1046.03	995.062	1261.01
5.93332	3156.66	1077.84	1049.04	1593.19
5.93364	2930.89	1046.25	1097.49	1706.92
5.93395	2556.1	1000.87	1224.44	1294.16
5.93426	2226.46	1017.37	1359.81	830.686
5.93457	2341.91	1047.32	1323.11	694.98
5.93489	2442.03	1182.94	1267.96	592.285
5.9352	2391.15	1341.54	1170.07	635.662
5.93551	2349.94	1461.84	1067.59	693.749
5.93582	2384.75	1573.8	1068.36	865.845
5.93614	2231.44	1537.83	1080.2	1049.42
5.93645	2084.6	1469.68	1203.88	912.348
5.93676	1767.18	1408.14	1339.54	742.987
5.93707	1687.16	1348.04	1165.47	763.642
5.93739	1970.49	1287.94	958.213	803.429
5.9377	2074.99	1227.83	886.468	855.167
5.93801	2149.65	1290.58	829.24	908.107
5.93832	1930.25	1380.03	875.259	961.048
5.93864	1731.64	1406.07	932.338	1013.99
5.93895	1737.93	1418.34	1114.18	1066.93
5.93926	1744.22	1465.48	1309.38	1119.87
5.93957	1750.52	1520.21	1263.66	1172.81
5.93989	1748.74	1511.53	1192.15	1225.75
5.9402	1667.49	1489.06	1250.03	1242.47
5.94051	1586.24	1592.09	1321.77	1255.54
5.94082	1504.99	1722.4	1221.42	1078.59
5.94114	1447.59	1789.3	1102.65	882.513
5.94145	1625.14	1842.42	1001.09	584.299
5.94176	1783.32	1858.55	901.367	275.805
5.94207	1750.77	1866.64	904.897	385.368
5.94239	1746.05	1874.73	919.483	537
5.9427	2015.52	1882.82	1056.14	401.217
5.94301	2252.71	1988.67	1205.87	236.513
5.94332	2172	2115.76	1252.35	261.837
5.94363	2097.71	2242.85	1287.77	686.337
5.94395	2086.49	2369.94	1314.59	837.905
5.94426	2092.22	2315.02	1340.49	730.13
5.94457	2264.85	2220.55	1125.46	751.436
5.94488	2428.19	2316.3	884.644	788.037
5.9452	2461.39	2453.39	766.171	705.275
5.94551	2110.71	2643.32	660.794	610.505
5.94582	1774.94	2844.74	658.672	705.767
5.94613	1857.91	2940.48	667.602	820.145
5.94645	2269.19	3013.24	700.195	663.725
5.94676	2280.44	3082.05	735.321	480.067
5.94707	2108.91	3149.99	770.447	486.443
5.94738	1946.67	3217.93	805.572	511.933
5.9477	1914.57	3285.88	957.938	523.69
5.94801	2221.12	3434.41	1122.85	534.066
5.94832	2067.74	3600.44	1046.83	520.687
5.94863	1538.33	3914.44	945.022	504.919
5.94895	1101.08	4260.59	921.737	757.58
5.94926	1066.27	4435.25	906.853	657.156
5.94957	1238.07	4572.64	1064.07	618.285
5.94988	1379.18	4646.62	1239.7	589.445
5.9502	1218.32	4706.83	1211.63	459.053
5.95051	1057.46	4965.2	1161.77	318.45
5.95082	896.603	5266.62	1060.28	595.938
5.95113	750.484	5504.63	953.263	1143.51
5.95145	749.39	5728.86	847.325	1590.48
5.95176	726.487	6001.98	741.501	1644.95
5.95207	527.799	6285.71	738.939	1494.92
5.95238	708.929	6506.03	747.423	1556.23
5.9527	874.166	6712.57	955.977	1338.76
5.95301	1022.44	7044.62	1185.93	1090.97
5.95332	1003.84	7403.94	1166.33	1047.48
5.95363	974.857	7763.25	913.519	1024.52
5.95395	843.816	8122.57	862.353	923.17
5.95426	710.352	8511.77	1041.64	813.939
5.95457	591.83	8907.47	851.478	704.708
5.95488	825.645	9366.59	412.911	595.478
5.9552	773.393	9839.48	280.07	423.887
5.95551	723.565	10205.4	182.284	246.029
5.95582	697.575	10548	381.385	334.243
5.95613	671.94	10827.2	612.232	449.192
5.95645	649.78	11092.6	729.057	497.624
5.95676	627.621	11392.4	833.69	539.372
5.95707	605.462	11699.7	1054.5	581.12
5.95738	568.755	12070.4	1081.19	622.868
5.95769	389.019	12454.8	898.634	539.076
5.95801	228.68	12693.9	696.066	442.672
5.95832	259.047	12901.4	790.393	156.212
5.95863	300.375	13172.4	916.459	-149.34
5.95894	449.472	13457.2	885.47	-112.791
5.95926	562.193	13573.1	837.693	-41.8764
5.95957	278.546	13652.5	1030.88	-84.9968
5.95988	-337.194	13541.6	1249.82	-139.571
5.96019	-468.235	13389.4	1194.58	20.8582
5.96051	-582.299	13266.2	1110.04	202.882
5.96082	-529.499	13149.4	853.385	361.149
5.96113	-511.414	12969.1	578.333	517.03
5.96144	-834.501	12775.1	587.277	777.444
5.96176	-1125.25	12573.1	626.57	668.233
5.96207	-1098.16	12369.4	837.982	544.606
5.96238	-1076.74	12060.1	1067.79	423.366
5.96269	-1110.94	11727.7	1162.05	388.842
5.96301	-1128.15	11406	1241.82	363.025
5.96332	-978.509	11086.5	1080.63	337.208
5.96363	-827.678	10703.6	893.692	311.392
5.96394	-703.994	10307	779.904	131.147
5.96426	-942.289	9839.14	673.932	-64.603
5.96457	-951.071	9355.85	864.872	-222.339
5.96488	-582.915	9020.54	1087.53	3.87589
5.96519	-258.46	8717.36	1074.33	312.205
5.96551	36.0695	8443.25	829.38	396.865
5.96582	36.6166	8175.45	781.825	344.587
5.96613	39.186	8097.92	757.713	280.863
5.96644	61.6188	8061.68	749.739	540.257
5.96676	84.0516	7860.28	743.488	832.084
5.96707	106.484	7623.03	702.811	620.222
5.96738	135.793	7491.49	1002.71	129.72
5.96769	232.638	7382.9	1159.72	48.9645
5.96801	351.325	7323.19	1090.99	239.716
5.96832	645.701	7274.09	1073.36	339.314
5.96863	558.301	7224.99	1063.53	199.377
5.96894	466.928	7175.89	1244.13	288.401
5.96926	351.282	7140.71	1238.5	630.788
5.96957	36.1195	7108.55	1154.88	815.49
5.96988	131.858	7012.96	1065.28	601.919
5.97019	517.594	6903.61	1064.57	424.455
5.97051	886.335	6884.11	1073.35	482.534
5.97082	1088.23	6884.11	1241.35	297.388
5.97113	1270.1	6947.54	1426.36	85.5433
5.97144	1255.32	7024.73	1539.28	94.6668
5.97176	1238.12	7193.1	1437.95	125.957
5.97207	1197.09	7381.25	1271.53	43.1993
5.97238	1183.98	7569.4	1100.51	-50.9991
5.97269	1406.11	7757.55	981.678	13.9962
5.973	1249.32	7931.16	1074.98	94.9595
5.97332	1116.37	8101.62	1125.78	175.923
5.97363	971.218	8208.65	1169.68	256.886
5.97394	706.401	8301.92	1280.29	375.866
5.97425	461.012	8516.27	1398.02	498.659
5.97457	406.298	8756.89	1343.61	621.452
5.97488	360.489	9060.94	1270.83	744.244
5.97519	402.072	9378.74	1347.06	548.642
5.9755	443.654	9742.8	1439.19	321.112
5.97582	485.237	10116.9	1608.79	335.943
5.97613	522.873	10491	1580.08	375.077
5.97644	521.779	10865.1	1319.52	677.959
5.97675	523.114	11282.8	1243.15	627.107
5.97707	548.282	11709.9	1369.58	357.551
5.97738	580.334	12242.8	1515.29	69.891
5.97769	718.783	12798.6	1407.63	57.4917
5.978	1198.89	13285.7	1272.93	452.871
5.97832	1224.93	13757.9	1357.72	686.766
5.97863	637.605	14462.7	1259.35	672.541
5.97894	332.801	15217.9	1386.4	564.165
5.97925	644.921	16050.8	1539.85	448.643
[truncated: 9,974 more rows]

## Sheet: Figure 4c
x-Axis	THF-d8+CS2 (1:1)_ −130 ºC_450nm_ 15 min	THF-d8+CS2 (1:1)_ −130 ºC_450nm_ 12 min	THF-d8+CS2 (1:1)_ −130 ºC_450nm_ 9 min	THF-d8+CS2 (1:1)_ −130 ºC_450nm_ 6 min	THF-d8+CS2 (1:1)_ −130 ºC_450nm_ 3 min	THF-d8+CS2 (1:1)_ −130 ºC_before irradiation
chemical shift δ [ppm]	signal intensity [a.u.]	signal intensity [a.u.]	signal intensity [a.u.]	signal intensity [a.u.]	signal intensity [a.u.]	signal intensity [a.u.]
5.13359	-735.896	-401.106	-429.721	-785.802	-843.083	-488.187
5.1339	-637.833	-263.01	-358.582	-734.731	-753.672	-480.337
5.13421	-487.428	-175.552	-401.612	-565.552	-744.85	-520.884
5.13453	-337.023	-88.0947	-444.641	-396.374	-736.029	-561.432
5.13484	-297.844	-243.704	-487.671	-370.356	-727.207	-491.356
5.13515	-258.665	-399.313	-530.7	-344.338	-718.385	-421.281
5.13546	-253.63	-500.485	-452.209	-424.027	-661.213	-414.006
5.13578	-248.595	-601.657	-373.718	-503.716	-604.041	-406.732
5.13609	-374.414	-702.829	-295.227	-465.298	-546.868	-454.77
5.1364	-500.232	-804.001	-216.736	-598.672	-489.696	-502.807
5.13671	-495.198	-783.64	-10.2384	-851.944	-514.944	-471.335
5.13702	-490.163	-763.279	196.26	-761.629	-540.193	-439.862
5.13734	-406.616	-742.918	340.484	-732.158	-565.441	-519.012
5.13765	-323.069	-722.557	152.582	-702.688	-590.69	-598.162
5.13796	-338.48	-616.954	20.0336	-662.368	-677.297	-591.464
5.13827	-353.891	-511.351	-112.514	-622.048	-763.903	-584.766
5.13859	-500.156	-594.8	-127.434	-667.624	-550.131	-467.445
5.1389	-646.42	-678.248	-142.354	-713.201	-336.358	-350.125
5.13921	-725.622	-417.353	-75.9718	-880.464	-181.196	-528.951
5.13952	-804.824	-156.457	-9.58972	-1047.73	-377.697	-707.777
5.13984	-884.027	-246.658	56.7924	-957.301	-585.188	-702.231
5.14015	-963.229	-336.858	123.174	-866.875	-441.016	-696.686
5.14046	-800.275	-316.497	-20.293	-845.135	-414.622	-654.986
5.14077	-637.322	-296.136	-163.76	-823.396	-564.061	-613.286
5.14109	-657.563	-275.775	-390.26	-572.599	-625.583	-626.898
5.1414	-677.805	-255.414	-616.759	-493.594	-511.274	-640.51
5.14171	-668.604	-311.011	-549.188	-564.909	-276.08	-482.426
5.14202	-659.403	-366.608	-481.616	-808.017	-392.55	-324.341
5.14234	-650.203	-341.183	-414.045	-1036.81	-446.746	-350.629
5.14265	-641.002	-315.759	-346.473	-922.014	-500.943	-376.916
5.14296	-511.58	-346.88	-329.5	-549.419	-414.565	-492.22
5.14327	-382.158	-378.002	-312.526	-520.409	-328.188	-607.525
5.14359	-383.589	-544.161	-101.811	-566.559	-241.81	-538.457
5.1439	-385.02	-710.32	108.903	-269.123	-155.432	-469.39
5.14421	-237.605	-621.596	-24.6176	-179.27	-265.034	-442.959
5.14452	-90.1908	-532.873	-158.139	-261.21	-374.635	-416.527
5.14484	-420.391	-623.073	-208.628	-310.938	-396.321	-279.473
5.14515	-750.592	-713.273	-259.117	-360.667	-418.006	-142.418
5.14546	-740.573	-778.26	-147.003	-364.764	-369.233	-203.275
5.14577	-416.507	-681.202	-34.8884	-368.86	-320.461	-264.133
5.14609	-399.945	-472.739	-61.1602	-383.693	-359.603	-380.301
5.1464	-383.384	-588.364	-87.4319	-570.32	-398.746	-496.47
5.14671	-487.863	-747.877	-137.921	-794.526	-456.205	-416.743
5.14702	-592.341	-583.3	-188.411	-446.089	-513.664	-337.017
5.14734	-513.624	-509.874	-100.514	-83.3352	-424.596	-312.602
5.14765	-434.908	-598.492	-12.6169	-64.1678	-335.528	-288.187
5.14796	-346.377	-754.629	93.0106	-343.961	-316.404	-392.833
5.14827	-257.847	-586.676	198.638	-451.96	-297.28	-497.478
5.14859	-404.852	-293.815	165.88	-474.064	-483.292	-491.5
5.1489	-551.858	-325.042	133.121	-839.753	-669.305	-485.523
5.14921	-532.026	-273.56	117.661	-938.805	-683.149	-337.809
5.14952	-512.193	-222.077	102.2	-866.064	-696.993	-190.096
5.14984	-309.166	-224.609	-51.6461	-879.22	-447.09	-153.005
5.15015	-106.139	-389.185	-205.493	-1064.17	-197.187	-115.915
5.15046	-195.206	-613.262	-323.553	-1183.23	-333.067	-115.375
5.15077	-284.273	-675.294	-441.614	-958.699	-468.947	-114.835
5.15108	-242.487	-841.981	-476.643	-544.484	-516.912	-3.67157
5.1514	-200.701	-684.578	-511.672	-473.854	-564.876	107.492
5.15171	-324.117	-511.984	-477.508	-435.435	-510.272	49.2633
5.15202	-447.533	-501.434	-443.344	-397.017	-455.668	-8.96503
5.15233	-570.949	-379.479	-409.18	-380.072	-547.591	-122.505
5.15265	-694.366	-257.524	-375.016	-363.128	-639.513	-236.045
5.15296	-613.323	-309.429	-451.56	-314.084	-641.574	-275.836
5.15327	-532.281	-361.333	-528.105	-265.04	-643.634	-315.627
5.15358	-712.946	-278.201	-604.65	-215.997	-499.168	-244.795
5.1539	-736.586	-195.069	-681.195	-166.953	-354.702	-173.963
5.15421	-549.226	-79.8658	-600.326	-411.389	-309.142	-160.748
5.15452	-204.841	35.3375	-519.456	-655.825	-263.581	-147.532
5.15483	-92.7209	-146.54	-438.587	-642.571	-316.926	-79.0046
5.15515	-294.649	-328.418	-357.717	-629.318	-370.271	-10.4775
5.15546	-536.243	-358.485	-359.88	-736.297	-258.888	-239.538
5.15577	-620.812	-388.552	-362.042	-843.276	-323.337	-468.598
5.15608	-669.396	-283.582	-281.172	-807.094	-691.828	-513.286
5.1564	-403.932	-178.612	-200.303	-770.912	-708.655	-557.975
5.15671	-364.191	10.7566	-148.841	-679.256	-560.641	-564.637
5.15702	-638.497	200.125	-97.3784	-587.6	-412.626	-571.299
5.15733	-621.655	-15.6178	-128.948	-581.84	-506.38	-467.337
5.15765	-447.789	-231.36	-160.517	-576.08	-600.134	-363.376
5.15796	-569.978	-163.526	-332.202	-615.169	-508.784	-384.442
5.15827	-692.168	-95.6906	-503.888	-654.259	-417.434	-405.508
5.15858	-726.031	-162.892	-481.832	-693.349	-589.831	-315.951
5.1589	-759.895	-230.094	-459.777	-732.438	-762.229	-226.394
5.15921	-677.626	-359.751	-418.694	-746.474	-751.468	-278.573
5.15952	-595.357	-489.408	-377.61	-760.511	-740.708	-330.751
5.15983	-398.591	-619.064	-336.527	-774.547	-524.81	-382.93
5.16015	-201.825	-748.721	-295.444	-788.584	-308.913	-435.108
5.16046	-186.695	-765.706	-244.306	-612.932	-286.991	-379.077
5.16077	-433.272	-782.691	-193.168	-437.281	-265.07	-323.045
5.16108	-670.035	-664.639	-3.64343	-462.054	-155.232	-322.325
5.1614	-645.091	-546.587	185.881	-486.828	-45.3944	-321.605
5.16171	-667.582	-496.054	109.011	-461.495	-137.031	-358.911
5.16202	-533.048	-445.521	32.1423	-436.162	-228.667	-396.218
5.16233	-470.484	-530.024	-127.759	-410.83	-430.198	-336.729
5.16265	-407.919	-614.528	-287.659	-385.497	-631.729	-277.24
5.16296	-371.526	-613.367	-260.739	-415.751	-446.682	-99.6384
5.16327	-335.132	-612.207	-233.818	-446.005	-613.299	-143.283
5.16358	-298.738	-611.046	-206.898	-769.738	-494.189	-173.099
5.1639	-262.345	-609.886	-179.978	-1093.47	-375.079	-202.915
5.16421	-291.378	-526.015	-151.327	-1166.67	-197.358	-357.183
5.16452	-320.411	-442.145	-122.677	-896.29	-19.6379	-511.45
5.16483	-349.444	-439.296	-287.767	-722.54	70.1667	-481.345
5.16514	-378.477	-436.448	-452.858	-720.583	159.971	-451.241
5.16546	-388.905	-473.899	-399.557	-735.066	130.151	-474.431
5.16577	-399.332	-511.351	-346.257	-749.55	100.331	-497.622
5.16608	-409.759	-467.781	-375.989	-688.875	-193.237	-424.017
5.16639	-420.187	-424.21	-405.72	-628.199	-486.805	-350.413
5.16671	-350.466	-459.974	-357.609	-596.156	-626.52	-219.192
5.16702	-280.746	-495.737	-309.498	-564.112	-766.235	-309.217
5.16733	-211.026	-531.501	-510.483	-532.069	-781.403	-445.335
5.16764	-141.305	-567.265	-711.467	-500.025	-796.571	-581.453
5.16796	-161.547	-435.92	-704.872	-307.038	-586.34	-708.353
5.16827	-181.788	-304.576	-698.277	-114.05	-727.772	-614.006
5.16858	-385.224	-308.268	-691.682	-293.281	-817.92	-644.111
5.16889	-588.661	-311.961	-685.087	-472.512	-908.068	-674.215
5.16921	-474.777	-251.51	-635.246	-653.532	-734.469	-662.836
5.16952	-360.894	-191.06	-585.406	-834.552	-560.87	-651.457
5.16983	-325.523	-154.242	-452.533	-586.09	-475.186	-529.455
5.17014	-290.151	-117.423	-319.661	-337.627	-389.502	-407.453
5.17046	-268.658	77.9585	-419.451	-257.603	-321.047	-340.582
5.17077	-247.164	-104.763	-519.24	-177.578	-252.592	-273.711
5.17108	-225.67	-355.004	-480.643	-297.979	-250.073	-206.84
5.17139	-204.176	-443.2	-442.046	-418.379	-599.218	-139.97
5.17171	-226.846	-617.482	-313.499	-327.617	-812.826	-106.516
5.17202	-249.515	-791.764	-184.951	-236.856	-1026.43	-73.063
5.17233	-272.184	-766.866	-118.677	-146.094	-998.274	-94.9211
5.17264	-294.854	-741.969	-52.403	-55.3322	-970.113	-116.779
5.17296	-316.705	-863.502	-143.543	-84.5795	-788.901	-222.757
5.17327	-338.557	-985.035	97.4434	-113.827	-607.689	-328.735
5.17358	-507.618	-971.532	200.044	-143.074	-631.614	-250.341
5.17389	-414.973	-958.028	-29.4827	-172.321	-655.539	-171.947
5.17421	-351.77	-986.723	-44.5106	-255.254	-606.201	-141.95
5.17452	-288.567	-1015.42	-59.5385	-338.187	-556.863	-111.954
5.17483	-392.202	-963.092	-233.71	-424.698	-419.609	-137.269
5.17514	-495.836	-910.765	-407.882	-167.624	-282.355	-162.584
5.17546	-608.059	-817.505	-399.557	-103.705	-166.279	-183.866
5.17577	-720.281	-724.245	-391.233	-211.579	-50.2024	-205.148
5.17608	-439.943	-630.985	-244.522	-287.241	-80.6523	-226.43
5.17639	-421.311	-537.725	-97.8109	-362.904	-111.102	-247.712
5.17671	-600.596	-522.112	-188.086	-332.986	-244.121	-199.854
5.17702	-622.856	-506.498	-278.362	-303.068	-377.139	-151.997
5.17733	-618.946	-490.885	-174.896	-273.149	-422.242	-288.511
5.17764	-615.036	-475.271	-71.431	-243.231	-467.345	-425.026
5.17796	-708.448	-560.091	-118.461	-462.166	-674.428	-360.459
5.17827	-801.86	-644.911	-165.49	-681.101	-881.51	-295.893
5.17858	-895.272	-530.552	-420.099	-699.612	-766.235	-286.639
5.17889	-988.684	-416.192	-342.581	-718.122	-650.96	-277.384
5.1792	-815.482	-546.587	-284.092	-686.526	-575.98	-340.726
5.17952	-642.28	-514.938	-557.729	-654.93	-501	-404.068
5.17983	-652.273	-351.628	-616.867	-623.334	-513.935	-356.786
5.18014	-662.266	-458.391	-343.879	-591.738	-526.871	-309.505
5.18045	-393.914	-513.883	-235.224	-649.603	-377.368	-428.915
5.18077	-125.562	-731.419	-126.569	-707.469	-227.866	-548.324
5.18108	-92.7465	-854.429	-4.07593	-679.438	-144.3	-409.613
5.18139	-59.9309	-599.336	-213.709	-651.407	-412.397	-270.902
5.1817	-172.69	-361.122	-316.093	-616.218	-495.505	-263.556
5.18202	-285.449	-284.953	-418.477	-581.029	-578.613	-256.21
5.18233	-319.695	-337.069	-347.879	-545.84	-537.174	-248.864
5.18264	-353.942	-389.185	-277.28	-510.651	-495.734	-241.518
5.18295	-401.274	-334.115	-246.468	-461.705	-505.006	-379.941
5.18327	-448.607	-279.045	-215.655	-412.759	-514.279	-518.364
5.18358	-495.939	-423.155	-101.811	-621.502	-523.551	-546.164
5.18389	-543.271	-567.265	12.0331	-830.246	-532.824	-573.963
5.1842	-698.557	-431.173	96.4703	-818.88	-340.622	-386.279
5.18452	-853.843	-457.125	180.907	-807.514	-148.421	-198.594
5.18483	-878.276	-354.793	182.313	-871.307	-219.967	-218.328
5.18514	-902.709	17.6139	183.718	-935.1	-291.513	-459.307
5.18545	-810.907	-85.7738	47.1702	-846.121	-309.614	-430.931
5.18577	-719.105	-189.161	-89.3779	-585.349	-327.715	-402.555
5.18608	-627.303	-86.6178	-433.505	-474.895	-345.816	-332.696
5.18639	-535.501	15.9259	-445.506	-708.028	-363.918	-262.836
5.1867	-391.358	-28.3831	-263.766	-855.264	-376.524	-309.361
5.18702	-247.215	-72.692	-414.153	-830.707	-389.13	-355.886
5.18733	-390.949	-117.001	-356.961	-666.569	-401.737	-218.04
5.18764	-534.684	-161.31	-299.768	-502.43	-414.343	-80.193
5.18795	-501.766	-236.002	-294.471	-501.472	-491.398	-281.129
5.18827	-468.848	-310.695	-289.173	-500.515	-568.453	-482.066
5.18858	-435.93	-574.439	-422.261	-413.661	-843.319	-498.63
5.18889	-403.012	-838.183	-555.35	-326.806	-766.522	-515.195
5.1892	-410.986	-693.44	-532.754	-284.69	-702.545	-446.488
5.18952	-418.96	-548.697	-510.158	-242.574	-638.569	-377.78
5.18983	-593.772	-484.977	-487.562	-200.457	-552.613	-184.622
5.19014	-768.584	-421.256	-464.967	-158.341	-466.658	-212.71
5.19045	-681.383	-508.397	-445.506	-76.0234	-495.505	-335.505
5.19077	-332.474	-595.538	-426.045	6.29407	-524.352	-458.299
5.19108	-261.629	-682.679	-268.199	-111.814	-641.116	-336.801
5.19139	-190.784	-769.82	-110.352	-229.921	-757.879	-215.303
5.1917	-175.552	-740.492	-47.6459	-256.764	-640.2	-121.461
5.19202	-160.32	-711.164	15.0603	-283.607	-522.521	-27.6183
5.19233	-380.624	-600.813	-171.328	-167.288	-426.821	-191.896
5.19264	-600.928	-490.463	-357.717	-50.9702	-331.121	-356.174
5.19295	-701.828	-368.296	-367.664	-284.054	-230.498	-343.859
5.19327	-802.729	-246.13	-377.61	-517.138	-481.539	-331.543
5.19358	-772.776	-259.001	-470.589	-492.532	-820.496	-319.228
5.19389	-742.822	-271.872	-563.567	-467.926	-807.789	-306.912
5.1942	-657.256	-436.659	-556.215	-416.478	-828.051	-324.557
5.19451	-571.691	-601.446	-548.863	-365.029	-848.313	-342.202
5.19483	-486.125	-577.182	-403.125	-313.581	-700.07	-359.847
5.19514	-400.559	-552.917	-257.387	-262.132	-551.826	-377.492
5.19545	-425.094	-404.799	-199.006	-298.643	-557.893	-419.048
5.19576	-449.629	-256.68	-140.624	-335.153	-563.96	-460.604
5.19608	-474.164	-189.583	-165.274	-285.767	-570.028	-488.331
5.19639	-498.699	-122.487	-189.924	-236.38	-576.095	-516.059
5.1967	-346.582	-360.911	-237.062	-367.734	-594.983	-504.608
5.19701	-194.465	-599.336	-284.2	-499.089	-613.871	-271.911
5.19733	-120.86	-648.709	-414.369	-372.754	-632.759	-177.492
5.19764	-308.961	-698.082	-544.539	-246.418	-651.647	-83.0738
5.19795	-470.484	-619.17	-506.482	-141.893	-598.989	36.4077
5.19826	-474.982	-540.257	-468.426	-37.3672	-546.331	-65.3568
5.19858	-243.944	-461.345	-430.37	-76.0024	-493.674	-227.042
5.19889	-12.9055	-382.433	-392.314	-114.638	-441.016	-388.727
5.1992	46.3875	-386.231	-445.938	-13.6912	-419.495	-483.578
5.19951	105.68	-390.029	-499.563	87.2555	-397.974	-578.429
5.19983	86.4614	-393.827	-314.472	45.0411	-574.263	-627.186
5.20014	67.2423	-397.625	-129.38	2.8269	-398.889	-454.698
5.20045	93.3108	-334.748	26.7367	-27.7765	-278.349	-152.069
5.20076	119.379	-271.872	16.7902	-58.3799	-157.808	-70.6863
5.20108	47.3076	-317.024	-148.841	-3.08691	-143.498	-109.145
5.20139	132.26	-200.133	-314.472	52.2062	-129.189	-147.604
5.2017	173.05	-275.669	-229.278	-205.665	-200.964	-305.904
5.20201	56.8149	-621.28	-144.084	-463.536	20.3135	-464.205
5.20233	-268.785	-713.695	13.7629	-624.774	-80.7668	-511.882
5.20264	-280.337	-536.038	-105.163	-499.69	-181.847	-559.559
5.20295	-203.972	-355.004	-221.926	-467.549	-93.4734	-225.818
5.20326	-127.607	-173.97	-338.689	-435.407	-180.931	107.924
5.20358	-70.8695	-165.108	-472.751	-299.474	-257.4	36.0475
5.20389	-328.18	-156.246	-606.812	-335.335	-333.868	-35.8286
5.2042	-719.616	-410.706	-574.811	-364.037	-381.031	-144.579
5.20451	-797.004	-665.167	-542.809	-564.532	-428.195	-253.329
5.20483	-642.127	-568.531	-334.365	-840.186	-475.358	-177.708
5.20514	-644.273	-471.895	-291.984	-829.519	-522.521	-102.087
5.20545	-683.223	-426.742	-259.117	-710.586	-544.943	-105.976
5.20576	-722.172	-381.589	-226.25	-591.654	-567.366	-109.865
5.20608	-640.082	-434.338	-99.9731	-540.723	-699.683	-3.13141
5.20639	-557.992	-649.131	-139.759	-489.792	-656.169	103.603
5.2067	-531.515	-502.7	-298.903	-569.495	-436.823	39.7926
5.20701	-505.037	-356.27	-291.984	-649.198	-393.309	-24.0173
5.20733	-609.413	-510.296	-305.823	-528.476	-661.163	-87.8271
5.20764	-713.789	-502.278	-319.661	-407.754	-753.185	-151.637
5.20795	-533.968	-354.16	-417.829	-460.279	-779.615	-140.546
5.20826	-354.147	-368.085	-515.996	-512.804	-806.044	-129.455
5.20857	-357.52	-506.92	-420.424	-479.432	-733.568	-256.642
5.20889	-360.894	-645.755	-324.851	-446.061	-661.091	-162.584
5.2092	-264.492	-727.199	-339.987	-430.584	-465.899	-54.6978
5.20951	-168.089	-538.569	-355.123	-415.108	-270.707	-168.058
5.20982	-150.199	-491.729	-287.227	-485.528	-86.5049	-327.51
5.21014	-132.309	-606.932	-219.331	-555.948	97.6976	-486.963
5.21045	-182.913	-539.941	-217.601	-534.18	76.1624	-422.073
5.21076	-233.516	-472.95	-215.872	-512.412	-121.205	-357.183
5.21107	-284.12	-449.846	-224.521	-633.805	-208.677	-402.915
5.21139	-334.723	-588.786	-67.1064	-755.198	-471.981	-448.648
5.2117	-401.683	-661.896	-34.2397	-701.219	-447.727	-465.573
5.21201	-468.643	-572.962	-1.37305	-647.241	-423.473	-482.498
5.21232	-722.07	-504.283	-61.917	-593.262	-487.134	-547.82
5.21264	-661.448	-435.604	43.6024	-539.283	-550.796	-613.142
5.21295	-417.222	-396.886	27.6016	-563.259	-575.88	-618.544
5.21326	-330.021	-358.169	-154.463	-587.236	-425.132	-513.322
5.21357	-318.06	-319.451	-336.527	-611.213	-519.816	-456.498
5.21389	-306.099	-280.733	-352.528	-635.189	-614.501	-620.92
5.2142	-356.294	-238.64	-320.094	-558.953	-405.142	-622.865
5.21451	-406.488	-196.546	-453.723	-482.718	-195.784	-624.81
5.21482	-456.683	-154.453	-345.176	-606.907	-151.268	-640.582
5.21514	-506.877	-112.359	-236.63	-731.096	-282.584	-656.354
5.21545	-346.888	-309.112	-294.579	-809.653	-388.715	-594.777
5.21576	-186.9	-505.865	-352.528	-888.209	-494.847	-533.2
5.21607	-210.106	-388.657	-327.445	-823.605	-417.82	-471.623
5.21639	-233.312	-271.45	-302.363	-759.001	-340.794	-410.045
5.2167	-218.897	-307.846	-476.21	-751.661	-65.9568	-498.27
5.21701	-204.483	-74.1691	-650.058	-744.322	33.0486	-586.495
5.21732	-190.069	-93.686	-574.811	-822.878	25.8225	-490.348
5.21764	-175.654	-599.336	-499.563	-901.435	18.5963	-394.201
5.21795	-202.132	-803.263	-437.289	-651.952	-53.7654	-406.948
5.21826	-228.609	-521.057	-375.016	-402.469	-126.127	-419.696
5.21857	-255.087	-255.73	-330.04	-353.411	-356.005	-425.53
5.21889	-281.564	-260.478	-285.065	-304.354	-585.882	-431.363
5.2192	-303.134	-285.481	-70.5662	-289.297	-476.917	-335.793
5.21951	-324.705	-310.484	-132.84	-274.24	-543.784	-129.599
5.21982	-346.275	-578.553	-271.226	-259.182	-610.651	-112.386
5.22014	-367.845	-846.622	-243.549	-244.125	-501.687	-316.419
5.22045	-441.144	-976.068	-247.549	-255.715	-436.208	-507.129
5.22076	-514.442	-835.44	-251.549	-267.305	-370.729	-587.215
5.22107	-509.229	-566.526	-255.549	-461.425	-206.344	-411.486
5.22139	-504.015	-297.613	-259.55	-655.545	-41.9602	-235.757
5.2217	-439.917	-173.864	-95.7567	-722.61	29.0134	-234.028
5.22201	-375.819	-320.189	-98.0271	-503.353	99.9872	-232.3
5.22232	-494.916	-476.642	-145.273	-348.518	-81.7971	-182.174
5.22263	-614.013	-363.021	-192.519	-365.477	-263.581	-132.047
5.22295	-594.897	-279.784	-109.163	-372.928	-468.375	-176.988
5.22326	-575.78	-358.591	-25.8069	-380.38	-497.337	-332.552
5.22357	-556.663	-329.368	-181.167	-398.569	-313.835	-439.718
5.22388	-537.546	-300.145	-336.527	-416.757	-130.334	-325.638
5.2242	-435.01	-375.576	-524.754	-418.84	-199.591	-254.194
5.22451	-332.474	-451.006	-546.917	-420.923	-444.679	-182.75
5.22482	-413.133	-536.565	-319.985	-433.744	-675.114	-208.101
5.22513	-493.792	-622.124	-93.0538	-446.564	-495.276	-233.452
5.22545	-391.665	-459.974	-75.4313	-285.802	-354.245	-1.97906
5.22576	-289.538	-459.868	-334.581	-296.832	-213.213	229.494
5.22607	-318.264	-469.891	-531.457	-411.654	-251.676	202.846
5.22638	-346.991	-317.868	-562.269	-354.684	-290.139	176.199
5.2267	-369.174	-211.421	-556.755	-235.08	-324.939	80.412
5.22701	-391.358	-267.019	-551.242	-401.798	-359.739	-15.3748
5.22732	-492.054	-457.653	-663.356	-482.62	-317.613	-0.538696
5.22763	-592.75	-486.243	-775.47	-277.12	-275.487	14.2975
5.22795	-471.813	-467.57	-818.392	-140.18	-178.527	15.3058
5.22826	-350.875	-610.941	-695.25	-175.034	-257.4	16.314
5.22857	-360.792	-653.034	-388.746	-238.519	-325.283	-93.3007
5.22888	-370.708	-695.128	-248.306	-302.005	-393.166	-202.915
5.2292	-359.36	-580.241	-145.922	-277.805	-385.954	-153.51
5.22951	-348.013	-465.354	-209.601	-253.604	-378.742	-104.104
5.22982	-415.178	-350.467	-179.87	-429.829	-261.635	-165.321
5.23013	-482.342	-235.58	-150.138	-606.054	-320.36	-226.538
5.23045	-570.873	-233.998	-311.877	-502.095	-379.829	-256.786
5.23076	-659.403	-232.415	-307.552	-398.135	-263.467	-287.035
5.23107	-747.934	-230.833	-303.228	-294.176	-70.178	-317.283
5.23138	-836.464	-229.25	-464.967	-190.217	-52.7208	-347.532
5.2317	-653.474	-418.408	-322.256	15.745	-90.2109	-366.257
5.23201	-470.484	-607.565	-179.545	221.706	-127.701	-384.982
5.23232	-287.493	-698.82	-185.6	112.714	-176.181	-348.396
5.23263	-104.503	-628.031	-191.654	3.72168	-224.66	-311.81
5.23295	21.2391	-557.243	-188.194	-268.228	-407.875	-342.058
5.23326	146.981	-486.454	-184.735	-540.178	-591.091	-372.307
5.23357	-119.837	-496.687	-98.2433	-668.966	-510.558	-347.244
5.23388	-386.656	-344.876	-11.752	-797.755	-254.195	-322.181
5.2342	-481.729	-113.731	12.4656	-749.382	-157.178	-329.383
5.23451	-576.802	117.415	36.6831	-701.01	-353.214	-336.585
5.23482	-383.998	108.869	-22.131	-652.637	-461.335	-233.164
5.23513	-191.193	-61.7203	-80.9451	-604.264	-569.455	-129.743
5.23545	-133.536	-276.197	-190.249	-611.255	-573.862	-44.4709
5.23576	-75.8787	-328.629	-299.552	-618.245	-578.27	40.8009
5.23607	-96.7335	-303.415	-363.88	-539.339	-494.761	15.4498
5.23638	-117.588	-278.201	-262.144	-460.432	-411.252	-9.90131
5.23669	-262.754	-171.965	-151.76	-345.736	-349.723	-127.438
5.23701	-407.919	-227.774	-41.3752	-231.04	-288.193	-244.975
5.23732	-369.89	-263.326	-114.352	-116.343	-314.579	-185.054
5.23763	-331.861	-298.879	-187.329	-1.64685	-340.966	-125.134
5.23794	-63.2023	-369.879	-195.005	213.15	-451.719	-183.902
5.23826	205.456	-278.834	-202.682	427.947	-562.472	-353.293
5.23857	186.237	-184.414	-210.358	385.055	-585.31	-425.89
5.23888	167.018	-360.068	-218.034	342.163	-608.147	-387.863
5.23919	-97.5513	-508.714	-151.327	191.9	-491.785	-354.446
5.23951	-362.121	-279.256	-84.621	41.6368	-375.422	-542.274
5.23982	-286.471	68.3583	-107.865	-108.626	-346.975	-612.566
5.24013	-210.821	37.8694	-297.173	-258.889	-318.529	-461.612
5.24044	82.2189	-169.75	-467.345	-235.346	-328.602	-355.742
5.24076	375.259	-377.369	-471.453	-211.802	-338.676	-249.872
5.24107	171.056	-365.553	-430.586	-331.42	-143.613	-102.519
5.24138	-33.1469	-353.738	-389.719	-451.038	227.282	-176.412
5.24169	-188.28	-230.516	-527.024	-389.915	255.671	-393.193
5.24201	-343.413	-107.295	-498.266	-328.792	-8.99182	-388.727
5.24232	-158.327	-301.411	-459.128	-267.669	-185.739	-338.169
5.24263	26.7595	-171.438	-586.054	-206.546	-362.487	-287.611
5.24294	20.4724	-212.371	-637.301	-215.326	-383.206	-186.351
5.24326	14.1853	-253.304	-522.483	-224.105	-403.926	-85.0903
5.24357	86.4103	-355.004	-324.634	-232.885	-424.646	-94.453
5.24388	158.635	-456.703	-292.849	-241.665	-445.366	-103.816
5.24419	96.7354	-453.749	-449.614	-361.394	-464.254	-269.894
5.24451	34.8356	-450.795	-440.317	-481.124	-483.142	-435.973
5.24482	-105.576	-447.841	-489.833	-761.909	-355.504	-417.68
5.24513	-245.988	-444.888	-373.286	-870.901	-227.866	-399.386
5.24544	-373.928	-456.281	-333.392	-750.277	-177.154	-285.595
5.24576	-501.868	-467.675	-293.498	-286.067	-126.442	-171.803
5.24607	-394.272	-479.069	-160.193	-0.807983	-163.646	-168.634
5.24638	-286.675	-490.463	-26.8879	-59.1349	-200.85	-165.465
5.24669	-313.204	-464.721	49.3325	-117.462	-179.443	-365.105
5.24701	-339.732	-438.98	125.553	-3.99561	-158.037	-564.745
5.24732	-382.618	-494.26	274.426	163.156	-136.63	-432.516
5.24763	-163.796	-549.541	146.527	158.514	-115.223	-300.287
5.24794	-175.603	-562.201	37.6561	41.0219	-173.147	-262.836
5.24826	-187.411	-574.861	-71.2148	-248.264	-231.071	-225.386
5.24857	-261.374	-398.469	-197.384	-340.703	-288.995	-298.558
5.24888	-335.337	-222.077	-323.553	-89.5565	-346.918	-371.731
5.24919	-422.385	-359.646	-404.747	-60.3092	-144.758	-395.353
5.24951	-509.433	-497.214	-485.941	-202.855	57.403	-418.976
5.24982	-596.481	-634.783	-567.134	-141.396	-121.405	-401.115
5.25013	-683.529	-772.352	-648.328	-79.938	-300.213	-383.254
5.25044	-624.236	-723.19	-664.221	-73.1714	-295.462	-179.653
5.25076	-564.943	-674.028	-680.114	-66.4048	-290.712	-197.298
5.25107	-505.651	-624.867	-457.29	26.2583	-139.435	-348.612
5.25138	-446.358	-575.705	-234.467	118.921	11.8424	-499.927
5.25169	-496.654	-418.513	-129.272	73.7921	168.614	-385.054
5.252	-546.951	-261.322	-190.14	28.663	325.386	-270.182
5.25232	-597.248	-347.197	-230.251	90.9044	218.41	-339.682
5.25263	-647.545	-433.072	-270.361	-18.6472	111.435	-409.181
5.25294	-601.337	-491.94	-308.309	-61.6514	18.9969	-395.425
5.25325	-555.129	-550.807	-180.194	67.1373	-73.4406	-381.669
5.25357	-378.068	-440.879	-52.0786	92.1346	-165.878	-367.914
5.25388	-201.007	-330.95	-90.0266	-226.454	-258.316	-354.158
5.25419	-97.5513	-318.923	-138.354	-346.407	-334.269	-324.269
5.2545	5.90466	-630.985	-186.681	-294.567	-410.222	-294.381
5.25482	-67.2914	-774.251	-62.0251	-360.835	-749.923	-448.864
5.25513	-402.195	-593.428	62.6305	-427.103	-1089.62	-603.348
5.25544	-735.871	-323.354	48.0352	-354.572	-975.422	-722.541
5.25575	-807.84	-377.369	-132.624	-282.041	-861.22	-841.734
5.25607	-703.157	-492.151	-219.872	-209.51	-834.934	-850.305
5.25638	-598.475	-282.843	-307.12	-136.979	-808.648	-858.875
5.25669	-559.219	-176.502	-102.027	-159.292	-588.215	-722.253
5.257	-519.963	-70.1602	103.065	-181.604	-367.781	-585.631
5.25732	-402.195	-186.63	114.417	-182.443	-110.716	-559.631
5.25763	-284.426	-303.099	125.769	-183.282	-146.704	-533.632
5.25794	-295.467	-251.194	51.0624	-320.683	-379.701	-529.815
5.25825	-306.508	-199.289	-23.6445	-114.498	-319.645	-525.998
5.25857	-239.037	-147.384	-191.762	80.9503	-179	-660.459
5.25888	-171.565	-95.4795	-359.88	104.605	-38.3544	-573.675
5.25919	-316.731	29.0076	-351.555	-99.0074	69.3225	-362.44
5.2595	-461.896	153.495	-509.293	-302.62	176.999	-372.451
5.25982	-319.184	325.245	-435.235	-259.28	196.76	-428.555
5.26013	-176.472	172.906	-361.177	-215.941	216.521	-484.658
5.26044	-213.121	-57.184	-163.328	-201.569	271.991	-417.319
5.26075	-249.771	-287.274	34.5209	-187.197	327.461	-349.981
5.26107	-165.38	-348.568	242.749	-76.1912	236.404	-282.642
5.26138	-80.9901	-409.862	284.913	34.8143	145.347	-215.303
5.26169	62.2842	-255.097	143.716	38.4493	-51.9409	-111.09
5.262	48.5343	-100.332	2.51904	213.877	-249.229	-6.87646
5.26232	-112.426	-296.663	55.0625	485.939	-241.381	-13.2863
5.26263	-116.361	-492.995	107.606	414.414	-233.532	-19.696
5.26294	-68.3649	-445.837	141.554	278.356	-311.653	-18.9038
5.26325	-282.075	-398.68	341.565	142.297	-389.774	-18.1116
5.26357	-355.118	-162.47	88.3617	-15.236	-262.759	-17.3194
5.26388	-166.454	73.7386	-164.842	-172.769	-135.743	-16.5272
5.26419	-61.2087	6.11462	-283.119	-301.669	-89.3167	55.7091
5.2645	44.0363	-61.5093	-401.395	-430.57	-42.8904	127.945
5.26482	165.638	-129.133	-381.286	-359.046	3.53589	89.5586
5.26513	287.24	-196.757	-361.177	-287.521	49.9622	51.1718
5.26544	206.836	-213.109	-94.9999	-267.333	9.99646	12.497
5.26575	126.433	-229.462	171.177	-247.145	-29.9691	-26.1779
5.26606	-84.8237	-245.814	471.951	-26.5322	105.897	-249.224
5.26638	-296.081	-262.166	385.243	194.081	-51.2899	-472.271
5.26669	-299.607	-389.923	350.43	128.372	-263.424	-345.011
5.267	-303.134	-517.681	481.681	62.6637	-299.726	-217.752
5.26731	-218.335	-348.357	412.272	-3.04492	-130.892	-187.287
5.26763	-133.536	-179.034	342.862	-68.7535	37.9424	-156.822
5.26794	-228.66	-188.212	318.429	-72.3884	-33.16	-352.213
5.26825	-166.76	-197.39	293.995	-76.0234	-104.263	-326.358
5.26856	-173.559	-375.365	342.214	-79.6583	-28.8387	-166.833
5.26888	-23.3329	-553.339	390.433	-83.2932	46.5852	-7.30859
5.26919	234.847	-476.431	341.781	-99.4548	-83.1278	-10.2614
5.2695	126.637	-75.4349	127.067	-115.616	-212.841	-13.2142
5.26981	-148.41	-99.8049	161.447	68.6473	-254.638	-16.1671
5.27013	-161.751	-124.175	361.891	252.911	-296.435	-19.1199
5.27044	-90.9064	-100.754	260.263	311.797	-80.0156	-66.3651
5.27075	-20.0615	-77.334	158.636	370.683	136.404	-113.61
5.27106	-63.7134	-53.9135	-60.6196	429.569	147.687	-243.823
5.27138	-107.365	-30.493	-279.875	488.455	158.97	-152.789
5.27169	-157.56	3.05518	-167.004	295.02	122.631	56.9335
5.272	-207.754	36.6035	111.931	101.586	86.2932	45.4102
5.27231	-257.949	70.1517	252.479	219.526	49.955	-12.2059
5.27263	-308.144	103.7	226.964	509.258	13.6167	-69.8221
5.27294	-303.952	-12.1365	165.555	672.271	-62.215	-136.657
5.27325	-299.761	-127.973	104.146	491.699	-138.047	-203.492
5.27356	-295.569	-345.087	77.3341	314.705	-213.878	-270.326
5.27388	-291.378	-238.112	216.585	137.711	-289.71	-337.161
5.27419	-261.016	-232.415	265.885	19.7714	-376.531	-272.631
5.2745	-230.654	-226.719	315.185	-98.1686	-463.352	-208.101
5.27481	-383.487	-85.9847	21.9796	-133.791	-345.037	-323.333
5.27513	-536.319	54.749	-105.163	2.37952	-50.8892	-217.319
5.27544	-442.166	186.621	208.801	76.9237	93.7627	-140.402
5.27575	-348.013	-5.59558	356.701	-192.118	-54.6382	-63.4843
5.27606	-437.055	-15.5123	414.65	-450.422	-338.576	96.4005
5.27638	-526.096	-25.4291	472.599	-365.141	-329.461	35.0393
5.27669	-569.339	-92.7366	302.212	-161.752	-296.536	-142.706
5.277	-612.582	-160.044	131.824	41.6368	-263.61	-320.452
5.27731	-681.996	-227.352	-38.5643	169.867	-212.369	-253.906
5.27763	-594.385	-294.659	-208.952	298.096	-161.127	-187.359
5.27794	-194.771	-90.6267	-164.842	274.105	-193.566	-100.071
5.27825	-56.864	113.406	-120.731	78.3219	-226.005	-12.7821
5.27856	-259.176	-87.6727	-76.6205	-224.832	-111.918	5.367
5.27888	-461.487	-288.751	-32.5099	-184.401	2.16931	23.5161
5.27919	-578.744	-309.218	92.9025	-122.495	182.194	90.0627
5.2795	-696.001	-329.684	218.315	-232.382	362.218	-64.6366
5.27981	-577.722	-107.084	509.791	-202.687	278.495	-94.8851
5.28012	-459.443	115.516	524.494	-172.992	194.771	-125.134
5.28044	-241.183	108.553	461.247	-319.565	191.845	-73.7832
5.28075	-22.924	101.59	564.064	-122.551	188.919	-22.4328
5.28106	12.1407	13.605	473.14	-32.9073	185.993	-150.845
5.28137	47.2053	-74.38	382.216	56.736	183.066	-58.0107
5.28169	25.0216	-177.557	230.748	105.22	132.519	-4.35571
5.282	2.83789	-280.733	79.2802	153.705	81.9718	49.2993
5.28231	-19.3459	-248.873	121.553	30.3966	31.4246	-67.5895
5.28262	-41.5297	-217.013	163.825	-92.9119	-19.1228	-184.478
5.28294	22.9771	-169.961	79.8207	-6.0647	-42.0819	-269.102
5.28325	87.4836	-122.909	-4.18396	80.7823	-65.041	-353.726
5.28356	53.8502	-75.8569	12.1412	-4.16333	-0.0843506	-493.661
5.28387	20.2168	-28.8051	194.53	-89.1091	64.8723	-633.596
5.28419	-1.96692	-131.982	202.206	-7.63049	84.0396	-560.351
5.2845	-338.199	-235.158	209.882	73.848	103.207	-487.107
5.28481	-543.578	-257.313	310.969	69.4303	34.4581	-413.862
5.28512	-434.908	-279.467	412.056	65.0123	-34.2905	-340.618
5.28544	-249.157	-346.353	334.105	-98.5601	-67.1445	-261.612
5.28575	-63.4067	-413.238	256.155	-262.132	-99.9984	-182.606
5.28606	-41.223	-345.087	178.205	68.2001	-44.9365	-117.427
5.28637	-19.0392	-276.935	100.254	398.532	10.1252	-52.2491
5.28669	-55.7395	-225.664	108.795	600.02	4.745	37.1279
5.287	-92.4398	-174.392	117.336	457.922	-0.635254	-94.7411
5.28731	-259.994	-214.27	125.877	337.297	-6.0155	-157.471
5.28762	-427.547	-254.148	134.418	216.673	-11.3958	-220.2
5.28794	-408.635	-296.558	90.1997	98.6217	95.8661	-179.221
5.28825	-389.723	-501.012	45.981	-19.4302	203.128	-138.241
5.28856	-292.298	-651.452	84.7939	-51.5853	222.474	13.3612
5.28887	-194.874	-477.803	123.607	-83.7406	241.82	164.964
5.28919	-200.496	-513.461	188.367	-6.73584	281.313	53.8365
5.2895	-206.119	-387.075	253.128	70.2692	320.807	-57.2906
5.28981	-211.741	-68.2611	79.172	-56.7302	213.774	-168.418
5.29012	-217.364	-73.536	-94.7837	159.856	106.741	-279.545
5.29044	-302.01	-304.048	-184.41	386.285	-40.3505	-147.1
5.29075	-386.656	-534.561	-107.974	440.921	-187.442	-14.6546
5.29106	-422.231	-670.547	-90.351	441.872	-129.397	186.93
5.29137	-143.759	-482.445	93.335	442.823	-71.3514	167.268
5.29169	-7.5896	-341.605	211.287	229.032	-35.285	65.7919
5.292	-28.4443	-200.766	163.177	15.2416	0.781372	-35.6845
5.29231	-176.881	-336.753	25.115	87.7728	-168.289	-40.3658
5.29262	-325.318	-472.739	-112.947	160.304	-337.36	-45.0471
5.29294	-368.254	-541.207	-16.6172	161.143	-231.579	-43.9669
5.29325	-411.191	-609.675	79.7126	161.982	-125.798	-42.8865
5.29356	-280.746	-543.106	-73.0527	-8.97266	-225.154	-41.8062
5.29387	-150.302	-476.537	-225.818	-179.927	-324.51	-40.726
5.29419	-183.424	-342.449	-157.166	-250.668	-398.224	-138.745
5.2945	-373.57	-208.362	-88.5131	-321.41	-471.938	-236.765
5.29481	-426.321	6.74768	52.7921	-220.359	-340.515	-224.161
5.29512	-165.023	221.857	194.097	-119.307	-209.092	-211.558
5.29543	54.9747	76.3761	334.538	-144.521	-136.186	-81.1293
5.29575	117.948	-69.1051	308.915	-169.735	-63.281	49.2993
5.29606	-51.3436	-214.586	293.671	-23.1559	-195.512	129.026
5.29637	-220.635	-198.023	278.426	123.423	-327.744	-159.991
5.29668	-213.275	-151.077	313.347	117.894	-386.712	-313.034
5.297	-205.914	57.9139	348.268	112.365	-445.68	-466.077
5.29731	-67.7003	233.146	300.157	-64.9578	-416.733	-457.795
5.29762	70.5135	84.2883	85.9832	-242.28	-387.785	-449.512
5.29793	-53.7971	-100.016	-98.7839	-102.971	-233.718	-294.597
5.29825	-178.108	-284.32	-6.77881	36.3383	-79.6508	-139.682
5.29856	-66.8826	-137.784	22.9526	-124.99	-13.4993	1.40588
5.29887	44.3429	8.75208	-113.379	57.2672	52.6522	142.493
5.29918	85.2346	-60.7709	-265.28	248.472	118.804	145.302
5.2995	126.126	-130.294	-251.117	96.0912	184.955	-73.135
5.29981	431.996	-118.795	-191.978	-321.137	-12.6406	-167.121
5.30012	423.818	-107.295	-132.84	-394.78	-210.237	-261.108
5.30043	363.196	0.734253	-253.495	-212.571	-261.635	-327.366
5.30075	459.598	108.764	-208.087	-30.3629	-313.034	-393.625
5.30106	448.046	135.771	-13.9143	-227.531	-217.906	-275.512
5.30137	436.494	162.779	14.1954	-424.698	-122.779	-157.399
5.30168	339.888	91.8842	90.7402	-410.704	93.2332	-122.253
5.302	243.281	20.9899	333.348	-396.709	309.245	-87.1069
5.30231	68.1624	31.1176	437.57	-232.396	320.12	-51.9611
5.30262	-106.956	41.2454	375.729	-68.0824	330.995	-16.8152
5.30293	-70.2561	-203.509	289.67	21.9663	146.692	-114.475
5.30325	-33.5558	-448.263	369.675	-231.571	-37.6102	-212.134
5.30356	12.9585	-395.937	428.921	-495.845	-75.3866	-212.998
5.30387	59.4729	-343.61	488.168	-416.534	-113.163	-213.862
5.30418	-85.386	-313.227	409.028	-324.695	19.3977	-55.7061
5.3045	-73.2207	-282.843	329.889	-404.65	151.958	-118.796
5.30481	158.124	-252.46	333.781	-280.601	137.992	-168.058
5.30512	75.4207	-222.077	337.673	-156.551	124.027	-217.319
5.30543	96.582	-378.002	374.864	-5.94592	127.475	-230.715
5.30575	117.744	-533.928	412.056	144.66	130.924	-244.111
5.30606	40.7649	-392.772	421.57	8.94336	134.372	-146.884
5.30637	-36.2137	-251.616	154.311	-126.773	137.821	-49.6564
5.30668	-54.3083	-172.915	-29.9152	-162.276	113.796	-159.847
5.307	-72.403	-94.2136	-48.0784	-197.78	89.7704	-270.038
5.30731	-11.9854	-96.5345	-0.508179	-147.387	175.64	-269.606
5.30762	48.4321	-98.8555	-119.001	-96.9941	-90.1537	-269.174
5.30793	18.0699	-109.616	-149.706	204.042	-164.433	-144.291
5.30825	-12.2921	-120.377	-180.41	505.078	-238.712	-19.408
5.30856	-278.19	-266.175	-27.7529	519.793	-444.865	-78.8966
5.30887	-544.089	-411.972	124.904	534.507	-299.354	-138.385
5.30918	-672.591	-410.917	128.796	622.592	-137.36	-112.602
5.30949	-801.093	-409.862	132.688	710.676	24.6348	-86.8188
5.30981	-589.376	-408.807	63.9279	727.18	3.47156	-61.0356
5.31012	-377.659	-407.752	-4.83264	400.098	-17.6918	-35.2524
5.31043	-322.558	-452.061	-202.357	93.5746	50.1768	-287.881
5.31074	-267.456	-496.37	-233.818	130.637	118.045	-540.51
5.31106	-290.867	-405.642	160.258	124.751	185.914	-585.721
5.31137	-314.277	-314.915	388.27	118.865	253.783	-409.685
5.31168	-331.145	-401.423	154.419	2.03003	52.4091	-268.22
5.31199	-348.013	-487.931	86.6318	-114.805	-148.965	-126.754
5.31231	-181.686	-493.417	319.834	-231.641	-203.812	-155.832
5.31262	-15.359	-498.902	553.036	-348.476	-258.659	-184.91
5.31293	-85.386	-365.553	506.007	-187.826	-149.465	-26.1599
5.31324	-155.413	-232.204	292.914	-27.1753	-40.2717	132.591
5.31356	-146.928	-341.922	79.8207	-34.7388	-253.436	-40.5279
5.31387	-138.443	-451.639	32.791	-214.095	-466.601	-213.646
5.31418	-192.113	-277.779	15.1685	-506.191	-450.817	-239.268
5.31449	-245.784	-103.919	-2.45422	-454.7	-435.034	-264.889
5.31481	-377.966	-227.141	239.397	-224.259	-214.114	-106.138
5.31512	-510.149	-350.362	481.249	-165.611	6.80554	52.6122
5.31543	-394.732	-299.723	378.865	-0.933838	-11.639	146.112
5.31574	-279.315	-249.084	276.48	163.743	-30.0836	239.613
5.31606	-304.566	-279.467	257.128	231.786	-48.5282	222.49
5.31637	-329.816	-309.851	237.776	299.83	-66.9728	205.367
5.31668	-224.213	-277.779	259.939	247.976	-127.544	91.4491
5.31699	-275.635	-245.708	282.102	196.122	-188.115	-22.4688
5.31731	-258.358	-213.637	269.669	144.268	-43.5486	-25.7637
5.31762	-84.057	-181.566	91.1727	92.4142	101.017	-29.0587
5.31793	-70.8695	-155.824	40.2509	133.503	-105.279	60.9846
5.31824	-214.706	-130.083	155.392	174.592	-311.574	151.028
5.31856	-306.201	-185.364	249.776	215.681	-136.902	130.448
5.31887	-83.6481	-240.644	344.16	256.77	37.7706	109.868
5.31918	-99.9026	-314.493	431.624	111.749	-135.557	13.2352
5.31949	-116.157	-388.341	519.089	-33.2709	-308.884	-83.3979
5.31981	-210.924	-344.032	302.103	-178.291	-357.664	-41.7522
5.32012	-305.69	-299.723	85.1183	-323.311	-54.7814	-221.353
5.32043	-236.788	-288.435	-9.80591	-307.136	116.085	-335.883
5.32074	-481.933	-547.22	-104.73	-290.96	286.951	-229.167
5.32106	-543.884	-556.188	215.504	-274.785	333.27	-150.107
5.32137	-291.787	-403.111	535.738	-258.609	379.589	-71.0464
5.32168	-134.558	-380.007	518.656	-92.115	325.171	-116.437
5.32199	22.6703	-356.903	501.574	74.3793	270.753	-161.828
5.32231	-88.3507	-215.641	484.492	-45.4479	216.335	-207.219
5.32262	-199.372	-236.424	467.41	-165.275	161.917	-252.609
5.32293	-171.361	-272.821	395.838	-74.0521	174.238	-307.219
5.32324	-143.35	-39.1438	324.267	17.1709	186.558	-361.828
5.32355	15.5143	49.3687	114.309	-63.3989	110.962	-305.814
5.32387	174.379	-132.193	-95.6486	-143.969	35.3667	-249.8
5.32418	1.20215	-205.724	73.2257	-38.4297	-64.0394	-62.422
5.32449	-171.974	-279.256	242.1	67.1095	-163.445	124.956
5.3248	-266.638	-369.668	272.588	0.855713	0.895874	349.209
5.32512	-361.303	-460.079	303.076	-65.3982	165.237	204.719
5.32543	-321.638	-470.312	288.589	-118.692	211.327	-61.9178
5.32574	-281.973	-480.546	274.102	-171.986	257.417	-107.309
5.32605	-242.308	-301.727	176.583	-53.4867	94.707	-115.825
5.32637	-202.643	-122.909	79.0638	65.0123	107.829	-124.341
5.32668	54.5658	40.7179	157.987	72.5619	219.855	-174.341
5.32699	311.775	204.345	236.911	80.1115	-19.781	-224.341
5.3273	300.734	232.934	232.802	-84.1321	-394.954	-214.421
5.32762	289.693	261.524	228.694	-248.376	-418.464	16.7462
5.32793	-37.0316	227.238	73.2257	-128.422	-241.76	128.071
5.32824	-49.708	192.951	-82.2424	-8.46936	-65.0553	239.396
5.32855	-55.8418	77.642	11.3844	111.484	-130.119	253.927
5.32887	-61.9755	-37.6669	105.011	231.437	-195.183	268.457
5.32918	-56.6595	-29.7545	170.961	211.808	-236.437	375.173
5.32949	-51.3436	-21.8422	236.911	192.18	-277.69	481.888
5.3298	-46.0277	-78.0724	-43.1051	172.551	-113.807	454.935
5.33012	-40.7118	-134.303	9.00586	152.922	50.0767	206.735
5.33043	-35.4982	-215.958	352.593	167.294	-47.0114	83.7069
5.33074	-30.2844	-27.5391	364.053	181.666	-144.099	-39.3215
5.33105	-103.583	100.113	333.997	196.038	-230.198	-190.006
5.33137	-176.881	65.7208	303.941	210.41	-316.297	-119.444
5.33168	-145.497	164.677	202.963	246.256	-177.111	-174.485
5.33199	-114.112	263.634	101.984	282.102	137.907	-229.527
5.3323	-82.728	217.426	139.392	317.948	93.9343	47.3008
5.33262	-51.3436	171.218	176.799	353.795	-125.87	324.128
5.33293	-173.712	49.0521	291.184	306.764	-315.796	392.385
5.33324	-296.081	-73.114	405.569	259.734	-154.059	239.396
5.33355	-78.23	-276.302	519.953	212.703	4.01526	169.375
5.33387	139.621	-479.491	634.338	165.672	162.089	99.3533
5.33418	257.695	-431.173	650.123	75.6935	137.005	-61.7018
5.33449	375.77	-382.855	665.908	-14.2853	111.921	-1.51093
5.3348	591.985	-344.665	598.661	-82.7899	86.837	44.8521
5.33512	494.152	-306.475	531.414	-151.295	61.7529	91.2151
5.33543	208.216	-262.377	392.162	-223.378	5.53198	120.581
5.33574	-77.7189	-380.323	252.911	48.1239	-50.6888	149.948
5.33605	61.6196	-326.097	196.692	319.626	-106.91	68.6907
5.33637	200.958	-109.827	140.473	247.542	-163.131	-12.566
5.33668	273.234	125.01	-19.5363	100.299	16.9221	-20.0742
5.33699	345.51	89.7743	-179.545	-46.9438	196.975	-27.5823
5.3373	57.9395	-26.4841	-201.168	-215.661	230.501	-145.713
5.33761	84.4167	-142.742	-222.791	-384.378	264.028	-263.844
5.33793	133.794	-160.255	-202.033	-388.349	157.324	-267.896
5.33824	183.17	-177.768	-181.275	-392.319	50.6204	-271.947
5.33855	448.455	-114.258	-77.4855	-224.497	-56.0835	-165.375
5.33886	399.692	-50.7485	26.3042	-56.6743	-162.787	-58.803
5.33918	74.5005	83.6554	202.746	50.3048	-97.3226	-119.318
5.33949	63.3575	218.059	379.189	157.284	-31.8579	-179.833
5.3398	248.495	126.276	417.245	92.4701	-3.0249	-226.52
5.34011	433.632	34.4935	455.301	27.6564	-150.023	-273.207
5.34043	460.62	18.6688	528.278	0.967529	-120.146	-237.251
5.34074	487.609	272.918	601.255	-25.7213	85.5635	19.951
5.34105	436.085	446.145	425.137	83.5927	302.262	208.014
5.34136	384.562	349.298	249.019	192.906	343.129	396.076
5.34168	372.294	184.933	316.807	533.067	98.27	428.576
5.34199	360.027	20.5679	384.594	300.585	205.074	461.075
5.3423	458.985	-177.557	452.382	100.313	348.51	309.202
5.34261	557.943	-105.607	520.17	243.628	316.114	157.33
5.34293	588.203	-99.4884	663.205	399.357	273.529	58.4639
5.34324	304.414	-93.3696	806.24	383.294	230.945	-40.4019
5.34355	99.1378	-151.393	644.825	313.545	177.371	-28.6445
5.34386	207.91	-209.417	483.411	243.796	123.798	-16.8873
5.34418	313.41	-218.49	514.007	172.257	73.8871	7.54559
5.34449	418.911	-227.562	544.604	100.719	23.9766	31.9785
5.3448	308.503	-236.635	575.2	-164.087	179.203	-54.2117
5.34511	198.096	-245.708	605.796	-85.3065	334.429	-140.402
5.34543	166.405	-88.5167	590.768	218.645	316.242	-152.843
5.34574	134.714	68.6747	575.74	522.596	298.055	-165.285
5.34605	181.535	144.844	560.713	547.383	279.868	-233.038
5.34636	228.356	221.013	545.685	228.585	261.681	-300.791
5.34668	199.936	140.202	371.513	65.4738	287.452	-253.311
5.34699	171.516	59.391	197.341	245.949	313.223	-205.832
5.3473	64.5844	59.6019	382.973	394.212	338.994	-47.7299
5.34761	-42.3475	59.8129	568.605	542.476	364.765	110.372
5.34793	-39.6896	118.259	514.223	405.201	414.232	136.534
5.34824	-37.0316	176.704	459.842	439.719	463.699	162.695
5.34855	44.1384	100.113	543.847	656.767	425.25	133.545
5.34886	125.308	23.5217	627.851	530.229	386.801	104.395
5.34918	235.921	66.7758	647.853	491.377	471.068	124.794
5.34949	346.533	110.03	667.854	452.525	555.335	145.194
5.3498	378.633	-35.7679	687.855	563.992	375.854	165.594
5.35011	410.733	-181.566	707.856	675.459	196.374	185.994
5.35043	344.079	-53.808	665.043	358.115	323.254	147.679
5.35074	277.426	73.9496	622.229	40.7701	450.137	109.364
5.35105	132.26	201.707	441.03	31.2214	430.491	255.421
5.35136	-12.9055	329.465	259.831	21.6727	410.848	401.478
5.35168	25.1238	350.881	325.997	-127.458	486.443	379.296
5.35199	63.1531	372.297	392.162	66.9977	562.042	357.114
5.3523	101.182	393.713	375.297	239.979	432.501	334.931
5.35261	139.212	415.129	358.431	412.96	302.963	312.749
5.35292	106.907	381.686	233.018	354.312	14.1891	255.421
5.35324	74.6028	348.243	107.606	295.663	-274.582	198.093
5.35355	42.2983	314.801	286.643	237.015	-182.387	154.593
5.35386	9.9939	281.358	465.68	178.367	-90.1895	111.093
5.35417	157.613	263.107	406.001	202.036	-65.7637	81.4203
5.35449	305.232	244.856	346.322	225.705	-41.3342	272.994
5.3548	217.315	226.605	369.675	249.374	129.618	340.117
5.35511	129.398	208.354	393.027	273.043	300.574	407.24
5.35542	113.757	25.5262	342.43	148.49	311.012	302.666
5.35574	98.1155	-157.301	291.833	23.9375	321.454	198.093
5.35605	213.328	-97.062	324.267	-100.615	331.893	217.971
5.35636	328.54	-36.8229	356.701	-225.168	342.335	16.6021
5.35667	290	-76.1735	373.567	-192.244	242.879	-28.0504
5.35699	251.459	-115.524	390.433	-159.319	143.426	-72.7029
5.3573	212.919	-19.8378	26.7367	-8.2876	43.9701	-34.3882
5.35761	174.379	75.8485	-4.83264	-29.0487	-55.4824	3.92657
5.35792	189.815	148.747	-10.4546	-249.228	-79.2715	178.792
5.35824	205.252	221.646	-16.0765	-125.822	-103.057	132.411
5.35855	201.06	149.38	-0.940552	62.0065	-236.741	99.8574
5.35886	196.869	77.1145	14.1954	78.0424	-18.7578	67.3043
5.35917	227.027	-27.2225	107.174	-24.0297	213.874	90.0627
5.35949	-56.864	-293.604	200.152	-126.102	446.51	112.821
5.3598	-154.289	-431.7	293.13	-67.1178	378.763	135.579
5.36011	-251.713	-299.723	386.108	-8.13379	311.019	158.338
5.36042	-412.213	-25.6401	376.702	4.66541	457.721	122.112
5.36074	-415.689	248.443	367.296	17.4646	604.426	85.8855
5.36105	-173.814	161.302	337.132	30.2638	751.128	63.4873
5.36136	225.084	74.1606	306.969	43.0629	897.833	41.089
5.36167	460.416	88.2972	442.868	109.547	766.135	55.5651
5.36199	329.358	102.434	246.641	176.032	634.44	291.287
5.3623	231.014	197.593	237.235	156.62	502.741	416.386
5.36261	132.669	292.752	227.829	137.208	371.047	320.239
5.36292	121.833	414.918	259.939	251.003	475.164	311.669
5.36324	110.996	537.084	292.049	364.797	579.285	303.098
5.36355	100.16	608.611	324.159	381.958	536.876	170.077
5.36386	89.3237	518.094	356.269	399.12	494.471	37.0558
5.36417	24.5105	280.725	284.589	437.755	387.957	119.519
5.36449	-40.3029	367.444	212.909	304.597	281.446	201.982
5.3648	-183.628	261.735	411.083	303.863	87.0159	173.822
5.36511	-65.2468	156.027	277.129	474.922	-107.411	145.662
5.36542	204.945	-11.2925	193.773	439.74	-26.4956	146.31
5.36574	318.113	-178.612	110.417	232.765	54.423	146.959
5.36605	300.427	32.1726	89.3347	-60.1066	47.4222	92.2953
5.36636	282.742	242.957	68.2524	-181.185	40.425	37.632
5.36667	407.359	274.817	50.6299	-26.6791	93.8663	-55.0579
5.36698	531.976	306.677	33.0073	-43.9659	147.311	-147.748
5.3673	421.058	176.493	98.4164	-29.0417	200.753	-129.815
5.36761	310.139	46.3092	163.825	272.204	254.198	-111.882
5.36792	312.081	-171.649	162.636	348.084	91.9705	-87.6111
5.36823	314.024	-389.607	161.447	423.963	-70.2532	-63.3403
5.36855	315.966	-445.521	77.226	317.312	31.2671	-39.0695
5.36886	317.908	-501.434	-6.995	210.662	132.791	-14.7986
5.36917	413.084	-373.36	29.8719	155.907	63.9745	-97.6939
5.36948	508.259	-245.286	66.7389	101.152	-4.83862	-180.589
5.3698	420.24	-198.234	103.606	46.3973	14.2606	-5.36401
5.37011	332.22	-151.182	140.473	-8.35754	33.3634	169.861
5.37042	287.137	-98.2225	53.2246	133.391	-13.4456	185.633
5.37073	242.054	-45.2627	-34.0236	275.14	-60.2546	201.406
5.37105	275.483	58.3359	-121.272	502.785	-19.1478	272.49
5.37136	308.912	323.979	-208.52	730.431	21.959	343.574
5.37167	296.542	461.337	-243.873	585.858	63.0658	247.571
5.37198	284.173	274.606	-279.226	441.285	104.173	151.568
5.3723	402.656	27.1086	-397.611	439.873	145.279	166.188
5.37261	678.164	-58.3444	-515.996	438.461	186.386	180.808
5.37292	750.031	-62.7753	-380.962	351.04	148.277	122.832
5.37323	560.192	-67.2062	-245.927	263.62	110.168	64.8556
5.37355	344.181	19.5128	-27.861	176.2	72.0591	177.423
5.37386	128.171	106.232	190.205	88.7794	33.9501	289.991
5.37417	-48.5835	96.7371	238.749	131.993	70.9359	462.479
5.37448	-225.338	87.2423	287.292	175.207	107.922	413.721
5.3748	-166.556	77.7476	522.656	361.582	247.476	231.294
5.37511	-107.774	68.2527	425.894	547.956	93.9773	48.8672
5.37542	-52.2638	-43.2582	395.73	675.403	-68.1354	186.858
5.37573	3.2467	-154.769	365.566	802.85	180.026	324.849
5.37605	137.269	-266.28	314.645	729.871	179.092	278.468
5.37636	271.292	-377.791	263.723	656.893	178.158	232.086
5.37667	294.089	-269.867	243.938	605.389	191.877	289.415
5.37698	316.886	-161.943	224.153	553.884	205.596	346.743
5.3773	104.147	-54.0189	287.4	502.38	201	293.448
5.37761	-108.592	53.905	350.647	450.876	196.403	240.153
5.37792	-221.555	141.574	280.697	309.784	355.732	192.619
5.37823	-334.519	229.242	210.747	168.692	222.009	145.086
5.37855	-316.629	154.866	279.183	27.6005	66.3069	97.5529
5.37886	-298.738	80.4905	347.62	-113.491	86.4363	50.0195
5.37917	-303.748	65.1934	301.887	-286.794	82.7552	147.679
5.37948	-308.757	49.8961	256.155	-460.097	79.0742	245.338
5.3798	-235.254	-46.4231	210.423	-318.446	86.3827	232.375
5.38011	-161.751	-142.742	164.69	-176.795	93.691	219.411
5.38042	91.3684	-21.8422	151.825	85.1024	-2.10913	219.051
5.38073	344.488	99.058	138.959	347	-97.9093	218.691
5.38104	466.754	57.9139	126.094	408.473	-182.72	315.126
5.38136	589.02	16.7699	113.228	469.945	-267.531	411.561
5.38167	580.433	-64.8853	95.1729	316.676	-308.384	558.698
5.38198	571.846	-146.54	77.1178	163.408	-173.405	484.589
5.38229	484.747	-228.196	142.094	153.299	126.416	350.56
5.38261	397.647	-309.851	207.071	143.192	133.185	216.53
5.38292	399.692	-211.738	207.612	118.656	68.5212	60.0303
5.38323	401.736	-113.625	208.152	94.12	179.689	-96.4695
5.38354	325.269	-96.5345	208.693	155.481	27.1104	-68.5977
5.38386	248.801	-79.4438	209.233	216.841	-125.469	-40.726
5.38417	296.645	-112.992	235.721	210.2	-14.3005	-65.861
5.38448	344.488	-146.54	262.209	203.56	96.8678	-90.996
5.38479	261.478	-38.2998	288.697	53.7579	109.131	-116.131
5.38511	178.468	69.9407	315.185	-96.0436	121.394	-141.266
5.38542	79.7142	193.689	299.184	-164.87	60.2505	-225.53
5.38573	-19.0392	-6.65051	283.183	-233.696	-176.724	-309.793
5.38604	-13.11	-288.013	267.182	12.4315	-226.878	-135.937
5.38636	149.844	-245.286	251.182	258.559	-101.2	37.9201
5.38667	126.331	-158.673	212.693	48.3615	79.4248	-30.211
5.38698	259.842	-72.0591	174.204	-161.836	-33.0027	-98.342
5.38729	393.354	-127.234	52.6841	-171.608	-116.125	-120.38
5.38761	265.158	-182.41	-68.8363	-181.381	-199.247	78.8275
5.38792	69.0824	-299.195	-31.2125	-79.197	-60.7483	186.426
5.38823	30.0308	-415.981	6.41113	22.9868	77.7506	72.7778
5.38854	17.1499	-461.873	44.0349	125.171	128.334	-13.2142
5.38886	4.26904	-507.764	81.6587	227.355	178.917	-99.2063
5.38917	29.0085	-349.412	27.6016	358.171	103.121	-246.271
5.38948	53.748	-353.105	-26.4556	488.986	27.325	-393.337
5.38979	78.4875	-447.947	57.8735	362.113	-48.4709	-282.282
5.39011	103.227	-218.701	142.203	235.24	-124.267	-171.227
5.39042	60.4951	-77.0175	57.5492	231.716	-56.595	-129.959
5.39073	17.7633	64.6658	-27.1042	228.193	11.0769	-88.6913
5.39104	210.568	226.605	81.983	224.67	-9.16711	-227.186
5.39136	403.372	388.543	191.07	221.147	-29.4111	-144.435
5.39167	463.687	179.131	199.827	201.518	43.7555	-111.234
5.39198	524.003	-30.282	208.585	181.89	116.922	-78.0323
5.39229	401.123	138.409	217.342	162.261	190.089	-31.0032
5.39261	278.243	307.099	226.099	142.632	263.255	16.0259
5.39292	150.457	354.257	245.668	228.697	231.106	-10.6935
5.39323	22.6703	401.414	265.236	314.761	198.957	-37.413
5.39354	130.42	306.783	284.805	400.825	166.808	-64.1325
5.39386	238.17	212.151	304.374	486.889	134.658	-90.852
5.39417	316.477	171.535	289.346	524.637	106.172	99.0652
5.39448	394.785	455.007	274.318	562.384	77.6863	288.982
5.39479	551.604	596.69	342.322	600.132	137.116	418.979
5.3951	708.424	414.285	410.326	637.879	196.546	327.729
5.39542	440.583	110.768	362.107	641.731	156.813	196.22
5.39573	172.743	131.34	313.888	645.583	117.079	64.7115
5.39604	140.438	212.679	459.41	563.538	223.873	29.9979
5.39635	108.134	131.973	604.931	481.493	330.666	-4.71582
5.39667	191.962	39.4519	646.663	318.92	384.343	41.233
5.39698	275.79	108.975	688.395	156.347	438.021	87.1819
5.39729	336.719	421.564	730.127	194.2	491.698	133.131
5.3976	397.647	410.065	771.859	232.052	545.376	179.08
5.39792	381.291	377.044	697.693	371.123	369.19	321.824
5.39823	-1.45581	344.023	623.527	510.195	193.004	464.568
5.39854	-53.7971	371.769	549.36	391.577	397.787	413.721
5.39885	260.251	399.515	475.194	272.959	602.57	141.629
5.39917	517.051	229.77	437.354	227.711	503.31	93.0875
5.39948	616.827	60.0239	399.514	182.463	404.051	265.792
5.39979	382.926	160.352	361.674	137.215	304.791	314.045
5.4001	149.026	260.68	323.834	91.9669	205.532	141.053
5.40042	158.022	224.706	357.35	262.411	99.6329	-16.8152
5.40073	167.018	188.731	390.865	432.855	-6.26587	-174.683
5.40104	274.154	314.801	341.349	606.878	92.972	-212.71
5.40135	381.291	440.87	291.833	437.314	192.21	-29.4908
5.40167	323.224	371.136	278.643	325.016	132.101	-21.4245
5.40198	579.206	301.402	265.453	384.51	71.9912	-13.3583
5.40229	580.024	393.713	335.294	325.896	-76.0341	-102.087
5.4026	580.842	486.023	405.136	267.283	-224.059	-190.816
5.40292	546.084	385.062	469.788	226.565	-192.59	-39.8617
5.40323	511.326	284.101	534.441	185.846	-161.12	111.093
5.40354	476.568	345.184	516.061	231.024	16.8756	275.875
5.40385	441.81	406.267	497.682	276.203	194.872	219.411
5.40417	384.153	396.456	567.524	332.118	87.141	149.119
5.40448	326.496	386.645	637.365	388.033	-20.5895	78.8275
5.40479	255.753	376.833	707.207	250.681	76.8169	-5.29199
5.4051	499.059	367.022	777.049	456.915	174.223	-89.4116
5.40542	569.392	493.514	759.426	423.138	206.637	-118.22
5.40573	325.678	620.005	741.804	389.361	239.051	-147.028
5.40604	278.243	584.453	641.149	291.162	124.939	-175.836
5.40635	230.809	548.9	540.495	192.962	10.8264	-204.644
5.40667	350.213	639.944	697.585	271.924	54.2299	-7.59668
5.40698	469.617	730.989	854.675	350.887	97.6333	189.451
5.40729	569.392	572.215	818.024	429.849	287.563	215.954
5.4076	669.168	413.441	781.374	508.811	477.493	242.457
5.40792	729.688	258.465	723.965	541.693	445.344	-19.696
5.40823	476.159	427.578	666.556	574.575	413.194	-60.6035
5.40854	301.143	495.412	692.179	607.458	586.182	105.907
5.40885	440.175	563.247	717.802	640.34	759.17	272.418
5.40917	541.586	494.358	731.317	530.061	562.178	102.45
5.40948	642.997	425.468	744.831	419.783	365.187	-67.5175
5.40979	633.183	467.983	758.345	509.929	256.111	20.6353
5.4101	623.369	348.454	771.859	600.076	147.036	108.788
5.41041	426.169	116.571	758.345	651.741	57.9574	159.922
5.41073	228.969	208.776	744.831	703.406	-31.121	211.057
5.41104	214.964	270.597	814.348	611.911	-32.2837	151.568
5.41135	200.958	332.419	883.866	520.415	-33.4463	92.0792
5.41166	245.837	400.992	766.562	489.762	14.8437	101.73
5.41198	290.715	469.566	649.258	459.11	63.1338	111.381
5.41229	335.594	538.139	531.954	628.883	-93.7131	148.687
5.4126	380.473	606.713	414.65	798.656	-250.56	-35.2524
5.41291	422.08	433.907	438.327	656.606	-240.275	0.325562
5.41323	463.687	261.102	462.004	514.557	-229.99	257.15
5.41354	505.295	250.342	236.586	515.668	-219.706	191.323
5.41385	546.902	239.581	11.1682	516.78	-209.421	125.497
5.41416	693.192	360.481	-55.1058	584.103	-56.2731	164.532
5.41448	839.482	481.381	-121.38	651.426	96.8749	203.567
5.41479	854.919	440.237	-49.2676	718.75	103.496	131.978
5.4151	870.355	399.093	22.8445	786.073	110.118	60.3904
5.41541	916.87	415.34	139.608	721.029	164.389	81.7804
5.41573	963.384	431.586	256.371	655.984	218.661	103.17
5.41604	879.045	609.877	373.134	483.569	272.932	193.7
5.41635	794.706	788.168	489.898	654.74	327.203	62.9832
5.41666	819.956	652.498	736.398	791.91	328.359	108.572
5.41698	845.207	516.828	982.898	929.08	329.514	154.161
5.41729	870.458	462.181	1035.66	830.035	330.67	185.922
5.4176	895.708	569.577	1088.42	730.99	331.825	217.682
5.41791	857.168	584.98	861.378	878.785	309.17	145.734
5.41823	818.627	762.427	634.338	1026.58	286.515	73.7861
5.41854	858.599	899.363	581.146	1031.21	263.86	-136.441
5.41885	898.571	712.21	527.954	1035.85	241.205	-125.422
5.41916	897.651	535.185	875.217	863.323	258.844	-16.4551
5.41948	896.73	682.249	904.191	690.796	276.484	-128.735
5.41979	974.323	879.951	752.399	718.694	440.65	-5.94019
5.4201	1051.91	915.609	600.607	746.592	604.816	116.854
5.42041	873.627	945.043	770.995	723.496	295.748	135.651
5.42073	695.339	974.477	941.382	700.4	-13.3203	-66.7972
5.42104	647.904	993.783	918.03	677.305	-0.0306397	-296.902
5.42135	600.47	1013.09	894.677	654.209	13.259	-158.263
5.42166	713.331	991.884	1014.9	632.902	-11.9144	2.27014
5.42198	826.192	970.679	1135.12	611.596	-37.088	162.803
5.42229	808.2	949.474	1116.96	676.186	142.875	235.76
5.4226	790.208	928.269	1098.8	740.776	322.839	308.716
5.42291	730.915	1075.02	1105.28	923.809	346.66	148.615
5.42323	671.622	1221.76	1111.77	1106.84	370.481	-11.4857
5.42354	795.524	1206.47	1118.26	1203.98	394.303	12.785
5.42385	919.425	1191.17	1124.74	1301.12	418.124	37.0558
5.42416	1004.07	1084.72	1260.97	1119.09	401.65	-30.8592
5.42447	1088.72	978.275	1397.19	937.063	385.177	-98.7742
5.42479	1094.85	841.445	1339.68	840.933	368.703	-120.596
5.4251	1100.98	1028.7	1282.16	744.803	352.23	78.8275
5.42541	1185.22	992.306	1392.87	664.89	434.175	290.927
5.42572	1269.46	793.865	1503.58	584.977	516.121	281.78
5.42604	1484.55	868.874	1599.58	762.754	451.54	226.541
5.42635	1699.64	943.883	1377.3	940.53	386.958	171.302
5.42666	1584.32	1057.71	1389.41	1080.73	470.735	234.751
5.42697	1469.01	1171.55	1401.52	1220.92	554.512	298.201
5.42729	1432.21	1204.36	1393.73	1217.96	491.763	306.339
5.4276	1395.4	1237.17	1385.95	1215	429.013	314.478
5.42791	1342.65	1368.72	1315.89	1249.05	428.537	253.765
5.42822	1289.9	1500.28	1245.83	1283.11	428.062	193.052
5.42854	1472.69	1469.79	1175.77	1113.16	515.502	132.339
5.42885	1655.48	1439.3	1105.72	1286.8	602.942	71.6255
5.42916	1542.21	1484.77	1085.82	1260.01	422.971	-7.52466
5.42947	1428.94	1530.24	1065.93	1061.43	243.001	-86.6748
5.42979	1498.86	1687.11	1129.07	980.962	209.556	-110.513
5.4301	1568.79	1681.94	1192.21	900.49	176.112	-134.352
5.43041	1549.87	1475.17	1140.85	993.824	242.178	-21.0644
5.43072	1530.96	1592.48	1089.5	1087.16	308.243	92.2233
5.43104	1708.33	1709.8	1038.14	1266.39	264.414	145.59
5.43135	1571.65	1503.02	986.79	1445.62	572.248	-22.2888
5.43166	1416.98	1301.31	1153.39	1698.22	696.925	-53.0414
5.43197	1576.35	1261.64	1320	1950.82	821.601	-83.794
5.43229	1774.98	1380.64	1624.99	2081.73	821.73	-128.374
5.4326	1973.61	1499.64	1929.98	1869.06	821.858	-172.955
5.43291	2128.08	1551.97	1882.08	1744.86	954.319	-118.436
5.43322	2282.55	1604.3	1834.19	1620.66	1086.78	-63.9164
5.43354	2201.48	1737.65	1786.29	1618.14	1131.32	101.226
5.43385	2120.41	1871	1738.4	1615.62	1175.87	266.368
5.43416	1892.14	2004.34	1650.72	1645.32	1075.72	360.066
5.43447	1663.86	2137.69	1563.04	1675.01	975.568	453.765
5.43479	1703.83	2109	1613.74	1790.6	875.418	436.84
5.4351	2057.85	2080.3	1664.45	1906.19	775.268	419.915
5.43541	2196.78	2073.13	1830.62	1987.02	607.778	238.496
5.43572	2335.71	2065.96	1996.79	2067.84	440.289	57.0775
5.43604	2101.71	2139.8	1969.22	2062.76	360.715	60.0303
5.43635	1867.7	2213.65	1941.65	2057.69	281.142	62.9832
5.43666	1993.55	2334.76	2036.9	2057.98	384.726	25.6047
5.43697	2119.39	2455.87	2132.15	2058.27	488.311	-11.7738
5.43729	2048.96	2495.96	2144.37	2144.46	591.895	-104.464
5.4376	2292.57	2536.05	2156.59	2230.66	695.479	-197.154
5.43791	2523.1	2569.39	2187.83	2206.68	613.158	-59.3792
5.43822	2439.57	2602.73	2219.08	2182.7	530.838	78.3954
5.43853	2375.68	2474.02	2250.32	2158.73	653.654	229.998
5.43885	2625.84	2345.31	2281.57	2134.75	776.47	160.354
5.43916	2576.66	2515.37	2338.76	2259.3	728.949	152.936
5.43947	2527.49	2685.44	2395.95	2383.85	681.428	145.518
5.43978	2645.16	2693.46	2536.17	2136.19	721.823	179.584
5.4401	2762.82	2701.47	2676.4	1888.52	762.218	213.649
5.44041	2578.81	2743.78	2660.18	1866.22	867.777	51.892
5.44072	2656.5	2786.08	2643.96	1843.93	973.336	-109.865
5.44103	2744.01	2808.13	2766.13	1896.79	990.979	-87.251
5.44135	2831.52	2830.18	2888.3	1949.65	1008.62	-64.6366
5.44166	2794.72	3053.1	2861.71	1998.93	1081.21	-82.3536
5.44197	2757.92	2951.92	2835.11	1876.42	1153.8	-100.071
5.44228	2982.82	2715.71	3002.25	1879.17	1138.48	66.5841
5.4426	3207.73	2803.59	3169.4	2168.25	1123.15	233.239
5.44291	3340.62	2888.94	3116.86	2367.51	1185.67	329.026
5.44322	3473.52	2974.29	3064.31	2394.98	1248.19	424.812
5.44353	3527.91	2897.59	2883.76	2343.72	1222.79	336.228
5.44385	3582.29	3144.98	2703.21	2464.24	1197.39	247.643
5.44416	3579.43	3400.82	2567.64	2679.61	1294.71	283.509
5.44447	3576.57	3656.65	2598.12	2723.19	1392.02	319.375
5.44478	3573.71	3689.67	2673.59	2766.77	1471.02	244.618
5.4451	3570.84	3722.69	3025.82	2982.14	1550.03	169.861
5.44541	3638.72	3819.85	3375.9	3171.31	1601.3	102.45
5.44572	3706.6	3917.02	3559.91	3188.69	1359.51	35.0393
5.44603	3774.48	3933.16	3771.6	3062.9	1194.66	145.086
5.44635	3842.36	3949.3	3983.28	3108.91	1322.85	255.133
5.44666	3890.62	3914.8	3904.36	3203.24	1419.91	319.087
5.44697	3938.87	3880.3	3825.44	3125.77	1341.14	272.418
5.44728	3996.93	3980.84	3729.21	3155.68	1379.59	149.695
5.4476	4055	4081.38	3632.99	3185.58	1418.04	248.219
5.44791	4113.48	4113.56	3804.89	3314.47	1400.62	399.173
5.44822	4328.98	4145.73	3700.02	3443.36	1383.21	328.882
5.44853	4603.36	4096.89	3657.43	3464.87	1182.64	212.497
5.44885	4616.04	4048.04	3780.89	3658.18	1275.12	96.1124
5.44916	4546.93	4188.25	3942.42	3774.54	1565.41	136.444
5.44947	4477.82	4328.46	4103.94	3719.11	1562.65	176.775
5.44978	4392.36	4333.63	4293.14	3638.62	1537.91	272.418
5.4501	4306.89	4338.8	4205.57	3558.14	1513.17	368.061
5.45041	4290.95	4220.32	4011.07	3465.8	1481.93	356.825
5.45072	4275	4101.85	3816.57	3545.26	1450.69	345.59
5.45103	4416.08	4077.9	3753.54	3642.61	1565.98	410.408
5.45135	4557.15	4378.04	3967.28	3568.17	1681.27	253.981
5.45166	4727.67	4664.68	4222.54	3459.73	1836.85	125.208
5.45197	4898.19	4627.23	4477.8	3637.62	1992.44	107.059
5.45228	4807	4603.28	4667.32	3833.39	1884.27	197.229
5.4526	4715.81	4579.33	4856.85	4029.17	1776.11	287.398
5.45291	4670.42	4644.42	4639.86	4056.62	1961	239.288
5.45322	4625.03	4709.51	4422.88	3912.28	2145.89	191.179
5.45353	4736.67	4585.55	4399.63	3957.62	2114.65	246.779
5.45384	4848.3	4461.59	4376.39	4174.76	2083.42	302.378
5.45416	4758.75	4492.93	4339.3	4105.58	2092.47	301.514
5.45447	4669.19	4524.26	4302.22	3864.6	1925.7	190.027
5.45478	4579.64	4690.63	4348.17	3720.26	2004.36	-38.9974
5.45509	4490.09	4857	4394.12	3747.71	2376.07	-46.7756
5.45541	4638.12	4962.6	4398.22	3865.04	2302.68	217.106
5.45572	4786.14	5068.21	4402.33	3982.36	2053.45	480.988
5.45603	4855.66	4984.76	4323.41	3967.26	2009.37	293.16
5.45634	4925.18	4901.31	4244.49	3952.16	1965.28	105.331
5.45666	4788.6	4900.57	4431.96	3913.8	2100.69	-59.4512
5.45697	4652.02	4899.83	4619.43	3875.44	2236.1	-2.98737
5.45728	4593.95	4899.09	4613.16	3761.92	2224.98	177.927
5.45759	4535.89	4898.35	4606.89	3648.39	2213.86	137.596
5.45791	4621.76	5012.82	4623.1	3584.98	2112.08	-53.6896
5.45822	4707.63	5127.28	4639.32	3693.36	2010.3	-23.7292
5.45853	4636.48	5072.95	4793.92	3876.89	1996.43	-76.736
5.45884	4565.33	5018.62	4948.53	3774.11	1982.56	-129.743
5.45916	4543.25	4873.14	4935.34	3497.74	1840.49	45.4102
5.45947	4521.17	5051.75	4922.15	3393.17	1698.41	220.563
5.45978	4551.43	4859	4908.96	3478.28	1820.08	197.517
5.46009	4738.71	4666.26	4895.77	3563.39	1941.75	174.47
5.46041	4933.15	4695.38	4856.95	3707.96	1960.66	283.221
5.46072	4865.88	4724.49	4818.14	3680.73	1979.56	170.725
5.46103	4877.13	4753.61	4640.94	3836.03	2086.38	2.91827
5.46134	4888.37	4782.73	4463.74	3991.34	2193.2	56.3573
5.46166	5023.93	4621.11	4494.12	3912.21	2213.93	192.763
5.46197	5159.49	4459.48	4524.5	3833.09	2234.66	329.17
5.46228	5043.15	4453.16	4554.88	3668.07	2167.48	295.032
5.46259	4926.81	4446.83	4585.26	3503.05	2100.3	260.895
5.46291	4772.04	4389.86	4491.53	3481.08	2107.3	300.218
5.46322	4774.29	4656.98	4397.79	3459.11	2114.3	339.541
5.46353	4655.5	4606.76	4387.09	3437.14	2121.29	323.552
5.46384	4693.73	4556.54	4376.39	3415.17	2128.29	307.564
5.46416	4831.74	4529.96	4263.62	3287.62	2060.19	255.853
5.46447	4603.36	4503.37	4150.86	3160.07	1992.09	204.143
5.46478	4433.86	4557.81	4231.84	3118.41	2070.52	263.055
5.46509	4526.07	4612.25	4312.81	3076.76	2148.95	321.968
5.46541	4711.31	4618.58	4324.92	3172.68	1922.39	391.827
5.46572	4739.53	4624.91	4337.03	3268.6	1695.84	461.687
5.46603	4506.04	4712.26	4100.05	3232.1	1674.42	552.288
5.46634	4272.54	4799.61	3863.06	3195.59	1652.99	421.644
5.46666	4230.43	4756.99	3790.41	2969.4	1651.72	399.317
5.46697	4188.31	4714.37	3717.75	2915	1650.45	487.614
5.46728	4146.19	4671.75	3645.1	2964.4	1814.02	315.486
5.46759	4104.07	4629.13	3572.45	3013.79	1684.53	143.358
5.4679	4177.27	4475.1	3736.35	2983.66	1544.97	78.6835
5.46822	4250.46	4321.07	3900.25	2953.53	1405.42	14.0094
5.46853	4245.15	4248.07	3821.98	3009.3	1452.68	119.879
5.46884	4239.83	4175.06	3909.77	3065.07	1499.94	225.749
5.46915	4229.61	4021.04	3981.99	3085.05	1525.23	333.923
5.46947	4219.39	3867.01	3888.14	3105.03	1550.51	220.851
5.46978	3947.46	3848.02	3759.7	3125	1575.8	66.296
5.47009	3675.53	3829.03	3465.2	3144.98	1601.08	22.3638
5.4704	3689.33	3756.19	3197.94	3057.58	1434.77	-42.8865
5.47072	3703.13	3683.34	3207.46	2970.17	1268.45	2.48615
5.47103	3716.93	3610.49	3338.06	2882.76	1424.49	220.707
5.47134	3730.73	3537.65	3302.6	2795.36	1580.53	217.682
5.47165	3742.9	3469.86	3111.45	2954.9	1471	139.757
5.47197	3755.06	3402.08	2920.3	3114.45	1361.46	-48.7922
5.47228	3688.71	3469.34	3023.23	2901.78	1339.84	-188.943
5.47259	3622.37	3536.59	3126.15	2689.1	1318.22	-218.472
5.4729	3551.11	3516.07	3205.29	2569.15	1311.25	-163.88
5.47322	3479.86	3495.55	3284.43	2449.2	1304.28	1.33386
5.47353	3565.63	3556.06	3169.83	2146.72	1443.84	242.601
5.47384	3651.4	3616.56	3055.23	2016.03	1583.39	262.623
5.47415	3645.57	3617.98	2930.25	2209.24	1536.13	223.876
5.47447	3639.75	3619.41	2805.27	2402.45	1488.87	295.752
5.47478	3493.25	3539.81	2874.03	2617.13	1236.47	291.575
5.47509	3346.76	3460.21	2942.79	2660.03	984.068	287.398
5.4754	3086.79	3338.84	2845.92	2560.09	1132.98	186.57
5.47572	3088.53	3217.46	2749.05	2460.16	1281.9	85.7415
5.47603	3021.57	3096.09	2531.09	2252.86	1342.9	95.5363
5.47634	2954.61	2974.71	2313.14	2217.35	1403.9	105.331
5.47665	3008.68	3027.2	2093.45	2117.41	1475.89	297.193
5.47697	3062.76	3079.68	2150.53	2017.48	1547.88	489.054
5.47728	2959.82	2997.13	2283.73	1928.28	1414.73	547.247
5.47759	2856.87	2914.58	2250.86	1839.09	1281.58	384.193
5.4779	2805.45	2776.32	2381.03	1701.69	1309.62	347.031
5.47822	2754.03	2638.07	2511.2	1564.29	1337.65	309.868
5.47853	2781.12	2634.85	2630.99	1673.84	1219.15	443.25
5.47884	2808.21	2631.63	2750.78	1783.39	1100.66	576.631
5.47915	2693	2528.83	2574.77	1969.89	886.922	686.966
5.47947	2577.79	2426.02	2398.76	1984.6	673.186	797.301
5.47978	2619.6	2140.91	2305.78	1838.25	664.586	709.436
5.48009	2661.41	2179.89	2212.81	1863.69	655.986	621.572
5.4804	2572.06	2137.32	2161.56	1992.69	751.242	551.064
5.48072	2482.72	2094.76	2110.31	1835.37	846.499	259.31
5.48103	2491.51	2153.47	2142.1	1706.68	853.839	216.458
5.48134	2343.27	2212.17	2173.88	1577.99	861.18	173.606
5.48165	2186.86	2203.37	2250.65	1511.93	895.995	118.079
5.48196	2187.48	2194.56	2327.41	1445.87	930.809	283.797
5.48228	2394.18	2104.73	2265.78	1379.81	965.623	500.218
5.48259	2339.19	2014.89	2204.16	1313.76	1000.44	347.895
5.4829	2211.4	1933.5	1984.25	1431.68	919.862	85.8135
5.48321	2083.61	1852.11	1764.35	1549.61	839.287	192.475
5.48353	1860.96	1770.72	1682.83	1581.64	905.238	326.793
5.48384	1638.3	1689.33	1601.31	1441.87	971.189	461.111
5.48415	1492.52	1751.41	1576.88	1171.47	1093.92	442.169
5.48446	1346.74	1813.5	1552.44	1187.4	1216.65	423.228
5.48478	1462.67	1956.61	1444.98	1335.75	1251.46	233.743
5.48509	1578.6	1829.64	1337.51	1197.77	1286.28	44.2579
5.4854	1622.56	1578.61	1308.32	1136.31	1348.54	20.1311
5.48571	1666.52	1489.62	1279.13	1074.86	1410.8	217.25
5.48603	1710.48	1680.84	1249.94	1310.46	1267.92	386.714
5.48634	1754.43	1872.05	1220.75	1546.06	1125.04	556.177
5.48665	1723.15	1956.92	1409.52	1502.49	1053.6	688.766
5.48696	1691.87	1771.72	1598.28	1458.93	982.15	600.11
5.48728	1660.59	1647.29	1787.05	1290.1	910.704	451.532
5.48759	1629.31	1684.9	1975.82	1121.27	839.258	302.954
5.4879	1686.35	1729.26	1811.7	1165.28	902.433	281.132
5.48821	1743.39	1773.62	1647.58	1495.61	965.609	259.31
5.48853	1784.08	1747.09	1711.8	1686.36	1116.7	361.939
5.48884	1824.77	1720.56	1776.02	1705.32	1267.79	464.568
5.48915	1821.29	1633.26	1923.28	1491.64	970.145	446.203
5.48946	1556.11	1545.96	1738.4	1449.76	672.499	649.083
5.48978	1438.14	1458.66	1601.96	1472.29	521.379	672.202
5.49009	1320.16	1371.36	1465.52	1323.04	370.26	695.32
5.4904	1310.45	1369.09	1480.22	1142.69	502.834	636.984
5.49071	1300.74	1366.82	1494.93	790.547	635.409	578.648
5.49103	1369.54	1192.38	1696.45	563.671	819.268	520.311
5.49134	1438.34	1017.94	1565.85	623.116	651.464	461.975
5.49165	1217.63	943.092	1492.33	850.775	492.818	405.943
5.49196	996.915	1138.31	1418.81	1078.43	334.172	349.911
5.49228	1142.59	1208.63	1255.35	1123.56	651.736	404.503
5.49259	1288.27	1008.87	1424	1168.69	969.301	459.094
5.4929	1288.37	999.849	1682.18	1002.77	877.965	438.208
5.49321	1288.47	1152.87	1608.23	836.85	786.629	417.322
5.49353	1288.58	1062.83	1382.06	756.826	695.293	451.748
5.49384	1288.68	972.789	1155.88	676.801	603.958	486.174
5.49415	1220.08	1027.91	1161.5	646.883	690.285	565.54
5.49446	1151.49	1083.03	1167.12	616.964	776.613	644.906
5.49478	1073.08	1128.03	1172.75	730.207	657.803	613.649
5.49509	994.666	1173.02	1178.37	843.449	538.994	582.393
5.4954	1020.94	1268.24	1188.75	929.388	674.745	409.328
5.49571	890.188	1201.4	1199.13	1015.33	810.497	236.264
5.49602	690.739	1050.17	1209.51	1187.16	719.133	173.822
5.49634	752.996	1169.01	1219.88	1359	627.768	111.381
5.49665	916.665	1304.74	1209.51	1387.67	1007.12	136.516
5.49696	923.31	1062.36	1199.13	1416.34	1034.81	161.651
5.49727	1034.64	914.502	1188.75	1359.12	996.56	297.409
5.49759	1145.97	766.647	1178.37	1301.9	958.311	433.167
5.4979	1057.74	705.3	1275.24	1168.51	926.931	556.825
5.49821	969.518	643.953	1372.11	1035.12	895.551	680.484
5.49852	881.294	771.658	1468.98	987.631	864.171	744.222
5.49884	793.07	899.363	1565.85	940.139	832.791	586.714
5.49915	703.21	883.591	1347.89	928.437	740.968	493.736
5.49946	613.351	867.819	1129.93	916.735	649.146	400.758
5.49977	533.305	852.047	995.007	761.873	579.303	404.575
5.50009	714.967	836.275	860.081	607.01	509.46	408.392
5.5004	756.676	731.147	918.787	620.711	404.959	370.077
5.50071	798.386	626.019	977.493	634.412	652.122	331.762
5.50102	1091.99	709.942	953.167	791.274	701.475	463.991
5.50134	1123.88	793.865	928.841	948.136	750.828	596.22
5.50165	928.422	946.995	645.042	968.995	719.59	736.516
5.50196	889.983	1100.12	361.242	989.854	688.353	655.565
5.50227	972.585	1118.22	603.309	1153.87	657.116	514.694
5.50259	793.479	866.236	845.377	1317.89	625.879	373.822
5.5029	723.963	649.281	754.021	1278.24	656.916	425.389
5.50321	654.447	594.369	662.664	1238.6	687.953	476.955
5.50352	647.087	512.45	654.339	1055.79	718.99	597.661
5.50384	639.726	430.531	646.015	872.976	750.026	497.121
5.50415	867.902	461.706	537.36	849.433	731.61	572.886
5.50446	1096.08	492.881	428.705	825.89	713.194	648.651
5.50477	853.181	524.055	569.145	716.45	694.778	613.793
5.50509	610.284	555.23	709.586	607.01	676.362	578.936
5.5054	577.571	470.884	925.922	719.148	763.691	363.235
5.50571	544.857	386.539	1142.26	831.286	851.021	368.781
5.50602	669.168	599.275	1109.5	954.161	850.434	507.996
5.50634	793.479	812.011	1076.74	1077.04	849.847	647.211
5.50665	952.139	938.661	907.327	1046.01	775.997	565.18
5.50696	1110.8	1065.31	737.912	1186.78	702.147	483.149
5.50727	1007.75	948.894	817.592	1391.98	628.298	373.462
5.50759	904.704	832.477	897.272	1310.85	554.448	485.021
5.5079	918.199	667.11	942.356	1162.05	409.166	579.296
5.50821	931.693	501.742	987.439	1013.26	263.885	452.324
5.50852	1023.7	525.427	1032.52	989.728	265.13	353.008
5.50884	1115.71	549.111	1077.61	966.199	266.375	253.693
5.50915	924.741	532.284	965.276	905.089	346.378	273.066
5.50946	733.777	515.457	852.945	843.981	426.38	292.439
5.50977	699.837	633.667	989.71	926.032	506.383	367.124
5.51009	665.897	751.877	1126.47	1008.08	586.386	441.809
5.5104	599.039	580.866	1073.17	985.547	599.679	597.373
5.51071	532.181	409.854	1019.87	963.011	612.973	752.936
5.51102	622.347	265.85	1084.2	854.578	626.266	797.877
5.51133	712.513	283.89	1148.53	746.145	639.559	842.818
5.51165	704.539	551.748	1282.05	771.925	608.894	630.79
5.51196	696.566	549.533	1083.44	797.705	578.23	418.763
5.51227	767.104	429.16	933.274	823.485	547.565	529.386
5.51258	837.642	470.832	783.103	849.265	516.9	418.763
5.5129	893.05	367.76	886.785	782.103	466.088	296.617
5.51321	948.458	264.689	990.466	714.94	415.276	395.716
5.51352	1082.38	468.827	976.52	733.674	364.464	467.16
5.51383	1216.3	672.965	962.573	752.408	313.652	538.604
5.51415	941.302	595.213	621.689	783.669	387.388	527.081
5.51446	666.306	517.462	612.932	814.929	461.123	515.558
5.51477	495.992	439.71	666.448	685.134	622.774	319.663
5.51508	587.385	361.958	719.965	841.66	784.426	123.768
5.5154	754.018	253.718	710.991	842.946	676.348	397.733
5.51571	763.628	145.477	702.018	844.232	568.271	671.698
5.51602	616.213	334.318	693.044	863.413	643.351	761.291
5.51633	468.799	523.158	684.071	882.595	718.431	850.884
5.51665	756.472	717.063	794.455	962.62	802.67	802.198
5.51696	1044.15	910.968	904.84	1042.64	535.245	753.513
5.51727	965.428	807.791	821.484	1208.57	465.63	704.827
5.51758	886.712	704.614	738.128	1374.49	396.016	656.141
5.5179	748.703	785.425	525.467	1226.24	511.391	654.701
5.51821	610.693	866.236	312.807	1077.99	626.767	653.26
5.51852	629.708	703.981	349.241	1072.9	654.226	651.82
5.51883	648.722	541.726	385.676	1067.81	681.685	650.38
5.51915	577.775	538.139	366.756	1025.14	579.103	783.761
5.51946	506.828	534.552	347.836	982.472	476.52	917.142
5.51977	514.393	530.965	411.947	807.38	286.021	866.152
5.52008	521.958	527.378	476.059	632.287	95.5227	815.162
5.5204	550.48	521.154	551.523	534.899	161.134	756.969
5.52071	579.002	514.93	626.986	609.303	226.745	698.777
5.52102	430.872	616.735	564.064	791.078	145.83	695.896
5.52133	596.79	556.496	501.142	629.267	64.9153	693.016
5.52165	613.862	367.971	500.493	440.614	35.2844	642.89
5.52196	630.934	449.521	499.844	423.753	5.65369	592.764
5.52227	412.47	493.936	692.936	489.21	298.381	667.088
5.52258	508.055	538.35	886.028	554.667	591.108	741.413
5.5229	540.257	723.287	926.895	741.475	691.977	732.771
5.52321	572.459	746.18	967.762	928.283	792.846	945.374
5.52352	702.802	580.022	870.243	914.666	805.8	1144.15
5.52383	833.144	575.907	772.724	901.049	818.753	974.182
5.52415	827.726	468.827	810.132	767.535	989.223	665.936
5.52446	822.308	361.747	847.539	634.021	1159.69	578.936
5.52477	555.182	507.861	967.979	758.196	1066.41	667.088
5.52508	288.057	653.975	1088.42	882.371	973.135	533.995
5.52539	435.165	579.811	1160.42	862.029	848.692	417.899
5.52571	582.273	505.646	1232.43	841.688	724.248	523.048
5.52602	650.869	340.331	1221.4	821.346	804.941	600.542
5.52633	719.465	337.061	1210.37	801.004	885.635	678.035
5.52664	760.254	406.373	1209.72	963.193	900.391	529.674
5.52696	801.044	475.684	1209.07	1125.38	915.147	381.312
5.52727	599.755	474.102	1070.04	1029.88	852.977	343.574
5.52758	398.465	472.52	931.004	934.379	790.807	305.835
5.52789	237.25	639.733	888.839	940.768	691.548	331.474
5.52821	390.082	806.947	846.674	947.157	768.12	357.114
5.52852	366.263	886.387	887.542	953.546	775.092	567.124
5.52883	342.443	803.782	928.409	959.935	606.233	777.135
5.52914	410.221	731.305	872.406	778.426	463.016	678.323
5.52946	477.999	820.873	816.402	596.916	612.851	579.512
5.52977	284.071	728.14	760.399	673.096	773.676	665.072
5.53008	90.1416	635.408	704.396	749.276	758.669	750.632
5.53039	213.123	599.644	654.123	837.703	766.214	787.65
5.53071	336.105	563.88	603.85	926.13	773.758	824.668
5.53102	459.087	700.289	553.577	928.661	700.713	751.064
5.53133	582.069	674.653	503.304	931.191	627.668	677.459
5.53164	600.368	584.875	603.526	808.456	561.949	654.557
5.53196	618.667	495.096	703.748	685.721	789.283	631.654
5.53227	617.338	530.227	610.229	763.411	705.249	719.375
5.53258	616.009	565.357	516.71	841.1	621.215	807.096
5.53289	507.544	649.439	430.111	673.516	756.97	872.922
5.53321	85.0302	733.521	343.511	505.931	892.725	938.748
5.53352	-160.831	672.438	256.912	710.564	881.953	769.501
5.53383	-92.6443	611.354	170.312	915.197	871.182	821.5
5.53414	-194.567	589.094	232.478	767.297	715.716	807.816
5.53446	17.5588	404.79	294.644	619.397	560.25	794.132
5.53477	72.6604	210.358	439.841	671.922	609.921	849.587
5.53508	127.762	177.97	585.038	724.447	659.592	905.043
5.53539	164.258	304.251	539.522	688.727	689.716	963.955
5.53571	200.754	268.487	494.006	653.006	719.841	1022.87
5.53602	184.908	269.859	448.49	617.286	749.965	971.157
5.53633	483.111	271.23	402.974	581.566	780.09	919.447
5.53664	863.097	225.339	317.672	628.163	841.351	840.081
5.53696	719.669	449.521	232.37	674.76	902.612	760.715
5.53727	628.583	734.47	340.808	635.461	817.348	805.799
5.53758	537.497	641.316	449.247	596.161	732.082	629.638
5.53789	354.813	576.857	652.826	622.738	765.87	635.543
5.53821	172.13	512.398	856.405	649.315	799.658	641.449
5.53852	231.525	414.179	976.952	675.892	979.972	702.666
5.53883	290.92	478.005	1097.5	702.469	1160.29	763.883
5.53914	468.083	421.986	1057.17	671.782	1071.36	624.596
5.53945	331.198	365.967	1016.85	641.095	982.429	706.555
5.53977	194.313	309.948	976.52	621.145	893.501	622.58
5.54008	371.477	415.973	936.193	601.194	804.573	538.604
5.54039	404.599	519.466	760.724	513.138	952.226	423.03
5.5407	437.721	622.959	585.254	596.874	1099.88	528.702
5.54102	490.471	554.28	492.817	558.924	983.785	620.545
5.54133	543.222	215.527	677.151	349.181	867.691	712.389
5.54164	551.809	162.04	717.911	123.332	877.975	775.425
5.54195	560.396	378.627	592.606	241.069	888.26	838.46
5.54227	490.471	517.567	661.042	240.699	730.04	790.873
5.54258	420.547	494.463	729.479	240.328	747.651	743.286
5.54289	299.098	396.245	746.02	438.705	483.199	753.314
5.5432	177.65	298.026	762.562	637.082	511.799	763.343
5.54352	232.854	270.703	917.489	749.563	807.81	759.544
5.54383	288.057	243.379	1072.42	862.043	927.99	976.991
5.54414	200.958	268.382	896.948	831.363	832.043	1027.35
5.54445	427.907	293.385	721.478	800.683	736.096	1077.71
5.54477	478.204	362.275	684.395	637.579	775.686	906.825
5.54508	528.501	593.209	647.312	474.475	815.276	957.186
5.54539	502.125	589.094	703.423	487.015	993.065	928.972
5.5457	475.75	584.98	759.535	671.349	1170.85	900.758
5.54602	292.351	408.693	815.646	866.419	1026.28	831.06
5.54633	108.952	394.451	871.757	717.904	881.714	761.363
5.54664	187.259	484.863	680.503	732.234	854.365	669.771
5.54695	265.567	413.23	489.249	746.564	827.017	578.179
5.54727	343.875	297.71	602.445	739.42	817.984	680.178
5.54758	422.182	182.19	715.64	732.276	808.952	1003.42
5.54789	184.806	304.673	782.995	605.235	679.035	1190.69
5.5482	-52.5704	265.111	850.35	478.193	842.17	1156.72
5.54852	76.4429	144.527	668.61	666.106	840.464	1076.65
5.54883	205.456	185.988	486.87	854.019	838.758	996.581
5.54914	260.865	381.053	452.166	902.349	805.914	1017.92
5.54945	316.273	576.118	417.461	950.68	773.071	1039.25
5.54977	371.681	430.215	576.497	855.85	740.228	963.793
5.55008	427.089	284.312	735.533	761.02	707.385	888.334
5.55039	491.8	295.495	711.964	705.147	832.401	742.926
5.5507	556.511	306.677	688.395	649.274	957.417	818.763
5.55102	542.711	327.988	664.826	593.4	994.517	1078.97
5.55133	528.91	349.298	641.258	537.527	1031.62	1117.93
5.55164	498.752	257.515	826.998	682.079	995.454	1216.82
5.55195	468.594	327.777	1012.74	826.631	959.291	1315.7
5.55227	516.949	593.842	1004.74	828.022	1011.04	1216.39
5.55258	565.303	589.833	719.965	829.413	1062.8	1117.07
5.55289	356.04	426.312	543.306	804.744	1019.31	961.291
5.5532	146.777	262.79	532.711	780.076	975.818	805.511
5.55351	22.5681	379.471	605.147	755.407	932.329	847.931
5.55383	212.408	496.151	677.584	730.738	888.84	890.351
5.55414	135.634	491.298	750.02	695.332	913.119	765.684
5.55445	58.8595	486.445	822.457	659.927	937.398	862.263
5.55476	158.737	346.555	711.532	839.262	1049.59	945.014
5.55508	258.615	206.666	600.607	675.012	1161.79	1027.77
5.55539	376.895	220.169	572.064	445.339	1155.82	1035.83
5.5557	495.174	233.673	709.586	559.253	1149.85	1043.9
5.55601	456.429	365.334	788.293	773.379	1272.09	996.653
5.55633	417.684	496.995	590.228	987.505	1394.33	949.407
5.55664	501.614	466.612	378.324	945.731	1404.84	949.407
5.55695	585.545	166.155	443.192	903.957	1122.3	949.407
5.55726	512.451	-63.4083	684.503	862.183	1033.91	935.58
5.55758	439.357	-22.8972	649.042	820.409	1238.57	1143
5.55789	491.391	175.438	494.222	818.788	1299.91	1311.24
5.5582	543.426	211.729	339.403	817.166	1185.42	1479.48
5.55851	516.949	275.028	416.38	922.915	1078.25	1394.2
5.55883	490.471	338.327	493.357	856.871	1146.92	1087.69
5.55914	429.645	408.377	636.068	783.669	1188.11	911.381
5.55945	368.819	478.427	778.779	882.259	1053.47	956.321
5.55976	307.992	474.208	672.394	923.586	988.435	973.606
5.56008	247.166	199.914	566.01	621.326	1216.45	990.891
5.56039	437.926	198.12	523.846	660.528	1212.46	1035.89
5.5607	628.685	466.401	481.681	699.729	856.801	1080.88
5.56101	453.056	528.75	519.089	792.616	713.609	1167.36
5.56133	277.426	321.025	722.559	885.503	922.08	1253.84
5.56164	258.82	351.303	815.321	980.179	1006	1259.65
5.56195	240.214	381.581	575.957	903.062	914.096	1044.22
5.56226	221.608	394.979	616.824	761.523	943.072	884.103
5.56258	203.003	408.377	657.691	906.306	972.048	945.23
5.56289	296.44	375.356	681.26	935.553	951.114	1085.29
5.5632	389.878	342.335	704.829	964.8	930.179	1225.35
5.56351	640.339	498.366	877.163	926.046	909.245	1268.62
5.56383	890.801	654.397	1049.5	715.499	888.31	1311.89
5.56414	908.998	638.256	868.946	553.269	887.523	1483.06
5.56445	927.195	622.115	854.459	677.36	886.736	1654.23
5.56476	788.367	605.974	794.996	869.453	1032.48	1567.29
5.56508	649.54	589.833	403.406	889.753	1178.21	1480.34
5.56539	612.431	392.869	538.549	741.056	1213.23	1463.4
5.5657	575.322	195.905	673.692	592.359	1248.24	1446.45
5.56601	695.237	-17.9388	442.111	747.878	1283.26	1429.51
5.56633	815.151	38.2914	542.657	903.398	1318.27	1412.57
5.56664	745.329	183.984	864.621	971.232	1318.49	1372.58
5.56695	675.506	329.676	854.459	1039.07	1318.7	1332.59
5.56726	782.336	492.248	913.489	963.738	1406.83	1292.6
5.56758	732.141	654.819	972.519	888.411	1494.96	1252.61
5.56789	735.924	714.426	889.704	838.92	1305.61	1303.08
5.5682	896.73	774.032	806.889	789.428	1116.26	1353.55
5.56851	979.025	833.638	599.526	739.937	1036.8	1279.57
5.56882	904.295	893.244	724.289	690.446	957.338	1205.58
5.56914	888.45	724.975	873.271	703.588	846.742	1233
5.56945	1029.63	556.707	690.125	716.73	1087.81	1039.18
5.56976	1092.3	469.46	621.148	815.768	1328.88	914.496
5.57007	840.913	382.214	718.235	914.806	1218.28	789.811
5.57039	717.114	410.065	713.37	821.696	1081.27	920.455
5.5707	593.314	437.916	708.505	728.585	944.259	1051.1
5.57101	534.941	465.768	714.018	950.428	990.407	1237.06
5.57132	790.616	493.619	719.532	1172.27	1036.55	1423.01
5.57164	925.252	580.549	690.449	1215.16	1051.56	1600.9
5.57195	1059.89	667.479	661.367	1258.06	1066.57	1778.79
5.57226	1057.13	511.343	493.898	1215.05	1217.12	1624.81
5.57257	1054.37	355.206	326.429	1172.05	1367.67	1470.83
5.57289	960.419	342.547	530.441	1198.72	1422.06	1374.47
5.5732	866.471	329.887	734.452	1225.4	1300.62	1278.11
5.57351	772.522	398.249	689.368	1051.65	1168.18	1126.43
5.57382	678.573	466.612	644.285	877.897	1387.42	974.759
5.57414	717.114	514.719	683.963	824.044	1496.75	1060.46
5.57445	755.654	562.825	723.641	770.191	1606.09	1146.17
5.57476	532.488	421.881	763.318	974.028	1473.66	1342.49
5.57507	309.321	280.936	802.996	1177.86	1341.23	1538.82
5.57539	454.487	214.683	932.625	1080.74	1438.29	1471.27
5.5757	599.652	148.431	1062.25	983.618	1535.34	1403.71
5.57601	666.306	217.215	1108.85	886.495	1463.9	1391.47
5.57632	732.959	286	1155.45	789.372	1392.45	1379.22
5.57664	673.666	358.16	1119.01	874.78	1637.87	1504.11
5.57695	614.373	430.32	1082.58	960.187	1531.62	1628.99
5.57726	751.36	583.503	1260.64	1131.49	1319.15	1693.95
5.57757	574.299	736.686	1438.71	1302.79	1282.5	1537.67
5.57789	346.942	624.436	1214.15	1266.4	1306.3	1489.7
5.5782	433.632	512.187	1321.73	1230.01	1330.09	1441.74
5.57851	762.401	534.974	1429.3	1079.09	1364.88	1490.57
5.57882	777.122	557.762	1204.75	1099.96	1399.66	1539.4
5.57914	620.098	553.542	1028.63	1271.16	1231.14	1409.62
5.57945	463.074	549.322	852.513	1156.03	1062.63	1279.84
5.57976	364.934	626.124	738.668	1033.74	1216.46	1260.68
5.58007	266.794	702.926	624.824	1197.77	1370.3	1241.52
5.58039	387.015	774.77	631.744	1349.5	1493.38	1330.03
5.5807	507.237	846.614	638.663	1214.91	1616.46	1418.55
5.58101	627.459	746.286	645.582	1019.48	1593.01	1562.37
5.58132	747.68	645.958	652.501	995.837	1569.56	1706.2
5.58164	705.971	559.133	732.073	934.616	1560.76	1651.82
5.58195	664.261	742.382	811.645	873.396	1551.96	1597.44
5.58226	622.552	844.609	697.477	1023.34	1631.08	1363.31
5.58257	580.842	676.763	583.308	1173.28	1710.2	1350.42
5.58288	356.755	453.635	546.982	1003.01	1519.16	1539.18
5.5832	132.669	230.508	510.656	832.74	1328.13	1727.95
5.58351	78.6919	395.612	474.329	805.632	1225	1806.09
5.58382	338.763	560.716	438.003	778.524	1121.88	1884.23
5.58413	641.362	562.087	507.196	914.261	1311.81	1892.08
5.58445	629.912	563.458	576.389	1050	1501.74	1678.68
5.58476	657.719	645.852	728.614	1185.73	1545.14	1465.29
5.58507	685.525	728.246	880.839	1321.47	1588.55	1473.14
5.58538	561.01	686.152	843.647	1359.56	1668.78	1540.91
5.5857	436.494	644.059	806.456	1397.64	1749.02	1608.68
5.58601	469.003	601.965	963.005	1149.4	1917.17	1704.11
5.58632	501.512	559.872	1119.55	1072.95	2085.32	1799.53
5.58663	560.192	482.331	1251.89	983.982	1916.46	1779.73
5.58695	618.871	404.79	1384.22	1066.8	1747.6	1981.17
5.58726	520.527	570.316	1267.45	1156.78	1578.74	2071.99
5.58757	422.182	735.842	1150.69	960.439	1409.88	1941.56
5.58788	597.812	886.176	1011.44	932.869	1351.37	1798.45
5.5882	773.442	1036.51	872.189	1191.62	1292.87	1655.35
5.58851	792.048	1105.82	871.325	1292.9	1234.36	1484.59
5.58882	810.653	1175.13	870.46	1222.38	1175.85	1535.08
5.58913	822.717	1060.46	854.026	1230.6	1381.09	1742.28
5.58945	834.78	945.782	837.593	1410.61	1586.34	1949.48
5.58976	1003.87	976.271	904.191	1576.31	1293.39	2036.84
5.59007	1172.95	1006.76	970.79	1455.69	1000.44	1902.95
5.59038	1226.62	884.91	955.978	1258.21	1001.34	1813.15
5.5907	1280.29	925.104	941.166	1347.06	1002.25	1723.34
5.59101	1072.26	982.178	926.355	1400.11	1091.07	1730.32
5.59132	864.222	877.208	911.543	1453.17	1179.89	1737.31
5.59163	1019.3	704.72	1036.85	1395.28	1468.35	1748.9
5.59195	1174.39	802.305	1162.15	1337.38	1756.82	1760.5
5.59226	1175.71	889.763	1204.42	1279.49	1781.53	1772.09
5.59257	1020.02	707.146	1246.7	1221.6	1806.25	1783.69
5.59288	650.869	546.473	1307.57	1276.11	1834.17	1816.89
5.5932	595.768	385.801	1368.43	1330.62	1862.09	1850.09
5.59351	511.224	505.329	1290.92	1385.13	1890.01	1883.29
5.59382	426.68	462.814	1213.4	1439.64	1917.93	1916.49
5.59413	445.184	481.065	1220.64	1393.93	1744.38	2014.23
5.59445	463.687	769.39	1227.89	1348.23	1570.82	2111.96
5.59476	619.587	895.67	1235.13	1302.53	1397.27	2209.69
5.59507	775.487	1021.95	1242.37	1256.83	1223.72	2307.42
5.59538	933.431	987.031	1308.43	1247.38	1230.38	2278.4
5.5957	777.327	952.112	1374.49	1237.92	1237.03	2249.37
5.59601	631.037	799.035	1302.16	1228.47	1331.61	2220.35
5.59632	641.771	645.958	1229.83	1219.02	1426.18	2191.32
5.59663	663.954	524.952	1263.02	1384.94	1509.76	2148.47
5.59694	686.138	674.02	1296.21	1550.87	1593.35	2105.62
5.59726	619.996	843.344	1412.44	1573.63	1676.93	2076.6
5.59757	710.878	850.623	1528.66	1596.39	1760.51	2047.57
5.59788	832.019	862.122	1378.92	1751.46	1767.63	1957.76
5.59819	796.137	873.621	1229.18	1906.53	1774.74	2089.2
5.59851	828.953	793.971	1162.48	1975.71	1693.94	2096.18
5.59882	1175.82	714.32	1095.77	2044.88	1613.14	2103.17
5.59913	1118.67	773.082	1158.8	2056.79	1598.28	2015.67
5.59944	904.5	831.844	1221.83	2068.7	1583.42	1928.16
5.59976	798.284	971.629	1222.59	1937.46	1755.37	1840.66
5.60007	692.068	1111.41	1223.34	1806.21	1927.33	1753.15
5.60038	579.309	1081.98	974.79	1735.02	2023.02	1813.72
5.60069	466.55	1052.55	1058.36	1663.84	1825.65	1874.29
5.60101	527.172	1104.13	955.113	1735.82	1804.11	1824.24
5.60132	587.794	1155.72	851.864	1807.8	1782.58	1774.18
5.60163	604.253	1237.69	971.763	1731.25	1784.85	1907.35
5.60194	463.687	1319.67	1091.66	1654.7	1962.96	2040.51
5.60226	539.03	1320.61	1073.17	1599.62	1837.03	2118.37
5.60257	771.397	1321.56	1054.69	1544.55	1711.09	2196.22
5.60288	1012.76	1180.3	1042.69	1376.84	1760.07	2300.58
5.60319	940.076	1039.04	1030.68	1552.72	1809.05	2404.94
5.60351	887.019	978.803	1091.34	1735.76	1711.51	2324.92
5.60382	990.986	918.563	1151.99	1918.81	1613.96	2244.91
5.60413	946.107	773.926	1164.21	1795.84	1606.16	2182.18
5.60444	901.229	629.289	1010.36	1672.87	1598.36	2119.45
5.60476	866.164	835.748	922.246	1571.38	1700.46	2070.55
5.60507	831.099	1042.21	1166.26	1469.89	1626.72	2021.64
5.60538	762.912	1080.29	1538.71	1336.78	1512.61	2003.57
5.60569	694.725	1118.38	1357.62	1547.26	1574.32	2206.74
5.60601	809.733	1075.44	1110.8	1564.47	1573.76	2285.45
5.60632	924.741	1032.5	1030.04	1581.68	1749.04	2364.17
5.60663	859.826	1154.98	1200.1	1693.73	1951.79	2333.42
5.60694	794.91	1277.47	1370.16	1805.79	2154.53	2302.67
5.60726	729.995	1264.91	1737.43	1660.15	2104.52	2382.54
5.60757	665.079	1252.36	1772.56	1514.52	2054.51	2462.41
5.60788	579.718	935.548	1616.12	1605.1	1942.68	2415.52
5.60819	494.356	618.739	1459.68	1695.68	1830.86	2368.64
5.60851	539.848	490.982	1420.87	1786.26	1795.96	2377.06
5.60882	585.34	633.298	1382.06	1876.84	1761.06	2385.49
5.60913	563.77	903.899	1542.17	1876.15	1839.72	2425.03
5.60944	542.199	1012.46	1702.29	1875.47	1742.54	2464.57
5.60976	651.483	931.962	1554.5	1788.88	1780.9	2614.73
5.61007	760.766	851.467	1572.77	1702.3	1995.1	2764.89
5.61038	701.575	727.718	1605.96	1724.38	2182.14	2570.58
5.61069	642.384	603.969	1307.02	1746.47	2193.34	2376.27
5.61101	714.047	561.243	1194.91	1854.45	2167.91	2440.08
5.61132	785.709	518.516	1248.86	1962.42	2142.48	2503.89
5.61163	752.689	673.281	1403.14	1973.77	2115.23	2427.12
5.61194	719.669	828.047	1557.42	1985.11	2087.97	2350.34
5.61225	869.844	793.76	1528.33	1996.46	1983.78	2444.11
5.61257	1020.02	759.473	1499.25	2007.81	1879.6	2537.88
5.61288	983.728	896.514	1606.83	1921.51	1795.1	2692.73
5.61319	947.436	1033.56	1714.4	1835.22	1886.44	2626.33
5.6135	989.657	1170.6	1572.88	1748.92	1889.86	2684.37
5.61382	1031.88	1307.64	1431.36	1662.63	1893.28	2742.42
5.61413	1021.76	1189.8	1514.71	1766.02	1823.43	2696.76
5.61444	1011.64	1071.96	1598.07	1869.41	1929.42	2651.1
5.61475	1132.37	1072.27	1681.42	1829.64	2046.4	2605.44
5.61507	1253.1	1072.59	1764.78	1789.88	1987.54	2559.78
5.61538	1060.6	1218.07	1788.02	1765.21	1845.95	2517.29
5.61569	868.106	1093.48	1811.27	1740.55	1880.2	2474.79
5.616	806.462	840.601	1834.51	1859.05	1951.07	2432.3
5.61632	744.818	749.767	1857.76	1977.55	2021.94	2389.81
5.61663	699.53	847.985	1761.64	2006.58	2125.79	2467.16
5.61694	654.243	946.204	1665.53	2035.6	2229.63	2544.51
5.61725	687.467	1118.69	1707.8	2064.62	2216.25	2718.66
5.61757	720.692	1291.18	1750.08	2093.65	2378.7	2892.8
5.61788	847.558	1360.7	1721.43	2040.69	2499.94	2891.79
5.61819	974.425	1160.15	1692.78	1987.73	2328.13	2669.54
5.6185	918.096	1040.62	1664.13	1934.77	2196.62	2682.36
5.61882	861.768	1191.17	1635.48	1881.81	2065.1	2695.18
5.61913	905.216	1377.16	1625.85	1914.75	2045.31	2749.48
5.61944	948.663	1563.15	1616.23	1947.69	2201.35	2803.78
5.61975	992.11	1414.93	1523.58	1894.73	2357.39	2913.4
5.62007	1035.56	1266.71	1430.92	1841.77	2513.44	3023.01
5.62038	1036.48	1166.8	1375.35	1821.82	2339.31	2959.13
5.62069	1037.4	1066.89	1319.78	1801.87	2341.01	2895.25
5.621	927.093	956.859	1347.24	2039.61	2320.73	2886.68
5.62132	816.787	846.825	1374.7	2277.35	2300.46	2878.11
5.62163	699.939	897.147	1414.27	2293.19	2368.1	2838.42
5.62194	897.139	785.425	1453.84	2309.03	2259.91	2798.74
5.62225	1006.01	612.937	1493.41	2324.87	2261.61	2703.75
5.62257	957.864	710.522	1532.98	2340.71	2263.31	2608.75
5.62288	860.235	851.151	1577.74	2312.6	2283.79	2603.35
5.62319	762.606	991.779	1622.5	2284.48	2480.1	2597.95
5.6235	599.55	1149.29	1584.23	2256.37	2577.5	2652.47
5.62382	750.543	1306.79	1545.96	2228.25	2674.9	2928.23
5.62413	998.04	1206.04	1595.91	2098.13	2598.3	3048.44
5.62444	1088.51	1105.29	1645.85	1968.02	2521.71	3168.64
5.62475	1103.74	1004.54	1557.42	1981.06	2445.11	3192.04
5.62507	1118.98	903.794	1468.98	1994.1	2368.51	3215.45
5.62538	1029.83	963.822	1413.84	1981.2	2365.44	3110.66
5.62569	940.689	1023.85	1358.7	1968.3	2362.36	3005.87
5.626	930.057	948.841	1386.6	1955.39	2447.2	2901.08
5.62631	919.425	873.832	1414.49	1942.49	2532.04	2796.29
5.62663	1008.57	994.627	1414.71	1981.48	2633.36	2885.09
5.62694	1097.71	1115.42	1414.92	2020.47	2734.69	2973.89
5.62725	1108.34	1371.25	1487.79	2059.46	2799.38	3076.52
5.62756	1118.98	1627.09	1560.66	2098.46	2688.24	3179.15
5.62788	1125.11	1571.49	1604.12	2126.37	2599.99	3012.43
5.62819	1131.24	1515.89	1481.52	2154.29	2687.58	3066.94
5.6285	1147.19	1622.34	1338.16	2182.21	2577.36	3107.64
5.62881	1163.14	1458.71	1526.93	2210.13	2467.13	3148.33
5.62913	1007.34	1269.76	1672.45	2241.63	2457.65	3102.59
5.62944	1008.57	1242.86	1651.91	2273.13	2448.16	3056.86
5.62975	1150.46	1351	1745.54	2390.52	2559.56	3121.75
5.63006	1135.33	1459.13	1839.16	2507.92	2670.95	3186.64
5.63038	1106.2	1376.74	1912.3	2497.68	2845.33	3209.04
5.63069	1234.09	1294.35	1985.44	2487.45	2609.45	3231.44
5.631	1234.39	1346.99	2141.61	2620.38	2355.24	3074.07
5.63131	1391.72	1399.63	2297.78	2753.3	2511.31	3137.96
5.63163	1488.54	1388.13	2320.76	2710.86	2702.18	3230.65
5.63194	1271.3	1376.63	2343.73	2668.41	2600	3323.34
5.63225	933.022	1500.17	2228.32	2625.97	2585.73	3319.23
5.63256	908.793	1623.71	2112.91	2583.52	2981.73	3315.13
5.63288	990.475	1456.07	1948.2	2537.61	3180.84	3414.73
5.63319	1072.16	1288.44	1783.48	2491.7	3086.9	3514.33
5.6335	1350.12	1309.85	1867.87	2445.79	2919.7	3567.84
5.63381	1314.03	1331.27	1952.25	2399.88	2752.49	3400.11
5.63413	1295.94	1351	1839.43	2389.75	2729.98	3294.6
5.63444	1277.84	1370.73	1726.62	2379.63	2707.47	3410.34
5.63475	1318.63	1390.45	1807.54	2569.94	2684.96	3401.62
5.63506	1359.42	1410.18	1888.46	2760.24	2662.45	3392.91
5.63538	1260.87	1411.34	2036.42	2823.82	2601.05	3272.42
5.63569	1162.32	1412.5	2184.37	2887.41	2539.65	3373.17
5.636	965.633	1548.7	2193.94	2807.83	2566.16	3533.85
5.63631	1082.99	1684.9	2203.51	2728.25	2592.67	3694.53
5.63663	1180.72	1589.84	2417.19	2541.3	2723.58	3790.68
5.63694	1278.45	1494.79	2630.88	2354.35	2854.5	3886.82
5.63725	1212.62	1696.82	2650.83	2174.56	2798.59	4107.42
5.63756	1146.78	1898.85	2670.78	2338.36	2742.68	4106.77
5.63788	1210.98	1872.16	2502.6	2439.64	2744.47	4057.73
5.63819	1275.18	1845.47	2334.43	2540.91	3039.31	4008.68
5.6385	1470.24	1683.74	2249.29	2713.77	3092.38	3849.01
5.63881	1665.29	1522.01	2164.15	2543.04	3145.45	3689.34
5.63913	1672.24	1473.38	2042.69	2540.52	3052	3705.98
5.63944	1679.19	1424.74	1921.22	2538	3134.37	3943.86
5.63975	1555.29	1376.11	1882.79	2428.12	3205.76	4181.75
5.64006	1431.39	1327.47	1844.35	2318.23	3277.15	4198.38
5.64037	1413.4	1541.84	1873	2443.2	2990.85	4094.67
5.64069	1395.4	1756.21	1901.65	2568.17	2704.54	3990.96
5.641	1377.41	1727.52	1930.3	2549.98	2740.6	3928.74
5.64131	1359.42	1698.82	1958.95	2531.8	2776.65	3866.51
5.64162	1491.91	1710.64	1933.98	2545.82	2922.6	3897.63
5.64194	1624.4	1722.46	1909	2559.84	3068.56	3928.74
5.64225	1756.89	1437.19	1967.06	2573.86	3009.37	4070.47
5.64256	1889.38	1151.92	2025.12	2587.89	2950.18	4212.21
5.64287	1884.47	1202.56	2035.17	2723.71	2993.56	4135
5.64319	1879.56	1253.2	2045.23	2859.53	3036.95	4057.8
5.6435	1796.14	1303.84	2193.67	2995.35	3226.85	3893.02
5.64381	1712.72	1354.48	2342.11	3131.17	3416.76	3728.23
5.64412	1719.27	1427.06	2374.65	3129.2	3385.05	3671.77
5.64444	1725.81	1499.64	2407.19	3127.23	3353.34	3984.05
5.64475	1722.54	1653.25	2246	3039.36	3321.62	4213.36
5.64506	1719.27	1806.85	2084.8	2951.49	3289.91	4221.43
5.64537	1771.61	1819.83	2152.8	2969.67	3249.73	4260.46
5.64569	1666.93	1832.81	2220.81	2987.84	3209.54	4299.5
5.646	1493.54	1710.74	2288.81	3006.02	3257.28	4214.08
5.64631	1581.87	1426.64	2356.81	3024.19	3305.01	4128.67
5.64662	1750.34	1343.4	2371.19	2940.36	3219.03	4172.31
5.64694	1761.79	1530.24	2385.57	2856.54	3133.06	4215.95
5.64725	1694.73	1555.03	2399.95	2930.19	3252.23	4259.6
5.64756	1627.67	1579.82	2414.33	3347.42	3371.39	4303.24
5.64787	1585.96	1619.81	2444.28	3485.38	3484.14	4439.65
5.64819	1544.25	1659.79	2474.23	3279.76	3596.89	4576.06
5.6485	1502.54	1564.74	2504.17	3049.08	3504.51	4578.79
5.64881	1460.83	1469.68	2534.12	2990.19	3412.13	4360.28
5.64912	1450.2	1705.47	2463.74	3185.41	3435.13	4442.53
5.64944	1439.57	1941.26	2393.36	3380.64	3458.14	4524.78
5.64975	1612.13	1879.96	2426.76	3532.92	3470.15	4537.88
5.65006	1784.69	1818.67	2460.17	3341.61	3482.17	4550.99
5.65037	1708.12	1885.34	2467.9	3068.76	3613.2	4554.45
5.65069	1631.55	1952.02	2807.76	2967.71	3568.39	4557.91
5.651	1476.47	2018.69	2767.05	3006.24	3208.56	4561.36
5.65131	1321.39	2085.37	2726.35	3044.77	3200.39	4564.82
5.65162	1266.08	1937.67	2446.93	3000.98	3391.85	4580.95
5.65194	1210.78	1789.97	2167.51	2957.2	3407.49	4597.08
5.65225	1273.24	1777.31	2303.24	3052.99	3338.88	4613.22
5.65256	1597.41	1764.65	2438.98	3320.58	3270.27	4629.35
5.65287	1820.99	1800.1	2432.87	3449.59	3420.52	4768.21
5.65319	1678.17	1835.55	2426.76	3235.02	3570.78	4907.06
5.6535	1747.99	1590.79	2614.4	2830.76	3808.96	4985.99
5.65381	1817.82	1346.04	2802.03	2770.08	4047.13	4843.68
5.65412	1856.56	1209.31	2775.16	2875.83	4065.52	4809.69
5.65443	1738.28	1342.66	2748.29	2981.58	4083.91	4775.7
5.65475	1623.27	1611.05	2804.46	3108.8	3955.76	4838.5
5.65506	1874.66	1609.36	2860.62	3236.02	3827.62	4901.3
5.65537	2062.14	1755.05	2707.48	3424.09	3771.57	4980.95
5.65568	2092.61	1900.75	2554.34	3612.16	3715.52	5060.61
5.656	1946.42	1833.76	2594.93	3485.27	3806	4955.89
5.65631	1800.23	1928.81	2635.53	3358.38	3896.47	4851.17
5.65662	1847.05	2206.16	2843.92	3444.45	4005.26	4900.87
5.65693	1893.87	2105.41	3052.31	3530.51	4114.05	4950.56
5.65725	1940.7	1947.27	2900.9	3530.68	3959.1	5124.71
5.65756	1987.52	1951.17	2749.48	3530.85	3804.14	5077.6
5.65787	1921.48	2122.19	2713.97	3621.27	3845.16	5122.11
5.65818	1855.44	2293.2	2678.45	3711.7	3886.19	5166.62
5.6585	1789.4	2339.3	2642.94	3601.7	4015.12	5086.68
5.65881	1723.36	2385.4	2607.42	3491.7	4144.06	5006.74
5.65912	1755.46	2294.78	2618.61	3560.65	4240.03	4977.5
5.65943	1787.56	2204.16	2629.8	3629.6	4336	4948.26
5.65975	1741.14	2113.53	2724.02	3698.56	4168.23	4919.02
5.66006	1694.73	2022.91	2818.24	3767.51	4000.45	4889.78
5.66037	1600.17	2064.58	2992.42	3616.25	3886.34	5072.35
5.66068	1505.61	2106.26	3166.59	3465	3772.23	5254.92
5.661	1541.9	2066.9	3202.37	3313.74	3921.86	5391.4
5.66131	1578.19	2027.55	3238.16	3162.49	4071.5	5306.63
5.66162	1635.75	2082.73	3045.61	3240.29	4179	5276.02
5.66193	1693.3	2137.9	2853.06	3318.09	4286.51	5466.66
5.66225	1934.05	2193.08	2854.25	3159.68	4394.02	5588.15
5.66256	2174.8	2248.25	2855.44	3001.26	4501.53	5488.41
5.66287	2103.96	2303.43	2868.73	2902.02	4647.5	5403.64
5.66318	2033.11	2358.61	2882.03	3146.35	4793.47	5318.87
5.6635	1962.27	2224.73	2978.36	3397.85	4792.92	5478.4
5.66381	1891.42	2090.85	3074.69	3649.35	4792.37	5637.92
5.66412	1962.88	2144.34	3245.4	3675.36	4630.63	5759.42
5.66443	2034.34	2197.83	3416.12	3701.38	4468.9	5880.92
5.66475	2086.17	2440.37	3171.67	3870.56	4307.16	5818.04
5.66506	2295.02	2682.91	2927.22	4039.74	4145.43	5755.17
5.66537	2551.41	2619.5	3002.36	3892.49	4103.41	5724.99
5.66568	2650.78	2556.1	3077.5	3745.25	4061.39	5694.82
5.666	2560.41	2573.72	3152.64	3683.91	3986.4	5775.26
5.66631	2313.01	2591.33	3227.78	3622.56	4087.24	5855.71
5.66662	2186.66	2473.91	3200.86	3546.9	4330.94	5959.2
5.66693	2322.01	2356.5	3173.94	3471.23	4222.98	6062.7
5.66725	2378.85	2374.11	3230.05	3653.26	4224.92	6055.57
5.66756	2435.69	2391.73	3286.16	3835.29	4402.68	6048.44
5.66787	2436.1	2396.69	3209.08	3902.9	4325.86	5944.51
5.66818	2436.51	2401.65	3131.99	3970.51	4249.04	5840.58
5.6685	2253.72	2325.58	3248.65	3780.43	4329.73	5847.28
5.66881	2070.94	2249.52	3365.3	3590.35	4410.42	5853.98
5.66912	2123.69	2234.22	3198.27	3734.91	4458.15	5948.26
5.66943	2176.44	2218.93	3031.23	3879.46	4505.87	6042.53
5.66974	2098.33	2338.67	2864.19	4024.02	4553.6	6136.8
5.67006	2020.23	2458.41	2697.16	4168.58	4601.32	6231.08
5.67037	2016.04	2541.43	2794.03	4208.79	4487.41	6188.66
5.67068	2011.85	2624.46	2890.9	4249	4373.49	6146.24
5.67099	2138.51	2420.53	2987.77	4088.78	4347.49	6103.82
5.67131	2265.17	2216.61	3084.64	3928.56	4321.49	6061.4
5.67162	2139.94	2178.1	3018.9	3907.93	4387.07	6030.5
5.67193	2014.71	2301.64	2953.17	3887.29	4452.65	5999.61
5.67224	2066.13	2566.96	2970.47	3866.66	4518.23	5968.71
5.67256	2379.26	2562.22	2987.77	3846.02	4583.81	5937.81
5.67287	2628.6	2449.02	3050.04	4070.66	4537.66	5943.21
5.67318	2616.23	2335.82	3112.31	4295.3	4491.51	5948.62
5.67349	2531.89	2448.81	3312.97	4466.26	4591.89	6138.39
5.67381	2447.55	2561.79	3513.63	4293.62	4692.27	6328.16
5.67412	2399.19	2668.03	3631.26	4137.1	4646.13	6423.44
5.67443	2350.84	2774.27	3748.89	4152.37	4599.98	6518.73
5.67474	2433.34	2691.45	3541.31	4135.42	4553.83	6494.17
5.67506	2515.84	2608.63	3665.86	4118.48	4507.68	6248.36
5.67537	2492.84	2566.33	3648.13	4058.91	4571.8	6068.1
5.67568	2469.83	2524.03	3630.4	3999.35	4635.92	6109.08
5.67599	2525.34	2768.67	3882.52	4082.94	4399.66	6394.35
5.67631	2580.86	3013.32	4134.64	4166.54	4163.4	6458.37
5.67662	2672.35	3095.93	3942.2	4137.4	4167.08	6468.24
5.67693	2763.85	3016.49	3749.76	4108.26	4522.42	6478.11
5.67724	2855.34	2795.26	3439.68	4079.11	4877.76	6584.77
5.67756	2946.84	2844.11	3129.61	4049.97	4881.44	6691.43
5.67787	2889.08	2796.31	3062.15	4081.78	4917.17	6705.91
5.67818	2831.32	2748.52	3326.81	4113.6	4952.9	6720.38
5.67849	2773.56	2798.64	3591.48	4231.31	4966.65	6804
5.67881	2715.8	2848.75	3524.01	4349.02	4980.4	6887.61
5.67912	2587.7	2757.07	3612.23	4416.62	4928.22	6684.3
5.67943	2459.61	2665.39	3700.46	4484.22	4876.03	6702.23
5.67974	2482	2708.75	3574.18	4387.19	4750.58	6780.09
5.68006	2504.39	2752.11	3447.9	4290.16	4976.8	6857.94
5.68037	2500.91	2837.78	3514.61	4499.19	5233.23	6855.78
5.68068	2811.48	2923.44	3581.31	4364.63	5138	6853.62
5.68099	2772.02	2766.04	3648.02	4058.28	5075.73	6740.84
5.68131	2575.54	2608.63	3714.73	4095.52	5189.3	6628.05
5.68162	2724.18	2650.41	3731.27	4130.97	5020.81	6698.49
5.68193	2872.82	2692.19	3747.81	4166.42	4852.31	6768.93
5.68224	3011.65	2852.12	3681.32	4223.34	4841.33	6977.64
5.68256	3150.48	3012.06	3614.83	4280.26	4830.36	6965.11
5.68287	3187.48	3334.88	3613.64	4537.61	4996.12	6912.25
5.68318	3224.49	3387.63	3612.45	4794.95	5161.89	7080.63
5.68349	3104.47	3295.21	3694.29	4536.92	5239.75	7166.04
5.6838	2984.46	3202.8	3776.14	4278.89	5317.6	7251.46
5.68412	2807.19	3238.67	3714.4	4274.97	5444.9	7218.19
5.68443	2629.93	3274.54	3652.67	4271.05	5572.21	7184.91
5.68474	2531.17	3229.38	3590.94	4438.92	5703.18	7041.02
5.68505	2432.42	3184.23	3529.2	4606.79	5482.48	6897.12
5.68537	2571.65	3128.53	3548.34	4418.11	5392.83	6983.55
5.68568	2710.89	3072.82	3567.48	4229.43	5479.01	7069.97
5.68599	2693.1	2882.08	3780.35	4327.07	5444.31	7184.05
5.6863	2675.32	2691.35	3993.23	4424.71	5409.61	7076.88
5.68662	2683.7	2608.63	4015.83	4577.82	5523.26	6914.41
5.68693	2692.08	2525.92	4038.42	4730.94	5636.92	6973.17
5.68724	2778.98	2632.27	3922.63	4798.15	5593.06	7151.79
5.68755	2865.87	2738.61	3806.84	4865.37	5549.19	7330.39
5.68787	3060.72	2905.72	3726.51	4964.8	5692.15	7292.94
5.68818	3255.57	3072.82	3646.18	5064.23	5659.28	7255.49
5.68849	3084.03	3158.91	3565.85	5163.66	5428.6	7328.67
5.6888	2912.49	3245	3485.52	5263.09	5549.58	7401.84
5.68912	2804.74	3275.38	3541.85	4967.04	5633.93	7428.92
5.68943	2696.99	3305.76	3598.18	4670.99	5542.45	7456
5.68974	2850.95	3336.15	3654.51	4890.31	5425.32	7483.08
5.69005	3004.9	3366.53	3710.83	5109.64	5308.2	7510.16
5.69037	3034.96	3271.95	3862.52	5144.2	5360.07	7525.79
5.69068	3065.01	3177.37	4014.2	5178.76	5411.94	7541.41
5.69099	3095.07	3207.7	4165.89	5213.32	5375.9	7557.04
5.6913	3125.12	3238.03	4317.57	5247.88	5339.85	7572.67
5.69162	3001.43	3361.2	4263.41	5235.91	5433.85	7731.19
5.69193	2877.73	3322.33	4209.24	5223.95	5527.84	7889.7
5.69224	2911.06	3259.82	4016.69	5040.19	5621.84	7803.93
5.69255	2944.38	3359.36	3824.14	4856.43	5715.84	7718.15
5.69287	2861.17	3496.03	3870.3	4746.04	5789.23	7473.93
5.69318	2777.95	3254.6	3916.47	4635.65	5862.62	7450.96
5.69349	2851.76	3161.71	3962.63	4503.78	5730.88	7695.32
5.6938	2925.57	3230.86	4008.8	4715.5	5599.13	7939.69
5.69412	3048.45	3151.47	4115.51	4927.22	5610.25	8075.73
5.69443	3171.33	3342.16	4222.21	5138.94	5621.37	7990.53
5.69474	3032.5	3624	4135.18	5085.82	5632.49	7919.16
5.69505	2893.68	3635.76	4048.15	5032.69	5643.61	7847.79
5.69537	2928.64	3563.76	4118.53	4945.12	5696.36	7855.21
5.69568	2963.6	3491.76	4188.92	4857.54	5749.12	7862.62
5.69599	2998.56	3483.9	4176.27	4941.76	5889.8	7870.04
5.6963	3033.53	3476.04	4163.62	5025.98	6030.47	7877.46
5.69662	3094.66	3452.98	4105.99	5008.2	6183.96	7845.7
5.69693	3155.79	3429.93	4048.37	4990.42	6337.46	7813.94
5.69724	2951.95	3406.88	4184.48	5058.53	6285.82	7943.5
5.69755	2905.13	3383.83	4320.6	5126.64	6234.18	8073.07
5.69786	3132.69	3511.01	4358.55	5150.91	6259.92	8162.3
5.69818	3046.2	3638.19	4396.5	5175.18	6285.66	7882.79
5.69849	2884.48	3522.3	4351.41	5027.66	6164.88	7796.87
5.6988	2722.75	3406.41	4306.33	4880.14	6044.09	7932.2
5.69911	2755.67	3481.26	4243.95	4834.62	5996.57	8053.69
5.69943	2788.59	3556.11	4181.56	4789.1	5949.05	8175.19
5.69974	3017.78	3441.91	4139.94	4743.57	6048.06	8199.89
5.70005	2932.93	3327.71	4098.32	4698.05	6147.06	8224.6
5.70036	2799.52	3423.92	3959.36	4834.62	6193.21	8069.68
5.70068	2980.16	3520.13	4152.54	4971.18	6239.36	7914.77
5.70099	3131.36	3275.38	4345.71	5107.74	6021.76	8091.72
5.7013	3125.53	3300.7	4206.75	5244.3	5804.16	8268.67
5.70161	3137.7	3371.59	4166.4	5332.55	5842.98	8376.49
5.70193	3149.86	3442.49	4126.05	5420.79	5881.8	8484.3
5.70224	2995.19	3611.28	4258.68	5509.04	5832.7	8407.74
5.70255	2840.52	3780.08	4391.31	5597.28	5783.61	8331.19
5.70286	2851.05	3701.59	4401.55	5477.05	5946.98	8292.66
5.70318	2861.58	3623.1	4411.79	5356.82	6110.34	8254.13
5.70349	3029.13	3544.61	4422.04	5150.69	6339.65	8104.97
5.7038	3196.68	3466.12	4432.28	4944.56	6568.95	7955.82
5.70411	3257.92	3492.28	4414.85	4754.54	6565.65	7972.6
5.70443	3319.16	3518.45	4397.41	4564.51	6210.68	7989.38
5.70474	3223.37	3544.61	4379.98	4660.81	6119.46	7881.71
5.70505	3127.58	3570.77	4362.55	4757.11	6379.9	7995.29
5.70536	3251.38	3562.33	4496.47	4900.83	6425.56	8013.22
5.70568	3375.18	3553.89	4630.4	5044.55	6471.22	8031.15
5.70599	3420.46	3626.48	4646.7	5166.79	6538.86	8062.91
5.7063	3465.75	3699.06	4330.87	5289.04	6606.5	8094.67
5.70661	3409.63	3717.63	4277.97	5486.44	6567.91	8102.23
5.70693	3353.5	3736.19	4225.08	5340.26	6529.32	8109.8
5.70724	3218.87	3754.76	4234.46	5022.29	6490.73	8103.53
5.70755	3084.23	3773.33	4243.84	5047.9	6452.13	8097.27
5.70786	3203.53	3872.07	4357.01	5107.96	6342.11	8138.25
5.70818	3322.84	3970.82	4470.17	5168.02	6232.09	7957.98
5.70849	3481.39	3934.53	4770.16	5099.24	6268.59	7833.02
5.7088	3325.9	3898.24	4738.03	5030.46	6305.09	7929.31
5.70911	3175.32	3958.16	4716.27	4746.93	6308.63	8054.41
5.70943	3338.78	4018.08	4694.51	4806.99	6312.16	8179.51
5.70974	3472.81	3878.83	4568.96	4845.58	6315.7	8332.27
5.71005	3449.8	3739.57	4443.42	4884.16	6319.23	8263.78
5.71036	3437.95	3660.08	4418.87	4931.58	6249.08	8214.51
5.71068	3426.09	3418.54	4394.33	4979.01	6178.92	8165.25
5.71099	3325.9	3251.27	4369.79	5198.22	6196.68	8272.71
5.7113	3225.72	3354.08	4345.25	5417.44	6214.44	8380.16
5.71161	3161.52	3669.57	4325.9	5355.7	6138.79	8405.8
5.71193	3097.32	3985.06	4306.54	5293.96	6063.15	8210.19
5.71224	3190.14	3858.31	4370.22	5146.33	6134.02	8194.35
5.71255	3282.97	3569.51	4433.9	4998.69	6204.9	8178.5
5.71286	3252.71	3401.4	4344.49	5092.19	6266.62	8214.51
5.71317	3222.45	3503.36	4255.08	5185.7	6328.34	8250.52
5.71349	3349.21	3524.3	4304.06	5279.2	6302.14	8286.53
5.7138	3475.97	3545.24	4353.03	5372.7	6275.94	8322.54
5.71411	3327.95	3684.34	4396.82	5342.73	6251.58	8485.31
5.71442	3179.92	3823.44	4440.61	5312.75	6227.21	8648.08
5.71474	3293.6	3682.34	4401.36	5282.78	6202.85	8686.39
5.71505	3407.28	3541.23	4362.11	5252.8	6178.48	8724.71
5.71536	3482.52	3248.43	4443.96	5180.77	6186.14	8724.13
5.71567	3557.76	3225.69	4525.8	5108.75	6193.8	8502.31
5.71599	3475.97	3385.26	4607.64	5208.51	6344.32	8349.62
5.7163	3394.19	3382.78	4689.48	5308.28	6670.68	8196.94
5.71661	3341.85	3427.56	4619.1	5304.25	6784.57	8174.47
5.71692	3289.51	3472.34	4548.72	5300.22	6546.8	8152
5.71724	3237.17	3588.02	4478.34	5467.99	6418.92	8129.53
5.71755	3184.83	3703.7	4407.96	5635.76	6466.87	8107.06
5.71786	3389.28	3641.3	4456.93	5630.84	6306.94	8106.48
5.71817	3593.74	3578.9	4505.91	5625.92	6147.01	8105.91
5.71849	3641.18	3813.58	4513.37	5449.2	6261.82	7980.88
5.7188	3688.61	4048.26	4188.7	5272.49	6376.62	8077.1
5.71911	3711.51	4016.24	3966.09	5299.78	6293.62	8119.16
5.71942	3734.41	3984.22	4075.61	5327.07	6210.62	8161.22
5.71974	3757.31	4023.09	4226.65	5182.56	6215.53	8161.79
5.72005	3780.21	4061.97	4377.68	5038.06	6220.44	8162.37
5.72036	3763.14	4017.87	4507.34	5152.48	6171.78	8162.59
5.72067	3746.06	3811.73	4637	5266.89	6123.11	8162.8
5.72099	3807.5	3649.47	4517.56	5381.31	6074.45	8052.4
5.7213	3868.94	3811.31	4398.12	5495.73	6025.79	7941.99
5.72161	3909.12	4047.41	4332.3	5316.67	5850.75	7885.74
5.72192	3949.3	4283.52	4266.49	5137.6	5675.71	7829.49
5.72224	3832.45	4188.78	4200.67	5130.33	5511.66	8031.37
5.72255	3715.6	4094.04	4134.86	5123.06	5347.61	8233.24
5.72286	3752.5	4046.57	4101.05	4985.16	5363.05	8336.3
5.72317	3789.41	3999.09	4067.23	4847.25	5554.32	8439.36
5.72349	3826.31	4248.7	4282.52	4709.35	5844.5	8284.3
5.7238	3863.22	4498.31	4497.8	4571.45	5783.02	8129.24
5.72411	3764.36	4170.63	4483.01	4648.28	5873.56	7983.4
5.72442	3665.51	3842.96	4468.23	4725.12	5964.1	7837.56
5.72474	3645.16	3758.35	4453.44	4801.96	6032.66	7825.39
5.72505	3624.82	3673.74	4438.66	4878.79	6101.21	8034.46
5.72536	3605.7	3747.38	4410.9	4887.18	6130.42	8126
5.72567	3586.59	3821.01	4383.14	4895.57	6159.63	8217.54
5.72599	3724.49	3965.54	4355.38	4925.43	5983.7	8212.28
5.7263	3862.4	4110.08	4327.63	4611.71	5807.78	8207.02
5.72661	4064.1	4182.03	4303.33	4684.52	5824.16	8212.14
5.72692	4265.8	4091.93	4279.03	4757.33	5840.55	8217.25
5.72723	4277.76	4015.34	4393.12	4636.88	5710.41	8167.05
5.72755	3975.67	3776.7	4507.2	4516.42	5580.27	8116.85
5.72786	3937.74	3700.11	4433.6	4658.13	5652.52	8287.61
5.72817	3899.82	3947.61	4360.01	4799.83	5724.77	8458.37
5.72848	3842.26	3982.42	4369.44	4941.54	5709.11	8371.01
5.7288	3784.71	4017.24	4378.87	5083.25	5693.44	8283.65
5.72911	3684.62	4003.1	4357.17	4931.47	5714.41	8098.35
5.72942	3584.54	3664.88	4335.46	4779.7	5735.38	7913.04
5.72973	3746.17	3397.55	4452.15	4799.72	5668.43	7972.02
5.73005	3907.79	3454.3	4568.83	4819.74	5601.48	8031.01
5.73036	3804.13	3579.85	4383.52	4725.34	5762.41	8012.43
5.73067	3700.47	3543.34	4198.21	4630.95	5923.34	7772.6
5.73098	3753.83	3429.2	4151.29	4536.55	5948.74	7643.39
5.7313	3807.2	3315.05	4104.37	4442.15	5974.13	7735.44
5.73161	3862.2	3548.62	4055.72	4687.76	5915.28	7800.97
5.73192	3917.2	3782.19	4007.07	4933.37	6032.25	7866.51
5.73223	3991.82	3880.73	4096.8	5007.19	6053.98	7885.96
5.73255	3752.4	3979.26	4186.54	5081.01	5724.05	7684.16
5.73286	3687.18	4040.66	4243.84	5146.33	5595.59	7602.2
5.73317	3621.96	4102.06	4301.14	5211.64	5642.97	7520.24
5.73348	3615.62	4082.44	4358.44	5105.17	5657.37	7355.31
5.7338	3609.28	4062.81	4415.74	4998.69	5671.78	7411.63
5.73411	3522.8	4093.83	4301.79	4962.01	5700.84	7461.04
5.73442	3436.31	4124.85	4187.83	4925.32	5729.9	7510.45
5.73473	3611.53	4236.88	4378.33	4888.64	5553.82	7463.06
5.73505	3786.75	4348.92	4568.83	4851.95	5377.74	7415.67
5.73536	3884.38	4154.6	4539.64	4762.48	5171.01	7455.57
5.73567	3982.01	3960.27	4510.45	4673	4964.28	7495.46
5.73598	3713.25	4063.02	4342.87	4669.42	5138.52	7355.6
5.7363	3444.49	4165.78	4175.29	4665.84	5312.76	7436.98
5.73661	3568.29	4119.99	4213.57	4753.53	5292.85	7491.86
5.73692	3692.09	4074.21	4251.84	4841.21	5272.95	7546.74
5.73723	3815.89	4163.46	4290.11	4757.11	5666.98	7297.41
5.73755	3939.69	4252.71	4328.38	4673	5709.34	7048.08
5.73786	3858.21	4205.66	4531.42	4612.6	5528.26	6919.45
5.73817	3776.73	4158.61	4734.46	4552.21	5523	7012.07
5.73848	3695.26	4030.53	4577.69	4491.81	5543.39	7090.86
5.7388	3613.78	3902.46	4420.93	4431.42	5563.77	7169.65
5.73911	3774.38	3904.36	4328.17	4394.28	5564.01	7126.29
5.73942	3934.98	3906.26	4235.4	4357.15	5564.25	7082.93
5.73973	3938.56	3908.15	4391.74	4405.92	5417.97	7039.58
5.74005	3942.14	3910.05	4548.07	4454.68	5271.68	6996.22
5.74036	4063.18	3852.66	4713.27	4354.8	5308.78	7078.76
5.74067	4184.22	3795.27	4878.47	4254.93	5345.89	7161.29
5.74098	4043.55	3872.92	4739.22	4326.84	5382.99	7147.03
5.74129	3902.88	3950.56	4599.97	4398.76	5420.1	7132.77
5.74161	3850.54	4009.64	4637.16	4486.78	5356.46	7162.3
5.74192	3798.2	4068.72	4674.35	4574.8	5292.83	7413.07
5.74223	3824.37	4046.78	4628.51	4491.03	5108.31	7585.49
5.74254	3850.54	4024.83	4582.67	4407.26	5099.63	7241.67
5.74286	3917.61	4147.63	4471.09	4290.38	5314.39	6948.83
5.74317	3984.67	4270.43	4359.52	4173.5	5177.5	6877.24
5.74348	3973.22	4258.2	4330.98	4035.15	5029.61	6759.56
5.74379	3961.77	4245.96	4302.44	4240.39	5233.39	6641.88
5.74411	3884.89	4226.97	4415.74	4359.72	5371.23	6777.71
5.74442	3808.02	4207.98	4529.04	4479.06	5157.41	6913.54
5.74473	3809.65	4270.01	4690.78	4469.56	5163.37	6938.75
5.74504	3811.29	4332.04	4520.39	4460.05	5169.34	6963.96
5.74536	3910.96	4109.23	4408.39	4391.38	5131.32	6830.14
5.74567	4010.63	3886.42	4296.38	4666.29	5093.3	6696.33
5.74598	4031.8	3798.65	4246.65	4769.41	5055.28	6673.14
5.74629	4052.96	3710.87	4196.92	4528.95	5017.26	6649.95
5.74661	4280.21	3886.42	4181.78	4506.8	5017.71	6718.94
5.74692	4507.47	4061.97	4166.64	4484.65	5018.15	6787.94
5.74723	4473.02	4156.5	4289.89	4441.04	4872.07	6686.39
5.74754	4438.57	4251.02	4413.14	4397.42	4725.98	6584.84
5.74786	4274.08	4280.56	4313.25	4439.69	4797.86	6498.85
5.74817	4109.59	4310.1	4213.35	4481.97	4869.73	6634.1
5.74848	3925.48	4420.66	4251.84	4567.2	4941.61	6534.28
5.74879	4055.41	4531.22	4290.33	4308.84	5013.49	6434.46
5.74911	4162.44	4515.19	4275.19	4097	5050.56	6380.74
5.74942	4269.48	4499.15	4260.05	4228.75	5087.64	6327.01
5.74973	4396.14	4618.15	4265.68	4432.09	4860.96	6508.36
5.75004	4522.8	4737.15	4271.3	4635.42	4634.29	6468.46
5.75036	4397.06	4634.29	4287.41	4453.11	4472.19	6368.78
5.75067	4271.32	4531.43	4635.64	4270.81	4310.08	6269.11
5.75098	4302.6	4428.57	4714.03	4260.29	4411.72	6339.97
5.75129	4333.88	4325.71	4792.41	4249.78	4513.36	6410.84
5.75161	4430.59	4347.76	4696.08	4201.69	4671.78	6350.34
5.75192	4527.3	4369.81	4599.75	4153.6	4830.21	6289.85
5.75223	4624.01	4256.82	4420.39	4191.4	4746.86	6284.66
5.75254	4720.72	4143.84	4241.03	4229.2	4663.51	6279.48
5.75286	4699.66	4127.91	4373.9	4241.95	4578.33	6337.96
5.75317	4678.6	4111.98	4506.77	4254.7	4844.82	6396.44
5.75348	4794.94	3903.62	4556.61	4095.66	5111.3	6399.61
5.75379	4911.27	4019.35	4606.45	3936.62	5026.12	6402.78
5.75411	5034.15	4103.01	4462.55	3951.16	4668.04	6438.21
5.75442	4842.98	4024.62	4318.65	3965.7	4309.95	6473.64
5.75473	4828.47	4057.64	4423.85	3980.24	4310.86	6398.45
5.75504	4813.95	4090.67	4529.04	3994.78	4311.76	6323.26
5.75535	4774.9	4175.59	4454.77	4143.19	4385.96	6290.14
5.75567	4735.85	4260.52	4380.49	4291.61	4460.16	6257.01
5.75598	4853.82	4345.44	4223.19	4440.03	4329.22	6223.88
5.75629	4971.79	4430.37	4065.88	4588.45	4198.27	6190.75
5.7566	4962.18	4441.02	4268.38	4361.07	4290.79	6206.02
5.75692	4952.57	4451.68	4470.88	4133.69	4383.3	6221.28
5.75723	4942.96	4533.23	4368.93	3884.83	4212.07	6125.93
5.75754	4933.36	4614.78	4266.97	3979.57	4040.83	6030.57
[truncated: 7,400 more rows]

## Sheet: Figure 4d
x-Axis	THF-d8+CS2 (1:1)_ −125 ºC_dark_ 3.0 min	THF-d8+CS2 (1:1)_ −125 ºC_dark_ 2.5 min	THF-d8+CS2 (1:1)_ −125 ºC_dark_ 2.0 min	THF-d8+CS2 (1:1)_ −125 ºC_dark_ 1.5 min	THF-d8+CS2 (1:1)_ −125 ºC_dark_ 1.0 min	THF-d8+CS2 (1:1)_ −125 ºC_dark_ 0.5 min	THF-d8+CS2 (1:1)_ −125 ºC_dark_ initial
chemical shift δ [ppm]	signal intensity [a.u.]	signal intensity [a.u.]	signal intensity [a.u.]	signal intensity [a.u.]	signal intensity [a.u.]	signal intensity [a.u.]	signal intensity [a.u.]
5.34199	40.3977	1041.12	949.855	1256.63	1041.19	1060.3	2045.88
5.3423	-121.288	1011.43	895.14	1179.35	1194.11	1206.78	2131.36
5.34261	-282.974	981.744	840.426	1102.08	1347.03	1353.26	2216.85
5.34293	-257.382	981.826	831.012	1041.83	1280.58	1472.99	2274.72
5.34324	39.0751	981.909	821.599	981.581	1214.14	1378.68	2070.76
5.34355	166.242	939.649	939.16	1047.07	1147.7	1014.14	1866.8
5.34386	293.408	770.363	1056.72	1112.55	1081.26	949.263	1924.68
5.34418	383.895	737.366	1134.6	1146.61	1052.21	1250.92	2030.28
5.34449	203.516	916.08	1212.48	1180.66	1023.16	1424.16	2135.88
5.3448	141.641	1039.22	1163.39	1151.85	1122.32	1303.1	2039.65
5.34511	350.632	1035.33	1114.3	1123.03	1221.49	1182.03	1943.43
5.34543	585.016	1045.84	1099.16	977.979	1205.88	1166.98	1918.45
5.34574	548.534	1056.34	1084.02	832.926	1190.27	1151.93	1893.48
5.34605	545.911	995.389	1068.88	750.74	1174.66	1008.46	1933.97
5.34636	543.288	934.439	1053.75	668.555	1159.05	864.985	1974.45
5.34668	470.127	1075.94	1193.36	641.378	1176.83	995.75	1950.84
5.34699	396.966	1217.44	1332.97	614.201	1194.61	1126.51	1927.23
5.3473	289.947	1062.54	1345.61	712.758	1276.49	1193.07	1838.16
5.34761	453.793	907.645	1358.25	811.316	1358.38	1259.62	1749.1
5.34793	651.145	958.505	1346.41	781.519	1185.18	1171.66	1740.49
5.34824	577.631	1009.37	1334.58	751.723	1011.98	1083.71	1731.88
5.34855	673.408	1179.31	1259.26	847.661	966.986	1110.8	1788.73
5.34886	769.185	1137.55	1183.94	943.599	921.995	1137.88	1845.58
5.34918	836.747	1109.02	1064.98	905.944	1026.58	1168.99	1944.7
5.34949	904.309	1080.49	946.011	868.289	1131.17	986.051	2043.83
5.3498	746.15	1038.72	954.019	877.785	1171.66	979.697	2077.5
5.35011	587.991	996.96	962.028	1013.01	1212.14	1101.77	2111.16
5.35043	525.036	975.851	914.753	1160.85	1145.2	1122.92	2085.76
5.35074	462.082	954.742	867.481	1182.95	1078.25	1144.07	2060.37
5.35105	399.126	1047.43	820.206	1241.73	867.072	1044.83	1904.05
5.35136	336.172	1140.11	772.934	1174.77	912.313	945.584	1747.73
5.35168	377.612	1214.27	942.575	930.993	922.83	890.486	1780.97
5.35199	419.053	1076.72	1112.22	896.776	933.347	835.388	1814.21
5.3523	251.703	986.809	1154.88	1030.2	959.891	844.501	1847.45
5.35261	84.3516	1023.92	1197.55	1163.63	986.434	853.614	1880.7
5.35292	-21.9841	1007.11	1173.43	1237.47	1010.31	1006.54	1853.93
5.35324	142.545	990.303	1149.3	1311.31	1034.18	1159.46	1827.17
5.35355	442.507	981.433	1125.17	1322.28	993.947	1304.35	1800.41
5.35386	471.604	972.564	1101.05	1333.24	953.714	1449.24	1773.64
5.35417	517.63	920.029	1108.66	1269.56	965.567	1453.68	1910.53
5.35449	563.656	867.494	1116.28	1205.87	977.42	1329.68	2047.41
5.3548	457.32	878.472	1123.9	1142.19	1117.48	1069.24	1966.1
5.35511	350.984	889.451	1131.51	1078.5	1257.55	937.223	1884.79
5.35542	284.855	895.881	1233.68	951.293	1336.34	929.699	1849.84
5.35574	218.726	902.311	1335.85	824.086	1415.14	793.75	1814.89
5.35605	288.029	1035.77	1213.16	696.878	1365.72	823.682	1910.85
5.35636	357.333	1169.22	1090.48	779.227	1316.31	1067.65	2006.82
5.35667	562.069	1110.82	1159.57	1113.05	1208.13	1168.49	1982.78
5.35699	766.805	1052.41	1017.05	1321.13	1099.95	1140.89	1958.74
5.3573	745.82	994.004	930.075	1235.83	1119.99	1327.34	1934.7
5.35761	724.835	935.597	1054.73	1150.54	1140.02	1513.79	1910.65
5.35792	740.529	894.061	1056.37	1105.19	1068.9	1456.77	1927.53
5.35824	756.224	852.525	931.041	1059.84	997.786	1399.75	1944.4
5.35855	890.422	683.963	1017.33	1014.49	1054.88	1254.44	1944.9
5.35886	573.179	515.401	1103.63	969.139	1111.97	1109.12	1945.41
5.35917	371.617	751.735	1019.3	864.851	1157.05	1164.47	1974.55
5.35949	170.055	988.07	934.972	760.563	1202.12	834.552	1741.86
5.3598	75.7107	928.009	969.682	782.01	1183.09	718.67	1656.45
5.36011	-18.6337	867.949	1004.39	803.457	1164.06	988.058	1571.05
5.36042	38.2155	1013.4	1031.26	801.329	1182.26	1013.47	1474.6
5.36074	95.0645	1158.84	931.154	799.201	1200.46	1038.89	1378.15
5.36105	151.914	1092.58	902.469	859.94	1218.66	1152.6	1562.63
5.36136	208.763	1026.32	1085.41	920.678	1236.86	1266.31	1878.03
5.36167	336.15	1075.17	1162.54	1083.58	1189.61	1153.94	2092.51
5.36199	463.536	1124.03	1112.69	1246.47	1142.37	1041.57	2045.16
5.3623	274.914	1045.86	1015.23	1178.86	1095.13	1044.24	1956.9
5.36261	86.2914	967.685	790.795	1111.24	1047.89	1046.92	1868.63
5.36292	-146.77	1018.19	668.202	1115.01	998.311	1075.01	1851.88
5.36324	-379.831	1068.7	672.585	1118.78	948.732	1231.53	1835.13
5.36355	-116.306	1055.7	875.365	1036.1	770.943	1371.99	1818.37
5.36386	147.218	1042.69	1078.15	1079.16	593.153	1298.41	1801.62
5.36417	97.5554	1041.6	1087.82	1191.63	797.324	1190.06	1776.69
5.36449	47.8923	1040.5	801.219	1052.63	1001.5	1081.7	1751.75
5.3648	-1.77063	1039.41	675.98	782.665	1136.22	1109.79	1571.35
5.36511	-51.4337	1038.31	762.368	764.165	1014.52	1137.88	1652.78
5.36542	142.964	1128.6	1034.26	684.435	785.983	1129.61	1881.59
5.36574	337.362	1218.88	1094.52	730.44	557.443	1121.33	1979.48
5.36605	306.039	1295.94	1067.49	852.409	697.509	1048.84	1971
5.36636	274.715	1373	1040.46	974.378	837.575	976.352	1962.52
5.36667	328.038	1325.67	1039.88	1161.83	961.615	1077.77	2068.59
5.36698	381.36	1066.63	912.332	1097.82	1085.65	1179.19	2174.66
5.3673	570.115	926.686	898.527	999.754	1081.48	1173.59	2084.36
5.36761	758.869	786.738	1011.7	1027.42	1077.31	1167.98	1994.05
5.36792	780.449	838.322	1097.09	1062.29	1263.12	1249.34	1997.76
5.36823	802.03	889.906	970.865	1097.17	1448.93	1330.69	2001.47
5.36855	823.61	928.258	892.25	1035.12	1335.58	1305.02	2005.18
5.36886	845.19	966.609	940.612	973.068	1222.23	1279.35	2008.88
5.36917	576.154	1015.55	916.225	1210.95	1136.92	1301.84	2090.32
5.36948	307.119	852.773	764.867	1448.83	1051.62	1324.33	2171.76
5.3698	444.381	737.635	684.928	1414.28	1180	1253.18	2100.47
5.37011	581.643	749.523	731.968	1379.74	1308.38	1182.03	2029.17
5.37042	523.009	841.754	894.324	1343.48	1237.85	1092.23	1987.62
5.37073	464.374	933.984	1056.68	1307.21	1167.31	1216.48	1946.07
5.37105	541.172	1034.15	1171.42	1270.95	1160.89	1148.09	1969.98
5.37136	617.97	1134.32	1159.19	1234.69	1154.46	865.654	1993.88
5.37167	429.546	1160.4	1232.92	1287.49	1200.12	824.017	1976.88
5.37198	241.122	1186.47	1306.66	1340.28	1245.78	782.38	1959.88
5.3723	549.284	1212.54	1316.91	1204.48	1077.75	834.384	2049.24
5.37261	857.446	1238.61	1200.19	1068.68	909.725	886.389	2269.53
5.37292	829.848	1226.64	1102.64	1036.34	920.326	1026.68	2399.72
5.37323	802.25	1214.67	1005.1	1004.01	930.927	1166.98	2268.08
5.37355	548.931	1202.7	984.265	971.676	1069.74	1157.45	2095.52
5.37386	295.612	1190.73	1175.06	939.342	1208.55	1147.92	1922.97
5.37417	287.765	1154.94	1184.65	954.159	1244.53	1056.78	1750.42
5.37448	279.918	1119.15	1067.26	968.975	1280.5	965.65	1577.86
5.3748	272.07	1083.36	915.487	879.013	1252.37	976.185	1601.69
5.37511	264.223	1047.57	763.712	789.05	1224.24	1200.76	1625.51
5.37542	459.525	1053.46	779.914	951.539	1200.95	1316.98	1675.33
5.37573	654.826	1059.36	923.092	1114.03	1177.67	1219.15	1725.15
5.37605	624.407	938.223	931.358	1276.52	1154.38	1255.1	1840.42
5.37636	593.987	817.089	939.625	1439.01	1131.09	1291.06	1955.7
5.37667	515.602	989.703	1047.09	1301.57	1165.23	1171.83	2005.52
5.37698	437.217	1162.32	1154.56	1164.13	1199.37	1052.6	2055.34
5.3773	223.399	1123.22	1127.11	1131.46	1233.51	1040.4	1865.14
5.37761	9.58154	1084.13	1099.67	1098.8	1267.65	1028.19	1674.94
5.37792	186.543	977.216	1084.79	997.38	1264.39	1042.4	1549.44
5.37823	363.505	870.306	942.932	895.957	1261.14	1056.62	1423.93
5.37855	314.746	890.422	674.102	899.313	1386.09	1070.83	1451.17
5.37886	265.986	910.539	532.247	902.67	1511.05	1085.04	1478.4
5.37917	363.946	1057.68	658.891	898.167	1415.64	1085.88	1459.26
5.37948	461.905	1204.83	785.536	893.665	1320.23	1086.72	1440.13
5.3798	424.432	1068.81	721.717	886.544	1096.62	1151.76	1486.45
5.38011	386.959	932.785	784.874	1130.89	872.998	1216.81	1532.78
5.38042	274.451	744.809	802.978	1199.82	854.217	1239.39	1736.95
5.38073	161.943	768.544	821.082	1143.01	835.436	1261.96	1941.12
5.38104	184.868	1003.99	839.186	1109.77	880.761	1284.54	2036.2
5.38136	207.793	1027.72	984.265	1076.54	926.085	1307.11	2131.28
5.38167	270.219	958.836	1153.15	1182.13	955.383	1146.41	2160.9
5.38198	332.645	889.947	1322.04	1287.73	984.682	985.717	2190.52
5.38229	395.071	1019.54	1358.66	1288.55	1013.98	1017.66	2111.04
5.38261	457.497	1149.13	1268.31	1289.37	1043.28	1049.59	2031.56
5.38292	285.737	1097.44	1304.93	1279.71	1103.96	1144.74	2057.68
5.38323	113.977	1045.75	1341.55	1270.05	1164.64	1239.89	2083.8
5.38354	-57.7821	994.066	1378.17	1270.87	1177.25	1270.82	2000.83
5.38386	-229.542	942.379	1287.81	1020.22	1189.85	1301.76	1917.86
5.38417	-172.759	918.478	1153.81	1052.47	1022.16	1376.84	1960.34
5.38448	-115.976	894.578	1019.81	1336.19	1110.89	1451.92	2002.83
5.38479	76.2397	934.191	885.81	1457.51	1183.59	1583.19	1936.22
5.38511	268.455	973.804	751.808	1327.35	1256.29	1714.45	1869.61
5.38542	255.053	788.805	710.723	1273.49	1231.67	1681.76	1778.72
5.38573	241.651	603.806	796.613	1219.63	1207.05	1520.65	1687.82
5.38604	228.249	715.203	731.72	1055.74	1182.42	1303.35	1749.67
5.38636	214.847	826.599	793.802	1143.33	1157.8	1300.09	1811.51
5.38667	269.161	1005.48	932.598	1296.41	1217.31	1422.57	1862.44
5.38698	323.475	1184.36	944.42	1198.01	1276.83	1416.64	1913.37
5.38729	377.789	1236.21	956.241	1123.2	1272.24	1389.3	2054.31
5.38761	432.103	1288.06	1095.04	1174.11	1267.65	1361.96	1933.41
5.38792	149.246	1170.55	1319.81	1197.52	1281.09	1358.7	1768.11
5.38823	-133.61	1053.03	1417.6	1220.93	1294.52	1355.44	1733.72
5.38854	-10.1691	935.514	1462.49	1068.84	1094.28	1360.2	1718.43
5.38886	113.272	817.998	1380.4	1042.48	894.033	1364.97	1703.13
5.38917	245.178	828.832	1225.57	1099.95	1022.33	1230.61	1719.21
5.38948	377.083	839.666	1197.71	1031.68	1150.62	1224.67	1735.28
5.38979	508.989	914.013	1169.85	955.55	1065.23	1274.92	1751.35
5.39011	640.895	988.359	1015.02	1130.89	979.84	1111.13	1767.42
5.39042	439.068	928.216	969.901	1269.15	1077.67	1013.81	1722.77
5.39073	237.242	868.073	1051.76	1281.67	1175.49	1044.91	1678.12
5.39104	35.416	694.135	1117.75	1317.77	1209.22	1097.42	1829.84
5.39136	-166.41	520.197	1183.74	1353.87	1242.94	1149.92	1981.57
5.39167	-184.838	473.286	1173.01	1412.24	1237.93	1152.93	2044.65
5.39198	-203.266	638.085	1162.29	1470.6	1232.92	1155.94	2107.73
5.39229	-86.2617	882.277	1032.52	1340.37	1227.91	1223.17	2018.08
5.39261	30.7428	1126.47	902.756	1210.13	1222.91	1290.39	1928.43
5.39292	74.3881	1272.08	940.968	1217.41	1139.77	1217.15	1810.13
5.39323	118.033	1205.98	1106.16	1224.7	1056.63	1143.9	1691.84
5.39354	161.679	1303.96	1215.79	1239.84	1187.18	1113.47	1769.93
5.39386	205.324	1401.94	1198.45	1254.99	1317.73	1211.46	1848.01
5.39417	313.864	1395.39	1121.59	1212.5	1386.84	1333.53	1923.36
5.39448	422.404	1092.44	1171.71	1295.75	1455.96	1584.02	1998.72
5.39479	395.511	969.442	1142.47	1449.73	1396.86	1740.87	2139.54
5.3951	368.619	846.447	1113.22	1352.24	1337.76	1683.68	2280.35
5.39542	284.943	723.452	1147.8	1221.34	1458.79	1729.92	2059.55
5.39573	201.268	812.168	1182.37	1090.45	1579.83	1776.16	1838.75
5.39604	343.313	837.371	1216.95	1090.53	1487.17	1573.57	1814.33
5.39635	485.359	989.6	1251.52	1090.62	1394.52	1585.03	1789.9
5.39667	534.295	1131.24	1147.22	1203.34	1446.11	1617.88	1822.75
5.39698	583.23	1272.89	1042.92	1316.05	1497.69	1522.32	1855.6
5.39729	632.166	1210.76	1002.1	1316.14	1421.07	1375.92	1937.55
5.3976	681.101	1148.63	961.284	1316.22	1344.44	1229.52	2019.5
5.39792	697.59	1141.42	1030.25	1270.46	1199.03	1076.43	1991.07
5.39823	714.078	1134.2	1099.21	1098.97	1053.63	1137.38	1700.8
5.39854	1119.93	1042.3	1041.2	911.756	1121.91	1227.76	1642.37
5.39885	1074.35	1077.43	983.19	850.28	1190.19	1318.15	1845.77
5.39917	1068.27	1064.92	1032.31	1088.73	1175.66	1435.28	2076.45
5.39948	1062.18	840.699	1081.44	1075.72	1161.14	1552.42	2176.21
5.39979	892.45	624.419	1130.56	965.782	1258.8	1519.73	1995.04
5.4001	722.719	619.85	1179.69	1107.32	1356.46	1487.04	1813.87
5.40042	666.729	853.807	1108.76	1252.78	1487.76	1420.73	1785.18
5.40073	610.74	1087.76	1037.83	1398.24	1362.64	1354.43	1756.49
5.40104	537.821	1334.95	966.905	1412.73	1309.63	1256.02	1850.53
5.40135	464.903	1582.14	895.977	1427.22	1384.84	1371.66	1944.58
5.40167	572.561	1580.57	978.478	1335.62	1481.41	1519.39	1922.7
5.40198	409.354	1579	1060.98	1244.02	1577.99	1367.48	2119.03
5.40229	398.509	1450.4	1016.5	1382.93	1383.42	1261.04	2127.16
5.4026	387.664	1321.8	972.03	1521.85	1188.85	1283.03	2135.28
5.40292	510.841	1239.52	989.059	1472.16	1101.79	1333.11	2111.96
5.40323	634.017	1157.23	1006.09	1422.47	1014.73	1383.19	2088.64
5.40354	441.185	1201.97	1150.09	1529.95	1055.88	1334.28	2065.32
5.40385	248.352	1246.71	1294.1	1385.96	1097.03	1285.37	2042
5.40417	289.705	1204.12	1362.71	1109.69	1119.49	1327.43	1995.49
5.40448	331.057	1161.53	1431.32	1084.89	1141.94	1369.48	1948.99
5.40479	507.843	1182.46	1436.45	1175.34	1036.18	1317.9	1869.75
5.4051	684.628	1203.38	1441.57	1265.79	930.426	1266.31	2008.71
5.40542	535.882	1150.53	1413.63	1269.8	1099.45	1183.95	2126.3
5.40573	387.135	1097.69	1385.69	1273.82	1268.48	1315.64	1938.42
5.40604	373.821	1140.11	1357.75	1390.46	1437.51	1420.57	1870.54
5.40635	360.507	928.485	1329.81	1507.11	1606.54	1525.5	1802.66
5.40667	347.193	714.21	1230.44	1401.11	1583.25	1678.58	1905.25
5.40698	333.879	753.989	1131.08	1420.83	1559.96	1617.63	2007.84
5.40729	185.132	846.695	1158.69	1707.75	1536.67	1527.25	2096.79
5.4076	36.3859	939.401	1186.3	1743.19	1513.38	1436.87	2185.74
5.40792	-40.4121	1095.62	1219.86	1635.87	1317.81	1580.59	2214.6
5.40823	-117.21	1251.84	1253.43	1654.29	1122.24	1724.32	2025.27
5.40854	184.074	1111.66	1334.6	1774.87	1225.83	1761.02	1901.4
5.40885	485.359	971.489	1415.78	1895.45	1329.41	1797.73	1995.72
5.40917	797.93	930.552	1522.09	1848.38	1388.93	1751.49	2083.22
5.40948	659.058	889.616	1374.45	1801.31	1448.44	1705.26	2170.72
5.40979	469.4	801.045	1242.68	1607.55	1443.85	1594.81	2162.76
5.4101	550.606	712.474	1534.16	1413.79	1439.26	1484.36	2154.8
5.41041	778.973	692.957	1803.3	1540.02	1555.2	1467.47	2004.93
5.41073	736.474	927.493	1818.49	1666.24	1671.14	1450.58	1855.06
5.41104	727.833	1162.03	1799.29	1687.69	1747.02	1492.55	1814.29
5.41135	448.327	1142.51	1780.09	1709.14	1694.68	1748.56	1773.52
5.41166	245.001	1068.74	1655.08	1680.81	1630.33	1892.2	1806.38
5.41198	493.118	994.975	1657.04	1652.49	1822.39	1821.81	1839.25
5.41229	622.731	905.329	1746.3	1668.7	2006.44	1820.97	1872.12
5.4126	481.479	815.683	1581.61	1433.44	1934.07	1820.13	1904.99
5.41291	462.963	707.512	1431.47	1460.78	1779.57	1656.09	1937.94
5.41323	444.447	599.341	1535.28	1613.85	1625.07	1492.05	1970.89
5.41354	200.21	702.88	1607.34	1575.71	1582.75	1606.26	2003.85
5.41385	-44.0272	806.42	1679.4	1537.56	1540.43	1720.47	2036.8
5.41416	-116.152	892.759	1586.14	1517.75	1400.61	1731.68	2157.03
5.41448	82.5881	979.097	1492.87	1497.94	1260.8	1742.88	2277.26
5.41479	614.267	1128.95	1351.98	1541	1190.44	1754.08	2288.39
5.4151	875.08	1278.8	1211.1	1584.06	1376.49	1765.29	2299.53
5.41541	543.729	1334.37	1029.54	1682.45	1444.02	1739.37	2342.27
5.41573	483.243	1389.95	1101.94	1780.85	1511.55	1713.45	2385.02
5.41604	721.837	1461.4	1314.54	1774.46	1659.21	1751.74	2318.66
5.41635	689.566	1532.85	1400.16	1768.08	1806.87	1790.03	2252.31
5.41666	516.219	1450.82	1378.64	1753.83	1839.67	1871.14	2277.32
5.41698	342.873	1622.83	1357.13	1739.59	1872.47	1952.24	2302.34
5.41729	451.677	1667.82	1380.59	1872.04	1777.07	2033.34	2327.36
5.4176	560.482	1458.75	1657.99	2004.48	1681.66	2114.44	2352.37
5.41791	729.243	1431.96	1808.42	2225.34	1815.63	2085.51	2318.83
5.41823	627.14	1405.17	1704.91	2446.19	1949.6	2056.58	2285.29
5.41854	389.604	1426.01	1760.11	2352.71	2179.73	2091.86	2317.21
5.41885	422.933	1446.85	1815.31	2259.23	2153.43	2127.15	2349.13
5.41916	374.438	1566.93	1702.53	2102.88	1978.9	2193.2	2344.23
5.41948	325.944	1687.01	1589.75	1946.53	2060.78	2259.25	2339.33
5.41979	277.449	1680.06	1540.46	1894.96	2110.61	2218.28	2399.89
5.4201	228.954	1673.11	1491.17	1843.39	2160.45	2177.31	2460.45
5.42041	498.937	1565.52	1640.14	1881.2	2197.26	2280.82	2329.65
5.42073	498.056	1457.93	1789.1	1919.02	2234.07	2384.33	2198.85
5.42104	514.103	1646.73	1726.44	2095.67	2134.65	2338.01	2133.51
5.42135	530.151	1835.53	1663.78	2272.32	2035.24	2291.69	2068.16
5.42166	433.337	1718.68	1668.57	2319.31	1963.87	2330.98	2163.74
5.42198	336.524	1601.83	1673.37	2240.56	1764.3	2370.28	2259.32
5.42229	256.64	1696.68	1678.16	2075.37	1706.28	2559.4	2245.8
5.4226	176.756	1791.54	1682.96	2161.65	1904.69	2748.53	2232.28
5.42291	-85.8208	1735.88	1903.35	2245.31	2009.95	2795.85	2149.29
5.42323	-77.5327	1680.22	2123.73	2077.5	2115.21	2843.17	2066.31
5.42354	246.765	1688.08	1963.2	1862.54	2172.38	2826.28	2179.7
5.42385	300.197	1695.94	1802.66	1899.05	2229.56	2809.4	2293.09
5.42416	316.95	1848.02	1784.97	2145.12	2266.7	2844.68	2368.3
5.42447	333.703	2000.11	1767.28	2391.18	2303.85	2879.96	2443.51
5.42479	468.959	1855.8	1598.8	2380.54	2212.78	2915.24	2453.25
5.4251	604.215	1711.48	1684.28	2369.9	2121.72	2950.53	2463
5.42541	690.271	1732.57	1767.11	2330.77	2003.27	3011.23	2504.46
5.42572	776.327	1753.66	1722.97	2291.64	1884.83	3071.93	2545.91
5.42604	726.951	1774.75	1877.22	2252.51	1905.28	2982.8	2740.1
5.42635	677.574	1795.84	2031.48	2213.39	2182.15	2893.67	2934.3
5.42666	786.203	1904.26	2191.02	2217.48	2388.24	2884.81	2853.02
5.42697	894.831	2012.68	2096.62	2221.57	2337.9	2875.95	2771.74
5.42729	614.09	1909.39	2002.21	2398.55	2311.61	2931.3	2755.92
5.4276	333.35	1806.09	2161.76	2575.53	2413.53	2986.65	2740.09
5.42791	91.4054	1932.04	2224.42	2791.8	2332.48	3024.94	2656
5.42822	120.326	2058	2287.08	2756.6	2251.43	3063.23	2571.91
5.42854	222.606	1972.24	2278.32	2674.25	2306.6	3101.52	2727.83
5.42885	324.885	1886.48	2396.53	2591.9	2361.78	3139.82	2883.75
5.42916	449.737	1819.24	2546.49	2521.34	2404.93	3123.26	2814.66
5.42947	574.589	1752.01	2442.49	2450.77	2448.09	3106.71	2745.57
5.42979	383.432	1811.8	2489.28	2492.85	2555.34	3239.98	2785.58
5.4301	192.274	1871.59	2536.07	2534.92	2662.6	3373.25	2825.58
5.43041	128.305	1902.19	2439.68	2582.73	2668.7	3383.45	2824.1
5.43072	64.3364	1932.79	2343.29	2756.27	2674.79	3393.65	2822.62
5.43104	73.7268	1963.39	2458.53	2992.68	2744.99	3296.84	2908.42
5.43135	353.982	1993.99	2573.77	2977.61	2815.19	3200.02	2863.3
5.43166	394.409	1931.96	2546.16	2843.37	2693.07	3341.32	2732.26
5.43197	434.836	1869.94	2518.55	2583.38	2570.95	3482.61	2819.42
5.43229	509.121	1665.01	2490.94	2608.92	2662.52	3546.32	2972.04
5.4326	312.541	1714.13	2463.33	2634.46	2754.09	3610.03	3124.66
5.43291	266.207	1843.64	2528.63	2629.88	2925.12	3737.96	3244.47
5.43322	219.872	1973.15	2593.94	2625.3	3096.15	3651.84	3364.27
5.43354	156.609	2118.53	2532.27	2667.86	3138.97	3579.1	3413.16
5.43385	93.3451	2263.92	2470.6	2710.43	3181.79	3506.36	3331.14
5.43416	106.262	2249.2	2461.84	2826.34	3251.32	3492.48	3077.28
5.43447	119.18	2234.48	2453.07	2690.78	3320.85	3478.6	2954.35
5.43479	267.529	2267.39	2444.31	2484.5	3262.17	3536.96	2945.96
5.4351	415.879	2300.31	2435.55	2529.69	3203.49	3595.32	3155.77
5.43541	324.577	2441.39	2390.74	2629.63	3326.86	3553.01	3374.19
5.43572	233.275	2328.42	2345.94	2603.85	3450.23	3639.13	3461.69
5.43604	215.331	2088.43	2369.91	2601.64	3512.17	4094.46	3265.54
5.43635	468.254	2102.49	2647.84	2599.43	3317.68	4335.76	3069.39
5.43666	599.851	2131.1	2727.36	2703.31	3183.29	4202.49	3158.26
5.43697	731.448	2159.72	2806.89	2807.19	3177.12	4069.22	3247.12
5.43729	1032.34	2188.33	2775.31	2895.35	3296.48	4072.39	3199.61
5.4376	1062.36	2216.94	2743.73	2983.51	3415.84	4075.57	3370.3
5.43791	915.331	2441.72	2462.17	3127.33	3374.27	4046.31	3576.53
5.43822	768.304	2412.45	2180.61	3019.69	3332.71	4017.04	3564.57
5.43853	767.995	2229.68	2279.97	2864.9	3227.03	3918.22	3492.6
5.43885	1038.55	2046.91	2379.34	2710.1	3121.36	4033.43	3638.83
5.43916	970.527	2066.6	2436.38	2747.84	3161.26	4265.03	3673.23
5.43947	902.502	2086.28	2493.42	2785.57	3201.16	4282.58	3576.71
5.43978	986.839	1994.81	2550.46	2823.31	3241.05	4126.24	3692.94
5.4401	800.31	1903.35	2607.49	2861.05	3280.95	4098.31	3809.17
5.44041	701.205	1866.13	2575.42	2778.54	3247.31	4262.52	3627.4
5.44072	331.234	2082.97	2543.35	2696.02	3213.68	4426.73	3707.46
5.44103	79.7666	2164.84	2511.27	2739.24	3180.04	4384.92	3771.16
5.44135	99.1646	2119.69	2479.2	2782.46	3146.4	4343.12	3834.86
5.44166	341.462	2110.26	2455.06	2692.09	3144.81	4293.29	3797.65
5.44197	583.759	2100.83	2430.92	2601.72	3143.23	4243.46	3760.43
5.44228	526.976	1956.44	2512.59	2637.08	3141.64	4065.2	3941.41
5.4426	470.193	1812.05	2594.27	2672.45	3140.06	3886.95	4122.39
5.44291	340.756	1757.3	2527.8	2544.75	3207.92	3939.12	4251.3
5.44322	211.32	1702.55	2461.34	2417.05	3275.78	3991.29	4380.2
5.44353	217.315	1623.99	2289.07	2415.08	3343.64	3979.25	4443.65
5.44385	223.311	1799.48	2116.79	2413.12	3411.5	3967.21	4507.09
5.44416	404.24	1828.09	2099.26	2429.49	3340.47	3923.07	4500.99
5.44447	585.17	1729.68	2081.74	2445.86	3269.43	3878.92	4494.88
5.44478	783.028	1655.08	2072.15	2462.23	3198.4	3898.99	4488.78
5.4451	710.022	1580.49	2062.56	2478.61	3127.37	3919.05	4482.67
5.44541	523.097	1643.51	2015.85	2403.87	3105.67	3847.48	4539.21
5.44572	336.172	1706.52	2096.12	2329.13	3083.96	3775.91	4595.75
5.44603	465.256	1769.54	2126.13	2380.13	3062.26	3832.77	4652.3
5.44635	594.34	1832.56	1944.51	2431.13	3040.56	3889.62	4708.84
5.44666	573.884	1747.38	1814.48	2475.58	2952.08	3744.48	4749.01
5.44697	824.293	1662.2	1811.42	2520.03	2863.6	3599.33	4789.19
5.44728	865.91	1640.53	1871.85	2643.06	2988.81	3582.61	4829.37
5.4476	636.663	1618.86	1932.28	2514.62	3114.01	3565.89	4869.54
5.44791	458.202	1676.59	1960.96	2344.28	3080.29	3593.98	4991.46
5.44822	550.606	1734.31	1989.65	2173.93	3046.57	3622.07	5113.37
5.44853	473.72	1667.65	1965.43	2197.42	3012.85	3521.74	5382.57
5.44885	396.834	1473.97	1729.58	2220.92	2979.12	3421.41	5389.93
5.44916	271.982	1399.38	1571.77	2064.98	3041.56	3397.33	5345.47
5.44947	147.13	1578.83	1710.24	1909.04	3104	3373.25	5301.01
5.44978	157.711	1670.96	1787.86	1962.65	3166.43	3349.17	5240.19
5.4501	168.292	1763.09	1653.86	2016.27	3228.87	3325.1	5179.36
5.45041	360.022	1707.1	1619.47	2164.11	3163.93	3414.56	5163.22
5.45072	551.753	1651.11	1585.08	2311.94	3098.99	3504.02	5147.08
5.45103	608.051	1714.21	1643.28	2250.22	3162.26	3513.22	5261.86
5.45135	664.349	1777.31	1701.48	2188.5	3225.53	3522.41	5376.63
5.45166	712.182	1706.77	1709.41	2177.86	3163.26	3573.08	5532.32
5.45197	760.016	1509.2	1717.35	2167.22	3100.99	3366.9	5688.01
5.45228	807.849	1359.27	1725.28	2093.71	2910.51	3417.57	5625.5
5.4526	855.682	1463.39	1733.22	2020.2	2720.03	3468.23	5562.99
5.45291	801.941	1455.03	1768.27	2020.69	2744.57	3583.78	5525.29
5.45322	748.2	1319.65	1803.32	2021.18	2769.11	3442.48	5487.58
5.45353	485.668	1324.53	1732.56	2021.67	2665.44	3574.08	5580.8
5.45384	223.135	1583.47	1661.8	2022.16	2561.77	3705.68	5674.01
5.45416	98.856	1720.66	1581.77	1948	2510.19	3620.57	5640.4
5.45447	245.442	1603.81	1501.75	1873.84	2458.6	3535.46	5606.78
5.45478	555.676	1590.16	1654.52	1925.41	2463.11	3514.55	5507.71
5.45509	865.91	1449.49	1807.29	1976.98	2467.62	3493.65	5408.64
5.45541	821.692	1447.42	1833.16	1812.12	2487.65	3384.79	5503.88
5.45572	777.474	1445.36	1859.04	1647.25	2379.47	3275.93	5599.13
5.45603	580.894	1562.38	1694.45	1482.39	2095.01	3118.92	5694.38
5.45634	384.314	1679.4	1529.86	1317.53	2024.22	2961.9	5789.63
5.45666	582.745	1607.2	1496.22	1456.52	2125.72	2589.5	5708.95
5.45697	510.312	1535	1462.57	1595.52	2227.22	2473.96	5628.28
5.45728	183.942	1526.32	1428.93	1734.51	2213.87	2513.59	5547.61
5.45759	309.015	1517.64	1395.28	1873.51	2200.51	2553.22	5466.94
5.45791	494.749	1513.92	1421.82	1870.4	2302.35	2489.84	5551.02
5.45822	409.619	1510.19	1448.35	1867.29	2404.18	2426.47	5635.1
5.45853	296.274	1506.47	1623.02	1738.44	2377.8	2427.3	5588.27
5.45884	182.928	1502.75	1797.7	1609.6	2351.43	2428.14	5541.43
5.45916	120.37	1518.88	1643.03	1582.91	2220.88	2323.29	5506.87
5.45947	328.677	1535	1488.36	1556.23	2090.33	2218.45	5472.31
5.45978	384.622	1551.13	1439.51	1655.28	2087.99	2327.64	5552.3
5.46009	440.568	1567.26	1390.65	1754.32	2085.66	2436.83	5632.29
5.46041	318.361	1592.81	1455.96	1677.87	2055.69	2461.41	5844.81
5.46072	196.154	1618.36	1521.26	1601.41	2025.72	2486	5795.5
5.46103	73.9473	1643.92	1565.41	1650.69	1995.76	2510.58	5828.01
5.46134	-48.2595	1669.47	1482.58	1699.97	1965.79	2535.16	5860.52
5.46166	156.829	1642.1	1393.13	1493.85	1919.8	2459.41	5944.85
5.46197	361.918	1614.73	1515.31	1287.73	1873.81	2383.66	6029.18
5.46228	431.574	1587.35	1510.52	1160.2	1891.92	2372.12	5982.6
5.46259	501.23	1559.98	1505.72	1032.66	1910.03	2360.58	5936.01
5.46291	431.927	1530.29	1415.62	1008.59	1969.22	2144.37	5860.71
5.46322	362.623	1500.6	1325.51	1236	2028.4	1928.16	5785.4
5.46353	519.041	1470.91	1404.7	1321.95	2023.47	1867.12	5759.18
5.46384	675.458	1441.22	1356.92	1407.9	2018.55	2062.93	5732.97
5.46416	696.443	1486.96	1425.54	1355.02	2059.03	2143.7	5839.03
5.46447	717.428	1532.69	1367.17	1302.14	2099.51	2224.47	5683.27
5.46478	738.413	1514.91	1287.65	1453.58	2011.79	2192.86	5527.5
5.46509	759.398	1497.13	1335.1	1353.55	1924.06	2161.26	5633.57
5.46541	639.308	1379.45	1471.83	1273.16	1814.96	2201.56	5734.4
5.46572	519.217	1261.76	1396.93	1192.78	1705.87	2241.86	5835.23
5.46603	399.126	1271.11	1343.2	1080.96	1724.98	2346.37	5646.95
5.46634	279.036	1280.45	1289.47	1220.61	1744.1	2450.88	5458.67
5.46666	96.8721	1259.37	1275.41	1395.62	1886.08	2329.31	5421.76
5.46697	-85.2919	1238.28	1261.36	1570.63	2028.06	2207.75	5384.86
5.46728	-132.023	1344.22	1247.31	1384.16	1956.36	2086.18	5347.95
5.46759	-178.754	1450.15	1233.25	1197.69	1884.66	1964.61	5311.05
5.4679	-8.93469	1488.61	1332.29	1275.78	1790.59	1974.14	5367.21
5.46822	160.885	1527.06	1431.32	1353.87	1696.52	1983.67	5423.38
5.46853	167.057	1565.52	1424.54	1431.97	1650.53	1993.2	5414.09
5.46884	-97.636	1603.98	1417.77	1510.06	1732.74	2002.74	5404.8
5.46915	-66.0703	1537.9	1297.24	1609.11	1732.16	1937.35	5413.24
5.46947	-34.5046	1471.82	1176.71	1708.16	1603.36	1871.97	5421.68
5.46978	132.494	1405.74	1119.67	1613.36	1554.7	1806.59	5211.92
5.47009	299.492	1339.67	1062.63	1518.57	1719.72	1741.21	5002.16
5.4704	110.803	1261.1	1046.95	1361.57	1808.79	1790.79	5014.23
5.47072	192.98	1182.54	1031.26	1456.03	1769.64	1840.37	5026.3
5.47103	275.156	1167.49	904.471	1409.05	1602.28	1889.95	5038.36
5.47134	86.4678	1152.44	989.307	1362.06	1434.92	1939.53	5050.43
5.47165	177.109	1200.9	1070.18	1317.69	1443.85	1870.05	5044.76
5.47197	267.75	1249.36	1278.02	1273.32	1452.78	1800.57	5039.1
5.47228	341.462	1170.79	1398.57	1291.82	1397.61	1811.35	5115.26
5.47259	415.174	1092.23	1307.49	1310.32	1342.44	1822.14	4929.59
5.4729	274.451	1189.65	1125.15	1285.6	1336.34	1632.26	4882.93
5.47322	133.728	1287.07	942.808	1260.88	1330.25	1699.24	4836.27
5.47353	-176.286	1320.98	937.703	1299.03	1388.26	1835.77	4904.16
5.47384	-215.434	1354.88	1059.57	1337.17	1446.27	1972.3	4972.06
5.47415	55.7838	1405.99	1316.35	1249.59	1405.46	2058	4985.4
5.47447	56.1365	1457.1	1361.51	1162	1364.64	2143.7	4998.74
5.47478	0.05896	1381.18	1173.88	1200.14	1529.49	2015.36	4897.54
5.47509	-56.0187	1305.26	986.249	1238.29	1694.35	1887.02	4796.33
5.4754	129.143	1281.61	1129.94	1206.04	1659.37	1792.13	4543.23
5.47572	314.305	1257.96	1273.64	1173.78	1496.19	1697.23	4551.97
5.47603	516.396	1123.16	1353.84	1267.27	1405.12	1666.54	4478.88
5.47634	447.621	988.359	1434.05	1360.75	1527.74	1635.86	4405.79
5.47665	328.06	797.985	1352.89	1452.92	1675.73	1566.38	4458.17
5.47697	208.498	861.664	1271.74	1545.09	1695.52	1496.9	4510.54
5.47728	117.152	909.464	1296.39	1532.49	1736.67	1641.46	4432
5.47759	477.247	957.264	1321.05	1771.35	1777.82	1786.02	4353.46
5.4779	830.289	942.875	1444.24	2023.31	1802.94	1759.35	4312.51
5.47822	912.465	928.485	1567.43	1856.16	1828.07	1732.68	4271.55
5.47853	949.498	914.095	1373.19	1589.46	1639.51	1593.64	4296.06
5.47884	986.53	899.706	1178.94	1574.24	1450.95	1454.6	4320.56
5.47915	961.489	925.012	1077.28	1607.47	1338.51	1315.55	4226.42
5.47947	936.448	950.318	975.626	1640.7	1226.08	1433.36	4132.28
5.47978	533.325	975.624	1149.08	1689.66	1113.64	1535.11	4169.06
5.48009	401.066	1000.93	1322.53	1738.61	1001.21	1636.86	4205.84
5.4804	269.866	1057.25	1258.22	1644.39	882.347	1685.27	4133.93
5.48072	138.666	1113.57	1193.91	1550.17	763.485	1733.68	4062.03
5.48103	233.186	1169.89	1277.73	1455.95	778.176	1653.67	4071.95
5.48134	327.707	1226.2	1361.55	1361.73	921.077	1573.65	3950.95
5.48165	385.548	1335.45	1453.31	1298.95	1125.41	1445.48	3816.31
5.48196	172.524	1444.7	1545.07	1236.16	1201.54	1317.31	3812.6
5.48228	111.861	1342.23	1488.69	1173.38	1101.37	1480.77	4005.25
5.48259	51.1989	1239.77	1432.31	1110.59	1214.89	1644.22	3936.08
5.4829	-65.8939	1108.19	1454.3	1173.54	1269.65	1633.1	3868.86
5.48321	-182.987	976.616	1476.29	1236.49	1196.2	1493.56	3801.64
5.48353	15.9299	972.068	1350.14	1307.3	1208.22	1469.06	3587.15
5.48384	485.712	967.519	1224	1378.1	1220.24	1572.99	3372.65
5.48415	1000.64	1033.1	1121.66	1311.39	1154.79	1607.35	3237.24
5.48446	1064.12	1098.68	1019.32	1370.41	1089.35	1427.67	3101.84
5.48478	901.885	1164.26	1022.79	1445.14	1117.4	1368.39	3184.63
5.48509	739.648	1229.84	1026.26	1268.41	1359.13	1437.54	3267.43
5.4854	789.553	1262.92	933.508	1113.95	1456.46	1412.37	3303.61
5.48571	839.459	1296	840.757	1085.21	1553.78	1387.21	3339.79
5.48603	720.073	1249.69	896.143	1095.77	1536.25	1568.05	3375.97
5.48634	871.553	1203.38	951.529	1106.33	1518.73	1534.86	3412.15
5.48665	1011.75	1264.25	906.393	1160.11	1482.5	1305.02	3393.78
5.48696	881.076	1071.06	861.258	1213.9	1446.27	1289.22	3375.42
5.48728	767.334	1084.29	879.61	1181.23	1410.05	1439.3	3357.05
5.48759	653.592	1097.52	897.961	1274.31	1373.82	1589.37	3338.68
5.4879	665.407	1122.99	951.033	1431.56	1278.16	1602.33	3324.32
5.48821	406.357	1148.47	1004.1	1337.34	1182.51	1615.29	3309.96
5.48853	147.307	1110.42	993.689	1112.15	1300.53	1692.46	3410.15
5.48884	159.122	1072.38	983.273	1012.69	1418.56	1769.63	3510.34
5.48915	176.58	1096.53	872.335	997.052	1344.27	1787.94	3524.62
5.48946	194.038	1120.68	761.397	981.417	1269.98	1806.25	3277.06
5.48978	363.858	1240.1	756.272	1167.48	1323.91	1696.14	3176.78
5.49009	533.677	1105.46	751.147	1353.55	1377.83	1586.03	3076.51
5.4904	507.49	892.924	862.89	1430.9	1259.22	1503.09	3071.86
5.49071	481.303	934.439	974.634	1256.79	1140.6	1420.15	3067.22
5.49103	472.045	1097.69	980.565	1098.39	1021.99	1401.42	3046.21
5.49134	462.787	1260.94	986.497	939.997	903.381	1382.69	3156.11
5.49165	478.922	1373.91	873.389	993.778	1085.26	1311.79	3041.01
5.49196	765.923	1232.82	760.281	1047.56	1267.15	1240.89	2794.98
5.49228	934.42	1171.13	758.276	1101.34	1355.54	1234.2	2780.79
5.49259	832.052	1109.43	883.247	1155.12	1230.25	1227.51	3028.44
5.4929	599.895	1069.9	918.277	1203.66	1200.79	1252.26	3078.25
5.49321	638.602	1030.37	826.331	1252.2	1171.32	1277.01	2997.16
5.49353	643.452	1006.72	834.908	1091.19	1192.61	1237.55	3006.06
5.49384	648.301	983.067	1055.11	930.174	1213.89	1198.08	3014.97
5.49415	698.295	928.981	1299.12	1027.18	1169.74	1131.86	2958.42
5.49446	748.289	1128.95	1416.15	1124.18	1125.58	1065.65	2901.87
5.49478	482.273	1186.01	1300.4	1095.45	1081.42	1165.31	2837.13
5.49509	216.257	1243.07	1184.65	1066.71	1037.27	1479.01	2772.4
5.4954	170.849	1236.71	1135.36	1088.41	1098.79	1585.36	2792.3
5.49571	125.44	1230.34	1086.07	1110.1	1160.3	1477.67	2681.28
5.49602	305.752	1223.97	1100.27	1068.92	1088.27	1388.71	2488.45
5.49634	486.064	1217.6	1114.46	1027.75	1229.92	1299.75	2557.44
5.49665	463.228	1069.65	1152.47	898.822	1382.25	1229.52	2686.44
5.49696	440.391	921.704	1190.48	769.895	1320.9	1373.33	2684.52
5.49727	434.484	900.781	1122.67	766.703	1264.89	1450.25	2772.61
5.49759	428.576	879.858	1054.86	763.51	1208.88	1227.51	2860.7
5.4979	243.502	849.672	1116.01	867.061	1269.4	1119.16	2790.51
5.49821	329.294	819.487	1177.17	970.612	1329.92	1224.84	2720.32
5.49852	533.589	852.815	1047.86	864.605	1347.69	1306.44	2650.13
5.49884	286.442	886.143	918.545	758.599	1237.26	1388.04	2579.94
5.49915	-90.494	982.984	842.141	801.902	1138.85	1369.31	2526.12
5.49946	-196.565	1079.83	765.737	845.205	1254.12	1136.55	2472.29
5.49977	-257.492	1176.67	837.471	1014.24	1313.3	1088.39	2336.65
5.50009	-318.419	1273.51	909.204	1183.28	1244.27	1040.23	2462.83
5.5004	40.8827	1364.48	943.758	1182.13	1121.36	1021.17	2498.42
5.50071	400.185	1455.45	978.313	1180.99	998.454	1002.1	2534
5.50102	443.477	1482.9	1076.35	1179.84	944.991	983.041	2806.87
5.50134	486.77	1510.36	1174.4	1178.7	891.529	963.978	2817.91
5.50165	507.49	1398.88	1242.02	1096.35	739.237	940.902	2657.12
5.50196	528.211	1287.4	1309.64	1014	800.629	917.826	2627.25
5.50227	594.075	1302.95	1364.03	1057.38	955.509	894.75	2720.11
5.50259	389.075	1318.5	1418.43	1100.77	1110.39	871.674	2551.13
5.5029	8.4353	1317.17	1379.57	1199.82	1176.79	698.771	2479.24
5.50321	79.2375	1315.85	1129.1	1298.86	1243.19	525.867	2407.35
5.50352	166.969	1187.5	815.13	1261.7	1245.48	730.208	2384.55
5.50384	-16.1648	1059.15	712.789	973.068	1247.78	934.548	2361.75
5.50415	-15.9003	1037.98	867.044	770.878	1299.49	1157.62	2551.69
5.50446	-15.6357	1016.81	1021.3	820.156	1351.2	1252.26	2741.63
5.50477	-32.3003	932.124	955.993	921.824	1338.8	1210.46	2694.28
5.50509	-48.9648	847.439	890.687	1023.49	1326.41	1297.08	2385.1
5.5054	106.13	790.873	881.263	945.072	1349.66	1281.02	2295.91
5.50571	261.225	734.306	871.839	866.652	1372.9	1136.55	2337.63
5.50602	190.599	804.766	862.415	788.232	1332.04	1080.36	2420.26
5.50634	119.973	875.226	852.991	709.811	1291.19	1238.22	2502.89
5.50665	176.315	1019.79	871.343	880.24	1218.27	1224.84	2642.8
5.50696	232.657	1164.34	889.695	1050.67	1145.36	1211.46	2782.71
5.50727	288.999	1181.88	1013.86	1095.36	1200.66	1297.08	2704.42
5.50759	345.341	1199.41	1138.02	1140.06	1255.96	1254.27	2626.14
5.5079	264.135	1130.6	1256.57	1045.92	1274.2	1066.98	2602.32
5.50821	182.928	1061.8	1375.11	951.785	1292.44	1093.74	2578.49
5.50852	-50.6401	913.599	1260.87	983.382	1174.45	1206.11	2685.59
5.50884	-13.3433	1019.45	1146.62	1014.98	1056.47	1318.48	2792.68
5.50915	66.2762	1153.1	1035.02	1087.18	1066.69	1369.31	2663.85
5.50946	145.896	1286.74	923.423	1159.38	948.706	1420.15	2535.02
5.50977	90.0828	1224.55	875.311	1105.84	945.576	1535.19	2471.65
5.51009	305.135	1162.36	827.199	1052.31	1070.66	1521.82	2408.28
5.5104	341.726	1165.34	920.116	1159.87	1229	1391.39	2348.83
5.51071	378.318	1168.31	1013.03	1267.43	1173.66	1132.53	2289.39
5.51102	206.117	1171.29	1042.46	1312.12	960.726	879.031	2360.85
5.51133	33.9171	1174.27	1071.89	1356.82	876.003	753.953	2432.32
5.51165	16.8998	1132.26	1051.06	1313.76	793.952	614.158	2454.69
5.51196	-0.117432	1090.25	1030.23	1270.7	711.9	688.403	2477.07
5.51227	208.586	1175.26	1157.53	1227.65	709.98	864.316	2499.44
5.51258	417.29	1260.28	1284.84	1184.59	708.061	1040.23	2521.81
5.5129	346.664	1340	1196.88	1104.2	712.151	1079.69	2568.31
5.51321	276.038	1419.72	1108.93	1023.82	844.451	1119.16	2614.8
5.51352	340.845	1287.73	1169.11	943.435	974.081	1102.43	2726.76
5.51383	405.651	1155.74	1229.29	863.05	890.026	1085.71	2838.71
5.51415	346.311	1206.36	1150.59	935.904	859.392	1145.24	2657.46
5.51446	286.971	1256.97	1071.89	1008.76	1042.44	1333.2	2476.21
5.51477	425.137	1037.65	993.193	1081.61	1091.94	1283.03	2278.6
5.51508	563.303	1072.38	914.495	1154.47	927.755	1018.83	2342.83
5.5154	688.243	1096.53	876.964	1190.97	994.03	690.41	2423.5
5.51571	361.741	1120.68	839.434	1227.48	1188.52	576.033	2504.17
5.51602	424.608	1144.83	950.041	1201.13	1297.53	627.536	2383.01
5.51633	487.475	1168.98	1060.65	1174.77	1406.54	679.039	2261.85
5.51665	561.628	1185.18	1105.12	1348.8	1435.42	830.873	2457.08
5.51696	635.781	947.34	1149.6	1522.83	1464.3	982.707	2652.3
5.51727	693.005	709.496	1257.56	1403.48	1364.97	1070.33	2629.33
5.51758	750.228	725.706	1365.52	1284.13	1265.64	1157.95	2606.36
5.5179	823.676	788.226	1343.53	1198.18	1207.71	1180.02	2484.78
5.51821	626.258	850.747	1321.54	1112.23	1149.79	1202.1	2363.2
5.51852	428.841	929.147	1299.55	1026.28	1220.07	1095.75	2372.53
5.51883	502.288	1007.55	1277.56	940.324	1290.35	989.395	2381.86
5.51915	584.2	857.032	1291.29	1094.05	1284.51	1090.4	2321.65
5.51946	666.112	706.519	1305.01	1247.78	1278.66	1191.39	2261.43
5.51977	764.953	852.401	1318.73	1191.96	1208.72	1292.39	2266.67
5.52008	863.794	998.283	1332.45	1136.13	1138.77	1393.39	2271.91
5.5204	904.001	1079.08	1327.91	1040.44	1043.15	1308.11	2296.16
5.52071	944.207	1159.88	1323.36	944.745	947.537	1222.83	2320.41
5.52102	758.693	1092.48	1318.81	911.92	851.922	1137.55	2197.38
5.52133	573.179	1025.08	1314.27	879.094	756.307	1052.27	2336.18
5.52165	413.058	1023.84	1373.21	881.632	881.053	1135.54	2350.88
5.52196	252.937	1022.6	1432.15	884.17	1005.8	1218.82	2365.58
5.52227	228.249	1021.36	1364.11	949.574	1117.19	1302.09	2183.91
5.52258	203.56	1020.12	1296.08	1014.98	1228.58	1385.37	2264.07
5.5229	451.854	1028.14	1123.89	965.128	1317.27	1289.38	2286.53
5.52321	700.147	1036.16	951.694	915.276	1192.27	1193.4	2308.99
5.52352	542.142	980.668	906.476	936.15	1059.26	1225.84	2413.27
5.52383	384.137	925.177	861.258	957.024	1139.94	1258.28	2517.55
5.52415	398.245	902.765	929.788	924.198	1183.22	1127.52	2523.65
5.52446	412.352	880.354	998.318	1017.11	1098.28	996.753	2529.74
5.52477	426.46	1048.48	1066.85	1081.2	1098.83	935.551	2317.64
5.52508	440.568	1216.61	1135.38	1271.03	1099.37	1131.2	2105.54
5.52539	300.374	1062.13	1173.32	1432.05	1176.54	1352.93	2184.34
5.52571	160.18	907.645	1211.27	1383.51	1253.71	1574.66	2263.13
5.52602	228.778	901.359	1122.23	1389.97	1202.66	1512.79	2341.93
5.52633	297.376	895.074	1033.2	1396.44	1151.62	1450.92	2420.73
5.52664	535.264	737.945	1094.95	1378.02	1104.59	1367.64	2461.34
5.52696	502.288	580.816	1156.71	1233.87	1057.55	1284.37	2501.95
5.52727	367.737	614.226	1006.83	1139.49	946.41	1201.09	2340.74
5.52758	684.628	647.637	856.959	1170.84	835.27	1117.82	2179.52
5.52789	747.583	728.683	999.393	1259.49	928.13	1063.97	2040.04
5.52821	810.538	809.728	1141.83	1138.59	1020.99	1010.13	2162.39
5.52852	766.276	827.261	1157.28	1009.82	985.641	956.286	2137.46
5.52883	722.013	844.793	1172.74	1006.79	950.292	902.442	2112.53
5.52914	779.325	945.687	1108.84	1088.9	1119.28	923.511	2163.97
5.52946	836.637	1046.58	1044.94	1171	1288.26	944.581	2215.4
5.52977	668.228	914.591	854.066	1051.41	1329.04	973.677	2048.65
5.53008	499.819	782.603	663.19	931.811	1241.6	1002.77	1881.89
5.53039	468.606	850.168	659.181	958.088	1087.85	941.613	1979.39
5.53071	437.393	917.734	655.171	984.364	1147.78	1008.88	2076.9
5.53102	406.18	985.3	862.787	947.774	1199.7	1092.19	2174.41
5.53133	374.967	1052.87	1070.4	911.183	1251.62	1047.09	2271.91
5.53164	439.686	1031.78	1022.75	1033.07	1343.6	991.277	2303.96
5.53196	504.404	1010.69	975.089	1154.96	1307.38	1192.31	2336.01
5.53227	552.193	989.6	1054.41	1151.11	1094.86	1313.09	2351.69
5.53258	599.983	968.512	1133.72	1147.26	1096.03	1305.44	2367.37
5.53289	673.166	947.423	1251.4	1152.26	1124.24	1272.37	2266.37
5.53321	475.484	926.335	1369.07	1157.25	1152.46	1239.3	1903.54
5.53352	294.731	905.246	1423.26	1036.51	1322.24	1326.63	1687.98
5.53383	565.419	884.158	1477.45	915.767	1492.01	1413.96	1734.27
5.53414	748.641	925.26	1386.15	986.247	1421.4	1383.57	1638.72
5.53446	660.998	966.361	1294.84	1056.73	1350.78	1353.18	1805.01
5.53477	889.364	1007.46	1076.56	1127.21	1280.17	1194.36	1840.38
5.53508	1117.73	1048.56	858.282	1197.69	1209.55	1035.55	1875.75
5.53539	1118.61	1019.29	836.086	1078.58	1198.2	998.132	1897.57
5.53571	1119.49	990.013	813.89	959.479	1186.85	960.718	1919.39
5.53602	984.943	950.152	855.182	1049.93	1175.49	923.302	1897.57
5.53633	850.392	1164.34	896.473	1140.39	1164.14	885.887	2137.59
5.53664	648.125	1449.99	925.861	1128.68	1192.86	880.578	2462.15
5.53696	445.858	1481.58	955.249	1116.97	1221.57	875.269	2350.33
5.53727	559.6	1282.94	984.637	1026.69	1122.07	869.96	2282.14
5.53758	673.342	1211.32	1014.02	1062.13	1022.58	864.651	2213.95
5.53789	801.192	1219.09	1004.72	1049.11	1024.58	1058.67	2096.59
5.53821	929.042	1226.87	995.425	910.364	1026.58	1252.68	1979.22
5.53852	921.459	1242.58	986.125	897.349	1028.59	1232.66	1976.41
5.53883	913.876	1258.29	976.825	1010.07	1030.59	1212.63	1973.6
5.53914	801.897	1194.61	970.17	1024.56	992.528	1098.96	2154.89
5.53945	689.919	1130.93	963.516	913.311	954.465	985.298	2074.34
5.53977	713.372	1067.25	956.861	864.933	1044.61	1155.23	1928.34
5.54008	736.826	1003.58	950.206	942.289	1134.76	1325.17	2044.17
5.54039	732.506	843.801	965.5	925.836	998.663	1519.48	2081.39
5.5407	728.185	684.025	980.793	783.648	862.564	1456.94	2118.6
5.54102	723.865	757.131	784.461	727.902	854.676	1316.81	2172.18
5.54133	719.544	830.238	588.129	881.714	846.788	1176.68	2225.76
5.54164	726.51	1017.14	684.104	1059.1	832.223	1194.4	2238.43
5.54195	733.476	1204.04	780.08	1236.49	817.657	1083.71	2251.09
5.54227	875.874	1200.4	812.567	1413.87	803.092	892.743	2198.3
5.54258	1018.27	1196.76	845.055	1591.26	788.526	958.627	2145.51
5.54289	909.556	1098.85	891.761	1582.01	791.322	1019.16	2034.68
5.5432	800.839	1000.93	938.468	1363.2	794.119	951.27	1923.84
5.54352	692.123	903.014	985.174	1047.48	861.02	971.67	1960.29
5.54383	583.406	805.097	1031.88	1025.13	927.922	992.071	1996.74
5.54414	449.297	684.687	1142.07	912.411	1101.67	1020.5	1925.45
5.54445	315.187	564.276	1252.27	1009.25	1275.41	1048.92	2116
5.54477	181.077	676.747	1235.49	1195.15	1320.94	1205.78	2159.27
5.54508	46.9666	789.219	1218.71	1255.32	1366.48	1362.63	2202.53
5.54539	227.808	763.417	1202.59	1146.2	1387.13	1387.04	2185.78
5.5457	408.649	737.614	1186.47	911.347	1407.79	1411.45	2169.04
5.54602	589.49	775.325	1106.86	747.221	1484.54	1307.44	2021.37
5.54633	770.332	813.036	1027.25	792.652	1347.61	1203.43	1873.71
5.54664	779.061	861.333	1070.65	904.88	1234.72	1284.03	1933.33
5.54695	787.79	909.63	1114.05	1017.11	1121.82	1364.63	1992.95
5.54727	965.81	852.071	1284.43	1079.57	1059.68	1316.81	2052.57
5.54758	872.964	794.512	1454.8	1142.02	997.536	1268.98	2112.19
5.54789	677.134	943.702	1348.08	1193.02	849.919	1194.4	1903.92
5.5482	752.168	1092.89	1241.36	1244.02	702.301	1119.83	1695.66
5.54852	703.056	1051.54	1261.61	1295.02	682.894	1061.3	1792.86
5.54883	383.079	1010.19	1281.86	1346.01	663.487	1002.77	1890.07
5.54914	252.143	927.823	1232.01	1340.69	724.212	965.65	1936.82
5.54945	572.65	845.455	1182.17	1335.37	784.937	1185.37	1983.57
5.54977	774.652	763.086	1343.94	1330.05	845.662	1405.1	2030.32
5.55008	705.79	680.717	1505.72	1324.73	1120.07	1367.98	2077.07
5.55039	665.583	746.505	1466.66	1272.34	1173.66	1215.93	2134.76
5.5507	625.376	812.292	1427.6	1219.95	1099.04	1063.89	2192.45
5.55102	568.241	822.505	1325.06	1167.56	1173.99	1024.22	2184.69
5.55133	511.105	832.719	1222.51	1115.17	1248.95	984.546	2176.92
5.55164	496.292	918.354	1178.16	1091.6	1295.86	1038.52	2155.52
5.55195	481.479	1131.02	1133.81	1068.02	1342.77	1092.49	2134.11
5.55227	692.387	1147.85	1152.94	1044.45	1325.57	1234.75	2178.17
5.55258	903.295	910.622	1172.08	1020.87	1308.38	1248.58	2222.22
5.55289	925.162	898.341	1254.71	843.732	1252.45	948.051	2041.18
5.5532	947.029	1013.09	1337.33	666.59	1196.53	904.365	1860.13
5.55351	968.896	1016.68	1292.98	699.006	1204.71	994.454	1750
5.55383	990.762	1147.31	1248.63	731.422	1212.89	956.119	1901.71
5.55414	840.517	1195.89	1191.05	848.971	1064.81	990.022	1831.12
5.55445	690.271	990.427	1133.48	966.519	916.737	1023.93	1760.54
5.55476	675.458	1041.66	1139.39	1084.07	768.66	1049.8	1837.24
5.55508	660.645	1092.89	1145.3	1201.62	834.268	1075.68	1913.94
5.55539	685.334	1005.52	1104.92	1154.14	1021.41	1042.03	2012.9
5.5557	710.022	918.148	1064.53	1106.66	1080.34	1008.37	2111.87
5.55601	599.277	894.289	1024.15	1122.05	1147.28	1103.15	2079.92
5.55633	488.533	870.43	983.769	1137.44	1214.23	1197.92	2047.96
5.55664	572.473	927.286	983.066	990.422	1339.93	1196.37	2118.29
5.55695	656.413	984.142	982.363	843.404	1251.95	1194.82	2188.62
5.55726	604.921	1041	981.661	822.121	1091.86	1113.01	2128.03
5.55758	553.428	1097.85	980.958	800.838	1145.45	1159.62	2067.44
5.55789	496.292	980.71	874.443	884.333	1243.11	1182.16	2116.54
5.5582	439.157	863.566	767.928	967.829	1212.56	1076.27	2165.65
5.55851	382.021	979.304	724.9	988.457	1139.27	898.136	2149.29
5.55883	324.885	1095.04	681.872	1009.09	1065.98	976.854	2132.94
5.55914	360.86	1029.5	855.76	1049.36	1120.91	1240.18	2077.04
5.55945	396.834	963.963	1029.65	1089.63	1175.83	1375.08	2021.14
5.55976	432.808	1004.28	991.911	1129.91	1166.65	1298.62	1965.24
5.56008	468.783	1044.6	954.174	1170.18	1157.47	1222.16	1909.33
5.56039	569.299	1091.9	1040.06	1092.25	1118.78	1170.41	2071.07
5.5607	669.815	1139.2	1125.95	1014.32	1080.09	1118.65	2232.81
5.56101	770.332	1080.65	1148.36	1062.13	1041.4	1066.9	2089.08
5.56133	870.848	1022.1	1170.76	1109.93	1002.71	1015.15	1945.34
5.56164	810.538	1066.76	1149.51	971.758	937.312	1148	1921.62
5.56195	750.228	1111.42	1128.27	833.581	871.913	1280.86	1897.89
5.56226	689.919	1034.34	1107.02	923.298	934.724	1269.23	1874.16
5.56258	629.609	957.264	1085.78	1264.48	997.536	1257.61	1850.44
5.56289	591.166	1148.14	1188.86	1420.67	1149.83	1410.53	1919.53
5.5632	552.723	1084.95	1291.95	1451.12	1302.12	1306.61	1988.62
5.56351	649.712	1058.82	1183.41	1358.46	1390.31	1218.73	2188.63
5.56383	746.702	1032.69	1074.87	1265.79	1478.49	1130.86	2388.64
5.56414	691.329	1040.96	963.681	1128.6	1458.5	1144.66	2416.82
5.56445	635.957	1049.23	852.495	991.404	1438.51	1158.45	2445
5.56476	716.018	1102.48	725.437	979.944	1418.52	1172.25	2342.26
5.56508	796.078	901.69	852.33	968.484	1398.53	1186.04	2239.52
5.56539	687.979	894.082	966.326	925.754	1333.55	1180.44	2201.8
5.5657	579.88	1013.5	1080.32	883.024	1268.56	1174.84	2164.07
5.56601	471.78	1064.11	1337.17	966.028	1315.77	1169.24	2257.26
5.56633	363.681	1241.75	1594.01	1049.03	1362.97	1163.64	2350.45
5.56664	506.697	1366.46	1493.74	1053.45	1386.13	1251.68	2296.36
5.56695	649.712	1237.12	1393.46	1057.87	1152.87	1339.72	2242.27
5.56726	567.006	1152.77	1309.06	1062.29	1047.83	1572.23	2335.46
5.56758	484.301	1068.41	1224.66	1066.71	1199.2	1547.9	2297.74
5.56789	681.983	1064.77	1133.64	1159.21	1296.82	1574.41	2304.42
5.5682	879.665	1061.14	1296.58	1251.71	1394.44	1600.91	2442.01
5.56851	941.915	909.299	1189.69	1344.21	1379.87	1482.94	2514.15
5.56882	1004.16	757.462	1082.8	1436.71	1365.31	1364.97	2455.38
5.56914	914.052	858.356	1108.18	1372.05	1398.82	1356.69	2419.78
5.56945	823.94	959.249	1133.56	1307.38	1432.33	1348.41	2515.1
5.56976	733.828	1052.2	1301.78	1242.71	1345.65	1484.61	2610.42
5.57007	643.716	1145.16	1216.06	1178.04	1258.97	1363.96	2443.91
5.57039	646.009	1111.38	1110.25	1219.05	1104.88	1274.08	2319.25
5.5707	648.301	950.566	1004.44	1260.06	1079	1184.2	2194.59
5.57101	650.594	977.65	1009.73	1379.66	1106.55	1078.27	2124.47
5.57132	652.886	1258.79	1015.02	1373.52	1262.3	972.339	2316.19
5.57164	748.289	1408.93	1144.64	1273.08	1482.17	1008.21	2443.82
5.57195	843.691	1305.02	1274.26	1298.37	1445.61	1044.08	2571.44
5.57226	803.661	1325.48	1261.03	1158.64	1347.61	1079.94	2584.51
5.57257	763.631	1218.93	1247.8	1144.64	1249.62	1115.81	2597.59
5.57289	778.267	1100.79	1222.67	1323.18	1216.06	1253.35	2526.7
5.5732	792.904	982.653	943.593	1250.24	1182.51	1390.89	2455.82
5.57351	807.54	967.726	934.334	1130.15	1124.91	1244.82	2384.94
5.57382	822.177	1079.83	925.076	1135.8	1323.74	1098.76	2314.06
5.57414	1023.03	1334.83	1016.34	1056.32	1453.12	1094.49	2337.27
5.57445	1223.89	1462.81	1107.6	976.833	1454.29	1347.07	2360.49
5.57476	1018.45	1349.96	1061.31	1114.76	1329.92	1455.18	2165.51
5.57507	813.007	1364.15	761.066	1252.7	1205.54	1563.29	1970.53
5.57539	797.489	1601.95	631.777	1234.36	1228.92	1554.68	2085.81
5.5757	781.97	1585.7	756.437	1216.02	1252.29	1546.06	2201.08
5.57601	766.452	1331.27	934.004	1142.68	1275.66	1537.45	2250.9
5.57632	750.934	1203.87	1111.57	1069.33	1299.03	1528.84	2300.72
5.57664	825.704	1157.19	1070.9	1109.93	1327.75	1480.1	2261.9
5.57695	900.474	1110.51	1030.23	1276.27	1356.46	1431.35	2223.07
5.57726	975.244	1071.76	1053.04	1403.32	1272.99	1382.61	2347.9
5.57757	1050.01	1033.02	1075.86	1278.89	1189.52	1333.86	2210.89
5.57789	1099.39	1173.9	1086.77	1047.72	1072.99	1412.54	1979.01
5.5782	1148.77	1314.77	1097.68	1068.02	1212.89	1491.22	2008.97
5.57851	1062.71	1423.9	997.491	1127.62	1280.67	1585.95	2254.4
5.57882	976.655	1278.97	897.3	1061.47	1220.24	1423.83	2368.91
5.57914	851.097	1083.75	867.21	1164.29	1215.89	1200.17	2236.58
5.57945	725.54	1142.59	1091.07	1267.1	1211.55	976.52	2104.26
5.57976	599.983	1190.85	1172.08	1236.32	1199.2	891.991	2029.21
5.58007	474.426	1239.1	1253.09	1205.55	1186.85	1064.31	1954.17
5.58039	445.593	1203.79	1236.48	1222.16	1111.56	1138.05	1980.04
5.5807	416.761	1168.48	1219.86	1238.78	1036.27	1211.8	2005.92
5.58101	523.361	1133.17	1203.25	1192.53	1089.19	1173.17	2162.72
5.58132	629.961	1097.85	1186.63	1146.28	1142.11	1134.54	2319.51
5.58164	654.738	1130.02	1066.85	1123.61	1146.95	1122.67	2284.03
5.58195	679.514	1162.19	947.065	1100.93	1151.79	1110.8	2248.54
5.58226	388.281	1130.85	954.257	1078.26	1156.63	1227.35	2213.05
5.58257	97.0483	1099.51	961.449	1055.58	1161.47	1343.9	2177.56
5.58288	55.5193	1203.13	1060.23	1082.68	1144.61	1308.95	2013.8
5.5832	13.9901	1306.75	1159.02	1109.77	1127.75	1274	1850.03
5.58351	107.894	1262.18	1257.81	1074	1247.11	1126.68	1740.82
5.58382	201.797	1217.6	1356.59	1038.23	1366.48	979.362	1893.44
5.58413	360.595	1157.15	1325.76	1108.54	1236.09	941.738	2163.34
5.58445	519.393	1096.7	1294.92	1178.86	1233.92	1160.96	2171.4
5.58476	452.471	1036.24	1137.11	1139.16	1375.99	1235.71	2212.2
5.58507	385.548	975.789	979.305	1099.46	1261.64	1310.45	2252.99
5.58538	309.455	1004.65	903.335	1055.42	1219.48	1171.91	2139.76
5.5857	233.363	1033.51	827.365	1262.85	1305.54	1033.37	2026.53
5.58601	157.27	1062.38	947.148	1399.55	1303.46	1108.87	2044.21
5.58632	81.1774	1091.24	1066.93	1410.52	1301.37	1184.37	2061.9
5.58663	95.3732	1088.34	1329.56	1376.96	1335.34	1179.61	2112.31
5.58695	109.569	1085.45	1338.24	1343.39	1369.31	1174.84	2162.73
5.58726	123.765	1082.55	1278.14	1301.97	1403.29	1041.65	2082.23
5.58757	137.96	1079.66	1218.04	1260.55	1437.26	908.462	2001.73
5.58788	214.229	1072.13	1249.54	1235.51	1395.11	937.14	2139.5
5.5882	290.498	1064.61	1281.04	1210.46	1352.95	965.818	2277.28
5.58851	50.7579	1057.08	1185.56	1394.97	1182.59	994.495	2284.14
5.58882	-188.982	1049.56	1090.08	1579.47	1012.23	1023.17	2291
5.58913	-67.5692	1085.7	973.435	1522.99	1018.15	1239.14	2303.32
5.58945	53.844	1121.84	856.794	1466.51	1024.08	1455.1	2315.64
5.58976	175.257	1142.1	867.127	1410.03	1030.01	1457.02	2458.87
5.59007	296.67	1162.36	877.46	1353.55	1035.93	1458.94	2602.1
5.59038	125.087	1353.06	992.614	1198.42	1035.6	1338.13	2642.19
5.5907	-46.4961	1289.72	1107.77	1043.3	1035.26	1217.31	2682.29
5.59101	7.64172	1221.08	1095.95	1097.74	1163.14	1112.55	2659.65
5.59132	61.7795	1152.44	1084.13	1152.17	1291.02	1007.79	2375.17
5.59163	248.528	1165.83	1045.85	1241.97	1314.72	919.08	2467.08
5.59195	435.277	1179.23	1007.58	1331.77	1338.43	1087.22	2689.91
5.59226	486.593	1192.63	1032.79	1421.57	1490.35	1239.3	2694.55
5.59257	537.91	1206.02	1058	1511.37	1642.26	1391.39	2568.27
5.59288	491.884	1002.09	1023.7	1466.26	1671.64	1411.04	2249.61
5.5932	445.858	798.15	989.39	1421.16	1701.02	1430.68	2192.8
5.59351	625.553	827.095	1018.57	1313.19	1516.72	1466.38	2111.43
5.59382	805.248	856.04	1047.75	1205.22	1332.42	1502.09	2030.07
5.59413	725.364	1031.86	1104.71	1148.33	1308.38	1240.81	2030.52
5.59445	645.48	1207.68	1161.67	1091.43	1284.34	1236.38	2030.98
5.59476	430.163	1277.64	1155.14	1160.28	1260.3	1301.51	2145.99
5.59507	214.847	1347.61	1148.6	1229.12	1236.26	1366.64	2261
5.59538	412.352	1330.57	1254.33	1352.32	1256.46	1156.78	2436.46
5.5957	609.858	1313.53	1360.06	1475.51	1276.66	946.922	2350.09
5.59601	671.931	1232.98	1497.54	1472.98	1296.86	951.102	2206.44
5.59632	734.005	1152.44	1381.06	1470.44	1317.06	955.283	2193.71
5.59663	595.751	1033.51	1244.75	1431.23	1298.53	1012.97	2205.53
5.59694	457.497	914.591	1362.38	1392.02	1280	1070.66	2217.34
5.59726	319.242	943.867	1591.12	1352.81	1325.57	1128.35	2155.52
5.59757	180.988	973.143	1565.9	1313.6	1371.15	1186.04	2224.61
5.59788	516.748	985.548	1509.61	1286.18	1556.62	1251.76	2326.34
5.59819	852.508	997.953	1453.31	1258.75	1742.09	1317.48	2297.16
5.59851	1052.84	1010.36	1381.14	1231.33	1628.41	1238.72	2325.26
5.59882	1253.16	1022.76	1308.98	1203.91	1514.72	1416.8	2615.19
5.59913	1467.6	1270.7	1468.27	1154.22	1411.72	1503.92	2579.19
5.59944	1682.03	1518.63	1627.57	1104.53	1308.71	1591.05	2412.27
5.59976	1416.81	1364.31	1490.59	1054.84	1333.92	1686.19	2335.36
5.60007	1151.59	1209.99	1353.62	1005.16	1359.13	1781.34	2258.45
5.60038	927.278	1179.4	1304.93	1010.8	1277.75	1803.75	2151.19
5.60069	973.833	1148.8	1256.24	1016.45	1196.36	1697.73	2043.94
5.60101	642.306	1118.2	1271.03	1160.93	1221.82	1543.56	2081.24
5.60132	310.778	1087.6	1285.83	1305.41	1247.28	1603.42	2118.54
5.60163	523.802	1211.81	1246.4	1393.57	1252.71	1716.79	2140.84
5.60194	736.826	1336.03	1206.97	1356	1258.13	1830.17	2032.22
5.60226	949.85	1476.12	1231.02	1310.57	1263.56	1742.88	2062.7
5.60257	1162.87	1362.16	1255.08	1390.87	1268.98	1655.59	2224.1
5.60288	960.784	1358.69	1295.01	1499.99	1279.75	1528.84	2435.36
5.60319	758.693	1355.21	1334.93	1483.37	1290.52	1402.09	2428.42
5.60351	765.394	1140.03	1438.35	1388.17	1317.31	1403.76	2369.66
5.60382	772.095	924.846	1541.76	1544.44	1344.11	1405.43	2441.82
5.60413	849.334	746.711	1450.75	1705.95	1110.47	1433.86	2414.43
5.60444	655.708	822.63	1359.73	1615.98	1133.26	1462.29	2387.04
5.60476	360.507	1052.04	1395.69	1578.41	1161.39	1276.68	2367.83
5.60507	516.748	1281.45	1431.65	1540.84	1189.52	1091.06	2348.62
5.60538	622.379	1321.97	1376.02	1419.11	1170.74	1236.96	2286.87
5.60569	728.009	1362.49	1320.38	1297.39	1151.96	1382.86	2225.11
5.60601	861.854	1275.99	1240.94	1280.45	1133.18	1400.33	2316.09
5.60632	995.7	1189.48	1288.48	1263.5	1114.39	1417.81	2407.07
5.60663	1075.94	1157.23	1496.05	1196.79	1185.09	1448.66	2358.95
5.60694	1156.17	1124.98	1449.67	1130.07	1255.79	1479.51	2310.83
5.60726	948.616	1219.75	1554.08	1335.78	1219.65	1381.94	2262.71
5.60757	1011.92	1314.53	1658.49	1541.49	1183.51	1284.37	2214.59
5.60788	941.562	1216.11	1592.27	1643.08	1198.12	1303.18	2131.78
5.60819	871.201	1117.7	1526.06	1744.66	1212.72	1321.99	2048.98
5.60851	834.697	1082.8	1317	1715.28	1035.01	1340.8	2075.26
5.60882	798.194	1047.9	1361.88	1685.89	857.306	1359.62	2101.55
5.60913	569.828	1089.75	1417.35	1403.72	894.617	1538.96	2082.84
5.60944	612.327	1131.6	1472.82	1373.03	931.928	1718.3	2064.13
5.60976	790.259	1236.95	1475.38	1509.98	969.24	1597.98	2154.51
5.61007	968.19	1342.31	1224	1521.19	1006.55	1477.67	2244.89
5.61038	1021.71	1589.01	1173.03	1441.22	1049.37	1392.14	2192.39
5.61069	623.789	1835.7	1122.07	1486.97	1092.19	1306.61	2139.89
5.61101	327.443	1786	1264.21	1540.59	1054.88	1221.08	2196.48
5.61132	301.961	1736.29	1533.33	1468.47	1017.57	1135.54	2253.08
5.61163	561.452	1714.38	1647.7	1381.95	1091.11	1183.79	2222.39
5.61194	820.943	1692.46	1508.12	1546.89	908.223	1232.03	2191.71
5.61225	1040.93	1543.52	1471.7	1570.39	917.655	1280.27	2313.76
5.61257	990.057	1394.58	1435.29	1468.15	1183.51	1328.51	2435.81
5.61288	830.553	1337.6	1258.67	1407.82	1298.78	1274.08	2410.59
5.61319	941.915	1280.62	1336.01	1347.49	1414.05	1219.65	2385.36
5.6135	1171.78	1350.67	1553.54	1384.08	1395.77	1379.26	2425.59
5.61382	1130.78	1420.71	1644.1	1420.67	1377.49	1538.87	2465.82
5.61413	1007.96	1474.88	1536.27	1400.94	1395.27	1524.58	2462.41
5.61444	885.132	1529.05	1428.43	1381.21	1413.05	1510.28	2459
5.61475	762.308	1302.7	1312.66	1361.49	1430.83	1495.98	2564.69
5.61507	639.484	1076.35	1196.88	1341.76	1448.61	1481.68	2670.37
5.61538	493.383	870.182	1272.81	1312.86	1479.16	1469.98	2509.25
5.61569	618.146	918.065	1348.74	1283.97	1509.71	1458.27	2348.12
5.616	742.91	1034.75	1361.18	1359.85	1433.42	1532.18	2296.09
5.61632	867.674	1151.44	1373.62	1435.73	1357.13	1477.67	2244.06
5.61663	707.465	1035.25	1396.64	1463.15	1413.05	1230.52	2194.76
5.61694	818.121	919.057	1419.67	1490.58	1468.98	1197.41	2145.46
5.61725	945.706	1014.58	1379.2	1405.36	1418.06	1322.16	2161.62
5.61757	802.426	1110.09	1338.74	1320.15	1367.14	1318.48	2177.77
5.61788	752.256	1098.43	1380.28	1430.74	1358.63	1322.49	2292.88
5.61819	972.951	1086.77	1421.82	1415.59	1350.12	1326.51	2408
5.6185	1176.72	1202.14	1336.38	1455.46	1277.5	1402.76	2370.37
5.61882	1109.62	1317.5	1250.95	1621.06	1204.88	1350.59	2332.75
5.61913	915.551	1541.37	1357.3	1681.88	1219.07	1378.68	2361.94
5.61944	721.484	1765.24	1463.65	1616.97	1233.26	1535.19	2391.14
5.61975	736.209	1692.71	1443.02	1444.65	1247.45	1531.18	2420.34
5.62007	750.934	1620.18	1422.39	1146.61	1261.64	1313.13	2449.54
5.62038	815.652	1549.97	1454.88	1040.6	1260.22	1363.17	2450.94
5.62069	880.371	1479.76	1487.37	1186.06	1258.8	1627.25	2452.35
5.621	945.089	1409.55	1519.86	1559.42	1305.46	1629.13	2358.3
5.62132	1009.81	1339.34	1552.35	1807.04	1352.12	1631.01	2264.24
5.62163	1088.63	1308.82	1449.92	1915.83	1506.96	1697.1	2189.28
5.62194	1167.46	1278.3	1347.5	1898.89	1405.37	1763.2	2332.51
5.62225	1127.78	1374.81	1229.2	1926.47	1341.18	1829.29	2426.65
5.62257	1088.1	1471.33	1364.86	1828.32	1277	1895.38	2389.87
5.62288	1087.93	1529.13	1581.2	1608.37	1223.49	1888.57	2285.68
5.62319	1358.62	1586.94	1797.53	1639.89	1169.99	1881.75	2181.48
5.6235	1330.23	1517.72	1876.31	1734.27	1351.53	1746.52	2178.2
5.62382	1030.97	1448.5	1701.14	1577.18	1533.08	1611.28	2174.92
5.62413	672.46	1516.89	1588.14	1350.68	1431.5	1580.39	2332.56
5.62444	584.817	1585.29	1475.14	1249.91	1329.92	1549.49	2490.19
5.62475	824.469	1669.56	1473.23	1209.39	1420.65	1647.02	2495.09
5.62507	1064.12	1499.77	1471.33	1168.87	1511.38	1744.55	2499.99
5.62538	1092.87	1317.09	1481.75	1180.41	1579.32	1599.28	2453.67
5.62569	1121.61	1134.41	1492.16	1191.96	1647.27	1454.01	2407.35
5.626	1302.72	1089.34	1439.09	1203.5	1651.11	1437.16	2361.02
5.62631	1212.96	1298.32	1386.02	1215.04	1654.95	1420.32	2314.7
5.62663	1114.73	1278.39	1273.43	1288.14	1550.61	1481.06	2388.38
5.62694	1016.51	1258.46	1160.84	1361.24	1446.27	1541.8	2462.07
5.62725	867.498	1317.92	1183.16	1434.34	1448.78	1602.54	2470.29
5.62756	989.352	1377.38	1205.48	1507.44	1451.28	1663.28	2478.52
5.62788	1129.19	1486.79	1255.57	1467.9	1433.08	1697.27	2492.96
5.62819	998.169	1596.2	1432.65	1428.36	1414.89	1731.26	2507.41
5.6285	901.003	1493.9	1689.08	1388.83	1396.69	1465.59	2521.86
5.62881	803.837	1391.6	1691.56	1349.29	1378.5	1199.92	2536.3
5.62913	842.104	1367.37	1532.67	1404.05	1455.12	1362.33	2464.84
5.62944	880.371	1343.14	1500.76	1458.82	1531.75	1524.74	2393.37
5.62975	862.207	1318.91	1593.18	1513.58	1474.82	1473.11	2512.82
5.63006	573.179	1294.68	1685.6	1568.34	1417.89	1421.49	2501.36
5.63038	430.516	1204.62	1608.43	1541.25	1347.69	1412.54	2475.92
5.63069	558.718	1114.56	1531.27	1514.15	1533.92	1403.59	2581.39
5.631	895.713	1151.53	1581.07	1502.77	1640.01	1394.65	2583.22
5.63131	961.842	1188.49	1630.88	1491.39	1746.1	1385.7	2715.97
5.63163	1025.15	1351.16	1500.8	1417.15	1782.74	1481.1	2795.54
5.63194	1088.46	1513.83	1370.73	1594.37	1819.39	1576.5	2656.91
5.63225	1117.91	1464.79	1208.91	1771.6	1765.21	1671.9	2373.72
5.63256	1147.36	1415.75	1301.04	1697.35	1711.04	1767.29	2308.73
5.63288	1408.52	1389.87	1397.14	1643.41	1689.26	1703.5	2393.16
5.63319	1398.82	1363.98	1239.29	1589.46	1923.89	1639.71	2477.58
5.6335	1315.77	1401.61	1367.13	1669.11	1950.18	1575.91	2575.64
5.63381	1232.71	1439.24	1494.98	1497.29	1976.48	1512.12	2673.7
5.63413	1265.33	1388.21	1638.69	1275.7	1822.47	1488.46	2647.66
5.63444	1297.95	1337.19	1782.41	1179.84	1668.47	1464.8	2621.62
5.63475	1195.15	1413.19	1886.44	1186.15	1706.78	1441.13	2661.04
5.63506	1092.34	1489.19	1863.5	1192.45	1745.1	1417.47	2700.46
5.63538	1043.84	1500.35	1740.37	1375.57	1762.54	1448.32	2608.53
5.63569	995.347	1511.52	1871.19	1558.68	1779.99	1479.18	2516.59
5.636	912.994	1522.68	1922.65	1511.29	1797.43	1638.45	2367.38
5.63631	1101.51	1533.85	1847.13	1463.89	1814.88	1797.73	2436.37
5.63663	1134.84	1552.95	1745.16	1543.54	1916.46	1796.47	2516.26
5.63694	897.3	1572.05	1643.2	1623.19	2018.05	1795.22	2596.16
5.63725	829.054	1591.16	1469.8	1598.06	1970.05	1793.96	2536.95
5.63756	760.809	1610.26	1296.41	1572.93	1922.05	1792.71	2477.75
5.63788	791.317	1546.66	1427.23	1551.07	1843.01	1667.05	2508.63
5.63819	821.824	1483.07	1558.05	1529.21	1763.96	1541.38	2539.52
5.6385	1140.13	1419.47	1625.38	1507.36	1749.02	1544.14	2723.14
5.63881	1187.56	1355.88	1692.71	1485.5	1734.08	1546.9	2906.77
5.63913	1237.82	1379.61	1762.69	1564.49	1811.29	1493.47	2919.92
5.63944	1288.08	1403.35	1832.67	1643.49	1888.5	1440.05	2933.08
5.63975	1501.99	1435.02	1632.82	1423.86	1816.13	1394.65	2837.14
5.64006	1445.03	1466.69	1686.93	1204.24	1743.76	1563.29	2741.2
5.64037	1421.84	1350.75	1707.1	1178.86	1764.3	1639	2718.06
5.64069	1850.09	1361.83	1727.27	1404.95	1784.83	1714.7	2694.92
5.641	2007.48	1619.03	1763.31	1693.91	1821.39	1803.79	2671.78
5.64131	2164.86	1664.51	1799.35	1731.4	1857.95	1892.87	2648.64
5.64162	1924.42	1633.25	1713.71	1711.27	1684.83	1907.05	2761.87
5.64194	1683.97	1390.28	1628.07	1691.13	1768.14	1921.22	2875.1
5.64225	1443.53	1205.53	1751.41	1718.14	1798.02	1935.39	2988.33
5.64256	1203.08	1317.17	2001.72	1745.16	1827.9	1949.56	3101.57
5.64287	1254.66	1507.22	2130.02	1841.26	1879.82	1900.19	3106.98
5.64319	1306.24	1570.23	2004.36	1937.36	1675.32	1850.82	3112.39
5.6435	1222.39	1511.52	1743.8	2036.08	1679.16	1673.02	3052.34
5.64381	1138.54	1452.8	1737.19	1883.33	1683	1495.23	2992.3
5.64412	1164.73	1407.32	1749.09	1885.13	1581.33	1528.8	2996.35
5.64444	1190.91	1361.83	1507.04	2012.67	1479.66	1562.37	3000.39
5.64475	1081.67	1443.37	1550.69	1990.89	1655.78	1595.94	2996.26
5.64506	972.422	1524.91	1594.34	1969.12	1831.91	1629.51	2992.13
5.64537	1031.59	1685.52	1547.72	1978.78	1903.02	1669.76	3030.28
5.64569	1090.75	1846.12	1501.09	1988.44	1974.14	1710.02	2937.51
5.646	1375.63	1710.33	1454.47	1893.32	2045.26	1750.28	2787.47
5.64631	1660.52	1574.53	1407.85	1798.2	2116.37	1790.54	2855.63
5.64662	1838.19	1630.6	1492.16	1730.58	2073.97	1822.77	3001.51
5.64694	2015.85	1686.67	1576.48	1662.97	2031.57	1855	3016.48
5.64725	1815.44	1806.26	1597.32	1595.35	2096.01	1887.23	2965.99
5.64756	1615.02	1925.84	1618.15	1527.74	2160.45	1919.46	2915.5
5.64787	1254.49	1971	1754.38	1689.98	2056.61	1888.15	2878.05
5.64819	1345.39	2016.15	1890.61	1852.23	1952.77	1856.84	2840.6
5.6485	1408.08	2061.3	1899.87	1825.87	1913.04	1868.33	2803.16
5.64881	1470.77	2106.46	1909.13	1799.51	1873.31	1622.98	2765.71
5.64912	1324.67	2037.82	1898.55	1854.35	1878.98	1396.36	2754.17
5.64944	1178.57	1969.18	1887.97	1909.2	1884.66	1597.82	2742.63
5.64975	1167.9	1964.05	1750.41	1964.04	1890.34	1815.33	2883.83
5.65006	1157.23	1958.92	1612.86	2018.89	1896.01	1775.99	3025.03
5.65037	1291.78	1854.97	1599.63	2070.75	1931.32	1868.38	2965.31
5.65069	1426.33	1751.02	1586.4	2122.6	1966.63	1960.76	2905.59
5.651	1425.45	1731.75	1573.18	2012.05	2001.94	1908.68	2780.42
5.65131	1424.57	1924.19	1559.95	1901.51	2037.24	1856.59	2655.25
5.65162	1395.47	2042.53	1676.34	1938.96	2077.89	1965.03	2591.44
5.65194	1366.38	2033.85	1792.74	1724.94	2118.54	2073.47	2527.63
5.65225	1472.71	2046.34	1909.13	1715.24	2009.62	2224.72	2562.01
5.65256	1579.05	2058.82	2025.53	1705.54	1900.69	1947.89	2814.59
5.65287	1265.68	2035.58	2059.25	1622.16	1918.97	1660.69	3010.65
5.65319	952.319	2012.35	2092.98	1538.79	1937.25	1630.34	2901.25
5.6535	954.964	1989.11	2126.71	1644.02	1891.42	1728.41	2969.12
5.65381	957.61	1965.87	2160.44	1749.25	1845.6	1826.49	3037
5.65412	1005.4	1814.28	2231.2	1816.5	1770.39	1903.16	3081.7
5.65443	1053.19	1662.69	2301.96	1883.74	1695.18	1979.83	2995.47
5.65475	1326.7	1638.13	2161.1	1950.99	1684.08	1928.07	2868.34
5.65506	1600.21	1613.57	2020.24	2018.23	1672.98	1876.32	3046.68
5.65537	1699.67	1623.08	2070.5	1982.34	1709.29	1773.4	3211.55
5.65568	1799.13	1632.59	2120.76	1946.45	1745.6	1670.47	3245.51
5.656	1763.15	1642.1	2044.04	2099.15	1717.8	1706.68	3132.19
5.65631	1727.18	1651.61	1967.33	2251.86	1690.01	1999.73	3018.87
5.65662	1425.98	1677	1921.04	2107.26	1712.96	2132.25	3063.74
5.65693	1124.78	1702.39	1874.74	1962.65	1735.92	2007.92	3108.61
5.65725	1320.17	1677.5	1891.94	1922.83	1652.03	2044.12	3153.48
5.65756	1515.56	1652.6	1909.13	1883.01	1568.14	2080.33	3198.35
5.65787	1237.64	1656.82	1869.45	1866.76	1584.75	2086.43	3142.9
5.65818	959.726	1872.75	1829.77	1850.51	1601.36	2092.53	3087.45
5.6585	1088.1	2144.25	1917.07	1897.13	1682.08	2098.64	3032
5.65881	1216.48	2204.04	2004.36	1943.74	1762.79	2104.74	2976.55
5.65912	1296.9	2369.69	2024.2	1985.12	1752.69	1998.47	3002.92
5.65943	1377.31	2408.31	2044.04	2026.5	1742.59	1892.2	3029.3
5.65975	1457.72	2378.13	2063.88	2112.41	1882.07	1999.98	2990.21
5.66006	1538.14	2347.94	2083.72	1946.85	2021.55	2107.75	2951.13
5.66037	1679.03	2340.91	1990.97	1755.06	1971.47	2117.36	2863.08
5.66068	1819.93	2333.88	1898.22	1689	1921.39	2126.98	2775.04
5.661	1644.82	2115.14	1805.47	1638.66	1935.41	2008.17	2796.09
5.66131	1469.71	1896.4	1712.72	1714.05	1949.43	1889.36	2817.14
5.66162	1557	1954.21	1813.07	2006.86	1984.82	2054.16	2842.29
5.66193	1644.29	2012.02	1913.43	2048.2	2020.22	2218.95	2867.43
5.66225	1596.15	2133.34	1997.92	2008.33	1991.5	2255.32	3088.95
5.66256	1548.01	2254.66	2082.4	1968.47	1962.79	2291.69	3310.47
5.66287	1358.09	2348.19	2215.16	1950.54	1879.99	2362.51	3250.72
5.66318	1168.16	2441.72	2093.97	1932.61	1797.18	2433.32	3190.97
5.6635	1113.67	2667.57	1988.66	2019.46	1906.7	2290.1	3131.23
5.66381	1059.18	2681.72	1883.34	2106.31	2016.21	2146.88	3071.48
5.66412	1396.88	2482.82	2049.17	2240.32	2070.97	2196.29	3116.74
5.66443	1734.58	2495.64	2215	2374.32	2125.72	2245.7	3161.99
5.66475	1846.56	2431.72	2317.34	2461.17	1961.45	2439.59	3272.71
5.66506	1958.54	2156.08	2419.68	2296.55	1797.18	2376.64	3383.43
5.66537	2017.62	2123.58	2428.77	2114.25	1785.33	2370.87	3535.27
5.66568	2076.69	2091.08	2437.86	1931.96	2029.9	2365.1	3687.1
5.666	2135.77	2122.09	2446.96	1823	2130.23	2343.28	3642.56
5.66631	2194.84	2153.1	2456.05	1965.52	2230.56	2321.45	3467.11
5.66662	1875.84	2106.04	2276	2108.03	2193.33	2299.63	3335.29
5.66693	1556.83	2270.7	2095.96	2250.55	2156.11	2277.81	3421.67
5.66725	1463.54	2498.87	2127.54	2304	2118.88	2255.99	3486.22
5.66756	1370.26	2515.32	2159.11	2357.46	2081.65	2234.17	3550.78
5.66787	1539.37	2597.94	2386.45	2323.48	2141.92	2345.11	3554.57
5.66818	1708.48	2680.56	2613.78	2289.51	2202.18	2456.06	3558.36
5.6685	1877.6	2622.92	2708.84	2318.41	2262.45	2567.01	3409.41
5.66881	2046.71	2565.28	2676.93	2347.31	2322.71	2677.96	3260.46
5.66912	2052.18	2444.12	2691.32	2386.68	2265.45	2708.65	3299.7
5.66943	2057.65	2322.97	2832.68	2426.05	2208.19	2739.33	3338.95
5.66974	2063.11	2265.32	2770.35	2465.43	2150.93	2641.59	3269.09
5.67006	2068.58	2207.68	2581.04	2504.8	2093.67	2543.85	3199.24
5.67037	2120.87	2114.4	2406.04	2525.96	2066.21	2468.27	3195.7
5.67068	2173.15	2021.11	2484.98	2547.12	2038.75	2392.69	3192.17
5.67099	2090.01	2054.85	2476.63	2568.28	2011.28	2445.53	3297.73
5.67131	2006.86	2215.62	2468.29	2589.44	1983.82	2498.37	3403.29
5.67162	2186.11	2383.01	2458.61	2296.27	2069.88	2452.22	3279.74
5.67193	2365.37	2338.68	2448.94	2003.09	2155.94	2406.07	3156.2
5.67224	2409.19	2289.06	2439.27	1908.99	2242	2504.39	3179.94
5.67256	2453.01	2451.15	2429.6	2066.37	2328.05	2345.87	3421.87
5.67287	2292.27	2646.98	2489.36	2342.93	2292.58	2305.4	3667.47
5.67318	2131.53	2631.1	2549.13	2368.02	2257.1	2264.93	3694.87
5.67349	2106.23	2535.83	2608.9	2249.03	2157.52	2422.45	3618.63
5.67381	2080.92	2440.56	2668.67	2255.79	2057.94	2579.97	3542.39
5.67412	2010.47	2443.21	2675.53	2304.45	2208.11	2491.35	3494.79
5.67443	1940.02	2445.86	2682.39	2353.12	2358.27	2402.72	3447.18
5.67474	2185.58	2448.5	2689.25	2304.86	2401.59	2442.52	3508.68
5.67506	2431.14	2451.15	2696.11	2256.61	2444.91	2482.32	3570.17
5.67537	2522.93	2516.98	2732.07	2472.76	2518.62	2463.09	3580.28
5.67568	2614.72	2582.81	2768.03	2688.91	2592.32	2443.86	3590.38
5.67599	2390.5	2521.61	2803.99	2758.37	2559.18	2440.68	3600.49
5.67631	2166.27	2460.41	2839.95	2827.83	2526.05	2437.5	3610.59
5.67662	2308.85	2559.32	2804.49	2774.18	2538.32	2437	3698.43
5.67693	2451.42	2658.23	2769.02	2720.53	2550.59	2693.35	3786.27
5.67724	2594	2680.39	2860.54	2666.88	2498.75	2805.21	3874.11
5.67756	2736.57	2702.56	2952.05	2613.22	2446.92	2917.08	3961.94
5.67787	2707.04	2836.53	2941.05	2644.37	2525.3	2916.58	3922.53
5.67818	2677.5	2758.79	2930.06	2675.53	2603.67	2916.08	3883.11
5.67849	2647.96	2728.69	2919.06	2706.68	2489.74	2899.53	3843.7
5.67881	2618.42	2825.61	2908.07	2737.83	2375.8	2882.97	3804.29
5.67912	2563.49	2878.87	3016.11	2784.7	2317.96	2914.58	3693.96
5.67943	2508.56	2932.13	3124.16	2831.57	2260.11	2689.33	3583.63
5.67974	2662.42	3120.35	3078.77	2878.44	2266.37	2608.57	3598.76
5.68006	2816.28	3308.58	2779.44	2925.31	2272.63	2527.8	3613.9
5.68037	2879.32	3217.36	2621.38	2912.5	2360.19	2617.85	3576.4
5.68068	2671.5	3126.14	2463.33	2899.7	2447.75	2707.9	3800.74
5.68099	2616.04	3034.93	2501.02	2886.89	2599.42	2797.96	3798.7
5.68131	2560.58	2943.71	2538.72	2874.08	2751.08	2888.01	3665.74
5.68162	2877.56	3005.98	2614.77	2858.66	2770.53	2761.35	3779.62
5.68193	3194.54	3068.25	2690.82	2843.23	2789.98	2634.68	3893.49
5.68224	3347.87	3011.44	2766.87	2702.07	2745.32	2657.85	3999.19
5.68256	3230.34	2954.63	2842.93	2560.91	2700.67	2681.01	4104.88
5.68287	3171.35	2834.3	2827.72	2731.88	2549.84	2856.68	4147.84
5.68318	3112.36	2841	2812.51	2902.85	2399	3032.35	4190.8
5.68349	3036.45	2855.63	2733.81	3073.81	2547.33	2972.57	4124.67
5.6838	2960.53	2743.24	2655.11	3244.78	2695.66	2912.8	4058.53
5.68412	2942.46	2685.11	2657.09	3096.17	2687.73	2919.91	3935.12
5.68443	2924.38	2754	2659.08	2947.56	2679.8	2927.02	3811.71
5.68474	3222.31	3021.36	2788.04	2924.69	2671.87	2934.13	3688.3
5.68505	3520.25	3034.68	2917	2901.81	2663.94	2941.25	3564.89
5.68537	3573.42	2878.29	2875.5	2918.63	2732.3	2913.03	3646.03
5.68568	3626.58	2848.94	2834	2935.44	2800.66	2884.82	3727.17
5.68599	3612.04	2795.76	2792.5	2952.25	2869.03	2864.63	3742.85
5.6863	3597.49	2742.58	2751	2969.06	2937.39	2844.45	3758.54
5.68662	3712.73	2815.11	2802.09	2998.97	2914.94	2939.31	3756.49
5.68693	3827.97	2887.64	2853.18	3028.88	2892.48	3162.59	3754.45
5.68724	3824.71	2960.17	2840.78	2791.6	2870.03	3187.89	3817.86
5.68755	3821.44	3032.69	2828.38	2805.79	2847.57	2956.34	3881.27
5.68787	3683.45	3015.24	2877.48	2906.51	2931.96	2740.26	4044.58
5.68818	3816.33	2997.79	2926.59	3007.23	3016.35	2652.6	4207.88
5.68849	3746.06	3107.37	2912.2	2997.93	3100.74	2712.09	4087.53
5.6888	3675.78	3216.95	2897.82	2988.62	3185.13	2771.58	3967.19
5.68912	3659.12	3276.24	2847.72	3161.38	3246.81	2907.33	3859.11
5.68943	3913.32	3335.54	2797.63	3334.13	3308.5	3043.07	3751.04
5.68974	4223.95	3426.59	2874.51	3381.15	3370.18	3114.6	3882.98
5.69005	4534.58	3263.59	2951.39	3428.16	3431.87	3186.14	4014.92
5.69037	4651.59	3000.77	2992.64	3517.18	3323.27	3191.44	4050.37
5.69068	4497.73	2992.01	3033.89	3606.2	3214.68	3196.73	4085.83
5.69099	4372.08	3120.85	3138.62	3632.36	3025.95	3202.03	4121.29
5.6913	4517.3	3249.7	3243.36	3658.51	3093.65	3207.33	4156.74
5.69162	4713.31	3307.09	3461.85	3764.56	3054.5	3208.62	4059.92
5.69193	4277.29	3364.48	3680.33	3870.61	3015.35	3209.9	3963.09
5.69224	3892.07	3421.88	3771.85	3767.1	3056.33	3211.19	3975.37
5.69255	3958.29	3479.27	3863.36	3663.59	3097.32	3212.47	3987.64
5.69287	4041.43	3486.38	3860.3	3594.05	3016.1	3228.56	3922.52
5.69318	4124.58	3493.5	3857.24	3524.51	2934.88	3244.64	3857.41
5.69349	4309.3	3532.36	3790.69	3580.71	2981.88	3260.73	3901.39
5.6938	4764.89	3317.18	3724.15	3636.9	3028.87	3276.81	3945.37
5.69412	4857.91	3266.07	3574.27	3535.93	2983.72	3292.9	4045.26
5.69443	4950.93	3469.02	3424.4	3434.96	2938.56	3308.98	4145.15
5.69474	4925.45	3664.02	3401.5	3333.98	3251.32	3325.06	4048.67
5.69505	4899.97	3604.97	3378.6	3233.01	3307.66	3341.15	3952.19
5.69537	4848.39	3419.89	3554.27	3298.29	3230.12	3438.85	3979.12
5.69568	4796.81	3361.84	3729.93	3363.58	3152.58	3536.54	4006.05
5.69599	4801.66	3428.16	3778.62	3428.86	3075.03	3634.24	4032.99
5.6963	5077.37	3494.49	3827.31	3494.14	2997.49	3731.94	4059.92
5.69662	5309.35	3480.1	3838.97	3376.06	3030.79	3754.72	4093.67
5.69693	5270.47	3465.71	3850.63	3257.98	3320.52	3777.5	4127.42
5.69724	5248.51	3514.83	3862.28	3349.46	3401.9	3800.29	4052.08
5.69755	5497.42	3563.96	3873.94	3440.93	3483.29	3823.07	3976.73
5.69786	5584.1	3669.98	3860.46	3599.29	3403.07	3804.63	4059.24
5.69818	5670.77	3776	3846.99	3757.64	3322.86	3786.2	4141.74
5.69849	5706.66	3754.99	3833.51	3706.44	3541.8	3767.76	3984.23
5.6988	5742.54	3733.99	3820.04	3655.24	3760.74	3749.33	3826.72
5.69911	5867.3	3728.86	3859.47	3703.58	3802.06	3789.75	3853.32
5.69943	5992.07	3723.73	3898.9	3751.91	3843.38	3830.18	3879.91
5.69974	6161.98	3782.12	3938.33	3674.52	3756.48	4023.1	3996.51
5.70005	6602.75	3840.5	3977.77	3597.12	3669.59	3959.19	3982.19
5.70036	6943.89	3831.65	3910.15	3825.87	3735.95	3883.24	3857.83
5.70068	6833.58	3822.81	3842.52	4054.62	3802.31	3935.71	3995.31
5.70099	6706.35	3940.98	3774.9	4173.36	3740.46	4044.37	4116.43
5.7013	6849.98	4059.16	3707.28	4292.1	3678.61	3896.19	4106.63
5.70161	6813.04	3951.07	3811.61	4194.73	3732.95	3884.45	4141.83
5.70193	6776.1	3842.98	3915.93	4348.82	3787.29	3872.71	4177.03
5.70224	6705.29	3946.61	4020.26	4424.34	3713.41	3852.95	4051.31
5.70255	6634.49	4050.23	4124.58	4499.85	3639.54	3833.19	3925.59
5.70286	6766.13	4147.57	4084.74	4343.46	3762.33	3845.95	3907.61
5.70318	7168.64	4244.9	4044.89	4187.07	3885.11	3987.13	3889.62
5.70349	7520.36	4366.06	4216.67	4255.96	3943.79	4208.58	4024.38
5.7038	7601.21	4233.16	4388.45	4324.84	4002.47	4173.18	4159.13
5.70411	7686.3	4204.79	4290.41	4239.17	3998.38	4323.73	4206.6
5.70443	8042.25	4303.46	4192.37	4404.98	3994.29	4602.7	4254.08
5.70474	8448.99	4378.3	4094.33	4492.2	4118.41	4472.33	4192.46
5.70505	8584.86	4453.14	3996.28	4579.42	4242.53	4341.95	4130.83
5.70536	8721.79	4464.8	4080.93	4633.65	4100.22	4219.5	4237.97
5.70568	8858.72	4476.46	4165.58	4687.88	3957.9	4097.06	4345.11
5.70599	9097.23	4488.12	4377.21	4742.11	3970.5	3974.61	4386.79
5.7063	9335.74	4499.78	4588.83	4796.34	4239.53	3852.17	4428.46
5.70661	9341.47	4631.86	4578.25	4743.18	4332.26	3983.89	4385.59
5.70693	9076.33	4763.93	4567.67	4690.01	4425	4115.62	4342.72
5.70724	9098.99	4888.06	4557.09	4636.84	4320.08	4247.34	4234.39
5.70755	9121.65	5012.19	4546.51	4583.68	4215.15	4379.07	4126.06
5.70786	9346.76	4977.21	4508.15	4711.33	4097.21	4526.26	4199.79
5.70818	9571.86	4815.2	4469.79	4838.99	3979.27	4673.46	4273.51
5.70849	9644.6	4565.86	4558.41	5029.52	3989.53	4585.21	4445.43
5.7088	9988.21	4570.58	4647.03	5220.04	3999.8	4496.96	4355.51
5.70911	10281	4831.99	4688.03	5127.67	4087.53	4539.81	4197.4
5.70943	10573.9	4839.35	4729.04	5035.29	4175.26	4582.66	4301.13
5.70974	10917.5	4793.78	4897.01	5005.78	4198.88	4625.51	4423.95
5.71005	10990.2	4748.21	5064.99	4976.27	4222.5	4668.36	4415.85
5.71036	10990.5	4782.29	5004.89	4941.43	4253.3	4538.97	4411.93
5.71068	11261.6	4816.36	4944.79	4906.59	4284.1	4409.59	4408.01
5.71099	11363.4	4977.46	4884.7	4997.48	4379.01	4515.65	4330.45
5.7113	11465.3	5138.56	4824.6	5088.37	4473.91	4621.7	4252.89
5.71161	11663	5187.18	4915.28	5187.12	4571.49	4695.66	4178.05
5.71193	11860.8	5235.81	5005.97	5285.88	4669.07	4769.61	4103.22
5.71224	11906.2	5284.44	4885.03	5321.76	4894.85	4693.73	4181.12
5.71255	12222.5	5333.07	4764.09	5357.65	5120.64	4617.86	4259.02
5.71286	12260.9	5240.11	4980.42	5232.35	5096.02	4715.3	4248.96
5.71317	12299.2	5147.16	5196.76	5107.06	5071.39	4812.75	4238.91
5.71349	12580.2	5117.72	5286.12	5107.5	4918.56	4910.2	4337.95
5.7138	12861.2	5088.27	5375.48	5107.94	4765.73	5007.64	4436.99
5.71411	12919.3	5095.88	5400.04	5193.51	4574.16	4994.06	4315.1
5.71442	12977.4	5103.49	5424.59	5279.08	4382.6	4980.47	4193.22
5.71474	13148.4	5174.61	5385.65	5364.66	4575.66	5015.04	4267.72
5.71505	13770.8	5245.73	5346.72	5450.23	4768.73	5049.61	4342.21
5.71536	14453.2	5219.93	5410.95	5588.61	4820.06	5171.39	4429.32
5.71567	14503.5	5194.13	5475.18	5726.99	4871.4	5036.32	4516.42
5.71599	14350.7	5229.19	5539.41	5571.99	4858.63	5107.26	4450.79
5.7163	14649.3	5518.31	5603.64	5416.99	4845.86	5306.63	4385.17
5.71661	14788.6	5726.72	5611	5485.96	4921.23	5389.61	4329.08
5.71692	14656.9	5808.09	5618.36	5554.92	4996.6	5215.74	4273
5.71724	14773.6	5680.4	5625.71	5686.76	5007.87	5309.43	4216.92
5.71755	14890.2	5552.72	5633.07	5818.59	5019.14	5403.11	4160.83
5.71786	14917.3	5701.57	5731.69	5807.58	5035.42	5312.27	4322.26
5.71817	14944.4	5850.43	5830.31	5796.57	5051.7	5349.85	4483.69
5.71849	15089.9	5872.27	5928.93	5785.56	5196.18	5475.73	4536.03
5.7188	15235.5	5894.1	6027.55	5774.55	5340.67	5344.75	4588.36
5.71911	15602.6	5783.61	6009.78	5694.12	5462.45	5260.6	4613.42
5.71942	15698.8	5673.13	5992.01	5613.7	5584.24	5433.3	4638.48
5.71974	15721.6	5774.35	5974.23	5742.83	5577.81	5696.96	4663.54
5.72005	15744.4	5875.57	5956.46	5871.96	5571.38	5703.77	4688.59
5.72036	15784.4	5850.76	6011.76	5982.02	5712.11	5628.47	4673.76
5.72067	15824.3	5825.96	6067.07	6092.08	5852.84	5553.17	4658.93
5.72099	16090	5928.17	6122.37	6076.4	5694.42	5654.45	4709.56
5.7213	16355.7	6030.39	6177.67	6060.73	5535.99	5755.73	4760.19
5.72161	16253.1	6119.37	6320.27	6105.3	5607.27	5790.13	4814.91
5.72192	16150.6	6208.36	6462.87	6149.87	5678.56	5824.52	4869.63
5.72224	16183.5	6297.34	6605.47	6194.44	5621.63	5709.09	4771.61
5.72255	16216.3	6386.33	6748.07	6239.01	5564.7	5593.66	4673.59
5.72286	16274.6	6496.15	6795.44	6309.7	5494.09	5618.77	4670.01
5.72317	16332.9	6605.98	6842.81	6380.38	5423.47	5643.89	4666.43
5.72349	16323.5	6588.78	6779.07	6576.8	5566.54	5733.21	4728.31
5.7238	16314	6571.57	6715.33	6773.22	5709.61	5822.54	4790.19
5.72411	16212.9	6427.35	6617.21	6619.94	5825.97	5692.47	4707.52
5.72442	16111.8	6283.12	6773.04	6466.66	5942.32	5562.41	4624.84
5.72474	16010.6	6519.97	6936.8	6522.94	5938.49	5796.21	4607.62
5.72505	15909.5	6756.82	6846.61	6579.22	5934.65	6030.01	4590.41
5.72536	15790.7	6865.98	6827.35	6694.53	6005.76	6301.61	4554.44
5.72567	15672	6975.15	6935.06	6809.83	6205.09	6573.2	4518.47
5.72599	15688.6	7084.31	6955.48	6862.27	6348.33	6480.93	4635.24
5.7263	15705.3	7193.48	6975.9	6914.71	6235.14	6388.65	4752.01
5.72661	15786.9	7323.81	7041.29	7068	6302.25	6399.39	4909.69
5.72692	15868.4	7454.14	7106.68	7221.29	6369.36	6410.12	5067.37
5.72723	15724.3	7465.39	7299.04	7165.03	6276.21	6356.64	5132.31
5.72755	15580.1	7476.64	7491.4	7108.76	6439.47	6303.16	4935.43
5.72786	15479	7377.07	7409.98	7137.54	6473.53	6342.24	4864.68
5.72817	15377.8	7404.52	7328.55	7166.33	6507.59	6381.32	4793.94
5.72848	15502.4	7503.43	7458.75	7320.84	6493.56	6420.39	4772.29
5.7288	15627	7348.29	7588.95	7475.36	6479.54	6459.47	4750.64
5.72911	15518.8	7367.81	7561.75	7494.98	6429.46	6494.53	4666.26
5.72942	15410.6	7387.32	7534.55	7514.59	6379.38	6529.6	4581.88
5.72973	15076.7	7390.96	7459.74	7471.34	6457.5	6564.66	4693.88
5.73005	14742.8	7394.6	7384.93	7428.09	6535.63	6599.72	4805.87
5.73036	14788.3	7525.6	7474.13	7449.5	6569.61	6675.93	4737.43
5.73067	14833.7	7656.59	7817.27	7470.92	6603.58	6752.14	4668.99
5.73098	14811.5	7787.59	8041.38	7531.63	6637.55	6828.35	4709.65
5.7313	14789.2	7918.59	8011.54	7718.07	6671.52	6904.56	4750.3
5.73161	14576.5	8025.76	8001.53	7870.46	6705.5	6964.72	4793.69
5.73192	14363.8	8132.94	8118.51	7771.38	6739.47	7024.88	4837.07
5.73223	14286.5	8113.1	8227.54	7688.02	6757.41	7085.03	4918.64
5.73255	14209.2	8093.25	8082.63	7730.39	6775.36	7145.19	4738.37
5.73286	14074.1	8129.97	8015.75	7839.64	6834.37	7111.62	4662.77
5.73317	13938.9	8166.68	7948.88	7948.89	6636.97	7078.05	4587.17
5.73348	13939.3	8203.4	7929.62	7979.56	6639.89	7044.48	4604.3
5.7338	13939.6	8240.12	7910.35	8135.96	6771.02	7010.91	4621.43
5.73411	13721.2	8321.83	8089.49	8259.62	6830.03	7052.26	4515.83
5.73442	13502.8	8403.54	8268.63	8131.8	6889.05	7093.6	4410.22
5.73473	13419.9	8485.24	8320.79	8129.73	6803.82	7118.89	4544.64
5.73505	13337	8566.95	8372.95	8379.12	6975.02	7144.19	4679.05
5.73536	13265	8681.08	8429.41	8529.85	7211.91	7287.28	4811.5
5.73567	13193	8795.2	8485.87	8554.85	7320.59	7173.53	4943.95
5.73598	13188.7	8909.33	8669.31	8456.73	7389.2	7204.26	4705.47
5.7363	13184.5	9023.45	8852.75	8358.61	7457.81	7234.98	4466.99
5.73661	13080	9042.31	8996.5	8388.85	7507.73	7410.19	4525.8
5.73692	12975.6	9061.16	9140.26	8419.09	7557.65	7585.39	4584.61
5.73723	12735.7	9207.05	9284.01	8658.88	7479.35	7541.2	4708.88
5.73755	12495.8	9352.93	9427.77	8898.67	7401.05	7497.02	4833.15
5.73786	12490.1	9373.44	9504.73	8817.67	7448.97	7371.14	4801.95
5.73817	12484.5	9393.95	9581.7	8736.66	7496.88	7502.12	4770.76
5.73848	12478.8	9295.37	9447.03	8865.2	7544.79	7825.72	4690.47
5.7388	12473.1	9196.79	9312.37	8993.75	7592.7	7892.49	4610.18
5.73911	12413.8	9418.43	9413.14	9253.27	7755.47	7878.98	4598.08
5.73942	12354.5	9767.09	9513.91	9512.8	7918.24	7865.48	4847.81
5.73973	11979.2	10076.1	9614.68	9552.28	7952.79	7835.92	4841.16
5.74005	11603.9	10131	9715.45	9340.3	7987.35	7806.37	4834.51
5.74036	11531.7	10214.2	9803.41	9277.31	8023.66	7858.33	4932.44
5.74067	11459.5	10551.6	9891.36	9465.79	8059.97	7910.29	5030.38
5.74098	11251.8	10690.4	9979.32	9693.56	7968.07	7962.26	4931.93
5.74129	11044.2	10702.3	10067.3	9795.6	7876.17	8014.22	4833.49
5.74161	10863.3	10536.8	10167.1	9952.64	7928.5	7988.59	4781.41
5.74192	10682.5	10625.3	10267	10109.7	7980.84	7962.97	4729.33
5.74223	10727.4	10774.8	10208.1	10206.5	8161.39	8071.12	4742.72
5.74254	10772.2	10924.2	10403.2	10051.8	8341.93	8179.26	4756.1
5.74286	10724	10909.6	10621.5	9919.32	8747.52	8372.61	4818.23
5.74317	10675.8	10894.9	10585.8	10038.3	9153.1	8309.11	4880.37
5.74348	10559.8	11007.3	10645.3	10209.7	9174.05	8240.26	4877.04
5.74379	10443.9	11119.7	10704.8	10381	9195	8171.4	4873.72
5.74411	10395.7	11121	10638.7	10397.9	9130.48	8364.75	4799.48
5.74442	10347.4	11122.2	10572.5	10414.7	9065.96	8558.1	4725.24
5.74473	10163.8	11242.5	10633.4	10557.2	9129.64	8473.19	4716.46
5.74504	9980.1	11362.9	10694.2	10699.8	9193.33	8388.29	4707.69
5.74536	9776.69	11530.5	10846.5	10657.4	9307.85	8452.3	4797.01
5.74567	9573.27	11571.1	10998.8	10614.9	9422.37	8516.31	4886.33
5.74598	9302.14	11558.8	11151	10572.5	9408.69	8516.12	4910.2
5.74629	9031.01	11419.4	11303.3	10530.1	9395	8515.92	4934.06
5.74661	8964.44	11266.8	11423.8	10581.9	9317.2	8630.76	5113.39
5.74692	8897.87	11368.3	11544.4	10633.8	9239.41	8745.61	5292.72
5.74723	8966.74	11673.6	11664.9	10685.7	9375.3	8860.46	5259.31
5.74754	9035.6	11724.8	11785.4	10737.5	9511.19	8975.3	5225.9
5.74786	8906.96	11757.4	11773.7	10928.3	9542.24	9041.91	5240.56
5.74817	8778.31	11790.1	11761.9	11119.1	9573.29	9108.52	4993.38
5.74848	8875.39	11806.9	11803.1	11184.1	9818.02	9159.07	4811.67
5.74879	8972.47	11823.7	12098.2	11249.2	10062.8	9209.62	4891.79
5.74911	8729.55	12054.8	12345.7	11282.8	10037.7	9389.93	4989.63
5.74942	8486.64	12286	12339.3	11316.4	10012.7	9313.4	5087.48
5.74973	8311.44	12305.4	12195.3	11350	10115.8	9274.32	5201.69
5.75004	8136.24	12324.8	12051.3	11383.6	10219	9235.25	5315.9
5.75036	7910.83	12271.7	12091.2	11476.2	10231	9347.58	5213.46
5.75067	7685.42	12218.6	12131.1	11568.7	10243.1	9459.92	5111.01
5.75098	7595.44	12292.6	12171	11535.5	10255.1	9716.74	5117.65
5.75129	7505.46	12366.5	12211	11502.3	10267.1	9716.71	5124.3
5.75161	7438.05	12324	12280	11351.3	10384.6	9675.21	5204.59
5.75192	7370.64	12281.5	12349	11200.2	10502.1	9633.71	5284.88
5.75223	7235.52	12442.7	12291.1	11109.4	10555.6	9640.36	5365.17
5.75254	7100.39	12604	12233.1	11270	10609	9647.02	5445.46
5.75286	7049.92	12557.5	12169.9	11468.7	10674.4	9716.97	5426.88
5.75317	6999.44	12384	12106.6	11541.7	10739.9	9786.92	5408.3
5.75348	6948.96	12334.9	12162.4	11475.9	10677.1	9792.66	5526.09
5.75379	6898.48	12539.8	12218.2	11410	10614.3	9798.39	5643.88
5.75411	6953.81	12742.1	12223.8	11659.8	10641	10042.2	5750.76
5.75442	7009.14	12690.4	12102.3	11658.1	10667.8	10286.1	5595.81
5.75473	7064.46	12670.3	12020.6	11515	10806.6	10182.1	5588.14
5.75504	7119.79	12650.3	12192.8	11623.3	10945.5	10078.2	5580.47
5.75535	7054.15	12521.8	12429	11862.2	11177.4	9923.8	5532.91
5.75567	6988.5	12393.3	12411.2	11849.7	11152.9	10026.3	5485.35
5.75598	6697.14	12391.8	12255.9	11915.7	11144.4	10134.1	5590.52
5.75629	6405.77	12390.3	12100.5	11981.7	11135.9	10241.9	5695.7
5.7566	6213.16	12404.7	12069.5	12042.5	11218.2	10141	5702.69
5.75692	6020.55	12419.1	12038.5	11851.8	11300.5	10040.1	5709.68
5.75723	6143.95	12433.5	11967.8	11606.1	11382.8	10003.4	5716.67
5.75754	6267.34	12447.9	11770.2	11486.1	11465.1	9966.78	5723.66
5.75785	6009.13	12419.9	11507.7	11566.6	11440.9	10079.7	5678.48
5.75817	5750.92	12392	11499.2	11647.1	11416.7	10192.6	5633.31
5.75848	5899	12364	11636.2	11798.4	11392.4	10198.5	5653.6
5.75879	6047.09	12336.1	11773.2	11949.6	11368.2	10204.4	5673.88
5.7591	5932.77	12177.1	11796.4	11908.3	11344	10402.9	5653.25
5.75942	5818.46	12018.2	11819.6	11867	11319.8	10601.4	5632.63
5.75973	5704.14	11859.2	11631.2	11825.7	11295.6	10521.7	5612
5.76004	5589.83	11700.3	11442.8	11784.4	11271.4	10442	5591.38
5.76035	5679.32	11653.7	11312.7	11586.5	11290.3	10341.3	5707.21
5.76067	5768.82	11607.2	11182.6	11388.6	11309.1	10240.6	5823.04
5.76098	5542.3	11658.5	11052.5	11316.5	11328	10220.2	5873.41
5.76129	5315.79	11709.9	10922.4	11244.3	11346.9	10199.8	5923.78
5.7616	5267.03	11666	10966.8	11210.1	11325.7	10139.3	6096.89
5.76192	5218.27	11495	11011.3	11176	11304.5	10335.6	6270
5.76223	5169.51	11377	10865.3	11078.9	11283.3	10395.4	6312.19
5.76254	5120.75	11132	10719.3	10981.9	11262.1	10326.8	6354.38
5.76285	4959.84	10978.2	10868.3	10788	11205.8	10171.3	6420.09
5.76317	4798.92	11078.5	11017.3	10594.1	11149.5	10015.8	6485.81
5.76348	4638.01	11028	10933.5	10400.2	11221.5	10060.9	6486.06
5.76379	4477.09	10977.5	10849.6	10206.4	11293.4	10106.1	6486.32
5.7641	4584.22	10794.6	10767.1	10186.7	11199.8	9941.19	6456.57
5.76442	4691.35	10611.8	10684.6	10167	11106.1	10033.1	6426.82
5.76473	4798.48	10428.9	10454	10131.6	11012.5	10141.2	6266.16
5.76504	4905.61	10246.1	10223.3	10347.6	10918.8	9992.32	6105.5
5.76535	4700.96	10268	10210.6	10367.5	10944.2	9821.64	6103.03
5.76567	4496.31	10289.9	10197.9	10387.3	10969.6	9907.81	6100.55
5.76598	4427.1	10240.4	10169.3	10438.6	10781.3	10055.5	6163.54
5.76629	4357.88	10190.8	10140.7	10238.4	10593	10074.8	6226.53
5.7666	4170.17	10019.6	10261.5	10012	10444.7	9932.19	6369.97
5.76692	3982.45	9721.27	10128.4	9785.63	10296.5	9789.6	6513.42
5.76723	3930.16	9534.12	9849.86	9527.81	10361.9	9703.2	6656.87
5.76754	3877.87	9601.03	9698.25	9521.45	10427.4	9616.79	6800.31
5.76785	3884.84	9603.09	9468.61	9571.5	10493.5	9451.38	6876.26
5.76817	3891.81	9478.13	9492.91	9621.54	10559.6	9285.96	6952.2
5.76848	3898.77	9440.51	9276.49	9477.75	10326.5	9270.38	7011.77
5.76879	3905.74	9402.88	9060.07	9333.96	10093.5	9254.79	7071.35
5.7691	3692.62	9288.5	8986.5	9188.85	9981.96	9227.16	7155.48
5.76942	3479.51	9174.13	8912.93	9043.75	9870.44	9199.54	6977.77
5.76973	3232.54	9059.76	8606.57	8961.51	9887.14	9107.7	6947.34
5.77004	3256.44	8945.38	8300.21	8879.27	9903.83	9015.86	6916.91
5.77035	3374.15	8789.58	8329.31	9028.54	9893.65	9023.82	6884.18
5.77066	3220.99	8633.77	8358.4	9177.81	9883.47	9031.78	6851.45
5.77098	2983.19	8710.85	8450.99	9033.7	9809.18	9023.69	6881.45
5.77129	3196.83	8787.92	8543.58	8889.59	9734.89	9015.61	7173.29
5.7716	3249.65	8659.91	8523.74	8835.85	9620.53	8955.34	7326.03
5.77191	3302.46	8531.89	8503.9	8782.11	9506.18	8638.24	7347.85
5.77223	3383.49	8403.87	8415.28	8602.63	9327.72	8401.39	7459.67
5.77254	3464.52	8275.85	8199.68	8423.16	9149.26	8164.55	7571.5
5.77285	3473.6	8125.33	8073.37	8285.51	9126.05	8063.24	7540.13
5.77316	3482.69	7974.82	8074.03	8147.87	9102.85	7961.92	7508.77
5.77348	3491.77	7824.31	8074.69	7994.51	9036.91	7812.45	7275.57
5.77379	3500.85	7673.79	7948.38	8092.62	8842.76	7662.98	7042.37
5.7741	3425.29	7568.27	7757.26	7918.3	8604.53	7588.42	6990.55
5.77441	3349.72	7462.75	7693.11	7743.98	8579.99	7770.71	7200.56
5.77473	3138.73	7420.73	7636.9	7585.38	8555.45	8017.21	7206.02
5.77504	2927.73	7378.72	7326.73	7426.78	8530.91	8006.86	7211.47
5.77535	2781.63	7263.94	7111.8	7403.65	8281.5	7834.98	7176.7
5.77566	2635.53	7149.15	7023.84	7380.53	8032.09	7663.1	7272.84
5.77598	2624.86	7140.22	7039.05	7357.4	7910.89	7710.62	7442.62
5.77629	2614.19	7131.29	7054.27	7334.28	7789.69	7758.13	7350.57
5.7766	2414.48	7037.67	7045.67	7070.16	7700.55	7689.25	7236.7
5.77691	2214.77	6944.05	7037.07	6806.05	7611.4	7620.38	7122.83
5.77723	2421.36	6744.58	6880.34	6751.49	7650.46	7551.51	7123.51
5.77754	2627.94	6545.11	6723.6	6696.93	7689.53	7482.63	7124.2
5.77785	2803.5	6364.16	6613.82	6518.68	7515.91	7382.58	7082.6
5.77816	2979.05	6183.22	6504.04	6340.44	7342.29	7282.52	7041.01
5.77848	3154.6	6108.13	6500.07	6371.75	7382.36	7118.25	7064.87
5.77879	3330.15	6033.03	6242.15	6403.06	7422.42	6953.98	7088.74
5.7791	3325.12	6095.56	6076.82	6447.47	7449.13	6879.33	7150.79
5.77941	3320.1	6158.08	6334.74	6491.87	7475.84	6804.69	7212.84
5.77973	3179.64	6114.74	6513.3	6326.73	7203.4	6748.78	7274.89
5.78004	3039.18	6071.41	6268.61	6161.58	6930.95	6821.29	7336.94
5.78035	2914.68	5938.92	6031.02	6139.27	6805.33	6868.83	7452.26
5.78066	2790.18	5806.44	5793.44	6116.96	6679.7	6659.53	7567.58
5.78098	2665.68	5779.81	5762.2	6094.66	6554.08	6410.09	7617.44
5.78129	2541.18	5753.18	5730.95	6072.35	6428.46	6160.65	7667.3
5.7816	2554.94	5700.09	5615.05	5976.7	6366.94	6137.29	7683.07
5.78191	2568.69	5646.99	5499.15	5881.05	6305.42	6113.94	7698.83
5.78223	2582.45	5604.49	5446.74	5785.4	6308.01	6090.58	7496.41
5.78254	2596.2	5307.92	5394.33	5689.75	6310.6	6067.22	7293.98
5.78285	2466.06	5233.66	5375.65	5557.99	6258.43	5932.91	7307.02
5.78316	2335.92	5413.45	5356.97	5426.24	6206.26	5798.6	7320.06
5.78348	2205.78	5482.09	5269.51	5168.76	6089.98	5814.12	7464.02
5.78379	2075.63	5550.73	5055.07	4911.27	5973.71	5829.64	7607.98
5.7841	2069.64	5733.17	5015.23	5054.57	5965.61	5805.03	7674.2
5.78441	2063.64	5661.55	5102.35	5197.86	5957.52	5780.42	7740.43
5.78472	2373.66	5391.45	5070.45	5273.05	6013.53	5801.29	7675.74
5.78504	2683.67	5375.41	4784.59	5096.76	6069.53	5565.31	7611.04
5.78535	2835.33	5353.66	4814.18	4970.34	6048.58	5429.74	7520.44
5.78566	2986.98	5204.88	4970.75	4843.92	6027.63	5422.58	7429.84
5.78597	2732.34	5037.58	5135.26	4827.52	5878.47	5327.14	7273.78
5.78629	2477.7	4870.28	5045.81	4811.12	5729.31	5231.69	7117.72
5.7866	2539.07	4819.42	4875.69	4788.17	5676.3	5221.86	7092.58
5.78691	2600.43	4768.56	4959.51	4765.22	5623.3	5212.03	7067.43
5.78722	2074.93	4908.24	4990.43	4742.27	5506.19	5052.38	7107.75
5.78754	1549.42	5047.92	5021.34	4719.31	5389.08	4892.72	7148.06
5.78785	1536.02	4825.04	4910.07	4658.46	5363.46	4779.64	6942.91
5.78816	1522.62	4602.17	4798.81	4597.61	5337.83	4666.55	6737.75
5.78847	1825.22	4442.8	4687.54	4599.63	5312.21	4553.46	6750.79
5.78879	2127.83	4283.44	4576.27	4601.64	5286.58	4440.38	6763.83
5.7891	2156.75	4370.19	4535.1	4578.77	5216.88	4481.13	6718.23
5.78941	2185.67	4456.95	4493.93	4555.9	5147.19	4521.88	6672.63
5.78972	1898.58	4244.66	4312.56	4658.77	5077.49	4455.62	6627.04
5.79004	1611.49	4286.42	4131.19	4761.64	5007.79	4389.35	6581.44
5.79035	1611.49	4352.08	4024.47	4652.31	4972.9	4319.65	6601.64
5.79066	1611.49	4290.72	4044.73	4542.99	4938.01	4249.94	6621.84
5.79097	1611.49	4168.49	4271.31	4559.4	4774.91	4287.25	6642.04
5.79129	1611.49	4046.26	4370.93	4575.82	4483.6	4324.56	6662.24
5.7916	1938.79	3926.68	4239.07	4491.38	4332.51	4315.05	6573.34
5.79191	2266.09	3807.09	4361.17	4406.94	4395.12	4305.54	6484.44
5.79222	2277.37	3835.71	4475.33	4259.64	4393.61	4231.81	6362.81
5.79254	2288.66	3864.32	4335.54	4112.33	4392.11	4158.09	6503.02
5.79285	2136.3	3924.69	4058.2	4025.36	4416.65	4161.29	6562.09
5.79316	1983.93	3985.06	3780.86	3938.39	4441.19	4164.49	6359.32
5.79347	1831.57	3870.77	3762.75	3851.41	4337.52	4167.69	6361.11
5.79379	1679.21	3756.48	3744.65	3764.44	4233.85	4170.88	6493.82
5.7941	1913.4	3677.92	3670.99	3796.65	4168.91	4131.27	6505.15
5.79441	2147.58	3853.4	3597.34	3828.86	4103.97	4091.66	6254.65
5.79472	2065.76	4036.83	3523.68	3861.07	4167.24	4052.05	6126.89
5.79504	1983.93	3966.21	3450.03	3893.28	4230.51	4012.44	6260.96
5.79535	1915.87	3887.39	3562.2	3817.35	4018.5	4005.74	6282.19
5.79566	1847.8	3935.61	3674.38	3741.41	3806.48	3999.04	6041.57
5.79597	2005.45	3960	3850.05	3791.21	3773.43	3885.31	5882.79
5.79629	2163.1	3984.4	4025.71	3841.02	3954.06	3771.59	5985.83
5.7966	2117.6	3888.39	3955.36	3732.34	4005.14	3801	6023.42
5.79691	2072.11	3792.37	3885.02	3623.66	4056.23	3830.42	6061.01
5.79722	2026.61	3548.16	3814.67	3577.85	4056.56	3768.87	5984.04
5.79754	1981.11	3303.95	3744.32	3532.04	4056.89	3707.31	5907.08
5.79785	1798.77	3350.84	3537.74	3482.06	3927.01	3587.99	5828.07
5.79816	1616.43	3397.73	3331.15	3432.07	3797.13	3725.51	5749.06
5.79847	1434.09	3420.8	3315.03	3382.09	3795.47	3889.79	5735.5
5.79878	1251.75	3570.9	3298.91	3332.1	3922.01	3925.64	5721.95
5.7991	1419.28	3698.51	3327.76	3376.42	3945.71	3739.42	5825.68
5.79941	1586.81	3572.06	3356.61	3420.73	3755.73	3424.79	5929.41
5.79972	1528.61	3525	3337.85	3339.32	3693.97	3393.75	5902.22
5.80003	1470.42	3604.97	3319.08	3257.9	3632.2	3619.57	5875.03
5.80035	1345.83	3544.85	3154.58	3284.2	3584.79	3677.55	5772.24
5.80066	1221.24	3484.73	3244.02	3310.51	3537.37	3735.53	5669.45
5.80097	1232.09	3384.91	3341.4	3399.69	3503.32	3659.74	5501.2
5.80128	1242.94	3285.09	3184.83	3488.86	3469.26	3583.95	5332.95
5.8016	1290.46	3189.24	3045.46	3504.69	3258.92	3489.43	5318.8
5.80191	1337.98	3347.45	3033.06	3520.52	3262.26	3394.91	5304.65
5.80222	1402.44	3426.26	3131.76	3473.48	3479.28	3364.6	5290.51
5.80253	1466.89	3505.07	3230.47	3426.44	3482.62	3334.29	5276.36
5.80285	1592.71	3265.66	3304.04	3248.68	3414.17	3326.81	5299.03
5.80316	1989.4	3026.24	3504.59	3070.91	3345.73	3319.33	5321.7
5.80347	2087.01	2935.03	3586.09	3018.88	3258.58	3418.86	5344.37
5.80378	1913.75	2843.81	3413.65	2966.85	3385.12	3518.4	5367.04
5.8041	1638.92	3011.94	3384.06	2997.33	3521.01	3548.37	5242.43
5.80441	1634.95	3180.06	3354.46	3027.81	3443.22	3578.35	5117.82
5.80472	1930.06	3300.56	3245.51	3058.3	3370.77	3629.72	4993.21
5.80503	1954.31	3167	3136.56	3088.78	3298.32	3424.26	4868.6
5.80535	1908.37	3113.16	3040.5	3040.53	3367.76	3062.18	4906.96
5.80566	1862.43	3059.32	2944.44	2992.29	3437.21	3128.18	4945.31
5.80597	1799.57	3053.12	2784.9	2944.04	3442.55	3172.77	4983.67
5.80628	1736.7	3046.92	2625.35	2895.8	3447.89	3217.37	5022.02
5.8066	1710.51	3032.78	2566.33	2871.13	3382.45	3063.97	5037.19
5.80691	1684.33	3018.63	2507.3	2846.46	3317.01	2910.58	5052.37
5.80722	1505.78	2940.98	2596.42	2821.79	3331.7	2821.4	5067.54
5.80753	1598.09	2863.32	2685.53	2797.12	3218.18	2732.22	5082.71
5.80785	1535.93	2763.84	2797.13	2869.29	3122.36	2660.52	4866.05
5.80816	1473.77	2664.35	2908.73	2941.45	3154.75	2588.81	4649.39
5.80847	1428.54	2628.38	2914.52	2887.89	3107	2624.13	4498.18
5.80878	1383.31	2592.4	2920.3	2834.32	3059.26	2659.44	4346.98
5.8091	1244.96	2548.49	3058.36	2720.51	2995.48	2657.3	4505.34
5.80941	1106.62	2504.57	3196.41	2606.69	2931.71	2655.16	4663.71
5.80972	985.208	2460.66	3101.67	2618.61	2948.07	2588.8	4603.87
5.81003	863.794	2416.75	3006.94	2630.54	2836.22	2522.45	4544.04
5.81035	600.424	2433.12	2900.55	2613.56	2791.4	2444.56	4494.77
5.81066	607.918	2449.5	2794.15	2596.58	2874.79	2366.66	4445.51
5.81097	750.846	2465.87	2880.87	2652.95	2942.15	2363.69	4396.25
5.81128	622.908	2482.25	2840.61	2918.88	2881.3	2617.55	4346.98
5.8116	765.835	2388.79	2586.08	3006.68	3003.41	2841.99	4385
5.81191	908.762	2295.34	2585.51	2801.11	2997.32	2809.58	4423.01
5.81222	899.328	2265.41	2666.93	2647.92	2913.77	2873.49	4297.38
5.81253	889.893	2235.47	2748.36	2494.73	2830.21	2937.4	4433.58
5.81284	870.583	2283.27	2655.19	2564.61	2930.29	2917.95	4658.42
5.81316	851.274	2331.07	2562.03	2634.48	2816.69	2898.5	4621.43
5.81347	831.964	2378.87	2617	2586.49	2638.98	2814.84	4442.61
5.81378	812.654	2426.67	2671.97	2538.49	2674.96	2731.18	4263.79
5.81409	883.633	2539.31	2670.07	2398.8	2696.24	2699.69	4333.17
5.81441	954.612	2651.94	2668.17	2384.86	2717.53	2668.2	4402.55
5.81472	1042.52	2701.07	2711.24	2509.74	2752.17	2492.24	4341.02
5.81503	1130.43	2750.19	2500.36	2760.36	2786.81	2573.12	4279.48
5.81534	1014.13	2680.89	2392.98	2813.27	2755.51	2711.12	4270.44
5.81566	1168.69	2611.59	2412.57	2656.63	2724.21	2849.12	4261.41
5.81597	1486.91	2690.48	2503.58	2554.99	2765.02	2810.54	4137.82
5.81628	1805.12	2769.38	2340.65	2579.09	2677.63	2771.96	4014.23
5.81659	1654.96	2690.81	2099.68	2566.51	2596.91	2606.29	3934.29
5.81691	1504.81	2612.25	2112.66	2553.94	2516.2	2440.63	4116.17
5.81722	1337.72	2533.68	2197.06	2549.22	2355.35	2451.54	4183.51
5.81753	1170.63	2455.12	2408.43	2544.5	2322.71	2462.46	3989.01
5.81784	1359.06	2416.58	2643.62	2418.39	2419.62	2638.17	3896.1
5.81816	1276.62	2378.04	2624.85	2292.28	2516.53	2557.03	4065.03
5.81847	957.169	2403.02	2693.38	2375.72	2557.35	2470.54	4184.87
5.81878	637.721	2427.99	2761.91	2459.16	2598.17	2384.06	4304.71
5.81909	690.712	2450.32	2589.72	2402.47	2633.64	2270.81	4391.81
5.81941	1014.57	2472.65	2417.53	2345.77	2669.12	2157.57	4217.09
5.81972	1050.63	2304.44	2435.8	2351.94	2640.48	2108.54	4058.73
5.82003	1086.69	2136.23	2454.07	2358.11	2611.85	2059.51	3900.36
5.82034	1027.44	2136.48	2329.65	2308.95	2675.21	2112.02	3723.34
5.82066	968.19	2136.73	2205.24	2259.8	2738.56	2164.54	3546.31
5.82097	756.577	2136.97	2186.64	2420.2	2673.71	2120.74	3587.48
5.82128	815.829	2137.22	2168.04	2580.6	2608.85	2333.79	3628.64
5.82159	999.227	2220.83	2313.45	2441.07	2531.97	2512.05	3628.9
5.82191	1182.62	2304.44	2458.86	2301.55	2455.1	2433.47	3629.15
5.82222	1004.87	2282.19	2606.92	2405.63	2426.3	2365.59	3498.49
5.82253	827.115	2259.95	2501.02	2300.16	2525.71	2297.71	3367.83
5.82284	707.2	2249.61	2340.9	2153.34	2587.06	2265.95	3405.59
5.82316	1038.73	2239.27	2307.75	2006.53	2520.2	2234.19	3443.35
5.82347	1370.26	2308.33	2301.05	2056.18	2525.46	2336.2	3481.11
5.82378	1250.34	2377.38	2294.36	2105.82	2530.72	2438.21	3518.86
5.82409	1042.96	2221.49	2123.65	1987.82	2606.76	2562.97	3521.16
5.82441	835.579	2319.66	2079.92	1869.83	2554.59	2430.88	3523.47
5.82472	735.416	2354.31	2284.85	1961.38	2454.35	2523.53	3525.77
5.82503	635.252	2134.91	2362.8	2052.94	2354.1	2616.18	3528.07
5.82534	835.932	2150.04	2069.83	2032.27	2288.41	2687.2	3461.5
5.82566	1036.61	2165.17	2030.82	2011.6	2350.93	2330.14	3394.94
5.82597	1101.86	2058.57	2031.48	2116.67	2357.35	2069.4	3312
5.82628	1167.11	1951.98	2032.14	2221.73	2235.57	2065.51	3229.07
5.82659	1034.85	1979.02	1944.18	2269.17	2139.16	2061.61	3474.8
5.82691	902.59	2006.06	1856.23	2316.61	2170.96	2057.72	3458.69
5.82722	770.332	2138.96	1958.73	2154.49	2258.86	2085.93	3524.4
5.82753	638.073	2271.86	2061.24	1992.37	2218.54	2114.15	3590.12
5.82784	684.981	2185.77	2071.16	1852.27	2247.67	2008.67	3476.5
5.82815	731.889	2099.68	2081.08	1712.17	2276.8	2160.04	3362.89
5.82847	778.796	2013.59	2091	1857.59	2233.82	2231.14	3380.19
5.82878	825.704	1927.5	2100.92	2003.01	2190.83	2302.24	3397.49
5.82909	517.101	1898.3	1967.99	2153.67	2252.01	2363.98	3421.61
5.8294	208.498	1869.11	1835.06	2178.6	2313.2	2425.72	3445.73
5.82972	63.543	1945.77	1807.95	2195.66	2232.81	2423.25	3251.66
5.83003	189.453	2022.44	1780.83	2003.17	2024.22	2420.78	3057.59
5.83034	453.088	2048.9	1870.69	2006.72	2041.75	2308.86	3107.96
5.83065	716.723	2075.36	1960.55	2219.83	2059.28	2196.94	3158.33
5.83097	760.28	2138.88	2050.41	2176.23	2068.8	2192.04	3208.7
5.83128	532.972	1948.34	2140.27	2132.63	2078.31	2187.14	3259.07
5.83159	407.238	1866.3	2089.92	2161.07	2031.73	2105.98	3193.53
5.8319	552.37	1784.26	2039.58	2189.5	1985.16	2024.83	3127.99
5.83222	663.643	1818.66	1989.24	2100.06	2066.79	2136.31	2849.7
5.83253	774.917	1853.07	1938.89	2010.62	2148.43	2247.79	2833.25
5.83284	743.704	2083.3	1771.49	1810.1	2041.75	2218.73	2951.13
5.83315	712.491	2059.48	1604.09	1735.31	1935.08	2189.66	3069.01
5.83347	816.71	1903.35	1627.16	1736.49	2042.09	2160.6	3072.33
5.83378	920.93	1747.21	1650.22	1611.93	2149.09	2131.54	3075.65
5.83409	737.355	1654.59	1715.61	1444.15	2234.73	2063.68	3147.16
5.8344	553.781	1561.96	1781	1485.93	2320.38	1995.82	3218.67
5.83472	595.927	1633.42	1838.45	1729.41	2192.33	1820.94	3159.27
5.83503	638.073	1704.87	1895.91	1763.33	2064.29	1646.06	3099.86
5.83534	659.411	2021.77	2023.38	1910.63	2005.36	1660.23	3096.45
5.83565	680.749	1915.26	2023.87	2057.94	1946.43	1674.4	3093.04
5.83597	809.304	1898.72	1796.87	2066.41	2015.71	1795.59	3024.17
5.83628	937.859	1882.18	1823.82	2074.88	2084.99	1916.79	2955.31
5.83659	1088.99	1807.42	1938.07	2012.63	2146.26	1854.71	2860.53
5.8369	788.672	1732.66	1925.33	1950.37	2207.52	1792.63	2765.75
5.83722	759.222	1991.34	1851.76	1950.99	2260.78	1880.37	2801.89
5.83753	729.772	1995.97	1778.19	1951.6	2314.03	1968.12	2838.03
5.83784	757.458	2003.91	1798.19	2092.93	2210.36	1865.16	2887.46
5.83815	1056.01	2011.85	1818.2	2234.26	1978.48	1762.19	2936.9
5.83847	1202.2	1940.4	1838.2	2312.72	1946.93	1659.23	2855.41
5.83878	1348.39	1868.94	1858.21	2391.18	1915.38	1556.26	2773.93
5.83909	1215.25	1813.37	1957.57	2154	1978.65	1601.79	2721.09
5.8394	1082.11	1757.8	2056.94	1916.81	2041.92	1647.31	2668.24
5.83972	813.536	1808.08	1881.19	1889.19	1963.62	1692.84	2680.86
5.84003	544.963	1858.36	1705.44	1861.56	1757.12	1738.36	2693.47
5.84034	620.792	1867.37	1680.97	1839.1	1750.61	1760.16	2745.38
5.84065	696.62	1876.39	1656.5	1816.64	1744.1	1781.95	2797.29
5.84097	772.448	1821.89	1759.01	1773.22	1793.68	1803.74	2849.19
5.84128	848.276	1767.39	1861.52	1855.54	1843.26	1825.53	2901.1
5.84159	802.779	1728.77	1759.01	1966.67	1976.98	1967.71	2785.27
5.8419	757.282	1690.15	1656.5	1868.25	2110.7	2109.9	2669.44
5.84221	711.785	1588.01	1765.62	1824.83	2161.61	2038.05	2684.52
5.84253	666.288	1485.88	1874.74	1907.15	1956.11	1966.2	2699.61
5.84284	711.08	1489.6	2069.83	1918.34	1946.26	1926.04	2714.35
5.84315	755.871	1493.32	2264.93	1929.52	2064.62	1885.87	2729.1
5.84346	800.663	1687.58	2248.39	1885.7	2033.4	1845.71	2743.84
5.84378	845.454	1881.85	2231.86	1841.87	1873.98	1805.54	2758.59
5.84409	746.349	1785	2202.1	1859.6	1698.52	1810.86	2735.15
5.8444	647.243	1688.16	2172.34	1877.34	1779.49	1816.18	2711.71
5.84471	864.147	1591.32	1946.83	1832.2	1815.05	1901.77	2688.27
5.84503	1081.05	1494.48	1721.31	1787.07	1850.6	1858.93	2664.83
5.84534	1008.4	1564.03	1592.36	1804.47	1909.53	1815.75	2782.03
5.84565	935.743	1633.58	1717.35	1821.88	1968.46	1901	2899.22
5.84596	863.089	1703.13	1770.91	1930.96	1877.82	1922.04	2798.22
5.84628	790.435	1772.68	1697.51	2040.05	1787.17	1686.23	2697.22
5.84659	562.598	1798.57	1581.77	2193.67	1574.98	1759.44	2738.05
5.8469	334.761	1824.45	1466.04	2137.73	1362.8	1832.65	2778.87
5.84721	603.51	1850.34	1554	1969.15	1385.67	1761.39	2688.78
5.84753	872.259	1876.22	1641.96	1800.57	1408.54	1690.12	2598.69
5.84784	884.956	1780.37	1772.9	1769.27	1480.83	1760.41	2626.56
5.84815	897.652	1684.52	1903.84	1737.97	1553.12	1830.69	2654.44
5.84846	774.917	1736.87	1823.16	1580.94	1625.4	1836.76	2682.31
5.84878	652.181	1789.22	1742.48	1549.64	1697.69	1842.83	2710.18
5.84909	726.951	1665.59	1784.8	1642.76	1472.15	1891.71	2558.04
5.8494	801.721	1541.95	1827.13	1861.62	1246.61	1940.59	2405.9
5.84971	1011.92	1624.73	1805.97	2075.24	1368.31	1861.05	2559.23
5.85003	1222.13	1453.46	1784.8	2163.12	1490.01	1781.51	2712.56
5.85034	1081.76	1448.33	1883.51	2210.14	1715.67	1766.4	2685.89
5.85065	941.386	1443.21	1982.21	2047.6	1684.92	1751.3	2659.21
5.85096	936.448	1586.28	1869.29	1848.39	1603.41	1671.99	2632.53
5.85128	931.51	1729.35	1756.37	1649.18	1650.11	1592.68	2605.85
5.85159	819.355	1894.91	1671.22	1646.42	1752.9	1632.42	2549.17
5.8519	707.2	1637.06	1586.07	1643.67	1599.27	1672.17	2492.49
5.85221	324.18	1474.47	1627.9	1640.92	1533.79	1623.62	2566.73
5.85253	392.602	1565.93	1669.73	1638.17	1468.31	1703.5	2640.97
5.85284	698.03	1563.12	1686.76	1651.21	1462.93	1712.56	2682.82
5.85315	732.594	1560.31	1703.79	1664.26	1457.54	1464.78	2724.67
5.85346	947.734	1705.7	1863.67	1543.71	1516.26	1425.68	2635.6
5.85378	1162.87	1851.08	1769.59	1423.17	1574.98	1515	2546.53
5.85409	1135.36	2013.67	1686.1	1331.43	1581.62	1526.74	2637.47
5.8544	1107.85	1922.2	1602.61	1449.26	1588.26	1538.48	2728.42
5.85471	944.913	1783.1	1503.24	1449.21	1594.89	1558.24	2688.44
5.85503	781.97	1644	1403.88	1449.16	1601.53	1578	2648.47
5.85534	1042.25	1691.47	1185.8	1341.05	1615.34	1497.77	2515
5.85565	1302.54	1738.94	967.732	1232.95	1629.16	1417.54	2381.52
5.85596	1427.39	1595.87	1045.93	1313.44	1707.08	1465.73	2231.68
5.85627	1552.24	1452.8	1124.14	1393.94	1785	1513.92	2343.68
5.85659	1643.24	1230.34	1314.76	1452.17	1951.06	1436.36	2346.58
5.8569	1734.23	1007.88	1505.39	1510.41	2117.12	1358.8	2349.47
5.85721	1689.79	960.076	1545.24	1636.74	2157.65	1495.28	2368.74
5.85752	1645.35	1166.33	1712.06	1553.53	1941.75	1631.76	2388
5.85784	1236.94	1201.23	1647.41	1368.72	1737.88	1819.33	2415.1
5.85815	828.525	1236.13	1328.82	1393.47	1662.21	2006.9	2442.21
5.85846	826.409	1350.42	1229.78	1433.94	1514.43	2066.04	2452.95
5.85877	824.293	1464.71	1384.7	1474.41	1366.64	2125.18	2463.69
5.85909	796.783	1510.19	1502.58	1509.64	1324.36	1959.58	2597.16
5.8594	769.274	1555.68	1620.46	1544.87	1538.51	1793.99	2468.8
5.85971	741.764	1601.16	1685.44	1475.32	1688.55	1748.78	2356.8
5.86002	714.254	1646.65	1496.46	1405.77	1582.16	1703.58	2244.81
5.86034	790.523	1593.8	1332.54	1421.94	1467.98	1726.04	2268.84
5.86065	866.792	1540.96	1168.61	1438.1	1353.79	1620.08	2292.88
5.86096	1078.49	1488.11	1052.3	1517.14	1373.15	1562.27	2316.92
5.86127	1290.2	1435.27	935.988	1721.91	1392.52	1761.32	2340.95
5.86159	1222.57	1398.3	1110.66	1863.81	1353.12	1948.32	2356.8
5.8619	1154.94	1361.33	1285.33	1796.15	1313.72	2006.9	2372.66
5.86221	1087.31	1308.49	1333.03	1791.36	1381.17	1939.73	2404.87
5.86252	1019.68	1255.64	1380.73	1786.58	1448.61	1872.56	2437.09
5.86284	1050.81	1388.71	1350.39	1662.19	1412.55	1841.09	2296.46
5.86315	1081.93	1267.72	1320.05	1537.81	1376.49	1809.62	2417.66
5.86346	1113.06	1289.63	1353.2	1685.85	1570.14	1713.94	2538.86
5.86377	1144.18	1311.55	1386.35	1833.89	1635.58	1618.26	2398.23
5.86409	1070.91	1254.07	1387.76	1905.97	1455.29	1621.57	2437.6
5.8644	997.64	1196.6	1389.16	1978.04	1403.2	1624.89	2476.98
5.86471	924.369	1255.56	1327.08	1903.43	1303.04	1563.99	2499.99
5.86502	851.097	1568.58	1265	1828.81	1459.29	1503.09	2523.01
5.86534	780.295	1775.08	1278.64	1696.33	1595.85	1635.82	2454.48
5.86565	709.493	1727.53	1292.28	1563.84	1475.99	1768.55	2385.95
5.86596	774.123	1521.19	1432.89	1661.86	1257.3	1687.24	2317.43
5.86627	838.753	1314.86	1573.51	1759.89	1295.02	1605.93	2248.9
5.86659	734.093	1289.8	1564.66	1724.32	1412.89	1372.12	2344.02
5.8669	629.432	1264.74	1555.82	1688.76	1402.53	1138.3	2439.14
5.86721	524.772	1239.68	1546.97	1917.75	1288.01	1204.15	2403.34
5.86752	420.111	1214.63	1538.13	1937.2	1173.49	1269.99	2367.54
5.86784	414.204	1142.93	1505.47	1824.6	1183.84	1436.24	2454.14
5.86815	408.296	1071.22	1472.82	1712	1194.19	1602.5	2540.74
5.86846	718.398	1274.75	1440.17	1691.09	1252.62	1704.54	2496.41
5.86877	1028.5	1478.27	1407.51	1670.17	1311.05	1806.59	2452.09
5.86909	1070.56	1479.35	1411.9	1497.33	1551.11	1683.89	2396.86
5.8694	1112.62	1480.42	1416.28	1324.49	1534.75	1561.2	2341.63
5.86971	928.954	1529.13	1547.63	1340.24	1515.72	1566.92	2286.4
5.87002	745.291	1577.84	1678.99	1356	1368.48	1572.65	2231.17
5.87034	722.454	1664.84	1684.69	1444.38	1145.24	1684.14	2276.77
5.87065	699.618	1497.79	1690.4	1532.75	1178.42	1795.64	2322.37
5.87096	479.275	1283.1	1569.13	1684	1291.73	1842.92	2367.97
5.87127	258.933	1068.41	1447.86	1835.24	1533.25	1890.2	2413.57
5.87158	168.38	1151.44	1400.65	1750.73	1665.26	1933.47	2366.44
5.8719	529.269	1234.47	1353.45	1666.22	1540.85	1976.73	2319.3
5.87221	1025.59	1126.96	1433.22	1686.49	1419.1	1805.96	2403.08
5.87252	1070.47	1019.45	1513	1706.76	1297.36	1635.19	2486.87
5.87283	1084.31	1031.36	1504.15	1630.69	1454.08	1558.98	2632.7
5.87315	1098.16	1043.27	1495.31	1554.61	1610.79	1482.77	2778.53
5.87346	948.352	1055.18	1359.49	1541.4	1660.67	1476.12	2766.18
5.87377	798.547	1067.09	1223.67	1528.19	1710.54	1726.32	2491.98
5.87408	916.786	1262.92	1126.2	1512.36	1713.67	1652.79	2441.44
5.8744	1035.02	1458.75	1028.74	1496.53	1716.8	1579.26	2390.9
5.87471	1153.26	1421.71	1142.9	1417.83	1719.93	1521.78	2176.71
5.87502	1271.5	1384.66	1257.06	1548.7	1723.06	1464.29	2224.35
5.87533	1295.22	1472.32	1319.31	1552.84	1784.12	1580.39	2283.93
5.87565	1318.94	1559.98	1381.56	1431.25	1845.18	1696.48	2343.51
5.87596	1026.65	1499.44	1507.29	1330.61	1799.39	1598.53	2419.45
5.87627	734.357	1438.91	1633.03	1229.98	1753.61	1500.58	2495.39
5.87658	664.966	1378.37	1585.49	1184.35	1587.63	1478.88	2503.15
5.8769	595.574	1317.83	1537.96	1138.73	1421.65	1457.19	2510.9
5.87721	661.615	1363.15	1490.43	1226.7	1335.8	1499.7	2387.74
5.87752	727.656	1408.47	1442.9	1314.66	1249.95	1542.22	2264.58
5.87783	658.265	1456.77	1300.13	1540.89	1171.45	1455.39	2319.39
5.87815	588.873	1505.07	1157.37	1557.56	1349.36	1368.56	2374.19
5.87846	654.914	1659.22	1141.58	1474.69	1535.29	1410.16	2429
5.87877	720.955	1813.37	1125.79	1517.55	1464.8	1451.75	2483.8
5.87908	724.923	1906.66	1258.14	1542.08	1354.25	1442.51	2358.59
5.8794	728.891	1999.94	1390.49	1566.6	1371.9	1433.28	2233.39
5.87971	868.291	1818	1226.56	1661.85	1450.99	1488.25	2413.65
5.88002	1007.69	1636.06	1062.63	1757.11	1530.08	1543.22	2593.92
5.88033	822.618	1446.02	1151.75	1638.21	1451.45	1544.85	2621.62
5.88065	637.544	1255.98	1240.86	1519.31	1372.82	1546.48	2649.32
5.88096	678.192	1325.28	1179.19	1531.38	1294.19	1548.11	2677.02
5.88127	718.839	1394.58	1371.47	1543.46	1215.56	1549.74	2704.72
5.88158	835.667	1600.17	1442.07	1733.65	1199.7	1599.53	2726.97
5.8819	952.496	1551.71	1385.69	1672.38	1183.84	1649.32	2749.21
5.88221	1069.32	1426.5	1416.61	1451.33	1232.09	1570.69	2640.54
5.88252	1186.15	1428.32	1447.53	1356	1280.33	1492.05	2531.87
5.88283	1105.47	1383.17	1446.7	1233.91	1392.69	1434.74	2399.33
5.88315	1024.8	1338.01	1445.87	1111.82	1505.04	1377.42	2266.8
5.88346	808.687	1292.86	1445.05	1144.27	1425.07	1384.32	2134.26
5.88377	592.576	1247.71	1444.22	1176.73	1345.11	1391.22	2001.73
5.88408	610.652	1197.26	1496.3	1330.99	1313.22	1418.18	1921.01
5.8844	628.727	1019.79	1548.38	1485.26	1281.34	1445.15	1840.3
5.88471	646.802	919.057	1600.46	1484.97	1399.03	1407.9	1890.5
5.88502	664.878	1072.38	1652.54	1484.68	1516.72	1370.65	1940.7
5.88533	641.336	1129.44	1490.68	1576.65	1598.69	1306.66	2027.38
5.88564	617.794	1186.51	1328.82	1542.88	1680.66	1242.67	2114.06
5.88596	594.252	1259.45	1103.47	1430.53	1655.78	1114.46	2069.83
5.88627	570.71	1332.39	1005.1	1569.65	1630.91	986.26	2025.59
5.88658	538.703	1349.76	1111.74	1551.6	1606.04	1179.11	2030.45
5.88689	506.697	1367.12	1345.35	1407.82	1581.16	1371.97	2035.31
5.88721	610.123	1384.49	1507.54	1350.48	1609.71	1350.78	2040.17
5.88752	713.549	1401.86	1542.76	1293.13	1381.83	1329.6	2045.02
5.88783	721.749	1404.01	1466.21	1248.97	1163.48	1222.88	2063.52
5.88814	729.949	1406.16	1135.71	1204.81	1201.54	1116.17	2082.01
5.88846	738.149	1305.1	1008.9	1223.51	1228.92	1137.87	2100.51
5.88877	746.349	1077.01	1136.04	1242.22	1256.29	1159.58	2119.01
5.88908	957.698	1101.66	1119.01	1262.23	1246.28	1363.22	2096.59
5.88939	1169.05	1380.36	1101.98	1282.25	1236.26	1566.86	2074.17
5.88971	957.169	1460.57	1227.8	1265.59	1162.14	1626.03	2051.76
5.89002	745.291	1286.74	1353.62	1500.4	1088.02	1685.19	2029.34
5.89033	691.594	1186.09	1306.5	1464.75	1132.67	1795.18	2150.46
5.89064	367.032	1085.45	1259.38	1429.1	1177.33	1648.32	2271.57
5.89096	42.4697	1117.12	1339.23	1513.95	1355.54	1533.56	2261.77
5.89127	-11.2272	1148.8	1419.09	1598.79	1533.75	1418.81	2251.97
5.89158	386.518	1175.18	1520.11	1498.97	1591.76	1180.99	2239.44
5.89189	784.263	1201.56	1621.12	1399.14	1393.35	1200.01	2226.91
5.89221	854.713	1085.04	1611.04	1299.31	1275.08	1202.97	2214.38
5.89252	654.297	1222.56	1600.95	1199.49	1156.8	1205.94	2201.85
5.89283	691.594	1276.73	1407.68	1179.64	1151.21	1312.33	2115.68
5.89314	728.891	1330.9	1468.36	1159.79	1145.61	1418.73	2029.51
5.89346	749.259	1242.16	1669.24	1202.8	1246.86	1396.7	1943.34
5.89377	769.626	1407.48	1743.14	1245.82	1348.11	1374.67	1857.17
5.89408	868.996	1575.44	1678.16	1309.79	1265.06	1340.59	1861.01
5.89439	968.366	1489.35	1613.19	1373.76	1182.01	1306.52	1864.84
5.89471	977.448	1456.19	1667.25	1437.74	1163.06	1400.88	1868.68
5.89502	715.665	1423.03	1721.31	1501.71	1144.11	1495.23	1872.51
5.89533	789.289	1389.29	1710.4	1370.78	1262.72	1507.9	1764.1
5.89564	592.047	1355.55	1699.49	1239.84	1381.33	1520.56	1655.68
5.89596	377.877	1258.29	1752.07	1171.78	1264.89	1469.02	1765.46
5.89627	434.572	1161.04	1804.64	1103.71	1148.45	1417.47	1875.24
5.89658	533.589	1241.09	1832.09	1029.1	1225.66	1206.74	1815.92
5.89689	632.607	1321.14	1859.53	954.486	1302.87	996	1756.6
5.89721	613.121	1337.68	1675.35	1026.56	1380.08	1170.53	1896.38
5.89752	593.635	1354.22	1491.17	1098.64	1457.29	1345.07	2036.16
5.89783	321.623	1219.26	1396.93	1163.27	1273.41	1497.95	2158.55
5.89814	49.6117	1084.29	1302.69	1227.89	1089.52	1650.83	1975.47
5.89846	212.113	1224.55	1295.75	1229.65	1055.21	1504.05	1729.66
5.89877	645.48	1364.81	1161.83	1231.41	1020.91	1357.27	1876.6
5.89908	861.59	1375.39	1047.75	1252.82	1130.84	1385.74	2015.36
5.89939	1077.7	1385.98	1187.62	1274.22	1240.77	1414.21	1935.93
5.8997	1147.09	1333.05	1390.98	1295.63	1201.12	1378.47	2061.05
5.90002	945.618	1280.12	1467.36	1317.04	1161.47	1342.73	2317.09
5.90033	948.44	1332.97	1249.62	1369.29	1143.28	1391.01	2154.29
5.90064	951.261	1385.81	1285.83	1421.55	1125.08	1439.3	1991.5
5.90095	954.083	1332.8	1385.53	1327.12	1106.88	1487.58	2134.18
5.90127	956.904	1279.79	1231.27	1232.68	1088.69	1535.86	2276.86
5.90158	618.323	1299.56	1202.67	1252.19	997.035	1475.79	2277.71
5.90189	550.606	1319.32	1301.04	1271.71	905.385	1415.72	2147.64
5.9022	736.826	1386.72	1454.97	1291.22	1048.79	1355.64	2085.76
5.90252	923.046	1454.12	1354.94	1310.73	1192.19	1295.57	2242.08
5.90283	841.222	1579.08	1284.01	1222.6	1105.21	1426.88	2340.1
5.90314	759.398	1449.99	1213.08	1134.47	1018.24	1558.19	2219.92
5.90345	559.071	1312.96	1253.26	1046.34	1080.84	1561.07	2097.02
5.90377	358.744	1429.98	1293.44	958.21	1143.44	1563.96	1974.11
5.90408	341.815	1590.66	1209.28	1048.2	1163.31	1556.14	1933.03
5.90439	595.751	1624.32	1125.13	1138.2	1183.17	1548.32	1761.03
5.9047	561.892	1639.45	1040.97	1228.19	1203.04	1540.5	1670.85
5.90502	528.034	1654.59	956.82	1318.18	1222.91	1532.69	1798.87
5.90533	506.873	1466.86	1008.4	1339.09	1260.13	1363.91	1840.72
5.90564	485.712	1279.13	1059.99	1359.99	1297.36	1195.14	1882.57
5.90595	481.479	1324.29	1111.57	1373.04	1334.59	1240.4	1938.06
5.90627	477.247	1369.44	1163.15	1386.08	1371.82	1285.66	1993.54
5.90658	306.546	1242.58	1197.54	1383.41	1271.49	1186.45	1915.38
5.90689	406.709	1115.72	1231.93	1255.01	1171.15	1087.24	1837.23
5.9072	337.582	1137.05	1329.81	1110.89	1070.82	1202.07	1889.99
5.90752	539.32	1158.39	1427.69	1218.23	970.492	1316.89	1942.74
5.90783	770.684	1132.09	1628.73	1377.89	1123.41	1310.07	1994.82
5.90814	1002.05	1105.79	1829.77	1411.81	1276.33	1303.24	2046.9
5.90845	1024.62	1031.86	1819.19	1301.66	1365.14	1296.42	1880.78
5.90877	1047.19	957.926	1808.61	1191.51	1453.95	1289.59	1714.66
5.90908	987.941	786.076	1677.67	1102.31	1338.43	1293.47	1777.65
5.90939	928.689	868.28	1546.72	1013.12	1222.91	1297.35	1840.64
5.9097	734.005	913.434	1415.78	1020.84	1214.23	1261.09	1903.62
5.91002	539.32	958.588	1284.84	1028.57	1205.54	1096.41	1966.61
5.91033	489.415	1092.97	1226.64	1051.21	1134.51	941.519	1940.53
5.91064	439.509	1227.36	1168.44	948.121	1063.48	1043.47	1914.45
5.91095	389.604	1279.71	1110.25	957.668	1099.29	1265.82	1888.37
5.91127	339.698	1078.01	1052.05	1092.95	1135.1	1231.32	1862.29
5.91158	357.509	1032.44	1106.28	1280.62	1178.92	1330.59	1912.57
5.91189	375.32	1113.9	1160.51	1594.02	1222.74	1429.87	1962.86
5.9122	257.698	1108.03	1198.87	1797.41	1202.46	1424.8	2013.15
5.91252	140.076	1102.15	1237.22	1749.33	1182.17	1548.15	2063.43
5.91283	91.5817	1155.83	1360.56	1595.08	1041.19	1706.88	2015.19
5.91314	43.0869	1209.5	1229.95	1440.83	900.209	1608.75	1966.95
5.91345	-5.40771	1263.17	1178.7	1375.64	1037.02	1462.47	1918.71
5.91376	-53.9025	1316.84	1127.44	1310.45	1173.83	1444.6	1870.47
5.91408	89.4656	1099.26	1084.13	1281.93	1203.79	1402.66	1876.77
5.91439	232.834	881.677	1040.81	1253.41	1233.76	1360.72	1883.08
5.9147	511.634	939.319	1060.98	1287.76	1156.88	1463.26	1889.39
5.91501	519.57	996.96	1081.15	1322.11	1080	1308.95	1895.7
5.91533	492.942	1048.65	1058.99	1264.45	1116.82	1290.85	1900.72
5.91564	195.449	1100.33	1036.84	1206.79	1153.63	1144.32	1905.75
5.91595	106.747	1152.02	1141.66	1253.91	1083.59	1182.41	1902.6
5.91626	288.911	1203.71	1246.48	1301.03	1013.56	1220.49	1899.45
5.91658	603.686	1170.71	1355.27	1096.68	1143.86	1352.22	1953.57
5.91689	918.461	1137.71	1464.06	892.335	1274.16	1483.94	1876.77
5.9172	1086.52	1104.72	1461.74	876.588	1340.35	1401.63	1786.34
5.91751	983.708	1071.72	1459.43	860.84	1406.54	1319.32	1826.83
5.91783	705.966	1136.64	1349.65	922.449	1268.56	1256.32	1898.34
5.91814	428.223	1201.56	1493.82	984.057	1130.59	1193.32	1751.65
5.91845	449.561	1160.62	1566.56	1108.53	1142.19	1130.32	1618.61
5.91876	470.899	1119.69	1512.34	1233.01	1153.79	1067.32	1485.56
5.91908	432.985	986.127	1434.3	1147.93	1148.03	1112.68	1457.52
5.91939	395.071	852.567	1356.26	1062.85	1142.27	1158.03	1647.67
5.9197	402.301	782.52	1254.42	977.764	978.922	1203.39	1715.09
5.92001	680.396	712.474	1152.57	892.683	815.57	1248.75	1782.51
5.92033	915.287	791.204	1233.25	1005.52	830.929	1164.44	1757.28
5.92064	698.736	869.934	1059.99	1118.37	718.077	1080.13	1732.05
5.92095	600.688	948.664	902.591	1105.47	762.817	1060.03	1772.28
5.92126	773.506	1027.39	745.195	1092.58	1021.24	1039.94	1812.51
5.92158	847.571	1014.82	888.041	1033.85	1202.21	1043.92	1750.46
5.92189	921.635	1002.25	1030.89	975.114	1254.96	1047.9	1688.41
5.9222	1012.63	989.683	1110.25	979.248	1179.5	1102.72	1757.28
5.92251	1103.62	977.112	1189.61	983.382	1104.04	1157.53	1826.15
5.92283	1054.95	992.329	1138.02	1064.87	1118.23	1218.29	1747.05
5.92314	1006.28	1007.55	1086.44	1146.36	1132.42	1065	1667.95
5.92345	1126.9	1038.64	1161.83	1102.12	1082.51	1024.08	1719.78
5.92376	976.655	1069.74	1237.22	1057.87	1032.59	983.167	1771.6
5.92408	741.764	926.169	1163.15	1111.86	1096.2	951.615	1785.23
5.92439	777.738	1036.66	1089.09	1165.84	1159.8	791.639	1798.87
5.9247	779.854	1004.24	1226.64	1219.83	1151.29	677.147	1681.59
5.92501	781.97	971.82	1364.2	1273.82	1142.77	776.694	1564.31
5.92533	831.7	982.157	1411.15	1297.6	1192.02	960.519	1582.3
5.92564	881.429	992.495	1458.11	1321.37	1113.06	930.305	1600.28
5.92595	965.016	1002.83	1520.93	1219.42	913.899	854.607	1749.18
5.92626	777.738	1013.17	1329.81	1117.47	928.422	907.333	1898.08
5.92658	488.886	1121.42	1240.53	1103.26	1140.6	969.423	1771.51
5.92689	470.899	1229.68	1151.25	1089.06	1224.58	1031.51	1644.94
5.9272	509.342	1232.08	919.124	1137.73	1137.6	994.61	1649.29
5.92751	547.785	1234.47	686.998	1186.39	1264.31	957.708	1653.64
5.92783	496.645	1260.36	721.387	1197.81	1370.32	1032.59	1627.98
5.92814	445.505	1286.24	755.776	1209.23	1348.11	1107.47	1602.33
5.92845	529.798	1079.25	853.652	1236.37	1283.17	1182.35	1576.67
5.92876	614.09	872.249	951.529	1263.5	1218.23	1257.24	1551.02
5.92907	746.349	821.389	1009.73	1166.21	1157.3	1357.54	1574.45
5.92939	878.607	770.529	1067.92	1320.39	1096.36	1457.84	1597.89
5.9297	875.433	825.524	1126.12	1333.12	1107.55	1558.13	1621.33
5.93001	872.259	880.519	1184.32	1345.85	1118.74	1658.43	1644.77
5.93032	924.898	941.469	1139.76	1181.39	1108.8	1545.54	1669.06
5.93064	977.536	1002.42	1095.2	1016.92	1227.08	1432.65	1693.35
5.93095	1030.18	999.855	1114.13	1062.02	1337.34	1319.76	1499.45
5.93126	1082.81	997.291	1133.06	1107.11	1319.4	1206.86	1305.55
5.93157	977.448	944.446	1089.83	955.745	1358.88	1075.24	1467.57
5.93189	872.082	891.601	1046.59	804.378	1270.15	943.62	1629.6
5.9322	766.717	944.611	1130.34	946.392	1111.97	961.825	1660.71
5.93251	661.351	997.622	1214.08	1088.41	1167.48	1108.45	1691.82
5.93282	650.506	1072.13	1289.88	923.37	1255.71	1267.21	1697.7
5.93314	639.66	1146.65	1365.69	758.333	1130.25	1211.92	1703.58
5.93345	764.248	961.813	1314.52	802.854	1138.35	1020.18	1644
5.93376	888.835	776.979	1263.35	847.374	1146.45	956.871	1584.43
5.93407	903.384	780.039	1370.89	1059.54	1189.27	953.757	1653.04
5.93439	917.932	1037.15	1478.44	1271.71	1232.09	950.643	1721.65
5.9347	932.48	1087.85	1474.89	1190.49	1274.91	955.555	1724.81
5.93501	947.029	1138.54	1471.33	1109.28	1317.73	960.467	1727.96
5.93532	931.599	1168.98	1164.56	1033.96	1281.42	1073.64	1837.14
5.93564	916.169	1199.41	1111.74	958.64	1245.11	1186.82	1946.32
5.93595	917.667	1166.33	1185.89	1009.05	1208.8	1150.16	2000.96
5.93626	919.167	1133.25	1006.09	1059.47	1172.49	1113.51	1793.76
5.93657	692.123	1039.3	903.004	1010.34	1261.72	1084.89	1541.56
5.93689	735.944	945.356	799.919	961.219	1350.95	1056.26	1551.19
5.9372	796.695	787.896	892.588	1022.11	1311.97	877.809	1702.64
5.93751	586.581	630.436	985.257	1083	1144.78	699.356	1854.1
5.93782	491.443	717.766	1065.36	1282.65	1145.86	761.78	1708.27
5.93814	667.17	805.097	1145.46	1230.82	1360.63	824.205	1562.44
5.93845	809.039	701.888	1225.57	1110.89	1353.7	886.63	1547.52
5.93876	950.908	598.679	1305.67	990.954	1133.09	949.054	1532.61
5.93907	821.912	753.493	1324.93	1020.33	1035.35	967.333	1562.69
5.93939	692.917	908.306	1344.19	1049.71	937.604	985.612	1592.78
5.9397	580.849	957.264	1236.48	1079.08	954.716	1110.91	1557.41
5.94001	468.783	1006.22	1128.76	1108.46	971.827	1236.21	1522.04
5.94032	539.409	976.12	1206.06	1021.24	1048.29	1294.85	1516.67
5.94064	880.9	946.017	1283.35	934.021	1124.74	1353.49	1511.3
5.94095	934.597	773.01	1233.67	972.536	1072.99	1305.11	1636.85
5.94126	988.293	854.055	1183.99	1011.05	1021.24	1256.73	1762.39
5.94157	974.274	994.645	978.23	1101.95	1005.55	1170.9	1728.38
5.94189	960.255	1135.23	772.474	1192.86	989.857	1085.06	1694.38
5.9422	810.803	1185.85	862.994	1158.03	910.059	1234.67	1791.29
5.94251	1112.79	1236.46	953.513	1123.2	830.261	1384.28	1888.2
5.94282	1084.67	1209	975.254	1119.06	844.618	1298.36	1860.32
5.94313	785.674	1181.55	996.995	1114.93	858.975	1212.44	1832.45
5.94345	684.187	1005.89	1018.74	1110.79	873.332	1062.31	1673.67
5.94376	582.701	830.238	1040.48	1106.66	887.689	912.182	1514.88
5.94407	311.924	925.839	996.086	1000.37	878.006	937.297	1716.11
5.94438	312.012	1021.44	951.694	894.074	868.324	962.411	1917.35
5.9447	278.242	1117.04	1034.28	855.888	986.852	987.525	1813.11
5.94501	244.472	1212.64	1116.86	1069.17	1105.38	1012.64	1708.87
5.94532	539.144	1052.53	1241.44	1025.51	1158.47	1080.67	1783.96
5.94563	562.951	892.428	1366.02	981.847	1211.55	1148.69	1859.05
5.94595	739.119	965.204	1278.97	1063.92	1328.75	1323.74	1715.94
5.94626	915.287	1037.98	1191.92	1145.99	1445.94	1498.78	1572.84
5.94657	707.729	1055.18	1239.79	1281.77	1412.22	1415.64	1574.28
5.94688	500.172	1072.38	1287.65	1166.07	1378.5	1332.51	1575.73
5.9472	518.335	1089.58	1335.51	1128.96	1280.67	1185.16	1577.18
5.94751	536.499	1106.79	1383.38	1091.84	1182.84	1037.8	1578.63
5.94782	477.071	950.648	1261.94	1017.65	1229.58	898.397	1533.71
5.94813	417.643	794.512	1140.5	943.456	1276.33	758.99	1488.8
5.94845	358.215	998.283	1146.04	994.996	1258.97	812.218	1574.8
5.94876	298.786	1202.06	1151.58	1046.54	1241.6	865.445	1660.8
5.94907	326.825	1269.54	1134.63	1105.93	1140.1	1044.42	1681.34
5.94938	354.864	1337.02	1117.69	1165.33	1038.6	1223.4	1701.88
5.9497	518.335	1213.96	1227.72	1099	1150.79	1166.93	1722.42
5.95001	681.807	1090.91	1337.74	1032.66	1262.97	982.038	1742.96
5.95032	850.568	934.109	1259.96	1053.87	1243.36	992.855	1680.31
5.95063	1019.33	777.31	1182.17	1075.08	1223.74	1217.71	1617.67
5.95095	1052.66	811.052	1167.87	1033.43	1268.23	1236.55	1685.94
5.95126	1085.99	844.793	1153.56	991.772	1312.72	1126.97	1754.21
5.95157	1045.96	777.972	1020.22	855.816	1235.68	1038.8	1748.84
5.95188	1005.93	711.15	886.884	719.859	1158.63	950.622	1743.47
5.9522	965.898	792.527	965.169	793.46	1209.8	1004.25	1738.1
5.95251	925.867	873.903	1043.45	867.061	1260.97	1057.87	1732.73
5.95282	926.749	1014.82	1027.83	948.602	1205.63	1169.44	1781.91
5.95313	927.631	1155.74	1012.21	1030.14	1150.29	1281	1831.09
5.95345	928.513	1063.78	933.094	1048.82	1094.95	1199.93	1880.27
5.95376	929.395	971.82	853.983	1067.49	1039.61	1118.86	1929.45
5.95407	944.384	972.481	1053.95	1063.9	1004.3	1167.56	1836.8
5.95438	959.373	973.143	1253.92	1060.31	968.989	1216.25	1744.15
5.9547	1126.72	867.949	1326.92	1182.45	941.694	1264.94	1651.51
5.95501	1023.21	762.755	1399.91	1304.59	914.399	1313.63	1558.86
5.95532	710.815	775.656	1265.91	1282.57	951.711	1330.46	1493.83
5.95563	398.421	788.557	1131.91	1260.55	1117.23	1347.28	1428.79
5.95595	565.684	949.656	997.905	1238.53	1266.73	1299.9	1363.76
5.95626	732.947	1110.75	863.903	1216.51	1202.54	1252.51	1298.73
5.95657	688.596	1151.44	893.911	1229.86	1076.92	1209.14	1357.79
5.95688	644.245	1192.13	923.919	1243.2	951.293	1165.77	1416.86
5.95719	599.895	1042.28	953.926	1193.68	1202.29	1186.61	1475.93
5.95751	555.544	892.428	983.934	1144.15	1154.13	1207.45	1534.99
5.95782	509.783	933.116	1125.38	1034.13	1001.79	1181.88	1503.37
5.95813	464.021	973.804	1266.82	924.116	977.67	1156.32	1471.75
5.95844	418.26	1014.49	1281.28	939.833	926.837	1194.97	1505.59
5.95876	372.499	1055.18	1295.75	955.55	876.003	1233.62	1539.42
5.95907	425.49	1102.48	1168.69	1047.23	887.939	1331.13	1784.64
5.95938	478.482	1149.79	1041.64	1138.91	899.876	1428.64	2029.85
5.95969	531.473	1133.58	1041.55	1167.73	1125.5	1376.32	1969.59
5.96001	584.465	1117.37	1041.47	1196.54	1351.12	1324	1909.33
5.96032	732.329	957.823	1086.61	1198.3	1303.29	1191.19	1884.02
5.96063	880.194	798.274	1131.74	1200.06	1255.46	1058.37	1858.71
5.96094	954.7	871.608	1113.39	1201.82	1207.63	1032.58	1833.39
5.96126	758.34	944.942	1095.04	1203.58	1159.8	1006.79	1808.08
5.96157	387.047	839.645	1060.81	1061.27	975.75	1120.12	1886.41
5.96188	15.7535	734.348	1026.59	918.959	791.698	1233.45	1964.73
5.96219	-146.748	629.05	1119.34	839.516	906.804	1239.76	1824.87
5.96251	142.193	523.753	1212.09	885.807	1021.91	1246.07	1685
5.96282	459.348	730.729	1248.3	881.1	1137.68	1172.21	1541.73
5.96313	505.639	937.706	1284.51	1002.13	1253.46	1098.34	1398.45
5.96344	732.506	1097.05	1257.23	1123.16	1241.02	1174.3	1255.17
5.96376	959.373	1002.34	1229.95	1034.63	1228.58	1250.26	1111.9
5.96407	1002.84	1144.48	1258.22	1046.94	1176.08	1282.07	1118.63
5.96438	1046.31	1286.62	1286.49	1185	1123.58	1313.88	1125.37
5.96469	954.347	1137.65	1251.28	1029.67	1135.18	1345.69	1350.29
5.96501	862.384	988.69	1216.06	874.347	1146.78	1377.51	1575.22
5.96532	1106.53	899.602	1166.05	935.689	1260.72	1363.09	1606.16
5.96563	1350.68	810.514	1116.03	997.032	1374.66	1348.66	1637.1
5.96594	1188.53	911.966	1193	1058.37	1424.49	1371.7	1537.12
[truncated: 6,709 more rows]

## Sheet: Figure 4e
x-Axis	THF-d8_ −108 ºC_450 nm_ 360 min	THF-d8_ −108 ºC_450 nm_ 180 min	THF-d8_ −108 ºC_450 nm_ 150 min	THF-d8_ −108 ºC_450 nm_ 120 min	THF-d8_ −108 ºC_450 nm_ 90 min	THF-d8_ −108 ºC_450 nm_ 70 min	THF-d8_ −108 ºC_450 nm_ 50 min	THF-d8_ −108 ºC_450 nm_ 30 min	THF-d8_ −108 ºC_450 nm_ 20 min	THF-d8_ −108 ºC_450 nm_ 14 min	THF-d8_ −108 ºC_450 nm_ 8 min	THF-d8_ −108 ºC_450 nm_ 2 min	THF-d8_ −108 ºC_450 nm_before irradiation
chemical shift δ [ppm]	signal intensity [a.u.]	signal intensity [a.u.]	signal intensity [a.u.]	signal intensity [a.u.]	signal intensity [a.u.]	signal intensity [a.u.]	signal intensity [a.u.]	signal intensity [a.u.]	signal intensity [a.u.]	signal intensity [a.u.]	signal intensity [a.u.]	signal intensity [a.u.]	signal intensity [a.u.]
5.90432	-464.913	133.44	14.1701	-663.324	-166.985	328.476	-171.974	-100.542	-449.762	135.267	58.288	44.2457	31.042
5.90463	-490.406	142.366	125.503	-576.328	-244.345	423.96	-127.69	-96.5485	-245.71	177.453	27.5967	48.56	-48.4929
5.90495	-518.943	139.004	236.836	-512.979	-321.687	502.641	-91.7974	-92.5554	-55.7044	198.454	-3.0946	-154.415	-118.931
5.90526	-547.48	135.643	348.168	-621.987	-399.047	458.843	-117.063	-88.5622	31.9197	65.0372	-33.786	-215.685	-104.277
5.90557	-576.017	132.282	414.704	-722.208	-462.838	400.495	-149.737	-83.6804	118.705	-49.5932	-39.8158	-276.154	46.5468
5.90588	-550.701	183.989	154.742	-722.912	-427.874	236.096	-236.403	-72.322	199.374	-27.2999	133.901	-330.793	145.345
5.9062	-517.914	243.336	-87.9399	-502.773	-392.893	80.0986	-327.264	-52.7408	256.631	-5.00672	307.619	-369.877	-25.2987
5.90651	-485.127	134.433	-204.681	-557.325	-357.929	-14.6601	-415.137	26.7678	143.254	17.2866	481.336	-295.598	-147.056
5.90682	-452.34	285.559	-303.78	-576.032	-339.935	-109.769	-255.756	95.4834	46.5597	26.0721	627.527	-232.987	-239.978
5.90713	-304.99	266.417	-274.315	-333.515	-445.75	-207.429	-110.832	85.5447	71.4408	-63.5812	573.123	-255.396	-122.917
5.90745	-141.748	76.5185	-244.85	-132.389	-532.03	-288.283	-206.342	112.613	96.322	-140.52	518.72	-277.805	-15.3111
5.90776	-95.5079	-35.6244	-215.385	-232.88	-476.099	-246.661	-271.273	376.454	121.203	-124.812	464.316	-300.215	23.2342
5.90807	-65.4964	-134.256	-188.441	-326.948	-432.068	-200.225	-328.686	355.272	144.73	-109.369	391.221	-337.372	47.5862
5.90838	-63.5167	-63.895	-179.862	-374.227	-440.187	-118.706	-331.312	36.7705	158.393	-95.8558	181.935	-481.984	-31.642
5.90869	-65.4249	29.9046	-171.284	-421.505	-206.286	-45.5904	-317.151	-46.1407	148.638	-112.012	-4.16736	-611.038	-88.741
5.90901	-67.3331	141.416	-162.705	-468.783	-68.7691	-33.7119	-180.678	-159.014	-31.7458	-344.342	-21.3514	-626.733	15.2341
5.90932	-69.2415	255.383	-145.844	-495.732	-36.689	-11.8518	-70.786	-264.52	-198.663	-557.068	-12.4521	-623.303	105.014
5.90963	-146.715	280.793	-68.6391	-374.569	130.78	82.7257	-154.554	-316.342	-267.47	-626.966	186.478	-480.537	91.2157
5.90994	-234.668	577.305	8.56673	-271.15	173.291	160.492	-257.209	-351.714	-336.277	-661.892	371.497	-335.826	69.1443
5.91026	-322.62	591.357	85.7721	-296.99	191.612	115.787	-463.884	-267.236	-405.083	-442.046	455.166	-208.067	-13.3554
5.91057	-410.573	277.406	165.274	-338.912	-31.9636	92.2297	-422.704	-183.443	-435.499	-227.118	519.452	-293.202	-95.5674
5.91088	-446.117	66.2221	261.501	-497.973	-141.262	222.716	-357.954	-104.645	-186.252	-98.8909	442.536	-277.675	-156.888
5.91119	-474.394	16.4294	328.913	-615.629	-31.348	336.388	-272.214	-34.0727	39.5713	-305.73	365.62	-257.609	-59.1829
5.91151	-488.044	30.5626	186.437	-431.684	-149.014	327.592	-67.1739	-23.4242	94.7722	-228.502	288.705	-173.356	172.005
5.91182	-499.667	50.8351	36.0366	-260.679	-125.437	321.424	-113.395	-18.0892	140.896	-6.53403	215.267	117.505	240.255
5.91213	-655.113	265.938	-172.082	-183.924	-28.5922	334.391	-208.03	-51.4543	120.903	-79.8617	167.167	230.822	108.307
5.91244	-596.48	508.053	-380.202	-107.168	-184.581	320.033	-323.656	-68.3639	100.911	-151.599	119.066	123.268	-157.747
5.91276	-388.396	514.007	-588.321	-30.413	-305.854	140.299	-558.578	34.5712	80.9193	-211.757	70.9657	58.2221	-357.137
5.91307	-398.11	487.222	-739.43	25.081	-161.446	189.381	-529.119	129.021	59.3532	-282.78	17.0668	8.25462	-278.782
5.91338	-450.015	448.629	-475.365	-74.2607	59.1804	121.1	-355.698	161.676	26.3236	-432.934	-79.0592	99.2282	-188.941
5.91369	-503.273	408.399	-251.651	-155.853	136.393	54.9216	-196.972	166.902	-6.70602	-544.922	-161.268	402.637	-112.511
5.91401	-571.157	368.169	-321.769	-108.192	89.8261	4.05087	-145.263	-27.6095	-39.7356	-378.992	-142.133	550.251	-133.9
5.91432	-641.068	327.939	-393.69	-62.0098	45.4287	-36.8334	-71.858	-209.778	-66.0286	-224.194	-121.838	314.516	-144.604
5.91463	-576.903	213.908	-478.728	-26.599	16.833	-5.00526	159.522	-302.065	-43.2698	-150.454	-93.0977	38.6365	-77.6632
5.91494	-494.154	89.6466	-523.41	8.81183	-11.7626	12.1055	351.707	-366.919	-20.5111	-76.7151	-64.3575	-202.216	-30.456
5.91526	-411.406	-34.6144	-274.264	44.2227	-40.3583	-77.9378	258.521	-232.038	2.24768	-2.97579	-35.6171	-188.031	-127.09
5.91557	-328.657	-158.875	-36.5696	65.6137	-58.6673	-173.829	176.666	-105.409	-1.02989	52.4228	-25.7809	-195.183	-220.889
5.91588	-328.946	-131.009	117.748	-15.0656	-2.08431	-278.653	177.3	-38.8562	-193.863	-25.7064	-153.574	-326.534	-256.284
5.91619	-340.743	-82.0613	243.237	-77.9908	54.4986	-131.195	177.934	-7.28399	-372.636	-91.1109	-230.325	-248.705	-46.3444
5.91651	-352.539	-33.1132	158.852	-11.6672	111.082	53.0163	178.568	-197.446	-449.041	-63.8788	64.5069	-298.392	-60.7818
5.91682	-364.335	15.835	73.3854	36.1614	155.726	109.336	149.45	-153.075	-519.881	-21.535	334.106	-316.288	-85.4733
5.91713	-346.878	109.066	-19.9514	-50.6431	113.464	126.111	-96.2377	-146.153	-550.2	130.814	420.027	-102.769	-184.97
5.91744	-325.367	208.432	-113.288	-137.448	71.2025	150.247	-313.923	-137.174	-566.457	261.952	492.025	91.9346	-262.314
5.91776	-303.856	166.093	-206.624	-224.252	28.9408	227.958	-327.778	-113.215	-480.349	238.698	462.684	118.534	-178.585
5.91807	-282.345	104.121	-275.722	-292.652	-6.25409	293.489	-319.668	-71.5904	-392.849	213.39	418.913	-62.4148	-113.086
5.91838	-205.981	30.3386	-168.399	-227.094	9.98598	270.366	-151.68	98.6078	-295.22	173.125	270.109	-104.044	-180.276
5.91869	-122.018	-45.0792	-78.3777	-179.294	43.5945	230.768	-11.6985	241.363	-211.655	145.587	107.381	-145.674	-237.962
5.91901	-38.0557	-120.497	-114.276	-260.739	203.609	54.4388	-75.5429	184.394	-230.453	210.684	-156.684	-187.304	-226.637
5.91932	45.9071	-195.915	-162.071	-332.194	337.931	-220.333	-139.387	117.819	-230.497	260.134	-391.449	-238.992	-214.304
5.91963	139.621	-49.912	-296.434	-330.95	285.279	-286.696	-203.232	-18.6589	-94.0582	195.724	-412.986	-332.73	-194.799
5.91994	234.687	126.763	-394.027	-329.706	249.998	-118.668	-239.067	-153.079	28.3139	144.043	-402.029	-201.731	-153.929
5.92026	212.731	67.2544	-258.654	-328.462	341.12	-44.0023	-71.0787	-272.519	48.325	184.994	-154.623	-84.8997	4.31258
5.92057	174.566	-24.9696	-369.211	-328.79	407.754	-78.5983	87.4115	-374.804	51.9149	223.691	64.1692	3.00961	-81.1503
5.92088	154.381	61.4221	-436.812	-340.562	296.206	-17.2093	176.794	-319.327	-63.9823	245.984	74.7499	-119.529	69.239
5.92119	136.687	172.553	-477.734	-353.444	202.048	43.1282	219.254	-51.636	-147.053	268.277	85.3305	-216.105	207.789
5.92151	1.96905	141.971	-289.922	-374.403	234.274	95.8124	-46.0661	-16.6036	8.71419	290.571	95.9111	-123.782	260.033
5.92182	-148.956	91.7627	112.582	-384.63	239.732	165.327	-63.4775	-211.281	158.033	308.355	128.255	-41.1945	320.006
5.92213	-134.097	-14.5411	187.203	-334.54	50.3064	357.293	-56.6856	-333.561	260.438	293.332	318.931	-29.4442	436.045
5.92244	-96.2788	-128.613	-123.275	-441.446	-100.733	521.206	-47.7923	-441.428	339.393	257.089	478.847	-17.6939	540.246
5.92276	-58.4608	-109.827	-181.925	-714.755	27.3425	481.035	-23.6129	-444.445	247.752	66.4644	414.988	-5.94361	558.162
5.92307	-20.6429	-308.837	-254.999	-699.377	177.393	425.698	-24.2121	-455.698	143.285	-73.9557	340.029	-2.06464	584.329
5.92338	-132.764	-351.597	-433	-464.23	452.398	260.028	-205.059	-526.866	-54.4751	150.829	212.182	-55.4445	632.558
5.92369	-265.648	-368.193	-570.612	-244.629	453.629	111.193	-377.501	-581.559	-200.639	354.39	322.404	-108.824	416.563
5.924	-398.531	-399.552	-414.429	-138.11	302.112	84.8058	-488.798	-516.426	28.5023	403.572	643.737	-162.204	286.831
5.92432	-531.414	-432.954	-261.493	-44.5461	187.903	55.2619	-556.488	-452.323	207.217	432.06	593.925	-224.349	159.491
5.92463	-474.127	-454.546	-132.164	-45.216	344.901	2.75928	-306.996	-395.708	19.1586	310.03	329.209	-350.245	49.3881
5.92494	-390.511	-474.504	-43.2307	-44.7753	475.125	-49.7434	-85.5279	-332.229	-171.832	175.265	271.795	-460.558	-32.22
5.92525	-423.924	-361.599	-248.086	-36.2576	410.471	-102.246	-67.8688	-185.871	-337.232	-52.1266	248.158	-457.536	93.2467
5.92557	-473.538	-230.3	-434.299	-51.5495	333.822	-147.963	-23.9854	148.111	-167.959	-247.842	220.656	-445.657	221.513
5.92588	-697.555	-192.744	-484.93	-222.222	204.544	-144.336	210.609	70.7877	-45.9984	-213.202	165.051	-369.364	370.135
5.92619	-945.713	-309.887	-518.246	-244.039	330.226	-168.773	405.966	-244.122	92.9704	-165.824	109.447	-293.071	496.61
5.9265	-920.8	-358.071	-425.656	-87.6196	436.943	-397.282	315.995	-511.098	355.615	-25.8226	53.8422	-216.779	462.033
5.92682	-858.088	-157.789	-319.357	320.597	298.118	-587.201	221.82	-530.533	554.918	118.425	-0.891301	-157.371	416.4
5.92713	-636.896	-93.1099	-113.383	621.108	246.722	-496.523	97.0742	-492.553	293.637	293.547	-49.292	-220.738	290.22
5.92744	-393.768	-51.7245	75.2757	498.629	426.38	-405.845	0.358552	-479.293	65.203	438.945	-83.7568	-270.467	205.197
5.92775	-423.717	137.291	138.028	450.463	448.049	-315.167	107.445	-612.804	75.5875	368.224	-16.8963	-221.032	419.253
5.92807	-491.459	110.529	206.554	505.65	451.734	-226.506	208.225	-496.717	94.0008	320.328	33.1239	-164.858	606.528
5.92838	-377.556	80.6035	317.047	372.716	324.668	-152.512	263.149	-308.239	170.786	438.38	-39.2896	-90.8702	598.937
5.92869	-238.514	54.7639	389.295	240.892	238.168	-95.3611	290.04	-128.002	214.72	535.197	-88.4737	-224.054	556.534
5.929	-99.4726	14.1611	183.507	117.146	446.575	-160.649	113.132	-7.67438	19.8399	477.646	31.2149	-215.577	261.055
5.92932	39.569	-28.4848	-54.0341	27.1014	623.831	-215.937	-52.2117	127.934	-126.642	412.928	145.096	-219.767	-3.15039
5.92963	-11.5725	35.166	-487.755	182.048	574.642	-198.527	-133.489	341.657	78.6986	296.112	216.759	-284.854	-40.1815
5.92994	-89.0298	113.525	-648.743	328.476	496.475	-181.117	-188.832	306.818	269.959	179.295	265.19	-114.843	-38.4204
5.93025	-49.4504	183.026	-657.602	377.426	207.663	-163.706	-55.664	207.077	358.871	62.4781	144.751	116.554	245.154
5.93057	6.32236	251.301	-641.83	177.28	-50.6279	-156.715	71.7427	110.255	436.462	-26.7954	47.8721	302.515	520.888
5.93088	3.27149	331.387	-447.045	62.8913	-87.0834	-225.449	123.629	34.6512	431.763	84.1221	122.237	158.238	701.479
5.93119	-7.91776	271.376	-269.582	83.2818	-123.521	-285.76	-69.0368	-32.7102	427.063	173.8	219.836	47.0962	611.532
5.9315	-19.107	123.843	-218.019	144.055	-159.977	-284.853	-228.052	-40.164	422.363	109.116	486.303	145.583	561.849
5.93182	-30.2963	203.136	-159.598	200.752	-186.994	-268.679	-138.663	-40.9202	422.945	58.7682	716.171	16.4459	519.902
5.93213	29.226	560.188	-51.3422	227.837	-145.572	-141.548	-21.2528	6.99796	461.906	112.615	680.077	-119.773	534.014
5.93244	98.5299	714.92	56.9132	237.139	-104.132	-19.682	51.2873	71.4039	486.783	145.22	643.983	-221.555	570.306
5.93275	-105.261	748.391	165.169	117.221	-62.7103	47.0744	-168.58	255.622	409.316	23.4644	607.889	-73.0813	767.621
5.93307	-346.827	769.609	273.966	2.30384	1.20664	-13.7798	-137.067	413.047	347.878	-82.1595	565.005	51.836	941.852
5.93338	-499.698	788.981	386.697	-76.2699	228.431	-78.5563	-55.8802	375.777	402.908	-70.567	472.781	5.59024	948.191
5.93369	-640.301	808.098	482.101	-148.175	446.25	108.552	-0.63736	363.929	457.938	-58.9745	380.557	-40.6555	954.529
5.934	-507.805	685.478	451.61	-153.837	560.808	346.673	-133.896	536.789	512.969	-47.382	288.333	-86.9013	960.871
5.93432	-337.537	543.256	416.066	-38.8043	430.959	572.155	-234.372	699.858	534.544	-12.1536	205.696	-131.197	957.93
5.93463	-257.491	507.337	343.803	-3.47418	361.649	688.963	-96.6759	758.807	313.058	194.797	192.714	-161.328	887.392
5.93494	-189.922	486.119	249.877	-80.6858	290.182	665.084	41.0199	567.831	105.66	380.499	193.679	-165.462	832.706
5.93525	-122.352	323.162	33.2461	-18.9699	202.9	491.72	178.716	334.959	0.601638	411.847	295.958	19.2693	893.028
5.93557	-54.7831	376.837	91.1672	162.628	138.447	199.615	295.86	349.853	-82.3151	425.64	391.327	174.477	929.579
5.93588	10.119	446.569	279.823	240.844	239.678	-32.002	263.711	390.961	-4.39332	311.91	436.501	115.222	793.301
5.93619	74.6523	372.263	221.03	75.8263	340.91	-12.4422	239.979	213.074	73.5284	219.43	481.675	57.9174	666.525
5.9365	22.1391	420.1	193.71	56.7577	442.141	36.1722	277.38	184.944	151.45	281.302	526.849	14.7771	608.766
5.93682	-46.5577	629.277	167.473	298.34	529.598	-18.8526	311.098	173.824	218.511	331.221	572.604	-31.6136	568.446
5.93713	-76.2386	781.274	149.104	496.771	517.009	62.5764	318.071	286.254	206.686	294.317	622.581	-70.4081	654.632
5.93744	-100.525	686.417	148.069	250.411	487.019	151.38	316.627	398.685	208.952	257.413	672.557	99.876	718.666
5.93775	-124.812	479.169	272.922	-62.6594	330.655	293.745	254.051	511.115	313.555	220.509	722.534	142.681	621.649
5.93806	-149.099	402.643	390.822	-73.3825	186.81	406.872	185.862	573.539	376.471	186.328	758.851	166.144	523.216
5.93838	-36.523	363.061	458.237	234.883	133.878	307.67	76.9191	272.808	136.642	171.924	695.967	49.1445	414.336
5.93869	94.9723	325.877	508.317	503.856	98.3478	208.468	-23.6057	1.63615	-70.305	178.774	600.531	-71.7558	327.632
5.939	31.3836	297.553	432.51	487.49	189.189	109.266	-62.9991	-54.8895	-38.4694	339.971	268.705	-189.775	401.959
5.93931	-59.1713	270.453	357.787	439.984	277.493	27.0995	-77.4868	-108.322	-11.3314	487.883	-13.4169	-71.4157	479.474
5.93963	94.1311	314.226	290.931	166.364	347.368	68.6303	88.871	-106.292	-18.305	539.329	65.3749	86.5527	579.973
5.93994	281.139	367.796	239.246	-77.5976	417.242	93.3001	227.164	89.2772	-25.2785	561.015	130.214	11.3949	670.987
5.94025	468.147	279.617	297.71	-106.213	487.117	-4.45085	161.69	-49.5966	-32.252	366.618	93.7445	-110.976	692.97
5.94056	655.155	171.847	361.231	-145.245	525.112	-91.0707	105.14	-163.193	-30.4162	181.853	54.5861	-212.05	700.217
5.94088	398.03	229.268	426.789	-259.9	331.661	-96.874	113.38	-93.2678	35.3777	67.0258	-4.09502	-158.502	600.309
5.94119	79.5269	309.518	240.581	-356.757	155.635	-102.678	123.726	-48.7832	101.172	-47.8017	-39.5184	-104.954	509.906
5.9415	-121.922	389.767	89.0555	-324.409	105.958	-108.481	115.672	-188.988	166.965	-162.629	93.9024	-51.4064	488.517
5.94181	-307.195	470.017	168.339	-279.082	45.7813	-104.798	-112.337	-324.552	213.67	-253.537	216.566	8.64499	453.481
5.94213	-143.741	408.514	95.5155	-139.544	-90.7591	-32.256	-162.054	-393.415	121.801	-170.812	261.139	115.908	319.226
5.94244	67.9011	327.424	22.692	-29.6726	-207.697	24.4759	-185.806	-233	29.9322	-88.0871	305.713	223.172	207.173
5.94275	162.486	261.1	-15.446	-135.139	-182.491	-33.5581	-21.0779	-147.457	-61.9366	-5.36199	350.287	330.435	256.12
5.94306	240.898	196.817	163.669	-226.885	-194.072	-86.4097	122.069	-63.0317	-146.609	71.5155	374.034	423.51	279.535
5.94338	48.614	-117.015	92.3382	-219.037	-437.974	-84.7772	108.575	13.2826	-179.051	105.95	246.616	413.606	117.469
5.94369	-181.069	-229.065	23.1749	-211.189	-400.113	65.6253	111.927	73.0906	-197.394	127.625	142.462	390.042	-44.5976
5.944	-293.694	-110.606	-30.2536	-203.341	-186.488	373.566	237.533	13.1041	-113.409	56.6985	207.146	267.336	-206.661
5.94431	-390.147	35.1876	-93.8	-182.512	-204.893	427.014	342.783	-54.9637	-15.9102	-2.53175	284.045	122.186	-346.122
5.94463	-206.145	163.262	-230.775	-67.4749	-73.2609	410.329	300.311	-181.68	179.652	23.1226	449.582	-154.613	-321.71
5.94494	16.5988	288.888	-319.324	8.24506	56.2121	383.102	257.839	-280.884	351.713	48.777	601.161	-205.454	-281.43
5.94525	44.2423	272.757	-91.1644	-201.349	169.872	279.365	215.366	-180.434	353.229	74.4314	651.437	-229.788	-126.159
5.94556	44.9362	237.043	-105.867	-400.533	277.326	196.245	157.028	-79.252	348.235	90.0245	691.098	-26.4272	26.1375
5.94588	-56.1128	279.039	-56.0749	-488.573	339.595	262.712	-16.4392	27.2327	296.01	32.6108	653.728	153.596	156.693
5.94619	-171.215	331.769	-6.28317	-298.557	394.608	329.179	-189.906	95.1943	243.784	-3.53242	616.358	100.508	287.269
5.9465	-286.316	242.738	43.509	16.3072	362.143	395.646	-363.373	-116.356	191.558	114.656	578.988	0.210715	417.825
5.94681	-401.418	134.128	64.7469	153.746	84.2357	462.289	-515.075	-299.699	165.483	203.596	554.127	-87.0726	523.037
5.94713	-394.579	176.139	-86.4806	-58.7186	-106.207	530.207	-508.872	-278.402	329.134	80.3314	620.012	-79.9384	444.218
5.94744	-370.899	238.953	9.69819	-254.488	-36.6594	581.252	-485.817	-252.977	459.874	-42.9332	653.316	-72.8043	340.053
5.94775	-347.22	160.003	74.4089	-329.138	85.5186	509.888	-340.514	-230.63	351.86	-166.198	450.258	-65.6703	89.9065
5.94806	-323.54	61.4762	133.968	-382.639	194.639	448.016	-193.983	-433.754	271.322	-279.357	261.455	-45.9681	145.322
5.94838	-174.259	64.1046	121.456	-282.723	208.893	454.998	-38.5375	-501.533	390.099	-319.21	176.06	64.9043	351.499
5.94869	-7.635	80.7009	-140.626	-182.807	223.165	434.91	100.055	-322.856	483.603	-380.34	104.629	175.777	107.187
5.949	-36.121	97.2969	-386.975	-82.8911	237.419	218.461	116.401	-94.2692	393.781	-595.795	134.495	286.649	-68.141
5.94931	-91.5469	113.893	-593.194	-8.20844	237.536	-0.44908	147.143	97.5034	323.356	-762.846	160.288	365.304	-197.865
5.94963	-0.638583	6.44334	-508.342	-116.546	134.973	-220.333	282.303	22.2542	365.407	-578.807	156.536	210.284	3.02835
5.94994	110.473	-118.133	-423.491	-207.072	32.4286	-307.615	380.241	-52.9949	181.068	-394.767	152.784	91.7143	175.402
5.95025	104.517	-100.941	-338.639	-168.407	-70.134	-304.068	208.224	-128.244	-132.798	-210.728	149.032	237.502	140.77
5.95056	82.3985	-64.1775	-269.697	-136.712	-163.545	-182.687	47.9371	-201.569	-202.932	-36.1976	141.788	349.319	115.882
5.95088	121.864	19.2889	-316.133	-155.566	-190.737	-77.5775	6.44083	-260.934	38.6621	69.3695	109.221	214.778	161.66
5.95119	169.83	109.202	-345.211	-174.42	-217.928	162.594	190.466	-303.781	454.91	162.168	76.6533	80.2373	207.458
5.9515	217.796	199.115	-248.424	-193.274	-245.12	460.807	236.968	-226.846	606.698	162.374	44.0861	-54.3034	253.236
5.95181	265.763	289.029	-153.446	-217.324	-246.537	481.686	283.295	-174.173	421.542	159.919	-3.03241	-184.613	285.157
5.95213	277.144	408.478	-71.5782	-279.054	-61.0631	300.45	328.348	-297.429	266.23	138.175	-155.663	-284.238	216.433
5.95244	283.476	532.003	-16.4724	-340.784	106.985	371.401	356.542	-393.152	140.903	116.43	-294.324	-347.405	138.213
5.95275	172.736	513.756	-155.405	-402.513	148.688	462.139	262.496	-289.24	233	94.686	-331.694	-146.224	-9.02692
5.95306	45.8374	475.942	-274.265	-467.677	174.604	320.738	184.257	-194.02	298.415	92.0978	-370.046	35.9138	-133.843
5.95337	-76.1828	371.672	-212.876	-557.735	85.9154	288.02	220.616	-161.808	170.39	228.395	-415.521	79.9774	-96.2429
5.95369	-197.53	258.23	82.8739	-629.974	-2.77325	358.003	265.406	-121.336	65.8865	326.378	-437.709	89.5312	-58.6239
5.954	-123.753	144.788	218.04	-573.03	-91.4592	251.421	371.316	-20.9736	131.908	146.591	-291.081	-151.098	-21.0242
5.95431	-23.0498	31.3459	120.476	-515.714	-165.24	-60.3843	451.405	64.0701	186.461	-16.9636	-164.83	-356.564	11.0425
5.95462	-166.253	-17.1152	160.57	-455.707	-131.122	-68.4359	344.318	38.07	157.885	-62.8535	-186.291	-275.872	2.84139
5.95494	-343.113	-56.6098	198.495	-397.928	-99.1823	34.3005	239.339	12.0699	115.194	-95.97	-193.779	7.30354	-6.92379
5.95525	-324.845	-96.1045	220.687	-356.296	-83.033	52.8895	149.64	-13.93	-29.8104	-36.4984	-99.9791	84.5668	9.88745
5.95556	-279.655	-135.599	231.167	-296.273	-60.4597	72.1604	41.8413	-36.9822	-140.867	17.1163	-19.6851	-79.063	298.484
5.95587	-307.942	-2.39329	156.758	-138.595	-26.3349	96.3715	-163.415	-38.6683	-5.86833	28.2821	-37.2818	-315.205	518.547
5.95619	-346.367	154.64	75.8383	-229.251	-233.982	108.972	-126.311	-51.716	129.13	18.1697	-31.5868	-297.419	420.579
5.9565	-189.662	169.893	-52.278	-229.419	-345.25	54.3152	-104.486	-130.582	264.129	-146.267	142.918	-81.3816	55.9592
5.95681	-6.01787	165.587	-182.023	-103.008	-323.985	125.57	-79.1478	-79.5167	387.069	-284.873	290.054	101.438	-21.1738
5.95712	111.753	111.066	-288.832	4.56396	-240.559	188.546	-28.3439	12.1039	422.619	-236.392	238.839	43.5259	-14.9375
5.95744	220.436	49.6181	-134.525	116.593	-19.8748	17.2921	22.46	-145.118	434.638	-187.897	201.601	11.6685	3.19996
5.95775	329.119	129.953	87.9537	225.263	244.902	-60.5765	73.2639	-336.655	276.142	-139.416	265.648	168.619	107.581
5.95806	437.822	229.845	295.733	65.2742	233.114	-19.6607	121.256	-261.444	107.35	-89.9899	312.04	296.907	183.794
5.95837	538.275	133.307	396.995	-151.567	48.2513	-4.8799	148.877	-22.1685	-136.042	-33.8259	230.509	217.509	55.8991
5.95869	637.591	9.67648	480.888	-234.033	-110.073	10.9562	148.382	-38.6204	-355.9	9.57303	162.957	151.791	-71.9957
5.959	595.432	10.1073	438.928	-260.994	-58.822	34.4421	-55.8299	-155.817	-405.245	-39.6243	196.688	185.195	-199.89
5.95931	299.615	27.6489	401.311	-139.095	116.584	48.4254	-215.405	-137.401	-440.47	-97.8604	203.624	224.626	-287.512
5.95962	8.07451	349.439	395.157	89.7744	241.303	-6.4347	-51.5827	-4.20661	-373.387	-221.689	16.4372	276.445	-83.3506
5.95994	-278.422	429.616	360.05	41.724	116.641	-54.96	95.3678	138.288	-287.476	-309.828	-147.449	96.4891	89.0663
5.96025	-296.602	393.885	115.193	-123.05	15.667	-40.6952	120.091	348.151	-93.4008	-139.523	-142.534	-121.227	31.5117
5.96056	-43.5912	347.563	-103.819	-140.264	-93.079	81.5257	146.12	502	-126.886	20.2786	-127.279	-321.106	-30.6243
5.96087	174.919	332.626	-135.615	-24.2695	-258.124	82.3126	181.62	250.075	-279.541	61.2782	-37.1185	-339.649	-126.111
5.96119	150.048	322.017	-152.209	63.1188	-405.729	-34.007	190.051	26.7401	-119.426	-196.726	39.06	13.5417	-202.549
5.9615	122.158	311.408	-58.6864	-56.7039	-426.997	-128.977	2.4116	10.5013	-163.92	-359.745	13.9592	292.975	-141.004
5.96181	98.3245	300.799	64.5189	-158.322	-437.892	-330.14	-169.408	16.4815	-208.415	-326.407	12.4543	328.094	-71.7197
5.96212	111.064	349.27	367.962	-128.079	-373.794	-380.223	-209.766	199.932	-252.909	-212.074	181.857	203.315	53.6193
5.96244	128.845	405.886	398.716	-80.0014	-292.236	-184.481	-100.477	455.606	-283.278	-96.1313	353.007	-113.479	211.107
5.96275	146.626	462.501	277.406	97.2442	-84.3649	-14.8859	173.673	350.42	-211.344	31.3711	508.849	-148.838	563.333
5.96306	164.427	519.117	165.554	243.092	95.9956	-94.4588	160.437	132.836	-156.921	141.043	460.389	24.7591	604.769
5.96337	222.46	363.782	122.196	161.551	76.9737	-172.104	-146.889	1.65839	-229.31	121.478	399.269	70.9209	413.016
5.96369	286.04	179.229	96.2162	80.0103	66.6919	-6.03978	-283.82	136.537	-278.153	87.5447	338.149	134.68	365.195
5.964	154.469	230.999	196.08	-1.53026	119.557	118.574	-71.911	430.456	-156.495	-50.5514	277.029	325.874	360.492
5.96431	-3.98318	315.346	270.961	-96.0777	141.727	1.59408	105.713	485.024	-28.9506	-159.868	215.326	503.055	343.483
5.96462	-3.89093	80.6524	164.943	-284.808	-58.5097	-75.5376	1.31806	540.84	141.219	-86.472	177.377	578.76	237.364
5.96494	18.0539	-198.016	67.6157	-431.914	-246.734	-25.0074	-299.339	567.021	289.607	-209.402	326.241	628.391	140.773
5.96525	39.9986	-145.825	33.2088	-277.638	-365.574	63.7668	-251.162	378.632	280.283	-370.729	361.172	489.235	113.173
5.96556	61.9625	-48.034	14.3047	-128.983	-598.543	126.306	-206.028	207.172	258.275	-223.981	398.631	350.536	82.5528
5.96587	29.2513	6.73774	107.642	-21.0273	-708.446	-1.09714	-166.054	158.278	172.684	-106.603	454.385	215.156	29.9023
5.96619	-10.9953	55.5809	192.287	89.158	-557.32	-120.048	-11.2479	117.654	325.838	-170.112	504.311	79.7758	9.01553
5.9665	-51.2419	104.424	214.013	179.805	-345.681	-160.905	73.2058	136.91	679.107	-202.763	484.062	-55.6042	218.084
5.96681	-91.4885	153.267	223.425	19.5644	-143.84	-79.3859	30.8701	147.722	659.886	-221.028	282.253	-153.822	402.534
5.96712	9.75458	264.148	143.702	-86.8596	-13.0744	19.0395	-27.6826	97.4084	412.628	-135.147	260.332	16.9764	408.771
5.96743	130.494	383.577	59.6329	-195.514	112.259	223.287	53.92	47.0943	204.823	-49.2668	439.204	172.127	409.05
5.96775	70.7115	361.205	-21.1257	-320.313	180.664	273.895	248.492	-3.21966	282.593	36.6136	577.435	214.009	347.153
5.96806	-13.9452	319.294	149.065	-430.8	117.791	62.4058	287.299	-34.1879	359.848	112.369	504.964	234.209	145.995
5.96837	-266.014	34.399	279.241	-437.691	53.9482	-257.738	117.039	74.8701	433.373	114.838	373.419	97.4865	-26.3802
5.96868	-306.953	-283.974	159.918	-444.581	241.675	-405.135	189.097	172.553	489.231	104.517	263.446	-39.2365	85.523
5.969	-198.529	-448.726	91.0983	-451.472	386.581	-187.96	228.991	204.451	445.49	1.62557	309.595	-175.959	219.66
5.96931	-73.9729	-308.705	257.648	-471.376	273.41	8.07775	142.627	356.793	595.736	-78.0824	341.752	-278.935	85.6064
5.96962	70.0999	-139.954	306.227	-585.456	120.746	51.1501	26.9821	481.028	640.991	9.99312	272.64	-137.68	7.60188
5.96993	-173.47	-256.238	339.592	-657.892	6.65146	94.2221	-72.8298	359.553	495.796	98.0686	236.181	-22.5111	-62.4588
5.97025	-251.247	-163.43	262.853	-428.966	171.51	137.294	-58.0686	209.719	481.166	186.144	436.012	-96.1183	-36.902
5.97056	-298.78	-36.4378	199.28	-224.442	331.907	167.066	-40.2727	207.607	651.092	251.099	616.199	-169.318	244.75
5.97087	-418.585	-30.573	230.983	-196.496	460.029	100.599	-0.517053	407.887	647.832	148.756	654.245	-239.568	382.868
5.97118	-548.346	-41.392	245.295	-168.55	570.711	39.7698	74.7783	592.652	457.662	46.413	692.29	-301.991	514.233
5.9715	-678.107	-52.2111	133.776	-140.604	555.058	53.5553	390.332	665.15	395.355	-55.9302	730.335	-307.782	558.6
5.97181	-807.867	-63.03	37.8374	-115.634	543.061	302.213	566.081	722.476	321.561	-146.545	737.471	-297.429	335.581
5.97212	-732.698	-261.451	54.6212	-112.188	557.362	423.109	580.747	670.033	164.656	-152.307	520.981	-170.274	193.427
5.97243	-629.306	-485.709	71.4049	-108.743	589.143	145.627	359.444	621.727	11.2862	-145.274	330.736	-45.0764	208.306
5.97275	-540.552	-473.616	88.1887	-105.298	747.238	-46.1089	216.137	570.253	-69.3802	-45.6747	330.361	65.9638	323.005
5.97306	-453.813	-428.974	96.0943	-103.712	857.54	-114.068	191.605	295.664	213.303	51.9254	295.136	174.884	170.324
5.97337	-252.41	-280.928	39.7752	-115.579	622.108	-137.998	142.25	172.683	610.808	135.062	54.4709	237.152	98.5094
5.97368	-269.427	-118.643	21.8701	-145.301	404.156	100.777	96.0627	282.987	663.819	196.871	126.849	90.5148	153.927
5.974	-318.695	43.642	281.833	-304.171	312.498	435.732	72.7889	348.386	691.258	104.406	22.0184	71.2947	131.742
5.97431	-133.75	205.927	532.191	-462.67	253.784	510.449	49.5151	425.857	718.108	44.9999	-53.0625	62.8398	94.656
5.97462	-131.252	173.217	678.29	-618.477	433.2	472.998	60.0329	557.531	740.696	224.718	115.037	132.25	-12.0617
5.97493	-158.315	113.66	583.612	-720.716	583.53	421.802	278.349	442.472	765.052	383.106	454.741	201.661	135.677
5.97525	-185.377	54.1031	567.574	-435.515	523.343	288.105	214.995	291.581	773.908	387.221	542.825	271.072	128.214
5.97556	-212.44	-5.45397	519.889	-162.614	471.59	267.055	44.2021	272.626	580.211	377.963	435.44	328.084	135.132
5.97587	-120.03	-139.428	243.329	21.3305	480.837	141.901	-2.92553	341.841	401.097	271.984	407.052	295.435	246.056
5.97618	-245.391	-283.646	-4.23228	175.511	498.833	-187.436	72.1483	428.649	243.789	144.673	579.432	278.448	356.98
5.9765	-402.995	-191.501	-42.0889	114.451	579.967	-189.775	130.323	642.684	244.168	-136.908	711.148	374.716	467.904
5.97681	-326.378	-66.8202	-76.8646	58.2287	644.196	31.4562	63.481	807.04	255.45	-371.287	617.009	436.071	548.621
5.97712	-327.313	-20.4351	-89.3589	36.9822	586.048	99.7367	-6.82786	612.173	345.576	-264.348	354.107	244.961	410.912
5.97743	-343.36	15.1732	-121.43	38.0616	527.921	153.21	54.5692	435.936	435.701	-157.409	133.218	99.5353	275.587
5.97775	-491.157	-167.859	-260.246	164.846	469.793	99.6194	150.901	394.407	525.827	-50.4703	216.099	253.107	157.507
5.97806	-422.863	-380.982	-143.433	-0.14338	402.792	64.0979	21.0585	335.972	611.973	59.8693	274.8	168.26	36.5446
5.97837	-277.196	-477.399	2.2131	-371.548	271.634	159.219	39.8622	188.426	669.353	194.795	186.687	28.6226	-67.0922
5.97868	-359.543	-274.109	132.631	-443.363	140.493	254.341	169.243	285.879	712.586	316.918	302.836	132.461	95.6314
5.979	-576.599	39.1269	152.958	-234.406	9.33497	349.462	214.613	423.244	653.538	346.482	403.629	358.99	170.298
5.97931	-573.529	78.4746	188.151	-170.219	-105.79	425.19	256.462	570.962	600.975	370.711	291.408	548.964	104.033
5.97962	-316.196	-29.0557	330.814	-219.028	-105.155	360.718	272.853	738.302	595.29	356.375	131.259	474.686	35.2976
5.97993	-28.3118	-151.426	444.467	-260.394	-87.0274	290.956	289.244	501.344	589.605	342.039	179.456	414.116	114.052
5.98025	79.0197	-72.877	348.426	-212.221	57.4018	166.031	305.636	260.098	583.92	327.703	269.841	452.64	242.696
5.98056	161.508	33.3172	236.804	87.0379	174.164	-66.8336	288.568	245.036	585.716	294.025	347.641	484.697	227.304
5.98087	15.2528	211.902	12.5533	316.473	90.9542	-161.649	29.6584	117.371	641.58	120.549	334.472	438.672	186.992
5.98118	-162.474	116.793	-202.268	387.365	25.2367	-33.9773	-189.802	-102.072	673.859	-31.5832	321.302	168.108	279.854
5.9815	-223.084	-94.1651	-314.123	245.722	85.8005	-66.8935	-124.147	-119.465	535.677	-29.4569	308.133	-36.0681	357.316
5.98181	-267.58	-315.692	-180.154	114.874	133.821	-62.7761	-78.2168	-109.245	430.516	-30.7989	325.318	147.042	551.051
5.98212	-51.0003	-105.823	-88.1233	62.0447	91.0478	175.126	-174.844	100.53	563.998	-57.2078	561.882	369.591	569.074
5.98243	201.495	163.392	14.789	9.21563	58.1254	149.631	-271.471	282.691	683.328	-93.756	765.752	349.976	421.714
5.98274	180.712	101.669	196.334	-43.6135	96.2451	5.97108	-368.098	265.298	700.383	-203.576	733.373	217.114	114.239
5.98306	122.337	-5.57518	355.752	-94.3485	146.879	-7.66625	-426.326	249.459	694.586	-316.798	692.199	95.8421	80.7594
5.98337	-25.0986	-192.6	355.286	-129.951	305.42	34.1366	-207.081	244.845	523.658	-411.909	587.481	58.3251	52.7198
5.98368	-184.784	-390.598	361.35	-165.553	584.812	96.0469	-16.021	240.23	352.731	-201.18	466.999	44.9705	173.36
5.98399	-198.067	-429.035	414.592	-201.155	789.76	269.38	-28.6088	235.616	181.803	-9.73223	260.638	206.201	371.592
5.98431	-425.459	-445.526	454.774	-230.428	709.908	209.305	-34.3261	225.133	29.7493	170.507	262.612	372.656	571.017
5.98462	-619.186	-429.514	365.772	-213.966	432.144	230.796	9.59526	172.245	14.059	269.763	306.773	545.511	779.063
5.98493	-569.606	-125.363	73.7685	-197.505	445.229	250.17	45.0602	146.979	-1.63153	356.209	366.7	493.839	942.559
5.98524	-439.01	217.799	132.978	-181.044	717.097	254.251	19.4318	321.259	-17.322	350.104	540.53	456.322	784.198
5.98556	-301.703	277.29	186.167	-154.249	837.161	267.042	-15.4573	485.266	-6.04402	349.554	694.537	408.63	622.73
5.98587	-123.753	145.225	195.864	-52.8014	737.963	342.758	-117.246	575.069	200.054	389.133	705.343	287.434	438.811
5.98618	59.7849	-7.8162	222.978	30.7699	394.942	390.246	-180.272	648.296	382.556	415.9	731.917	202.817	273.987
5.98649	48.1142	57.8077	375.897	-14.7857	132.533	233.826	19.7934	601.798	394.608	350.118	844.358	382.429	247.1
5.98681	9.60237	153.498	514.302	-37.9949	21.2008	85.5222	63.1379	549.429	422.294	287.272	753.142	520.886	247.266
5.98712	198.023	91.098	547.869	100.203	88.7615	-4.1584	-126.059	454.658	562.902	245.635	653.489	362.09	442.839
5.98743	417.645	6.96177	552.406	220.523	157.433	-76.9003	-165.583	359.886	688.17	203.998	570.775	229.424	630.456
5.98774	363.969	64.6652	347.271	211.718	233.98	-27.2995	-40.3955	265.115	674.328	162.361	582.359	285.49	722.403
5.98806	272.72	141.869	144.676	191.785	294.332	34.4775	-159.572	181.395	462.292	123.26	394.89	342.045	523.165
5.98837	268.098	128.944	-39.573	91.4865	237.588	184.187	-244.911	177.491	324.386	102.476	278.933	402.14	251.493
5.98868	275.384	103.63	-214.386	-8.81237	160.096	304.956	-78.4866	190.165	406.355	111.594	513.302	446.553	261.653
5.98899	282.67	166.967	-286.214	-109.111	-32.4036	199.784	107.553	322.561	599.113	336.653	812.436	377.73	295.816
5.98931	289.956	-41.1952	-106.804	-209.038	30.9657	-26.3158	37.6	445.113	770.923	533.944	860.6	318.871	212.941
5.98962	297.242	-195.267	69.9857	-306.274	100.507	-225.278	-99.4306	496.58	791.464	530.72	586.681	331.965	280.926
5.98993	304.528	-336.544	248.953	-385.628	55.8047	-292.017	-97.7139	556.338	812.006	514.679	527.512	337.217	357.269
5.99024	311.814	-353.708	443.645	-335.861	97.9053	-253.505	23.6358	675.956	832.548	406.094	556.928	285.851	493.956
5.99056	319.1	-353.813	593.95	-288.446	135.973	17.0631	119.911	777.265	853.716	312.997	607.157	247.004	615.42
5.99087	331.266	-265.634	423.781	-258.012	144.774	196.515	35.1473	746.385	879.412	331.723	760.922	298.537	626.972
5.99118	344.104	-165.322	271.036	-209.693	153.594	349.843	-43.2703	715.504	872.057	350.449	575.472	334.386	617.032
5.99149	176.36	-65.0097	244.089	-32.2561	162.395	314.57	-75.8716	684.624	626.088	369.176	424.111	257.002	451.924
5.99181	-16.199	35.3025	224.402	136.238	175.588	297.654	-73.0382	652.879	416.714	373.213	606.704	200.532	331.197
5.99212	-59.9	190.285	257.131	240.174	220.333	413.269	151.75	614.9	471.517	271.213	735.939	295.038	492.648
5.99243	151.124	352.78	289.859	341.873	265.095	526.765	124.785	549.279	537.535	169.213	667.375	399.347	359.539
5.99274	394.338	278.86	322.588	427.434	309.84	624.97	61.2937	284.132	684.51	67.2127	632.556	543.053	110.486
5.99306	403.281	172.456	359.855	514.019	353.646	723.88	104.99	49.9103	826.246	-12.2844	595.473	459.807	30.608
5.99337	244.596	200.514	429.88	572.224	390.529	793.991	40.5112	38.9069	882.941	70.6466	542.045	373.023	214.509
5.99368	67.3031	247.046	470.858	382.263	427.429	650.156	-14.7983	44.49	609.395	153.578	488.617	299.966	630.861
5.99399	-124.632	222.652	302.181	282.819	464.311	711.099	29.9243	169.787	440.881	236.508	435.188	325.984	695.795
5.99431	-318.579	188.515	176.17	303.542	480.98	622.165	307.176	302.514	477.477	293.795	393.742	344.976	516.339
5.99462	-327.057	-11.1176	358.088	259.709	351.624	368.345	482.233	488.862	518.332	166.003	438.766	313.25	563.878
5.99493	-310.057	-233.485	522.575	216.994	263.114	365.19	536.178	658.622	521.402	85.2292	485.543	281.524	609.028
5.99524	-293.056	-124.86	561.271	182.349	469.231	405.36	597.759	708.67	280.124	343.762	544.974	249.798	636.938
5.99556	-276.055	29.2322	586.836	167.67	642.016	456.833	666.36	768.255	269.48	562.48	594.355	242.723	657.195
5.99587	-228.854	134.838	517.65	297.063	574.133	555.951	751.765	896.657	447.305	493.885	599.264	413.521	622.231
5.99618	-177.505	233.785	457.18	408.563	515.018	419.949	611.881	1016.76	625.13	423.687	790.853	575.82	568.153
5.99649	-126.156	261.804	459.604	390.953	519.023	369.711	609.436	1077.02	802.956	367.573	868.556	645.404	376.158
5.9968	-74.807	280.08	430.611	373.716	503.902	431.91	625.511	1110.14	958.341	487.446	936.614	513.221	219.008
5.99712	-123.517	288.013	174.937	359.169	350.654	422.751	775.206	947.48	923.476	541.773	935.076	559.131	313.267
5.99743	-185.969	294.526	-51.6772	365.873	238.262	414.652	896.678	810.405	687.645	597.703	933.538	597.194	376.463
5.99774	-233.777	265.574	-68.6475	490.099	420.486	414.199	814.541	857.88	477.378	665.2	931.999	578.646	253.781
5.99805	-279.575	515.469	-73.0855	368.23	595.116	423.637	761.156	901.551	289.332	711.519	923.262	532.958	390.398
5.99837	-412.011	709.753	12.8846	351.673	714.814	504.431	915.198	884.602	289.938	605.06	862.592	322.88	407.778
5.99868	-322.054	607.329	116.293	451.918	817.024	585.225	1041.01	628.24	476.151	514.636	825.311	358.213	459.412
5.99899	-214.57	501.412	345.485	463.402	792.948	666.02	963.223	405.068	526.027	514.223	956.743	530.354	758.14
5.9993	-109.096	400.365	544.16	465.937	775.636	734.095	866.379	437.557	585.354	337.563	1077.07	684.183	1006.08
5.99962	-213.509	460.39	522.714	403.921	806.973	710.428	632.102	587.257	665.594	250.177	1117.25	705.921	887.694
5.99993	-346.739	542.531	464.209	383.67	831.762	703.721	437.345	711.37	419.172	344.648	1143.4	702.15	747.796
6.00024	-494.613	713.336	173.296	664.66	809.183	819.336	527.633	650.94	275.002	415.986	1068.32	545.794	490.992
6.00055	-410.201	612.585	164.877	899.417	747.597	921.876	624.538	614.456	157.378	486.941	1017.84	626.751	510.605
6.00087	-317.726	473.623	379.524	800.745	439.562	930.128	769.161	750.667	259.563	555.124	1144.77	786.135	534.527
6.00118	-228.558	334.761	600.711	702.074	424.93	955.342	915.902	872.355	566.247	623.307	1271.7	919.353	541.717
6.00149	-124.748	320.032	834.181	603.402	669.88	1102.87	1044.03	889.304	844.573	691.49	1398.63	863.875	428.237
6.0018	-18.9269	322.343	784.113	513.681	680.376	1205.17	943.374	894.841	918.697	762.881	1499.24	838.98	356.593
6.00212	-5.84998	494.599	538.337	488.511	821.064	981.29	954.694	851.283	994.951	857.404	1410.06	1003.22	586.619
6.00243	-5.50305	690.181	563.016	481.245	930.396	796.988	963.896	1056.12	1069.43	953.532	1361.23	942.99	772.019
6.00274	-136.951	554.738	723.954	603.077	813.489	898.094	957.829	1325.79	1131.13	1061.23	1603.42	896.913	635.639
6.00305	-52.1849	373.861	865.993	702.901	729.252	979.85	967.468	1553.96	1188.99	1162.5	1836.88	868.704	544.286
6.00337	89.1452	340.765	871.774	644.043	880.423	922.088	1090.36	1482.88	1219.16	1243.18	1979.25	969.337	777.584
6.00368	233.825	327.95	895.001	563.92	1014.1	881.291	1211.13	1411.8	1249.33	1497.69	1934.98	1096.14	1002.91
6.00399	275.996	457.006	1044	366.31	1021.5	962.811	1316.63	1340.72	1279.5	1645.56	2004.58	1411.64	1132.52
6.0043	304.099	605.531	1166.84	451.141	1025.26	1046.81	1422.49	1284.52	1318.83	1603.57	2069.49	1700.14	978.956
6.00462	85.6903	579.672	1101.01	692.88	1002.71	1148.64	1496.99	1335.54	1424.19	1552.55	2100.67	1794.06	810.499
6.00493	-166.545	529.883	1052.63	787.989	1009.36	1233.5	1312.37	1405.25	1531.32	1687.66	2114.3	1872.27	913.062
6.00524	-145.418	480.095	1130.02	756.694	1226.43	1196.05	1077.34	1576.4	1651.24	1804.8	2029.49	1837.27	981.15
6.00555	-86.7833	430.306	1176.98	726.576	1437.77	1170.6	1250.61	1512.71	1730.63	1766.48	2146.76	1812.66	1050.17
6.00587	-128.295	573.84	1004.57	704.947	1607.63	1231.62	1398.02	1481.83	1546.31	1984.26	2233.41	1862.94	1125.93
6.00618	-183.547	743.898	849.612	683.317	1736.62	1292.65	1306.77	1467.56	1583.61	2462.31	2133.42	1905.36	1192.12
6.00649	-341.312	677.497	820.426	661.688	1571.02	1353.68	1256.24	1539.76	1744.45	2567.72	2175.39	1891.17	1189.36
6.0068	-122.616	578.655	803.602	639.686	1409.08	1417.89	1238.9	1409.95	1903.53	2501.72	2415.41	1885.33	1191.78
6.00712	139.893	549.274	875.866	614.994	1273.43	1505.03	1460.77	1549.44	2049.82	2559.7	2623.79	1939.64	1231.55
6.00743	401.062	529.422	930.677	619.037	1178.68	1597.47	1654.39	1701.4	2181.93	2779.73	2819.89	1995.9	1261.75
6.00774	178.95	509.569	859.719	830.162	1378.5	1745.11	1644.43	1943.12	2211.79	2808.31	2927.42	2066.32	1223
6.00805	-109.455	489.717	793.352	1048.75	1579.43	2000.65	1661.48	2167.71	2250.23	2671.24	3009.35	2103.6	1188.24
6.00837	-407.623	496.467	760.063	1303.21	1788.24	2118.41	1873.21	2235.65	2350.43	2673.92	2906.77	1933.51	1182.21
6.00868	-707.131	506.866	744.23	1439.78	1958.35	2004.28	2084.94	2091.89	2450.64	2694.78	2830.53	2036.96	1195.32
6.00899	-655.156	446.325	854.164	1621.2	1849.66	1998.86	2296.66	2180.84	2550.85	2846.72	2972.16	2448.6	1346.31
6.0093	-554.973	376.054	960.825	1543.33	1748.28	2103.01	2485.26	2488.23	2655.78	2984.74	3328.51	2617.8	1497.12
6.00962	-635.415	528.95	1043.91	1439.47	1734.54	2149.39	2507.17	2644.76	2794.8	2996.86	3773.42	2671.43	1646.48
6.00993	-740.628	712.453	1109.53	1244.22	1971.13	2432.95	2539.69	2811.68	2930.27	2853.89	4184.38	2738.81	1795.84
6.01024	-728.679	677.22	1049.39	1320.6	2191.92	2646.02	2648.54	3053.4	3068.56	2952.49	4322.64	2905.24	1945.21
6.01055	-700.662	611.991	1011.61	1402.51	2392.32	2767.56	2740.75	3295.03	3396.1	3245.55	4276.93	3091.28	2070.89
6.01087	-572.568	742.961	1134.97	1524.34	2445.77	3127.75	2746.94	3536.04	3585.56	3606.42	4364.05	3418.53	2026.01
6.01118	-430.751	1184.6	1256.15	1646.17	2538.65	3559.32	3006.62	3749.36	3590.07	3921.81	4463.46	3728.75	1981.13
6.01149	-484.209	1523.27	1361.61	1768.01	2880.54	3606.99	3332.45	3763.21	3735.15	3909.54	4651.44	3884.9	1936.25
6.0118	-564.442	1558.71	1473.62	1874.16	2922.48	3556.77	3657.75	3797.99	3883.48	3905.28	4823.6	3809.25	1903.93
6.01211	-390.815	1367.54	1597.86	1867.36	2657.54	3699.34	3979.24	3983.63	4083.63	3958.86	4881.91	3726.12	1962.1
6.01243	-182.383	1150.64	1470.58	1878.49	2687.47	3965.27	4300.73	4217.04	4495.93	4033.84	4974.76	3873.97	2041.81
6.01274	-22.7702	986.94	1378.23	2018.7	3022.48	4221.87	4622.21	4794.55	4963.62	4263.01	5316.42	4054.84	2238.36
6.01305	-104.185	830.537	1524.62	2160.21	3325.01	4352.63	4942.2	5332.06	5435.44	4503.23	5633.33	4258.35	2183.35
6.01336	-166.465	821.935	1578.98	2311.14	3393.43	4491.87	5251.37	5548.35	5937.08	4822.95	5800.19	4593.43	2302.87
6.01368	12.6196	833.594	1620.24	2462.07	3488.88	4876.77	5560.54	5560.6	6408.55	5129.82	6165.95	4713.91	2429.56
6.01399	-39.8023	845.253	1567.19	2612.99	3778.96	5235.35	5869.71	5827.16	6662.78	5344.18	6506.4	4919.29	2607.96
6.0143	-128.362	856.913	1522.14	2769.52	4081.47	5346.15	6176.58	6125.76	6927.66	5560.68	6865.01	5147.27	2770.2
6.01461	-92.4292	1140.53	1569.65	2966.39	4438.33	5467.98	6466.91	6654.99	7316.54	5792.6	7326.24	5569.4	2816.1
6.01493	-39.432	1461.42	1866.5	3163.25	4579.97	5860.6	6767.85	7155.13	8059.2	6038.97	7574.51	6192.39	2881.15
6.01524	13.5651	1545.83	2147.63	3360.12	4989.86	6407.78	7145.12	7479.08	8867.17	6389.42	7793.73	6631.43	3084.09
6.01555	66.5623	1597.82	2407.22	3561.9	5434.61	6740.04	7534.84	8071.05	9446.85	6738.37	8345	7045.96	3275.19
6.01586	-21.7943	1618.32	2511.75	3799.05	6130.17	7285.83	8048.1	8836.17	9854.87	7102.24	8858.12	7283.99	3381.11
6.01618	-129.523	1634.49	2616.27	4036.21	6763.65	7829.5	8826.13	9366.09	10284.8	7649.53	9374.17	7516.77	3487.02
6.01649	-120.08	1721.62	2720.8	4273.37	6950.02	8357.88	9751.73	9925.94	10872.3	8185.25	9911.31	7764.24	3592.93
6.0168	-94.5786	1818.46	2844.25	4502.31	7154.49	8914.93	10650.7	10536.2	11471.4	8725.8	10445.8	8400.32	3717.6
6.01711	-34.9018	1967.04	3103.93	4672.09	7524.19	9678.35	11357.5	11509.2	12153.5	9301.03	10961.3	9086.31	3977.28
6.01743	29.4581	2122.71	3363.61	4873.99	8135.43	10441.8	12092.6	12486.3	12835.6	9839.32	11462.8	9549.19	4217.8
6.01774	210.993	2402.54	3623.3	5307.15	8667.75	11205.2	13031.2	13460.2	13517.7	10111.6	11863.1	10067.1	4320.44
6.01805	408.583	2699.38	3872.24	5722.1	9209.96	11991.6	13960.9	14199.1	14223.5	10391.3	12295.5	10815	4420.99
6.01836	446.277	2824.76	4043.9	6041.83	9823.15	12943.6	14826	15003.8	15099.7	10749.7	12959.9	11588.8	4506.46
6.01868	462.063	2642.85	4244.68	6637.63	10453.9	13895.7	15676.3	16054.7	15949.2	11323.1	13606.8	12338.4	4623.85
6.01899	477.849	2563.95	4655.05	7326.63	11210.9	14847.7	16419.7	17155.5	16578.7	12086.7	14155.2	12913.5	4971.04
6.0193	493.636	2788.3	5042.11	7745.54	11961.8	15794.4	17146.1	18222	17022.3	12670.5	14891.1	13505.7	5309.24
6.01961	426.421	2995.36	5261.52	8078.4	12669.4	16702.9	17784.4	19041.7	17600.1	13293	15491.4	14220.4	5582.82
6.01993	347.836	3194.72	5521.69	8426.58	13394.5	17583.1	18664.7	19861.3	18176.2	13899.3	15903.3	14937.1	5846.82
6.02024	269.251	3553.73	6075.28	8902.94	14245.8	18259.5	19529.9	20681	18739.4	14390	16444.6	15668	6041.88
6.02055	190.666	3934.6	6617.48	9528.04	15074.1	18938.5	20378.7	21522.4	19294.5	14882.4	17221.4	16416.4	6248.92
6.02086	40.3699	4308.45	7077.83	10258.8	15736.7	19636.2	21110.5	22519.9	19790.5	15361.2	18209.2	17322	6542.13
6.02118	-119.749	4681.34	7518.51	10763.9	16395.7	20341.4	21814	23506.3	20302.4	15666.7	18941.8	18408.2	6835.34
6.02149	-138.275	5054.22	7852.68	11485	17028.3	21083.1	22314	24379.6	20900.9	16099.8	19294.9	19164.3	7128.54
6.0218	96.9549	5427.11	8421.41	12064.3	17690.6	21692.3	22797	25000.8	21267.8	16821.5	19672.4	19934.4	7465.46
6.02211	244.66	5857.65	8868.33	12570.1	18507.4	22193.6	23157.9	25496.5	21438.7	17400.6	20224.8	20774.5	8116.9
6.02243	375.982	6296.08	9302.13	13231.9	18907	22466.2	23499.7	25741.8	21622.1	17975.4	20763.2	21390.1	8768.33
6.02274	404.769	6592.61	9641.63	14051.5	19333	22853.5	23704.1	25907.3	21894.9	18493.6	21200.4	22020	9419.77
6.02305	419.514	6869.7	9987.87	14605.3	19732.5	23222.8	23900	26072.4	22177.2	18841.5	21633.6	22624.9	10073.5
6.02336	183.413	7418.78	10417.5	15104.7	19941.3	23428.9	24001.3	26235.1	22528.2	19294.3	22038.4	23050.6	10743.7
6.02368	-87.0368	8005.11	11087.7	15601.8	20164	23381.1	23856.9	26377.7	22810	19722.5	22459	23474.3	11411.6
6.02399	18.4802	8662.39	11679.4	16082.9	20486.6	23267.1	23668.3	26342.3	22593.4	19973.5	22965.3	23915.3	12100.5
6.0243	409.847	9329.39	12256.3	16550.8	20769.6	23139	23233.8	26041.4	22411.5	20259.5	23249.3	24561.8	13055.8
6.02461	535.457	9799.78	12727	16924.6	20708.8	22908.9	22786.5	25550.9	22507.2	20772.2	23389.9	25057.3	13943.6
6.02493	620.287	10243.3	13180.3	17287.6	20251.3	22650.5	22320.1	25039.7	22767.6	21075.9	23542.8	25518.1	14824.3
6.02524	524.455	10450.2	13507.9	17536.7	19967.4	22188.4	21716.4	24378.8	22742.6	21206.1	23784.3	25728.9	15653.2
6.02555	403.888	10624.8	13816.4	17500.5	19637.9	21686.5	21093.1	23713.9	22705.6	21329.9	24022.6	25957.2	16530.6
6.02586	353.97	11026	13987.9	17250.8	18980.3	20899.5	20329.9	22985.7	22581.4	21408.1	24238.5	26311.4	17757
6.02617	313.723	11458.2	14174.7	16909.4	18322.7	20112.5	19566.7	22022.3	22439.5	21486.3	24454.3	26628.9	18983.4
6.02649	546.917	11748.5	14471.5	16854.8	17665.2	19325.5	18803.4	21088.9	22198.2	21564.5	24670.1	26682.3	20209.8
6.0268	817.541	12019.4	14736.9	16908.3	17009.6	18527.2	18043.4	20136.6	22125.9	21638.4	24852.8	26727.6	21453
6.02711	924.587	12212	14742.1	16775.4	16368.5	17647.3	17306.2	19081.7	21769.5	21681.5	24797.3	26715.2	22816.8
6.02742	1009.24	12393.8	14511.2	16375.7	15709.9	16784.5	16569.1	18275.1	21226.5	21724.6	24727.6	26710.6	24148.6
6.02774	1093.9	12646.6	14425.2	15914.2	14925	16043.9	15831.9	17533.4	20811.3	21767.6	24556.9	26762.7	25250.7
6.02805	1178.56	12909.1	14556.9	15432	14156.2	15295.8	15076.6	16771.4	20397.2	21838.1	24349.6	26779.3	26348.7
6.02836	1487.22	13186.4	14410.7	14800.5	13503.1	14493.6	14190.2	15864.2	19991.1	22105.6	23879.8	26541.3	27417.2
6.02867	1826.54	13465.7	14007.9	14185.9	12850.1	13691.4	13303.8	14948.8	19532.8	22343.1	23431.8	26284.2	28476.2
6.02899	1970.54	13413.8	13568.5	13692.2	12197	12889.1	12417.4	13973.4	18699.8	22364.8	23139.7	25858.9	29466.2
6.0293	1697.17	13316.7	13122.3	13179.5	11539.5	12088.3	11576.4	13006.3	17888.9	22362.4	22863.8	25190.6	30420.3
6.02961	1331.27	13244.6	12662.6	12511.7	10850.5	11297.7	11062.4	12097.7	17237.8	22186.5	22675.6	24402	31115.9
6.02992	1194.42	13176	12426	11702.5	10161.5	10524.1	10531.4	11205.8	16586.7	21999.4	22252.3	23603.5	31790
6.03024	1363.09	13125.2	11985	10840.5	9472.46	9872.75	9878.31	10489	15935.6	21731.3	21621	22734.3	32308.9
6.03055	1569.19	12792.9	11533.5	10253.3	8788.39	9226.22	9244.52	10169.9	15269.5	21461	21157.4	21884.3	32801.4
6.03086	1532.03	12300.2	11006	9750.19	8139.82	8614.23	8749.71	9809.43	14495.9	21200.6	20444.2	21171.9	33065.2
6.03117	1461.6	11790.9	10478.6	9001.3	7508.82	8002.24	8263.38	9233.93	13706.3	21109	19732.8	20443.7	33065.3
6.03149	1259.32	11577.2	9951.08	8359.08	7004.03	7390.26	7838.12	8832.93	12830.1	20901.9	19034	19602.4	33151.6
6.0318	1273.4	11404	9422.51	7845.54	6508.39	6787.48	7394.09	8403.83	12180.3	20667.4	18329.4	18749.9	33184.8
6.03211	1392.8	11224.9	8886.08	7329.3	6078.48	6250.94	6815.23	7806.12	11688.1	20210.6	17582.6	17817.3	32835.9
6.03242	1522.21	10761.1	8349.65	6822.8	5648.58	5756.58	6244.87	7464.36	11183.4	19583.3	16835.8	16896.5	32477.5
6.03274	1680.92	10258.5	7813.22	6422.1	5218.69	5599.36	5735.56	7208.95	10589.3	19060	16089	16029	32050.2
6.03305	1609.25	9755.89	7299.3	6286.1	4825.61	5655.67	5240.42	6717.97	10013.3	18515.9	15304.2	14936.3	31609.3
6.03336	1597.07	9467.65	6947.12	6179.52	4697.1	5472.08	4847.03	6253.78	9567.1	17821.4	14246.4	13882.4	31070.7
6.03367	1597.42	8924.87	6586.19	5926.31	4568.6	5177.92	4479.83	5804.17	9092.5	17132.4	13195.1	13082.4	30512.9
6.03399	1568.46	8266.4	6162.4	5546.74	4440.09	4967.82	4300.89	5459.25	8441.94	16507.5	12237.1	12480.4	29817.3
6.0343	1535.5	7597.4	5755.56	5175.03	4298.42	4746.02	4161.95	5115.71	7978.89	16052.4	11623.4	11828.8	29084.4
6.03461	1531.84	7130.95	5470.52	4859.78	4062.07	4440.16	4276.48	4782.15	7422.93	15461.7	11060.3	10819.9	28082.9
6.03492	1297.79	6692.21	5156.31	4566.98	3825.75	4134.3	4157.42	4465.24	7057.14	14702.2	10516	9861.62	27081.4
6.03524	1163.53	6271.2	4632.56	4399.56	3589.42	3828.45	4114.68	4267.97	6589.16	14058.2	10078.4	9297.89	26079.9
6.03555	1047.3	5852.62	4165.29	3983.93	3366.19	3543.34	4057.73	4066.49	6140.59	13414	9443.08	8945.98	25092.4
6.03586	908.099	5579.02	4103.74	3675.23	3237	3407.32	3898.8	3834.71	5831.56	12768.4	8840.81	8489.81	24205.2
6.03617	765.761	5609.11	4042.2	3602.14	3107.82	3288.33	3722.87	3619.59	5536.75	12122.8	8235.02	8033.65	23298.8
6.03649	818.764	5432.59	3980.66	3367.76	2978.63	3291.59	3424.84	3524.1	5344.15	11477.2	7632.11	7577.49	22254.6
6.0368	898.476	5080.58	3912.56	3129.64	2858.42	3262.06	3122.03	3450.14	5141.76	10831	7256.78	7144.3	21218.4
6.03711	892.727	4712.12	3797.31	2864.63	2802.61	2996.91	2784.88	3530.71	4869.11	10181	7062.73	6844.63	20239.6
6.03742	875.292	4344.07	3682.06	2617.59	2738.04	2740.99	2464.72	3572.42	4582.23	9543.91	6844.02	6336.36	19260.8
6.03774	740.652	4023.32	3566.81	2499.59	2610.34	2585.33	2266.67	3334.96	4193.15	8999.27	6420.09	5955.4	18282
6.03805	589.987	3850.98	3410.72	2368.06	2462.76	2639.89	2092.7	3107.56	3825.05	8451.81	5815.82	5588.19	17324.6
6.03836	594.378	3562.02	2961.29	2139.42	2172.2	2448.01	2091.7	2952.45	3607.58	7884.12	5369.63	5319.69	16520.9
6.03867	619.966	3538.34	2552.7	1940.73	1910.94	2266.78	2090.71	2813.99	3423.32	7337.9	4923.45	5035.44	15749.1
6.03899	464.857	3571.21	2437.45	1957.09	1860	2161.95	2089.71	2795.18	3477.51	6945.81	4477.26	4638.03	15207
6.0393	285.049	3322.63	2343.17	1956.05	1800.11	2044.54	2083.4	2737.15	3513.03	6560.16	4069.23	4258.02	14658.2
6.03961	90.5889	2924.35	2399.49	1830.01	1675.78	1836.7	2038.94	2397.46	3414.42	6220.75	3963.39	4002.95	14060.5
6.03992	128.546	2652.86	2447.06	1692.73	1536.09	1645.89	2011.48	2074.44	3315.8	5868.47	4045.8	3760.36	13462.9
6.04024	418.313	2566.36	2431.77	1510.75	1285.97	1577.34	2106.11	1871.05	3217.19	5423.7	3998.86	3607.36	12865.2
6.04055	738.118	2360.56	2369.7	1580.8	1066.66	1524.91	2189.1	1686.58	3110.73	4999.66	3765.76	3512.14	12277.7
6.04086	576.867	2017.44	1971.73	1607.5	1103.69	1588.2	2188.46	1637.96	2947.99	4724.46	3648.85	3779.3	11762.6
6.04117	349.873	1942.09	1592.74	1582.54	1363.84	1651.49	2170.83	1589.33	2799.48	4462.14	3530.17	3662.04	11247.6
6.04148	240.091	1997.21	1384.95	1186.6	1378.48	1714.79	2031.09	1540.7	2753.17	4292.3	3398.85	3492.92	10732.5
6.0418	146.327	2064.85	1446.65	826.806	1145.88	1769.74	1884.27	1498.32	2702.41	4152.78	3260.19	3306.07	10235
6.04211	191.753	1984.64	1602.96	726.411	950.064	1764.85	1686.58	1500.81	2619.71	4230.98	3068.84	2991.92	9863.93
6.04242	256.2	1884.22	1492.53	643.99	761.592	1742.92	1505.9	1503.29	2537.01	4261.95	2861.64	2706	9473.62
6.04273	262.039	1730.57	1307.13	690.599	660.842	1598.74	1447.31	1505.77	2454.32	3953.82	2568.8	2622.83	8945.48
6.04305	259.871	1569.66	1365.39	750.127	777.248	1446.4	1392.08	1496.71	2363.09	3672.26	2480.98	2516.99	8410.34
6.04336	239.998	1420.56	1368	902.393	640.59	1235.49	1361.02	1404.78	2210.66	3581.44	2412.4	2280.03	7824.95
6.04367	217.706	1556.98	1355.29	1036.68	535.817	1016.05	1346.61	1329.52	2058.23	3490.62	2345.57	2285.13	7271.56
6.04398	239.371	1495.61	1232.58	1041.95	642.168	735.494	1468.76	1373.89	1905.8	3399.8	2291.39	2371.86	6947.88
6.0443	267.04	1259.97	1108.78	1026.24	611.722	523.954	1671.89	1400.54	1766.71	3285.63	2220.18	2220.13	6639.81
6.04461	536.47	1189.76	977.117	859.999	540.183	807.777	1545.95	1300.09	1723.43	3003.85	2026.73	1981.18	6443.73
6.04492	604.492	1286.75	862.973	735.708	705.659	1040.5	1212.69	1227.08	1680.15	2769.31	1847.37	1777.05	6228.44
6.04523	342.559	1376.52	874.536	912.475	778.284	906.475	1160.97	1367.63	1636.87	2873.84	1769.18	1822.79	5875.32
6.04555	39.9284	1320.7	884.832	1037.63	954.905	795.244	1241.7	1605.37	1584.33	2942.96	1685.82	1853.4	5551.12
6.04586	29.9644	1327.01	886.044	792.438	936.938	847.565	1362.8	1648.79	1465.4	2757.89	1565.38	1775.43	5434.36
6.04617	59.976	1060.54	887.256	577.209	687.492	871.493	1210.67	1451.9	1370.21	2585.71	1468.44	1695.49	5317.61
6.04648	-27.2327	817.401	888.468	577.017	587.878	691.678	866.984	1280.88	1445.33	2506	1540.11	1601.4	5200.86
6.0468	-130.451	866.648	903.915	585.067	507.334	548.067	672.502	1347.73	1504.72	2437.17	1614.41	1544.44	5069.7
6.04711	-124.996	1120.28	1021.49	652.252	563.475	664.226	672.593	1371.27	1451.28	2446.36	1707.69	1722.31	4835.18
6.04742	-104.7	1396.54	1121.55	719.437	619.634	740.629	682.255	1178.47	1383.6	2442.67	1777.46	1623.28	4598.25
6.04773	-201.625	1241.01	1095.91	786.622	675.775	531.797	760.589	1150.17	1213.73	2346.5	1678.63	1213.81	4382.52
6.04805	-314.558	1026.52	1079.85	848.187	709.49	334.768	839.632	1117.95	1067.9	2228.84	1590.38	1225.82	4420.82
6.04836	-378.649	931.806	1132.53	869.434	582.17	222.418	923.762	1091.05	1094.51	1957.07	1578	1524.2	4304.07
6.04867	-436.069	853.447	1167.7	890.68	472.457	127.108	980.592	1290.19	1144.85	1691.75	1565.62	1570.01	4189.72
6.04898	-449.531	775.088	1077.16	911.927	488.91	154.039	841.583	1339.05	1365.5	1472.65	1553.24	1427.25	4092.59
6.0493	-456.991	696.729	990.997	945.164	480.828	176.355	727.571	1007.57	1563.9	1267.93	1519.41	1284.15	3993.07
6.04961	-182.377	649.423	936.264	1064.41	296.597	165.564	809.883	841.535	1602.63	1166.27	1331.73	1138.7	3876.32
6.04992	-103.703	606.357	881.529	1131.95	142.803	163.295	1022.79	902.931	1617.62	1103.29	1176.97	1022.83	3759.57
6.05023	-262.183	563.291	826.796	828.563	207.181	222.145	1262.69	862.915	1462.31	1317.72	1258.23	1150.64	3642.82
6.05055	-448.671	520.225	790.682	546.434	247.046	284.901	1244.85	708.184	1299.78	1489.71	1342.81	1443.86	3496.74
6.05086	-465.118	449.803	888.122	452.731	128.544	375.67	1112.54	605.334	1085.5	1357.32	1451.09	1300.43	3140.35
6.05117	-223.898	375.645	985.561	614.808	177.659	457.917	872.7	628.013	871.211	1237.83	1535.87	1160.93	2803.18
6.05148	-53.2461	301.488	1083	760.758	488.616	479.045	771.178	709.737	656.927	1210.8	1452.05	1049.73	2603.83
6.0518	-131.054	227.33	1125.12	862.482	507.277	498.93	909.908	911.777	472.029	1195.06	1383.8	966.456	2425.29
6.05211	-289.71	271.475	770.514	647.05	274.579	509.902	986.615	1085.44	497.877	1260.22	1427.25	1115.09	2396.05
6.05242	-220.574	331.767	445.124	473.598	323.583	503.828	815.979	1011.87	523.724	1286.7	1470.7	1453.2	2342.79
6.05273	-368.551	282.629	329.222	601.172	547.673	375.518	639.477	880.982	549.572	1035.78	1514.15	1495.75	2155.7
6.05305	-550.528	218.555	237.972	688.827	488.676	263.368	587.356	762.172	571.56	804.071	1536.69	1305	2255.84
6.05336	-626.875	33.9597	323.476	490.239	244.376	267.086	585.818	729.96	565.875	710.097	1409.35	1063.87	2400.81
6.05367	-454.344	-25.1192	417.746	309.645	271.511	264.411	801.114	697.748	560.19	646.214	1297.29	829.31	2272.56
6.05398	-498.932	17.9896	574.861	258.059	435.319	215.898	786.531	665.537	554.505	798.082	1323.03	673.454	2161.53
6.0543	-577.517	214.366	703.487	203.475	590.528	155.663	547.313	640.972	570.792	957.608	1542.85	736.639	2074.93
6.05461	-660.987	302.937	627.867	127.39	683.947	45.4941	447.969	671.231	744.6	1172.04	1675.44	747.969	2125.02
6.05492	-745.123	90.2177	552.246	69.3	759.783	160.607	363.525	685.848	858.428	1356.37	1590.44	761.273	1899.5
6.05523	-780.412	78.3265	476.626	140.218	709.427	138.209	385.893	588.326	542.269	1324.95	1395.86	788.718	1712.41
6.05554	-574.567	99.1242	416.816	209.682	651.443	120.696	396.532	501.157	263.275	1288.81	1208.78	822.01	1796.56
6.05586	-287.119	277.42	470.337	268.732	538.628	138.197	323.088	504.888	279.2	1218.77	1075.43	897.212	1849.21
6.05617	-227.373	477.203	493.173	300.035	434.615	166.356	270.932	639.706	488.188	1155.19	940.323	974.386	1904.26
6.05648	-248.465	499.524	331.127	132.456	393.69	236.802	337.301	823.381	587.779	1137.83	792.57	1065.7	1976.54
6.05679	-276.221	213.69	418.445	-37.1858	332.428	54.086	161.307	728.544	442.635	1110.4	692.152	1122.82	2048.42
6.05711	-172.086	4.47238	456.288	-185.611	125.265	-191.017	32.0911	385.498	55.52	1010.73	902.778	966.385	2117.43
6.05742	-49.9587	94.9361	227.416	-66.2784	-51.4403	-408.407	153.043	309.144	4.22718	911.063	887.585	1034.24	2167.21
6.05773	-45.0688	117.654	-76.3552	122.93	-9.99474	-393.067	317.228	446.339	-81.1229	811.395	732.04	1087.96	2079.18
6.05804	-56.1714	125.847	-107.886	283.075	21.2444	-135.051	460.52	707.404	-128.38	730.139	766.734	1123.91	1997.97
6.05836	-169.858	269.36	10.1602	234.935	-3.2005	76.1215	437.056	943.358	97.3505	780.83	715.031	1032.6	1965.56
6.05867	-297.537	431.329	130.399	193.547	99.6228	35.7357	297.915	775.746	308.823	844.424	679.208	925.493	1933.15
6.05898	-307.976	557.805	266.348	200.533	192.727	-55.5771	238.618	589.939	418.126	1000.48	757.175	705.259	1900.75
6.05929	-302.425	395.488	387.314	211.083	154.73	-118.283	425.757	515.743	519.408	1121.99	819.849	526.141	1871.94
6.05961	-234.589	130.85	400.928	211.156	98.8399	23.991	612.389	384.234	563.22	995.978	772.949	641.629	1868.98
6.05992	-158.259	141.493	397	-8.50988	165.831	176.927	648.919	270.463	583.266	869.969	726.049	741.329	1866.01
6.06023	-287.103	306.219	267.392	45.9463	191.539	372.134	484.554	283.773	433.032	743.961	679.149	727.9	1863.05
6.06054	-209.441	344.697	142.626	99.2302	113.46	341.332	325.845	305.561	304.782	639.73	656.146	704.232	1844.16
6.06086	-116.291	383.595	52.5527	144.116	160.329	442.62	207.665	388.087	334.041	691.519	804.35	607.208	1711.15
6.06117	-259.876	425.19	-19.9771	203.257	-38.5256	524.714	98.0039	453.917	363.299	736.855	950.789	512.158	1578.14
6.06148	-288.88	440.164	33.1716	364.519	-154.843	469.31	49.3735	400.142	392.558	735.963	1084.58	431.249	1445.14
6.06179	-297.9	451.509	95.8239	513.59	-32.2098	418.704	18.4924	348.802	457.769	743.273	1191.61	350.998	1332.97
6.06211	-344.781	576.734	226.551	515.292	-23.1427	402.473	114.757	314.905	780.523	809.329	1078.65	307.045	1370.08
6.06242	-396.825	433.522	328.036	120.779	-145.723	386.241	202.502	281.007	1041.47	853.874	781.062	489.343	1404.79
6.06273	-199.72	165.813	220.06	-31.8706	-307.747	370.01	229.217	247.109	859.703	744.328	609.896	640.053	1422.27
6.06304	-203.142	28.3932	113.135	-165.197	-455.534	351.734	260.148	229.476	695.692	654.951	421.52	558.593	1450.77
6.06336	-94.4152	175.07	13.7377	-160.125	-501.493	318.818	321.276	328.329	658.853	710.033	138.122	434.711	1519.74
6.06367	33.9576	357.838	-78.3482	-146.047	-529.836	288.035	365.361	431.357	607.75	765.114	91.1321	335.18	1313.13
6.06398	15.7707	431.159	-82.9737	-67.4732	-432.018	272.529	287.389	530.886	454.484	820.196	288.562	410.046	1144.99
6.06429	-22.3942	489.56	145.834	0.781276	-314.364	231.957	220.957	403.39	304.189	855.644	478.048	483.267	1240.82
6.06461	-28.8042	298.007	211.252	-4.86535	-54.8008	46.0142	237.167	396.506	175.179	750.488	582.397	544.704	1253.39
6.06492	-265.384	72.3833	18.0124	-26.2734	161.471	113.035	236.333	600.984	79.4569	645.333	500.359	590.344	1268.37
6.06523	-621.864	201.729	-227.591	-160.547	67.5904	207.029	113.443	572.727	222.111	540.177	532.101	522.864	1300.57
6.06554	-599.494	379.455	-426.277	-266.956	27.8786	62.4051	21.3828	307.969	375.225	456.557	563.751	470.318	1304.13
6.06586	-313.25	490.808	-289.023	-137.806	340.656	-40.6054	150.068	95.9282	603.229	527.141	594.742	524.705	1102.52
6.06617	1.69704	593.116	-151.769	199.029	360.012	-128.68	297.93	138.393	769.405	597.725	625.734	560.002	920.16
6.06648	145.652	695.424	-14.5149	175.772	120.249	-109.819	549.008	273.785	492.889	668.309	656.725	427.015	875.586
6.06679	266.305	797.732	104.821	151.953	143.091	-87.2244	525.082	292.016	272.854	706.61	668.882	112.887	836.625
6.06711	253.828	710.718	95.8697	124.103	239.505	-37.8951	279.938	310.984	457.198	513.791	546.191	121.616	837.852
6.06742	223.209	597.906	125.317	105.261	320.518	11.4337	72.4422	230.193	632.029	333.885	421.735	128.37	839.079
6.06773	133.964	485.094	394.555	150.913	291.129	60.7625	134.476	274.716	710.214	246.427	312.892	120.984	840.306
6.06804	36.7299	372.283	374.01	186.1	255.15	103.334	198.64	195.381	594.638	167.982	412.204	123.885	854.966
6.06836	-105.696	379.278	95.7976	146.382	171.843	97.5304	278.061	118.938	526.074	154.057	553.654	200.43	965.788
6.06867	-254.279	402.596	-17.2472	106.665	117.91	91.7271	317.696	272.284	254.98	170.268	679.798	250.637	1059.77
6.06898	-432.175	260.254	152.456	66.9473	274.23	85.9238	72.5517	341.651	44.2293	402.186	668.123	112.319	1033.19
6.06929	-379.554	95.3435	297.286	25.9158	390.36	68.7374	-116.109	291.774	162.104	610.829	461.25	-11.1823	959.683
6.06961	-134.977	280.985	246.534	-24.5208	218.695	-29.9202	99.5133	261.098	194.849	652.878	304.942	-28.6399	588.839
6.06992	-103.118	514.381	76.7018	-95.2317	88.1752	-88.7363	286.714	367.766	230.568	694.926	178.072	-46.0975	516.819
6.07023	-152.062	487.45	-10.8892	-275.002	251.983	137.597	270.504	584.79	287.569	736.975	261.891	-63.555	611.283
6.07054	-207.661	425.057	152.572	-193.983	388.126	326.486	254.116	636.226	332.601	777.543	341.773	-81.4241	721.665
6.07085	-176.233	375.421	296.51	-92.7273	326.138	247.415	236.457	391.9	291.972	807.519	365.212	-102.239	945.967
6.07117	-132.95	327.523	297.591	-19.2583	272.963	185.421	218.798	414.607	251.344	841.263	216.423	-123.054	1125.34
6.07148	-192.27	182.001	175.628	-144.632	282.864	245.631	201.139	603.203	210.716	901.969	282.533	-143.869	983.238
6.07179	-265.564	307.183	81.1056	-257.05	287.825	288.763	180.46	561.327	169.195	949.891	359.832	-140.972	855.173
6.0721	-357.18	364.543	182.927	-276.765	257.29	209.692	138.168	598.45	121.29	863.268	517.19	31.5891	827.57
6.07242	-216.769	265.397	255.479	-266.437	244.403	166.914	87.3485	735.661	73.3845	491.116	660.415	167.264	778.304
6.07273	14.2112	78.8708	118.597	-41.1473	357.642	349.656	-24.4925	699.925	25.4794	306.576	674.244	39.0183	612.553
6.07304	18.6514	-116.922	-8.6332	147.665	446.151	280.79	-122.296	430.066	0.0317906	313.783	495.684	-52.5863	692.263
6.07335	-17.0897	-30.1872	-66.817	75.5038	357.579	160.369	-119.67	213.047	135.258	370.1	434.819	117.961	556.701
6.07367	-53.9535	95.0191	-95.7266	-5.6719	269.007	66.2818	-99.9849	143.125	256.205	432.338	675.112	272.697	442.804
6.07398	114.394	140.348	84.7926	-151.335	180.438	160.587	41.7408	270.019	275.004	511.102	630.107	314.327	483.902
6.07429	-80.1972	174.801	258.725	-269.203	95.7443	234.43	153.256	371.142	310.164	383.987	423.787	346.404	500.123
6.0746	-67.8282	135.292	385.535	-188.236	38.626	161.887	48.6598	287.907	462.369	149.734	510.308	310.146	338.389
6.07492	-20.0354	-56.2921	494.78	-89.2394	-0.840237	115.681	-38.8755	185.864	581.253	219.303	579.157	273.888	221.596
6.07523	-143.255	-228.75	478.369	138.73	85.8154	257.865	-4.37231	-17.2736	461.793	258.059	549.877	237.63	426.269
6.07554	-55.2238	-111.957	444.105	334.311	164.547	396.812	22.5996	32.3923	343.012	300.736	707.076	172.597	609.209
6.07585	62.7504	80.2967	282.141	298.23	186.453	478.438	-4.29653	179.607	229.086	371.457	751.5	-98.2468	636.71
6.07617	-54.0795	277.56	147.262	253.133	199.558	343.434	-39.7243	331.002	138.963	412.021	774.126	-313.083	676.25
6.07648	-173.519	421.569	206.099	143.55	149.577	406.999	-136.17	478.852	219.083	236.899	640.856	-127.344	782.632
6.07679	-288.968	558.33	286.166	65.1515	99.0622	457.216	-216.796	393.812	287.598	88.7041	535.275	39.6139	742.819
6.0771	-305.471	557.518	482.921	209.762	44.5882	411.968	-184.285	353.614	273.12	133.085	627.724	40.6319	661.996
6.07742	-308.507	537.981	430.57	324.314	-2.14831	366.719	-146.442	328.047	272.926	196.316	720.173	-166.761	726.165
6.07773	-370.178	518.443	393.926	223.919	6.29936	321.471	-53.3965	407.112	374.876	394.349	812.622	-246.915	809.887
6.07804	-439.829	498.906	358.837	129.96	16.6276	295.091	141.683	466.972	449.448	585.11	867.066	-305.814	656.774
6.07835	-499.096	483.807	334.873	82.0114	22.7653	403.633	159.621	389.504	328.244	680.786	649.751	-212.735	471.266
6.07867	-556.951	469.312	293.336	43.0817	-95.008	495.085	-55.8388	312.037	207.041	462.424	456.006	-119.656	442.79
6.07898	-614.805	336.471	126.151	68.6349	-167.63	464.345	-177.961	234.569	85.8381	201.695	430.793	-26.5772	552.078
6.07929	-672.66	187.526	-15.9544	97.3824	-33.6887	411.886	-161.517	165.115	-9.76865	-22.1331	434.455	52.6604	679.029
6.0796	-621.793	192.431	21.2498	148.967	73.9575	204.142	-26.8548	152.958	77.6279	17.8576	644.566	32.9367	932.263
6.07992	-556.132	218.27	49.666	162.219	165.819	24.8843	100.339	138.711	165.025	44.9191	840.534	29.0327	1140.53
6.08023	-739.677	244.11	15.2592	-62.4975	144.688	49.2766	174.145	109.516	252.421	-20.4516	935.384	138.226	1027.36
6.08054	-722.582	269.949	-4.27154	-27.2678	115.511	77.564	248.085	99.4008	331.669	-65.9559	997.313	224.781	923.999
6.08085	-557.904	80.1738	82.5379	22.4032	28.814	133.694	322.977	192.219	352.666	30.5568	823.896	149.495	890.773
6.08117	-377.488	-138.937	186.925	74.3292	-40.2201	149.938	371.552	43.8004	349.847	127.069	652.247	118.378	876.819
6.08148	-456.056	-287.039	416.956	142.375	16.8572	-118.922	232	-86.1083	176.797	223.582	493.238	371.343	1000.62
6.08179	-569.856	-425.48	617.507	195.198	58.5117	-346.115	87.6459	28.355	24.289	323.732	347.196	378.668	1096.32
6.0821	-493.083	-387.876	607.343	139.211	-10.2133	-275.477	-56.8824	146.726	18.604	449.877	322.136	246.981	991.124
6.08242	-390.385	-326.323	579.601	83.2236	-61.2708	-185.606	43.7096	30.137	12.919	528.604	468.063	129.139	885.925
6.08273	-404.964	-146.42	426.216	27.2362	13.7987	7.53214	117.78	-56.5594	7.23408	268.425	362.402	110.255	780.726
6.08304	-435.496	49.583	301.032	-18.6951	88.8654	-34.4402	-51.5772	-130.795	2.07017	38.1532	83.6939	95.6974	694
6.08335	-313.016	184.93	377.398	7.24086	163.914	-10.2292	-199.411	-115.976	0.629974	21.6218	41.8291	112.064	739.29
6.08367	-169.724	312.027	455.962	24.1541	209.566	28.9424	-219.885	-101.156	-0.810217	11.5575	184.503	128.43	784.579
6.08398	-129.052	226.089	515.067	-23.4113	44.9911	175.025	-202.225	-86.3373	-2.25041	47.7069	200.786	144.797	829.869
6.08429	-102.337	111.177	324.358	-52.9299	-111.108	278.717	-192.215	-65.2433	20.1314	65.6669	207.047	137.753	867.528
6.0846	-168.468	120.536	144.118	46.5076	-206.791	79.4967	-236.861	0.688334	212.738	-46.3482	141.687	-36.5706	850.659
6.08491	-12.6649	146.795	-20.7353	127.897	-302.453	-102.623	-264.429	51.9781	371.991	-151.895	99.9126	-173.964	841.02
6.08523	-59.5255	54.7003	-75.6555	80.3319	-398.115	-162.562	-169.976	-1.35295	292.932	-211.23	226.655	-47.4803	838.053
6.08554	-138.284	-53.4898	-120.261	30.4281	-480.162	-210.418	-90.1768	-63.117	199.932	-249.678	329.23	81.6566	519.425
6.08585	-123.278	84.5557	-91.1692	-36.1826	-464.925	-171.947	-115.081	-151.66	7.32608	-138.897	259.143	229.752	261.243
6.08616	139.044	256.084	-79.663	-93.7683	-432.017	-116.375	-131.445	-19.9007	-161.454	-34.5855	189.056	351.465	159.289
6.08648	247.562	439.448	-193.793	-86.8775	-273.006	61.377	-86.7989	-22.6515	-160.014	23.5142	118.969	284.699	189.346
6.08679	-60.1147	340.364	-276.596	-69.645	-136.046	226.301	-24.5388	-47.0207	-158.276	70.5629	50.3559	229.475	219.001
6.0871	-225.473	220.412	-135.612	21.4662	-156.753	299.592	163.553	-225.826	-154.41	38.6663	-7.72484	256.71	245.787
6.08741	-364.254	386.933	-21.743	112.577	-179.278	344.376	334.564	-376.736	-150.544	0.300557	-61.0876	264.157	273.777
6.08773	-395.524	494.428	-101.559	203.689	-214.941	185.531	383.557	-328.374	-146.678	-84.2767	-52.4387	161.909	310.377
6.08804	-412.178	446.617	-166.901	275.242	-214.925	41.2067	412.619	-279.184	-146.313	-147.558	149.576	268.64	322.871
6.08835	-538.177	369.141	-93.6792	207.1	10.5064	0.605454	299.329	-224.078	-170.947	-58.7278	241.215	220.902	182.467
6.08866	-444.466	290.257	202.224	138.958	12.8853	-22.8897	168.956	-166.879	-209.881	23.6322	40.072	-24.6383	189.853
6.08898	-201.582	202.495	293.976	70.8161	-76.7131	75.7908	-83.4334	-94.736	-350.944	59.7817	154.883	-35.9015	236.838
6.08929	-177.33	113.527	385.178	13.7707	-172.916	163.067	-280.831	-61.6549	-472.046	92.6957	236.661	167.457	56.2571
6.0896	-402.435	54.1499	472.453	35.9743	-316.43	168.893	-85.4946	-274.063	-450.595	102.505	110.844	288.359	-64.9706
6.08991	-657.099	-1.20556	530.409	58.1779	-430.49	174.719	81.3661	-247.353	-429.144	125.256	174.847	386.828	107.878
6.09023	-574.556	100.27	378.981	80.3814	-334.36	180.545	44.8706	-220.643	-407.692	240.426	122.067	325.097	85.5914
6.09054	-446.184	223.06	224.53	97.8355	-275.851	178.618	14.5602	-199.296	-371.939	327.891	-114.344	262.232	82.4934
6.09085	-415.476	257.078	48.4872	81.3741	-485.987	121.333	28.4158	-182.758	-234.06	217.523	-189.806	222.942	216.42
6.09116	-398.042	136.994	-86.5032	73.9422	-654.893	64.0466	50.8153	85.4518	-96.1813	120.097	-58.9342	376.16	350.347
6.09148	-380.607	-200.654	71.6375	130.982	-529.556	6.76031	134.221	387.515	41.6977	115.09	101.426	289.082	484.273
6.09179	-363.173	-281.167	212.183	167.141	-408.617	-20.9374	198.045	314.081	187.92	110.891	256.771	204.643	586.449
6.0921	-323.746	-112.978	227.102	54.209	-319.223	162.618	122.066	405.037	393.716	112.469	347.988	139.052	461.928
6.09241	-281.331	83.7593	224.425	-20.3434	-247.474	306.245	54.6311	475.758	556.598	101.102	255.886	57.621	356.699
6.09273	-238.916	357.436	96.1214	142.983	-301.833	164.81	48.2014	402.018	413.11	-2.68187	298.583	-136.888	389.21
6.09304	-196.501	357.484	-42.9964	58.2569	-364.523	44.0526	27.9743	317.287	270.217	-88.1935	296.619	-285.817	419.912
6.09335	-136.37	181.332	-259.321	43.7098	-486.672	70.916	-90.7493	154.099	131.58	-43.264	23.0318	-109.352	437.7
6.09366	-73.8313	270.569	-466.113	8.84177	-567.582	97.7794	-192.737	-6.99564	7.24955	1.66551	92.9317	51.2708	455.489
6.09398	-11.2928	211.971	-569.661	-171.084	-354.258	124.643	-158.167	-153.146	-14.9597	46.595	209.168	98.8176	473.278
6.09429	51.2455	270.088	-431.13	-343.294	-158.583	141.523	-7.10875	-276.964	-60.7159	104.741	317.733	140.754	477.8
6.0946	-84.1532	456.993	-358.027	-460.437	-89.0336	87.1382	70.3642	-207.882	-274.546	257.227	371.537	142.642	387.63
6.09491	-246.441	658.773	-282.724	-535.428	-37.1317	30.6142	-97.2431	100.303	-435.914	388.133	411.176	128.688	297.459
6.09523	-423.39	703.712	-191.719	-309.564	-111.335	-6.94628	-238.287	374.987	-222.842	365.017	349.718	1.6588	207.289
6.09554	-367.737	727.345	-87.8217	-102.096	-177.78	162.309	-116.178	387.952	-31.1489	319.207	293.351	-116.092	128.715
6.09585	-361.165	499.809	108.083	-25.9147	-188.848	63.8322	108.36	239.495	7.96359	111.433	273.316	-167.625	132.907
6.09616	-365.589	238.157	282.717	59.3002	-182.246	-32.5045	81.7661	105.695	47.076	-66.1243	253.28	-219.159	137.098
6.09648	-355.35	302.03	270.355	208.983	-49.5381	-113.571	4.33774	76.5004	86.1885	-28.0543	233.244	-270.692	141.29
6.09679	-343.12	410.115	50.0321	330.81	84.6606	-173.951	-65.2545	62.6628	116.655	2.46141	213.209	-304.729	132.212
6.0971	-457.965	352.477	138.52	253.863	229.35	-86.7187	-78.929	158.41	85.4257	-20.9293	193.173	-213.916	28.4446
6.09741	-590.068	556.431	195.466	167.881	344.603	0.513658	-92.6035	237.404	54.1964	-31.3691	173.137	-149.514	-43.1525
6.09773	-722.17	505.988	27.3485	17.4331	249.669	87.7463	-106.278	196.851	22.9671	50.6015	153.102	-273.564	114.799
6.09804	-854.273	273.709	-116.378	-126.05	162.071	146.532	-114.698	166.857	-14.822	141.004	120.189	-390.267	253.749
6.09835	-866.63	97.6056	-86.074	-219.841	126.666	2.35359	-85.6285	212.202	-99.4141	291.569	-4.60243	-454.558	257.123
6.09866	-862.726	-68.2508	-55.7697	-295.56	63.6433	-124.703	-85.0591	257.547	-184.006	403.277	-86.8849	-492.435	259.29
6.09898	-677.981	-124.609	-25.4658	-242.348	-196.406	-129.599	-287.822	302.891	-268.598	237.758	134.107	-341.863	252.849
6.09929	-468.681	-166.099	-5.79973	-179.159	-453.86	-128.788	-476.69	335.668	-341.262	71.6995	325.283	-209.122	250.028
6.0996	-369.354	-102.529	-62.0255	-44.7889	-663.482	-87.2572	-566.434	278.788	-328.831	-98.2094	303.746	-203.583	253.724
6.09991	-519.566	-24.6952	-109.447	87.3216	-640.09	-45.7264	-628.744	221.907	-316.4	-246.528	269.81	-182.193	111.249
6.10022	-686.967	106.409	-94.0615	203.316	-471.518	-4.19589	-495.35	165.027	-303.969	-240.835	147.42	-47.7365	-59.302
6.10054	-852.377	244.745	-88.3984	332.584	-429.897	59.7455	-383.914	107.011	-288.406	-220.162	33.3525	80.8587	-4.88867
6.10085	-719.329	278.389	-152.084	520.383	-394.516	283.539	-446.207	40.9019	-250.506	-92.6448	6.99372	167.643	-2.42152
6.10116	-545.766	13.709	-206.963	440.536	-360.239	455.953	-623.012	-6.35212	-212.607	13.2798	152.694	245.841	-124.804
6.10147	-567.714	-289.538	-199.038	290.853	-333.84	261.902	-712.235	80.8765	-174.707	-34.8051	83.5826	231.089	-155.372
6.10179	-616.201	-308.67	-171.665	149.456	-314.422	89.6165	-572.08	138.075	-148.739	-72.6327	4.43113	12.9973	-175.078
6.1021	-520.496	-213.77	-5.59889	67.1496	-344.933	72.5691	-536.128	14.6218	-207.862	-37.3065	-146.324	-42.5648	-117.316
6.10241	-405.221	-108.626	131.112	-12.897	-357.746	70.5093	-483.069	111.389	-266.986	-14.9374	-254.555	-84.2545	-78.8653
6.10272	-172.637	14.2752	58.4756	-76.8279	-244.484	175.333	-308.018	73.6759	-326.109	-84.9726	-59.5262	-27.0138	-178.134
6.10304	-158.75	139.586	-7.372	-154.365	-146.399	285.332	-139.827	58.9246	-371.063	-148.124	107.004	23.0012	-253.162
6.10335	-127.215	184.989	-24.8086	-292.771	-156.696	397.97	-54.7758	207.914	-314.971	-162.186	70.3091	21.4905	-155.324
6.10366	-323.584	219.547	-42.2452	-155.251	-161.834	257.026	-203.015	347.824	-258.88	-189.206	19.4382	37.8178	-38.1724
6.10397	-551.793	254.105	-59.6818	75.0295	-112.51	49.9172	-292.119	389.455	-202.788	-308.63	-132.518	149.626	216.697
6.10429	-388.964	288.662	-94.3678	26.748	51.3172	-125.605	-488.42	195.158	-155.349	-405.239	-257.595	52.491	435.351
6.1046	-390.587	274.386	-252.042	-169.256	91.1153	-75.9136	-596.362	23.2739	-169.599	-339.182	-191.035	77.838	395.786
6.10491	-656.351	253.483	-359.066	-357.725	-140.065	-19.7971	-821.302	-133.94	-183.849	-279.606	-138.653	101.203	356.222
6.10522	-602.012	232.58	-104.978	-456.312	-188.085	82.1252	-953.625	-186.561	-198.1	-266.23	-187.354	110.435	316.657
6.10554	-499.921	211.678	116.396	-318.58	-123.506	181.379	-689.703	-205.899	-197.822	-265.992	-209.921	103.039	295.831
6.10585	-449.842	217.967	69.3162	-334.276	-155.235	227.338	-499.8	12.0398	-93.9771	-359.418	-46.1844	-22.8985	408.595
[truncated: 9,057 more rows]

## Sheet: Figure 4f
x-Axis	THF-d8_ −80 ºC_dark_8 min	THF-d8_ −80 ºC_dark_6 min	THF-d8_ −80 ºC_dark_4 min	THF-d8_ −80 ºC_dark_2 min	THF-d8_ −108 ºC_dark_2 min
[truncated: 10,115 more rows]
