# Supplementary material for: A supercharged molecular motor operating by constitutional alteration and proton transfer
Source: Nat Chem. 2026 Jun 3;18(7):1186–94. doi: 10.1038/s41557-026-02141-6 (PMC13322973; doi:10.1038/s41557-026-02141-6)
Supplement: Supplementary file 6 — Theoretical and experimentally obtained absorption and ECD spectra. [file 41557_2026_2141_MOESM6_ESM.xlsx]

## Sheet: Fig5a_Experimental spectra
Wavelength in nm	Abs in a.u.	CD in mdeg
550	0.18844	-0.18053
549	0.18891	0.07167
548	0.18872	-0.24363
547	0.18814	-0.21041
546	0.18843	-0.13911
545	0.1871	-0.11778
544	0.18902	-0.21394
543	0.18861	0.04415
542	0.18907	-0.23943
541	0.18866	-0.13085
540	0.18833	-0.13857
539	0.18989	-0.05551
538	0.19013	-0.22971
537	0.18995	0.00647
536	0.18943	-0.12602
535	0.18855	0.04525
534	0.18959	-0.08652
533	0.19016	0.02046
532	0.18943	-0.11475
531	0.19049	-0.05674
530	0.19113	-0.23125
529	0.19064	-0.19166
528	0.19243	0.03128
527	0.19117	-0.04167
526	0.18949	-0.11109
525	0.19095	-0.09661
524	0.19379	-0.17307
523	0.19528	-0.05539
522	0.19677	-0.17749
521	0.19841	-0.10044
520	0.19879	-0.25164
519	0.20207	-0.03158
518	0.20747	-0.24177
517	0.20968	-0.16965
516	0.21488	-0.17006
515	0.22134	-0.22477
514	0.22656	-0.35477
513	0.23703	-0.24852
512	0.24628	-0.43509
511	0.25932	-0.3971
510	0.27495	-0.73434
509	0.2933	-0.68269
508	0.31579	-0.81615
507	0.34375	-0.86691
506	0.37292	-1.46893
505	0.40718	-1.24637
504	0.44934	-1.63035
503	0.48878	-1.40883
502	0.54029	-1.67934
501	0.6022	-1.87461
500	0.66368	-1.8588
499	0.71988	-2.07885
498	0.78183	-2.1336
497	0.85162	-2.1046
496	0.92018	-1.57204
495	0.99469	-1.8085
494	1.06574	-1.89072
493	1.13037	-0.89294
492	1.19864	-0.55494
491	1.25317	-0.31235
490	1.31932	-0.14017
489	1.36382	-0.1123
488	1.41599	2.22437
487	1.46196	0.58625
486	1.50167	2.20238
485	1.53678	2.3888
484	1.55953	3.67914
483	1.58066	3.01423
482	1.59503	4.24327
481	1.60371	5.45107
480	1.60439	5.24138
479	1.6056	6.94886
478	1.60479	7.61376
477	1.59394	9.45841
476	1.58186	9.96689
475	1.56511	10.3248
474	1.55189	11.2092
473	1.53078	11.824
472	1.5152	13.2058
471	1.49684	13.4667
470	1.47385	14.2719
469	1.4552	14.7359
468	1.4371	15.3019
467	1.41914	15.5678
466	1.40783	15.9578
465	1.38985	15.9219
464	1.37832	15.8559
463	1.3637	16.0791
462	1.35206	16.8128
461	1.34192	16.5289
460	1.3286	17.0212
459	1.31747	17.5624
458	1.30889	17.7506
457	1.28995	18.5088
456	1.27863	17.926
455	1.26604	17.5982
454	1.25041	19.2474
453	1.23504	19.0027
452	1.21561	19.1169
451	1.20107	19.0152
450	1.18296	19.7978
449	1.16528	20.0247
448	1.14299	19.686
447	1.1197	19.8029
446	1.09981	19.862
445	1.07813	20.8181
444	1.05787	20.3471
443	1.036	21.0487
442	1.01374	20.637
441	0.99582	20.7755
440	0.97435	20.8161
439	0.95266	20.4535
438	0.93357	20.2857
437	0.91392	19.8474
436	0.89718	19.8828
435	0.87818	19.9733
434	0.86368	19.7581
433	0.84521	19.5852
432	0.82914	19.3535
431	0.81189	19.2543
430	0.79633	19.148
429	0.77961	18.7491
428	0.76436	18.9062
427	0.74969	18.5933
426	0.7358	18.5077
425	0.71987	17.8975
424	0.70478	17.5725
423	0.68931	17.3261
422	0.67471	17.0213
421	0.66244	16.1857
420	0.6458	15.4573
419	0.63447	15.1565
418	0.62048	14.1333
417	0.60674	13.2787
416	0.59426	12.3563
415	0.582	11.5233
414	0.56986	10.5312
413	0.55809	9.91921
412	0.54697	8.8272
411	0.53719	8.16296
410	0.52649	7.65903
409	0.51427	7.00325
408	0.50616	6.61745
407	0.49712	6.16364
406	0.49061	5.65343
405	0.48219	5.00145
404	0.47356	4.78408
403	0.46462	4.11451
402	0.45623	3.76405
401	0.44792	3.29805
400	0.44045	2.65674
399	0.43164	1.88199
398	0.42601	1.28178
397	0.4192	0.18014
396	0.41408	-0.50416
395	0.40715	-1.56694
394	0.40076	-2.4952
393	0.39501	-2.85503
392	0.39002	-3.94192
391	0.38702	-4.24446
390	0.38402	-4.80905
389	0.37931	-5.10281
388	0.37566	-5.24008
387	0.3718	-5.36062
386	0.36927	-5.75811
385	0.3658	-5.72292
384	0.36483	-5.79932
383	0.36188	-6.41133
382	0.36023	-6.7022
381	0.36252	-7.17232
380	0.36283	-7.71835
379	0.36316	-8.54877
378	0.36587	-9.51577
377	0.37076	-10.3312
376	0.37602	-11.195
375	0.38596	-12.2193
374	0.39923	-13.3589
373	0.42204	-14.6762
372	0.44738	-16.1349
371	0.48181	-17.7969
370	0.53055	-20.5514
369	0.59624	-24.2255
368	0.68198	-29.0898
367	0.78977	-34.6607
366	0.90887	-41.6816
365	1.05725	-49.9465
364	1.21028	-59.5895
363	1.3726	-69.2145
362	1.52828	-78.501
361	1.66235	-87.331
360	1.77459	-94.0986
359	1.84702	-101.765
358	1.887	-104.172
357	1.89685	-104.825
356	1.88232	-104.211
355	1.85391	-100.306
354	1.80941	-98.4451
353	1.76155	-94.82
352	1.71903	-94.0902
351	1.67084	-90.1562
350	1.62838	-85.2792
349	1.5968	-82.8267
348	1.58065	-82.8768
347	1.57152	-83.1241
346	1.57666	-81.0157
345	1.59031	-83.0861
344	1.60205	-83.5031
343	1.6135	-83.6541
342	1.61015	-84.0117
341	1.59086	-82.1937
340	1.55652	-80.6942
339	1.51012	-76.9321
338	1.45659	-73.3598
337	1.39353	-67.7405
336	1.33133	-64.1229
335	1.2754	-60.3083
334	1.21804	-55.7957
333	1.17076	-52.8023
332	1.12782	-49.0038
331	1.09303	-46.3911
330	1.06342	-43.2933
329	1.04132	-40.8137
328	1.02268	-38.5404
327	1.00284	-36.8613
326	0.98498	-34.5166
325	0.96113	-32.0107
324	0.93578	-29.9308
323	0.90729	-27.4751
322	0.87921	-24.8487
321	0.85233	-22.1963
320	0.82539	-20.4845
319	0.8011	-18.4046
318	0.78402	-16.7319
317	0.77377	-14.6112
316	0.76801	-13.5262
315	0.77171	-11.9358
314	0.77772	-10.8365
313	0.78906	-9.6448
312	0.80343	-9.12777
311	0.82374	-7.86338
310	0.8458	-6.72605
309	0.8702	-5.78687
308	0.89482	-4.79365
307	0.92593	-3.60467
306	0.95533	-2.82307
305	0.98561	-2.37418
304	1.02012	-1.82492
303	1.05306	-0.81588
302	1.08642	1.20653
301	1.11827	1.6358
300	1.14996	1.98189
299	1.18029	2.31388
298	1.21105	2.90002
297	1.24077	3.98397
296	1.26995	4.72524
295	1.29899	4.42971
294	1.32139	2.77022
293	1.34459	0.85375
292	1.36463	-1.38307
291	1.37892	-3.92501
290	1.39436	-7.1647
289	1.40563	-9.91672
288	1.40388	-12.182
287	1.40506	-15.455
286	1.39583	-15.7515
285	1.39241	-15.3485
284	1.38177	-15.8041
283	1.36511	-13.7832
282	1.35124	-13.1781
281	1.33544	-10.9204
280	1.32009	-8.10825
279	1.31636	-6.51087
278	1.30658	-5.00847
277	1.30518	-1.97192
276	1.31064	1.09244
275	1.32498	3.70351
274	1.35158	4.45641
273	1.3708	7.33707
272	1.40405	10.9738
271	1.43912	14.8973
270	1.47688	15.8919
269	1.51753	19.7442
268	1.55662	20.5765
267	1.58451	23.6247
266	1.62923	24.4895
265	1.66611	28.8483
264	1.6919	25.8968
263	1.70034	22.248
262	1.71719	24.1267
261	1.71151	23.0735
260	1.69681	18.5835
259	1.68134	16.9887
258	1.67862	14.8962
257	1.66997	8.63242
256	1.66706	4.20284
255	1.66387	1.48354
254	1.66211	-0.30109
253	1.65102	-4.06113
252	1.62785	-5.04115
251	1.61049	-5.10931
250	1.56772	-5.42947
249	1.54116	-3.22079
248	1.50558	-0.23779
247	1.47724	2.16097
246	1.44578	3.31595
245	1.42361	3.82828
244	1.39881	5.24672
243	1.3693	7.1442
242	1.35167	3.70325
241	1.33244	2.43478
240	1.32486	-0.38768
239	1.3243	-2.53131
238	1.32404	-5.541
237	1.34169	-6.87994
236	1.35129	-6.74196
235	1.3797	-9.00109
234	1.42696	-11.9448
233	1.4935	-15.7851
232	1.53349	-12.4853
231	1.55808	-19.4008
230	1.62042	-20.7735
229	1.70697	-29.0414
228	1.81173	-34.5681
227	1.88504	-17.1134
226	2.08875	-33.8104
225	2.18049	-12.6581
224	2.30949	-31.0381
223	2.43998	-29.4018
222	2.44506	30.4587
221	2.58419	36.3739
220	2.56223	40.4165
219	2.73164	4.4334
218	2.78197	-16.4123
217	2.83445	-159.136
216	2.80999	-98.1568
215	2.74665	-133.95
214	2.73615	-128.562
213	2.60582	-175.979
212	2.98359	-376.399
211	3.23931	-121.856
210	2.93978	-457.76
209	2.51654	-123.475
208	2.7004	-398.605
207	2.48029	-274.431
206	2.66606	-486.905
205	2.50216	-807.687
204	2.01217	-141.389
203	2.18921	-587.651
202	1.60295	-168.537
201	1.73893	-452.288
200	1.02354	-208.194

## Sheet: Fig5a_Theoretical spectra
Wavelength in nm	Abs.	CD
240	30821.4	116.171
240.1	30742	113.887
240.2	30662.9	111.608
240.3	30584.3	109.334
240.4	30506.2	107.067
240.5	30428.5	104.806
240.6	30351.2	102.553
240.7	30274.4	100.308
240.8	30198	98.0726
240.9	30122.1	95.8466
241	30046.7	93.631
241.1	29971.7	91.4265
241.2	29897.1	89.2338
241.3	29822.9	87.0535
241.4	29749.2	84.8864
241.5	29675.9	82.733
241.6	29603	80.594
241.7	29530.5	78.4701
241.8	29458.4	76.3619
241.9	29386.6	74.27
242	29315.2	72.195
242.1	29244.1	70.1376
242.2	29173.3	68.0983
242.3	29102.9	66.0777
242.4	29032.7	64.0764
242.5	28962.7	62.095
242.6	28893	60.1339
242.7	28823.6	58.1938
242.8	28754.3	56.2751
242.9	28685.2	54.3784
243	28616.2	52.5041
243.1	28547.4	50.6528
243.2	28478.7	48.8249
243.3	28410	47.0209
243.4	28341.4	45.2412
243.5	28272.9	43.4862
243.6	28204.4	41.7564
243.7	28135.8	40.0521
243.8	28067.2	38.3738
243.9	27998.5	36.7218
244	27929.8	35.0964
244.1	27860.9	33.498
244.2	27791.9	31.9269
244.3	27722.8	30.3834
244.4	27653.4	28.8678
244.5	27583.9	27.3804
244.6	27514.1	25.9214
244.7	27444	24.491
244.8	27373.7	23.0896
244.9	27303.1	21.7172
245	27232.1	20.3741
245.1	27160.9	19.0604
245.2	27089.2	17.7763
245.3	27017.2	16.5219
245.4	26944.8	15.2974
245.5	26872	14.1028
245.6	26798.7	12.9383
245.7	26725	11.8039
245.8	26650.8	10.6996
245.9	26576.1	9.62555
246	26501	8.58169
246.1	26425.3	7.56804
246.2	26349.1	6.5846
246.3	26272.4	5.63133
246.4	26195.1	4.70818
246.5	26117.3	3.8151
246.6	26038.9	2.95201
246.7	25960	2.11882
246.8	25880.5	1.31541
246.9	25800.4	0.54167
247	25719.7	-0.20254
247.1	25638.4	-0.91738
247.2	25556.5	-1.60301
247.3	25474.1	-2.2596
247.4	25391	-2.88737
247.5	25307.4	-3.4865
247.6	25223.2	-4.05722
247.7	25138.4	-4.59977
247.8	25053	-5.11439
247.9	24967	-5.60134
248	24880.4	-6.06089
248.1	24793.3	-6.49331
248.2	24705.7	-6.89892
248.3	24617.5	-7.27799
248.4	24528.7	-7.63086
248.5	24439.5	-7.95784
248.6	24349.7	-8.25927
248.7	24259.4	-8.53548
248.8	24168.7	-8.78684
248.9	24077.5	-9.0137
249	23985.8	-9.21643
249.1	23893.7	-9.39541
249.2	23801.2	-9.55102
249.3	23708.3	-9.68365
249.4	23615	-9.7937
249.5	23521.4	-9.88157
249.6	23427.5	-9.94767
249.7	23333.2	-9.99241
249.8	23238.7	-10.0162
249.9	23143.9	-10.0195
250	23048.9	-10.0027
250.1	22953.7	-9.96628
250.2	22858.4	-9.91062
250.3	22762.8	-9.83619
250.4	22667.2	-9.74341
250.5	22571.5	-9.63274
250.6	22475.7	-9.50462
250.7	22379.9	-9.35949
250.8	22284.1	-9.1978
250.9	22188.4	-9.02001
251	22092.7	-8.82655
251.1	21997.2	-8.61788
251.2	21901.8	-8.39445
251.3	21806.5	-8.15669
251.4	21711.5	-7.90506
251.5	21616.8	-7.64001
251.6	21522.3	-7.36197
251.7	21428.1	-7.07139
251.8	21334.3	-6.76869
251.9	21240.9	-6.45433
252	21148	-6.12874
252.1	21055.5	-5.79233
252.2	20963.5	-5.44554
252.3	20872.1	-5.0888
252.4	20781.2	-4.72251
252.5	20691	-4.3471
252.6	20601.4	-3.96297
252.7	20512.6	-3.57053
252.8	20424.5	-3.17017
252.9	20337.2	-2.7623
253	20250.7	-2.3473
253.1	20165.1	-1.92556
253.2	20080.3	-1.49745
253.3	19996.5	-1.06335
253.4	19913.7	-0.62362
253.5	19831.9	-0.17862
253.6	19751.2	0.27129
253.7	19671.5	0.72577
253.8	19593	1.18448
253.9	19515.7	1.64708
254	19439.6	2.11324
254.1	19364.7	2.58266
254.2	19291.1	3.055
254.3	19218.8	3.52998
254.4	19147.8	4.00728
254.5	19078.3	4.48662
254.6	19010.2	4.96772
254.7	18943.5	5.45029
254.8	18878.3	5.93406
254.9	18814.7	6.41879
255	18752.6	6.9042
255.1	18692.2	7.39005
255.2	18633.3	7.87611
255.3	18576.1	8.36214
255.4	18520.6	8.84791
255.5	18466.8	9.3332
255.6	18414.8	9.81781
255.7	18364.5	10.3015
255.8	18316.1	10.7842
255.9	18269.5	11.2655
256	18224.7	11.7454
256.1	18181.8	12.2237
256.2	18140.9	12.7002
256.3	18101.8	13.1747
256.4	18064.8	13.6471
256.5	18029.7	14.1172
256.6	17996.6	14.5849
256.7	17965.5	15.0501
256.8	17936.5	15.5126
256.9	17909.5	15.9724
257	17884.6	16.4292
257.1	17861.8	16.883
257.2	17841.1	17.3336
257.3	17822.5	17.7811
257.4	17806.1	18.2252
257.5	17791.9	18.6659
257.6	17779.8	19.1032
257.7	17769.8	19.5369
257.8	17762.1	19.9669
257.9	17756.5	20.3933
258	17753.2	20.8159
258.1	17752	21.2347
258.2	17753.1	21.6496
258.3	17756.4	22.0606
258.4	17761.9	22.4676
258.5	17769.7	22.8707
258.6	17779.6	23.2697
258.7	17791.8	23.6647
258.8	17806.3	24.0555
258.9	17822.9	24.4423
259	17841.8	24.8249
259.1	17862.9	25.2033
259.2	17886.2	25.5776
259.3	17911.7	25.9477
259.4	17939.4	26.3137
259.5	17969.4	26.6754
259.6	18001.5	27.033
259.7	18035.7	27.3863
259.8	18072.2	27.7355
259.9	18110.8	28.0804
260	18151.5	28.4212
260.1	18194.3	28.7579
260.2	18239.3	29.0903
260.3	18286.4	29.4186
260.4	18335.5	29.7428
260.5	18386.7	30.0629
260.6	18439.9	30.3788
260.7	18495.1	30.6907
260.8	18552.4	30.9984
260.9	18611.6	31.3022
261	18672.8	31.6019
261.1	18735.9	31.8976
261.2	18800.9	32.1893
261.3	18867.7	32.4771
261.4	18936.5	32.7609
261.5	19007	33.0408
261.6	19079.4	33.3168
261.7	19153.5	33.5889
261.8	19229.4	33.8573
261.9	19307	34.1217
262	19386.2	34.3824
262.1	19467.1	34.6393
262.2	19549.7	34.8925
262.3	19633.8	35.142
262.4	19719.4	35.3877
262.5	19806.6	35.6298
262.6	19895.2	35.8682
262.7	19985.3	36.103
262.8	20076.8	36.3342
262.9	20169.6	36.5618
263	20263.8	36.7859
263.1	20359.3	37.0064
263.2	20456	37.2234
263.3	20553.9	37.4368
263.4	20653	37.6469
263.5	20753.3	37.8534
263.6	20854.7	38.0565
263.7	20957.1	38.2561
263.8	21060.5	38.4524
263.9	21164.9	38.6452
264	21270.2	38.8347
264.1	21376.4	39.0207
264.2	21483.5	39.2034
264.3	21591.4	39.3828
264.4	21700	39.5588
264.5	21809.4	39.7315
264.6	21919.4	39.9009
264.7	22030	40.067
264.8	22141.3	40.2298
264.9	22253.1	40.3892
265	22365.4	40.5454
265.1	22478.2	40.6983
265.2	22591.3	40.8479
265.3	22704.9	40.9942
265.4	22818.8	41.1372
265.5	22933	41.277
265.6	23047.4	41.4135
265.7	23162	41.5467
265.8	23276.7	41.6766
265.9	23391.6	41.8033
266	23506.6	41.9267
266.1	23621.5	42.0468
266.2	23736.5	42.1636
266.3	23851.4	42.2772
266.4	23966.2	42.3874
266.5	24080.9	42.4944
266.6	24195.3	42.598
266.7	24309.6	42.6983
266.8	24423.6	42.7954
266.9	24537.2	42.8891
267	24650.6	42.9795
267.1	24763.5	43.0665
267.2	24876	43.1503
267.3	24988.1	43.2306
267.4	25099.6	43.3077
267.5	25210.6	43.3813
267.6	25321	43.4516
267.7	25430.8	43.5185
267.8	25539.9	43.5821
267.9	25648.4	43.6422
268	25756.1	43.699
268.1	25863	43.7523
268.2	25969.2	43.8022
268.3	26074.5	43.8487
268.4	26179	43.8917
268.5	26282.5	43.9313
268.6	26385.1	43.9675
268.7	26486.8	44.0002
268.8	26587.4	44.0294
268.9	26687	44.0552
269	26785.6	44.0775
269.1	26883.1	44.0963
269.2	26979.4	44.1117
269.3	27074.6	44.1235
269.4	27168.7	44.1319
269.5	27261.5	44.1367
269.6	27353.1	44.138
269.7	27443.4	44.1358
269.8	27532.5	44.1302
269.9	27620.3	44.121
270	27706.7	44.1083
270.1	27791.8	44.0921
270.2	27875.5	44.0723
270.3	27957.8	44.0491
270.4	28038.7	44.0223
270.5	28118.2	43.992
270.6	28196.2	43.9582
270.7	28272.7	43.921
270.8	28347.7	43.8802
270.9	28421.3	43.8359
271	28493.3	43.7881
271.1	28563.7	43.7369
271.2	28632.6	43.6822
271.3	28699.9	43.624
271.4	28765.6	43.5623
271.5	28829.7	43.4972
271.6	28892.2	43.4287
271.7	28953.1	43.3567
271.8	29012.3	43.2813
271.9	29069.9	43.2026
272	29125.8	43.1204
272.1	29180.1	43.0349
272.2	29232.6	42.946
272.3	29283.5	42.8538
272.4	29332.7	42.7583
272.5	29380.1	42.6595
272.6	29425.9	42.5574
272.7	29469.9	42.452
272.8	29512.2	42.3434
272.9	29552.8	42.2316
273	29591.7	42.1166
273.1	29628.8	41.9985
273.2	29664.2	41.8772
273.3	29697.9	41.7528
273.4	29729.8	41.6253
273.5	29759.9	41.4948
273.6	29788.3	41.3613
273.7	29815	41.2247
273.8	29840	41.0852
273.9	29863.2	40.9427
274	29884.6	40.7974
274.1	29904.3	40.6492
274.2	29922.3	40.4981
274.3	29938.5	40.3443
274.4	29953	40.1877
274.5	29965.8	40.0284
274.6	29976.9	39.8663
274.7	29986.2	39.7017
274.8	29993.9	39.5344
274.9	29999.8	39.3646
275	30004	39.1922
275.1	30006.5	39.0174
275.2	30007.4	38.84
275.3	30006.5	38.6603
275.4	30004	38.4783
275.5	29999.8	38.2939
275.6	29994	38.1072
275.7	29986.5	37.9184
275.8	29977.3	37.7273
275.9	29966.5	37.5341
276	29954.2	37.3388
276.1	29940.1	37.1415
276.2	29924.5	36.9422
276.3	29907.3	36.7409
276.4	29888.5	36.5378
276.5	29868.2	36.3327
276.6	29846.3	36.1259
276.7	29822.8	35.9174
276.8	29797.8	35.7071
276.9	29771.3	35.4952
277	29743.2	35.2818
277.1	29713.7	35.0667
277.2	29682.6	34.8502
277.3	29650.1	34.6322
277.4	29616.1	34.4129
277.5	29580.7	34.1922
277.6	29543.8	33.9702
277.7	29505.5	33.747
277.8	29465.8	33.5226
277.9	29424.7	33.2971
278	29382.1	33.0705
278.1	29338.3	32.843
278.2	29293	32.6144
278.3	29246.5	32.385
278.4	29198.5	32.1546
278.5	29149.3	31.9235
278.6	29098.8	31.6916
278.7	29046.9	31.4591
278.8	28993.8	31.2259
278.9	28939.5	30.9921
279	28883.9	30.7577
279.1	28827	30.5229
279.2	28769	30.2877
279.3	28709.7	30.0521
279.4	28649.3	29.8162
279.5	28587.7	29.58
279.6	28524.9	29.3436
279.7	28461	29.107
279.8	28395.9	28.8703
279.9	28329.7	28.6336
280	28262.5	28.3969
280.1	28194.1	28.1602
280.2	28124.7	27.9236
280.3	28054.2	27.6871
280.4	27982.7	27.4509
280.5	27910.1	27.2149
280.6	27836.5	26.9792
280.7	27762	26.7439
280.8	27686.4	26.509
280.9	27609.9	26.2745
281	27532.4	26.0405
281.1	27454	25.8071
281.2	27374.7	25.5743
281.3	27294.4	25.3421
281.4	27213.2	25.1106
281.5	27131.2	24.8798
281.6	27048.3	24.6499
281.7	26964.6	24.4207
281.8	26880	24.1925
281.9	26794.5	23.9652
282	26708.3	23.7388
282.1	26621.3	23.5134
282.2	26533.5	23.2891
282.3	26444.9	23.0659
282.4	26355.6	22.8439
282.5	26265.5	22.623
282.6	26174.7	22.4033
282.7	26083.2	22.185
282.8	25991	21.9679
282.9	25898	21.7521
283	25804.5	21.5378
283.1	25710.2	21.3248
283.2	25615.4	21.1134
283.3	25519.9	20.9034
283.4	25423.7	20.695
283.5	25327	20.4881
283.6	25229.7	20.2828
283.7	25131.8	20.0792
283.8	25033.3	19.8773
283.9	24934.3	19.677
284	24834.7	19.4785
284.1	24734.7	19.2818
284.2	24634.1	19.0869
284.3	24533	18.8939
284.4	24431.4	18.7026
284.5	24329.4	18.5133
284.6	24226.9	18.326
284.7	24123.9	18.1406
284.8	24020.5	17.9571
284.9	23916.7	17.7757
285	23812.5	17.5963
285.1	23707.8	17.419
285.2	23602.8	17.2438
285.3	23497.5	17.0707
285.4	23391.7	16.8997
285.5	23285.6	16.7309
285.6	23179.2	16.5643
285.7	23072.5	16.3999
285.8	22965.4	16.2377
285.9	22858.1	16.0778
286	22750.4	15.9202
286.1	22642.5	15.7648
286.2	22534.4	15.6118
286.3	22425.9	15.461
286.4	22317.3	15.3126
286.5	22208.4	15.1666
286.6	22099.3	15.023
286.7	21990	14.8817
286.8	21880.5	14.7429
286.9	21770.8	14.6065
287	21661	14.4725
287.1	21551	14.3409
287.2	21440.8	14.2119
287.3	21330.6	14.0853
287.4	21220.2	13.9612
287.5	21109.7	13.8395
287.6	20999.1	13.7204
287.7	20888.4	13.6038
287.8	20777.6	13.4898
287.9	20666.8	13.3782
288	20555.9	13.2692
288.1	20445	13.1628
288.2	20334	13.0588
288.3	20223.1	12.9575
288.4	20112.1	12.8587
288.5	20001.1	12.7624
288.6	19890.1	12.6688
288.7	19779.2	12.5777
288.8	19668.3	12.4892
288.9	19557.4	12.4032
289	19446.6	12.3199
289.1	19335.8	12.2391
289.2	19225.2	12.1609
289.3	19114.6	12.0852
289.4	19004.1	12.0122
289.5	18893.7	11.9417
289.6	18783.4	11.8738
289.7	18673.3	11.8084
289.8	18563.3	11.7457
289.9	18453.5	11.6854
290	18343.8	11.6278
290.1	18234.2	11.5727
290.2	18124.9	11.5201
290.3	18015.7	11.4701
290.4	17906.8	11.4226
290.5	17798	11.3776
290.6	17689.5	11.3352
290.7	17581.2	11.2953
290.8	17473.1	11.2578
290.9	17365.3	11.2229
291	17257.7	11.1904
291.1	17150.4	11.1605
291.2	17043.4	11.1329
291.3	16936.6	11.1078
291.4	16830.2	11.0852
291.5	16724	11.065
291.6	16618.1	11.0472
291.7	16512.6	11.0318
291.8	16407.4	11.0188
291.9	16302.5	11.0081
292	16198	10.9998
292.1	16093.8	10.9939
292.2	15989.9	10.9902
292.3	15886.5	10.9889
292.4	15783.4	10.9899
292.5	15680.7	10.9931
292.6	15578.4	10.9986
292.7	15476.5	11.0063
292.8	15375	11.0163
292.9	15273.9	11.0284
293	15173.2	11.0428
293.1	15073	11.0593
293.2	14973.2	11.0779
293.3	14873.8	11.0987
293.4	14774.9	11.1215
293.5	14676.4	11.1465
293.6	14578.5	11.1735
293.7	14480.9	11.2025
293.8	14383.9	11.2335
293.9	14287.3	11.2666
294	14191.3	11.3016
294.1	14095.7	11.3385
294.2	14000.6	11.3773
294.3	13906.1	11.4181
294.4	13812	11.4607
294.5	13718.5	11.5051
294.6	13625.5	11.5514
294.7	13533	11.5994
294.8	13441.1	11.6492
294.9	13349.7	11.7008
295	13258.9	11.754
295.1	13168.6	11.809
295.2	13078.8	11.8656
295.3	12989.7	11.9238
295.4	12901.1	11.9836
295.5	12813	12.045
295.6	12725.6	12.1079
295.7	12638.7	12.1723
295.8	12552.4	12.2383
295.9	12466.7	12.3056
296	12381.6	12.3744
296.1	12297.1	12.4446
296.2	12213.1	12.5161
296.3	12129.8	12.5889
296.4	12047.1	12.6631
296.5	11965	12.7385
296.6	11883.5	12.8151
296.7	11802.7	12.893
296.8	11722.4	12.972
296.9	11642.8	13.0521
297	11563.8	13.1333
297.1	11485.4	13.2156
297.2	11407.6	13.299
297.3	11330.5	13.3833
297.4	11254	13.4686
297.5	11178.2	13.5548
297.6	11103	13.6419
297.7	11028.4	13.7299
297.8	10954.5	13.8187
297.9	10881.2	13.9083
298	10808.6	13.9987
298.1	10736.6	14.0898
298.2	10665.3	14.1815
298.3	10594.6	14.274
298.4	10524.5	14.367
298.5	10455.2	14.4606
298.6	10386.4	14.5547
298.7	10318.3	14.6494
298.8	10250.9	14.7445
298.9	10184.1	14.84
299	10118	14.936
299.1	10052.5	15.0322
299.2	9987.73	15.1289
299.3	9923.57	15.2257
299.4	9860.07	15.3229
299.5	9797.23	15.4202
299.6	9735.04	15.5177
299.7	9673.5	15.6154
299.8	9612.62	15.7131
299.9	9552.4	15.8109
300	9492.82	15.9087
300.1	9433.9	16.0064
300.2	9375.64	16.1042
300.3	9318.02	16.2018
300.4	9261.06	16.2992
300.5	9204.74	16.3965
300.6	9149.07	16.4936
300.7	9094.05	16.5905
300.8	9039.68	16.687
300.9	8985.95	16.7832
301	8932.87	16.879
301.1	8880.43	16.9744
301.2	8828.63	17.0694
301.3	8777.47	17.1639
301.4	8726.95	17.2579
301.5	8677.06	17.3513
301.6	8627.81	17.4441
301.7	8579.2	17.5362
301.8	8531.21	17.6277
301.9	8483.85	17.7185
302	8437.13	17.8084
302.1	8391.02	17.8976
302.2	8345.54	17.986
302.3	8300.68	18.0735
302.4	8256.45	18.1601
302.5	8212.82	18.2457
302.6	8169.82	18.3303
302.7	8127.42	18.4139
302.8	8085.64	18.4964
302.9	8044.47	18.5779
303	8003.9	18.6581
303.1	7963.93	18.7372
303.2	7924.57	18.8151
303.3	7885.81	18.8917
303.4	7847.64	18.9671
303.5	7810.07	19.041
303.6	7773.09	19.1136
303.7	7736.7	19.1849
303.8	7700.89	19.2546
303.9	7665.67	19.3229
304	7631.03	19.3896
304.1	7596.97	19.4548
304.2	7563.49	19.5184
304.3	7530.59	19.5804
304.4	7498.25	19.6407
304.5	7466.48	19.6993
304.6	7435.28	19.7561
304.7	7404.65	19.8112
304.8	7374.58	19.8645
304.9	7345.06	19.9159
305	7316.1	19.9654
305.1	7287.7	20.013
305.2	7259.85	20.0587
305.3	7232.55	20.1023
305.4	7205.79	20.144
305.5	7179.58	20.1836
305.6	7153.91	20.221
305.7	7128.78	20.2564
305.8	7104.19	20.2896
305.9	7080.13	20.3206
306	7056.61	20.3494
306.1	7033.61	20.3759
306.2	7011.14	20.4001
306.3	6989.2	20.422
306.4	6967.78	20.4415
306.5	6946.89	20.4587
306.6	6926.51	20.4734
306.7	6906.65	20.4857
306.8	6887.3	20.4955
306.9	6868.46	20.5027
307	6850.14	20.5075
307.1	6832.32	20.5096
307.2	6815.01	20.5092
307.3	6798.21	20.5061
307.4	6781.9	20.5003
307.5	6766.1	20.4918
307.6	6750.8	20.4807
307.7	6735.99	20.4667
307.8	6721.68	20.45
307.9	6707.86	20.4305
308	6694.53	20.4081
308.1	6681.7	20.3829
308.2	6669.35	20.3548
308.3	6657.49	20.3237
308.4	6646.12	20.2898
308.5	6635.22	20.2528
308.6	6624.82	20.2129
308.7	6614.89	20.1699
308.8	6605.44	20.1239
308.9	6596.48	20.0749
309	6587.98	20.0227
309.1	6579.97	19.9674
309.2	6572.43	19.909
309.3	6565.37	19.8474
309.4	6558.77	19.7827
309.5	6552.65	19.7147
309.6	6547.01	19.6435
309.7	6541.83	19.569
309.8	6537.12	19.4913
309.9	6532.88	19.4103
310	6529.11	19.3259
310.1	6525.8	19.2383
310.2	6522.96	19.1473
310.3	6520.59	19.0529
310.4	6518.68	18.9551
310.5	6517.24	18.854
310.6	6516.26	18.7494
310.7	6515.74	18.6413
310.8	6515.69	18.5298
310.9	6516.1	18.4148
311	6516.97	18.2964
311.1	6518.31	18.1744
311.2	6520.1	18.0489
311.3	6522.36	17.9199
311.4	6525.09	17.7873
311.5	6528.27	17.6512
311.6	6531.91	17.5114
311.7	6536.02	17.3681
311.8	6540.59	17.2212
311.9	6545.62	17.0707
312	6551.11	16.9165
312.1	6557.06	16.7587
312.2	6563.47	16.5973
312.3	6570.35	16.4322
312.4	6577.69	16.2634
312.5	6585.49	16.091
312.6	6593.75	15.9148
312.7	6602.48	15.735
312.8	6611.67	15.5515
312.9	6621.32	15.3643
313	6631.44	15.1733
313.1	6642.02	14.9786
313.2	6653.06	14.7802
313.3	6664.57	14.5781
313.4	6676.55	14.3722
313.5	6688.99	14.1625
313.6	6701.9	13.9492
313.7	6715.28	13.732
313.8	6729.12	13.5112
313.9	6743.43	13.2865
314	6758.21	13.0581
314.1	6773.46	12.826
314.2	6789.18	12.59
314.3	6805.36	12.3503
314.4	6822.02	12.1069
314.5	6839.15	11.8597
314.6	6856.75	11.6087
314.7	6874.83	11.354
314.8	6893.37	11.0955
314.9	6912.39	10.8332
315	6931.89	10.5672
315.1	6951.85	10.2974
315.2	6972.3	10.0239
315.3	6993.22	9.74667
315.4	7014.61	9.46567
315.5	7036.48	9.18095
315.6	7058.83	8.8925
315.7	7081.66	8.60032
315.8	7104.96	8.30444
315.9	7128.75	8.00484
316	7153.01	7.70155
316.1	7177.75	7.39456
316.2	7202.97	7.08389
316.3	7228.67	6.76955
316.4	7254.85	6.45154
316.5	7281.51	6.12988
316.6	7308.66	5.80458
316.7	7336.28	5.47565
316.8	7364.39	5.14309
316.9	7392.98	4.80693
317	7422.05	4.46717
317.1	7451.6	4.12383
317.2	7481.64	3.77692
317.3	7512.15	3.42646
317.4	7543.15	3.07246
317.5	7574.64	2.71493
317.6	7606.6	2.3539
317.7	7639.05	1.98937
317.8	7671.98	1.62137
317.9	7705.39	1.24991
318	7739.28	0.875
318.1	7773.65	0.49668
318.2	7808.51	0.11495
318.3	7843.84	-0.27017
318.4	7879.66	-0.65865
318.5	7915.95	-1.05048
318.6	7952.73	-1.44564
318.7	7989.98	-1.8441
318.8	8027.71	-2.24584
318.9	8065.92	-2.65084
319	8104.6	-3.05908
319.1	8143.76	-3.47054
319.2	8183.4	-3.88519
319.3	8223.5	-4.30301
319.4	8264.08	-4.72397
319.5	8305.13	-5.14806
319.6	8346.66	-5.57524
319.7	8388.65	-6.00548
319.8	8431.11	-6.43877
319.9	8474.03	-6.87508
320	8517.42	-7.31438
320.1	8561.28	-7.75663
320.2	8605.59	-8.20182
320.3	8650.37	-8.64992
320.4	8695.6	-9.10089
320.5	8741.29	-9.55471
320.6	8787.44	-10.0114
320.7	8834.04	-10.4708
320.8	8881.09	-10.933
320.9	8928.59	-11.3979
321	8976.53	-11.8655
321.1	9024.92	-12.3357
321.2	9073.75	-12.8086
321.3	9123.02	-13.2841
321.4	9172.72	-13.7622
321.5	9222.86	-14.2428
321.6	9273.44	-14.7258
321.7	9324.44	-15.2114
321.8	9375.86	-15.6994
321.9	9427.71	-16.1898
322	9479.98	-16.6825
322.1	9532.67	-17.1775
322.2	9585.77	-17.6748
322.3	9639.28	-18.1744
322.4	9693.2	-18.6762
322.5	9747.52	-19.1802
322.6	9802.24	-19.6863
322.7	9857.36	-20.1945
322.8	9912.87	-20.7048
322.9	9968.77	-21.2171
323	10025.1	-21.7313
323.1	10081.7	-22.2475
323.2	10138.8	-22.7656
323.3	10196.2	-23.2856
323.4	10254	-23.8074
323.5	10312.1	-24.331
323.6	10370.6	-24.8563
323.7	10429.5	-25.3833
323.8	10488.7	-25.912
323.9	10548.3	-26.4423
324	10608.2	-26.9741
324.1	10668.4	-27.5075
324.2	10729	-28.0424
324.3	10789.9	-28.5787
324.4	10851.1	-29.1164
324.5	10912.7	-29.6554
324.6	10974.5	-30.1958
324.7	11036.7	-30.7375
324.8	11099.1	-31.2803
324.9	11161.9	-31.8244
325	11224.9	-32.3695
325.1	11288.3	-32.9158
325.2	11351.9	-33.4631
325.3	11415.8	-34.0114
325.4	11479.9	-34.5606
325.5	11544.3	-35.1108
325.6	11609	-35.6617
325.7	11673.9	-36.2136
325.8	11739.1	-36.7661
325.9	11804.5	-37.3194
326	11870.1	-37.8734
326.1	11935.9	-38.4279
326.2	12002	-38.9831
326.3	12068.3	-39.5387
326.4	12134.8	-40.0949
326.5	12201.5	-40.6514
326.6	12268.3	-41.2084
326.7	12335.4	-41.7657
326.8	12402.6	-42.3233
326.9	12470	-42.8811
327	12537.6	-43.439
327.1	12605.3	-43.9972
327.2	12673.2	-44.5554
327.3	12741.2	-45.1136
327.4	12809.4	-45.6719
327.5	12877.7	-46.23
327.6	12946.1	-46.7881
327.7	13014.6	-47.346
327.8	13083.2	-47.9037
327.9	13152	-48.4612
328	13220.8	-49.0183
328.1	13289.7	-49.5751
328.2	13358.6	-50.1315
328.3	13427.7	-50.6874
328.4	13496.8	-51.2428
328.5	13565.9	-51.7977
328.6	13635.2	-52.3519
328.7	13704.4	-52.9055
328.8	13773.7	-53.4584
328.9	13843	-54.0105
329	13912.3	-54.5619
329.1	13981.6	-55.1123
329.2	14050.9	-55.6619
329.3	14120.2	-56.2105
329.4	14189.5	-56.7582
329.5	14258.7	-57.3047
329.6	14327.9	-57.8502
329.7	14397.1	-58.3945
329.8	14466.2	-58.9376
329.9	14535.3	-59.4795
330	14604.3	-60.02
330.1	14673.2	-60.5592
330.2	14742.1	-61.0971
330.3	14810.8	-61.6335
330.4	14879.5	-62.1683
330.5	14948	-62.7017
330.6	15016.5	-63.2334
330.7	15084.8	-63.7636
330.8	15152.9	-64.292
330.9	15221	-64.8187
331	15288.8	-65.3436
331.1	15356.6	-65.8667
331.2	15424.1	-66.3879
331.3	15491.5	-66.9072
331.4	15558.7	-67.4245
331.5	15625.7	-67.9398
331.6	15692.5	-68.453
331.7	15759.1	-68.9642
331.8	15825.5	-69.4731
331.9	15891.7	-69.9799
332	15957.6	-70.4844
332.1	16023.3	-70.9867
332.2	16088.8	-71.4866
332.3	16153.9	-71.9841
332.4	16218.9	-72.4792
332.5	16283.5	-72.9718
332.6	16347.9	-73.4619
332.7	16412	-73.9494
332.8	16475.8	-74.4344
332.9	16539.2	-74.9167
333	16602.4	-75.3963
333.1	16665.3	-75.8732
333.2	16727.8	-76.3473
333.3	16790	-76.8187
333.4	16851.8	-77.2871
333.5	16913.3	-77.7527
333.6	16974.4	-78.2153
333.7	17035.2	-78.6749
333.8	17095.5	-79.1316
333.9	17155.5	-79.5852
334	17215.2	-80.0357
334.1	17274.4	-80.483
334.2	17333.2	-80.9272
334.3	17391.6	-81.3682
334.4	17449.5	-81.8059
334.5	17507.1	-82.2403
334.6	17564.2	-82.6715
334.7	17620.9	-83.0992
334.8	17677.1	-83.5236
334.9	17732.9	-83.9445
335	17788.2	-84.362
335.1	17843	-84.776
335.2	17897.3	-85.1864
335.3	17951.2	-85.5933
335.4	18004.6	-85.9966
335.5	18057.5	-86.3962
335.6	18109.9	-86.7922
335.7	18161.7	-87.1845
335.8	18213.1	-87.573
335.9	18263.9	-87.9578
336	18314.2	-88.3388
336.1	18364	-88.716
336.2	18413.2	-89.0893
336.3	18461.9	-89.4588
336.4	18510	-89.8243
336.5	18557.5	-90.1859
336.6	18604.5	-90.5435
336.7	18650.9	-90.8972
336.8	18696.8	-91.2468
336.9	18742	-91.5924
337	18786.7	-91.9339
337.1	18830.8	-92.2713
337.2	18874.3	-92.6046
337.3	18917.1	-92.9337
337.4	18959.4	-93.2587
337.5	19001	-93.5795
337.6	19042.1	-93.8961
337.7	19082.5	-94.2084
337.8	19122.2	-94.5165
337.9	19161.4	-94.8203
338	19199.9	-95.1198
338.1	19237.7	-95.4149
338.2	19274.9	-95.7058
338.3	19311.5	-95.9923
338.4	19347.4	-96.2744
338.5	19382.6	-96.5521
338.6	19417.2	-96.8254
338.7	19451.1	-97.0943
338.8	19484.3	-97.3587
338.9	19516.8	-97.6187
339	19548.7	-97.8742
339.1	19579.9	-98.1252
339.2	19610.4	-98.3717
339.3	19640.2	-98.6137
339.4	19669.3	-98.8512
339.5	19697.7	-99.0841
339.6	19725.4	-99.3125
339.7	19752.4	-99.5363
339.8	19778.7	-99.7555
339.9	19804.3	-99.9702
340	19829.2	-100.18
340.1	19853.4	-100.386
340.2	19876.8	-100.586
340.3	19899.5	-100.783
340.4	19921.6	-100.974
340.5	19942.8	-101.161
340.6	19963.4	-101.344
340.7	19983.2	-101.521
340.8	20002.3	-101.694
340.9	20020.7	-101.863
341	20038.4	-102.026
341.1	20055.3	-102.185
341.2	20071.4	-102.34
341.3	20086.9	-102.489
341.4	20101.6	-102.634
341.5	20115.5	-102.775
341.6	20128.7	-102.911
341.7	20141.2	-103.042
341.8	20153	-103.168
341.9	20163.9	-103.29
342	20174.2	-103.407
342.1	20183.7	-103.519
342.2	20192.5	-103.627
342.3	20200.5	-103.73
342.4	20207.8	-103.828
342.5	20214.3	-103.922
342.6	20220.1	-104.011
342.7	20225.1	-104.095
342.8	20229.4	-104.175
342.9	20233	-104.25
343	20235.8	-104.32
343.1	20237.8	-104.386
343.2	20239.2	-104.447
343.3	20239.7	-104.504
343.4	20239.6	-104.556
343.5	20238.7	-104.604
343.6	20237.1	-104.646
343.7	20234.7	-104.685
343.8	20231.6	-104.718
343.9	20227.8	-104.748
344	20223.2	-104.772
344.1	20217.9	-104.792
344.2	20211.8	-104.808
344.3	20205.1	-104.819
344.4	20197.6	-104.826
344.5	20189.4	-104.828
344.6	20180.4	-104.825
344.7	20170.8	-104.819
344.8	20160.4	-104.807
344.9	20149.3	-104.792
345	20137.5	-104.772
345.1	20125	-104.747
345.2	20111.8	-104.718
345.3	20097.8	-104.685
345.4	20083.2	-104.648
345.5	20067.9	-104.606
345.6	20051.8	-104.56
345.7	20035.1	-104.509
345.8	20017.7	-104.455
345.9	19999.6	-104.396
346	19980.8	-104.333
346.1	19961.3	-104.265
346.2	19941.2	-104.194
346.3	19920.4	-104.118
346.4	19898.9	-104.038
346.5	19876.7	-103.954
346.6	19853.9	-103.866
346.7	19830.4	-103.774
346.8	19806.2	-103.678
346.9	19781.4	-103.578
347	19756	-103.473
347.1	19729.9	-103.365
347.2	19703.1	-103.253
347.3	19675.7	-103.137
347.4	19647.7	-103.017
347.5	19619.1	-102.893
347.6	19589.8	-102.765
347.7	19560	-102.633
347.8	19529.5	-102.498
347.9	19498.4	-102.358
348	19466.6	-102.215
348.1	19434.3	-102.069
348.2	19401.4	-101.918
348.3	19367.9	-101.764
348.4	19333.8	-101.606
348.5	19299.2	-101.444
348.6	19263.9	-101.279
348.7	19228.1	-101.111
348.8	19191.7	-100.938
348.9	19154.8	-100.763
349	19117.3	-100.584
349.1	19079.2	-100.401
349.2	19040.6	-100.215
349.3	19001.4	-100.025
349.4	18961.8	-99.8321
349.5	18921.6	-99.6358
349.6	18880.8	-99.4362
349.7	18839.6	-99.2333
349.8	18797.8	-99.0271
349.9	18755.5	-98.8177
350	18712.7	-98.6051
350.1	18669.5	-98.3893
350.2	18625.7	-98.1704
350.3	18581.4	-97.9484
350.4	18536.7	-97.7232
350.5	18491.5	-97.495
350.6	18445.8	-97.2638
350.7	18399.7	-97.0296
350.8	18353.1	-96.7925
350.9	18306	-96.5524
351	18258.5	-96.3094
351.1	18210.6	-96.0636
351.2	18162.2	-95.8149
351.3	18113.5	-95.5634
351.4	18064.2	-95.3091
351.5	18014.6	-95.0521
351.6	17964.6	-94.7924
351.7	17914.1	-94.53
351.8	17863.3	-94.2649
351.9	17812.1	-93.9973
352	17760.5	-93.727
352.1	17708.5	-93.4542
352.2	17656.1	-93.1789
352.3	17603.4	-92.9011
352.4	17550.3	-92.6208
352.5	17496.9	-92.3381
352.6	17443.1	-92.053
352.7	17388.9	-91.7656
352.8	17334.5	-91.4758
352.9	17279.7	-91.1837
353	17224.6	-90.8894
353.1	17169.1	-90.5928
353.2	17113.4	-90.294
353.3	17057.3	-89.9931
353.4	17001	-89.69
353.5	16944.4	-89.3848
353.6	16887.4	-89.0776
353.7	16830.2	-88.7682
353.8	16772.8	-88.4569
353.9	16715	-88.1436
354	16657	-87.8284
354.1	16598.8	-87.5112
354.2	16540.3	-87.1922
354.3	16481.6	-86.8713
354.4	16422.6	-86.5485
354.5	16363.4	-86.224
354.6	16304	-85.8977
354.7	16244.3	-85.5697
354.8	16184.5	-85.24
354.9	16124.4	-84.9086
355	16064.2	-84.5756
355.1	16003.7	-84.241
355.2	15943.1	-83.9048
355.3	15882.3	-83.567
355.4	15821.3	-83.2278
355.5	15760.2	-82.887
355.6	15698.9	-82.5448
355.7	15637.4	-82.2012
355.8	15575.8	-81.8562
355.9	15514	-81.5098
356	15452.2	-81.1621
356.1	15390.1	-80.8131
356.2	15328	-80.4628
356.3	15265.7	-80.1112
356.4	15203.4	-79.7585
356.5	15140.9	-79.4045
356.6	15078.3	-79.0494
356.7	15015.6	-78.6932
356.8	14952.8	-78.3359
356.9	14890	-77.9775
357	14827.1	-77.618
357.1	14764.1	-77.2575
357.2	14701	-76.8961
357.3	14637.9	-76.5336
357.4	14574.7	-76.1703
357.5	14511.5	-75.806
357.6	14448.2	-75.4409
357.7	14384.9	-75.0749
357.8	14321.5	-74.7081
357.9	14258.2	-74.3404
358	14194.8	-73.972
358.1	14131.4	-73.6029
358.2	14067.9	-73.2331
358.3	14004.5	-72.8625
358.4	13941.1	-72.4913
358.5	13877.7	-72.1195
358.6	13814.3	-71.747
358.7	13750.9	-71.3739
358.8	13687.5	-71.0003
358.9	13624.2	-70.6262
359	13560.9	-70.2515
359.1	13497.6	-69.8763
359.2	13434.3	-69.5007
359.3	13371.2	-69.1246
359.4	13308	-68.7481
359.5	13244.9	-68.3712
359.6	13181.9	-67.994
359.7	13119	-67.6164
359.8	13056.1	-67.2384
359.9	12993.3	-66.8602
360	12930.6	-66.4817
360.1	12867.9	-66.1029
360.2	12805.4	-65.7239
360.3	12742.9	-65.3447
360.4	12680.6	-64.9653
360.5	12618.4	-64.5858
360.6	12556.2	-64.2061
360.7	12494.2	-63.8262
360.8	12432.3	-63.4463
360.9	12370.5	-63.0662
361	12308.8	-62.6862
361.1	12247.3	-62.306
361.2	12185.9	-61.9259
361.3	12124.6	-61.5457
361.4	12063.5	-61.1656
361.5	12002.6	-60.7855
361.6	11941.7	-60.4055
361.7	11881.1	-60.0255
361.8	11820.6	-59.6457
361.9	11760.2	-59.2659
362	11700.1	-58.8863
362.1	11640.1	-58.5068
362.2	11580.2	-58.1275
362.3	11520.6	-57.7484
362.4	11461.1	-57.3695
362.5	11401.8	-56.9909
362.6	11342.8	-56.6124
362.7	11283.9	-56.2342
362.8	11225.2	-55.8563
362.9	11166.6	-55.4787
363	11108.3	-55.1014
363.1	11050.3	-54.7244
363.2	10992.4	-54.3478
363.3	10934.7	-53.9715
363.4	10877.2	-53.5956
363.5	10820	-53.22
363.6	10763	-52.8449
363.7	10706.2	-52.4702
363.8	10649.7	-52.0959
363.9	10593.3	-51.722
364	10537.2	-51.3487
364.1	10481.4	-50.9757
364.2	10425.8	-50.6033
364.3	10370.4	-50.2314
364.4	10315.3	-49.86
364.5	10260.4	-49.4891
364.6	10205.8	-49.1188
364.7	10151.4	-48.749
364.8	10097.3	-48.3798
364.9	10043.5	-48.0112
365	9989.89	-47.6432
365.1	9936.57	-47.2758
365.2	9883.51	-46.9089
365.3	9830.73	-46.5427
365.4	9778.21	-46.1772
365.5	9725.97	-45.8123
365.6	9674.01	-45.4481
365.7	9622.33	-45.0845
365.8	9570.92	-44.7217
365.9	9519.8	-44.3595
366	9468.97	-43.998
366.1	9418.42	-43.6373
366.2	9368.16	-43.2773
366.3	9318.19	-42.918
366.4	9268.52	-42.5595
366.5	9219.14	-42.2017
366.6	9170.06	-41.8447
366.7	9121.27	-41.4884
366.8	9072.79	-41.133
366.9	9024.61	-40.7783
367	8976.73	-40.4245
367.1	8929.16	-40.0714
367.2	8881.89	-39.7192
367.3	8834.93	-39.3678
367.4	8788.28	-39.0172
367.5	8741.95	-38.6675
367.6	8695.92	-38.3186
367.7	8650.21	-37.9706
367.8	8604.82	-37.6234
367.9	8559.74	-37.2772
368	8514.98	-36.9318
368.1	8470.54	-36.5873
368.2	8426.43	-36.2436
368.3	8382.63	-35.9009
368.4	8339.15	-35.5591
368.5	8296	-35.2182
368.6	8253.18	-34.8783
368.7	8210.68	-34.5392
368.8	8168.51	-34.2011
368.9	8126.66	-33.864
369	8085.15	-33.5277
369.1	8043.96	-33.1925
369.2	8003.11	-32.8581
369.3	7962.58	-32.5248
369.4	7922.39	-32.1924
369.5	7882.53	-31.8609
369.6	7843.01	-31.5305
369.7	7803.81	-31.201
369.8	7764.96	-30.8726
369.9	7726.44	-30.545
370	7688.25	-30.2186
370.1	7650.4	-29.8931
370.2	7612.89	-29.5686
370.3	7575.72	-29.2451
370.4	7538.88	-28.9226
370.5	7502.38	-28.6011
370.6	7466.23	-28.2807
370.7	7430.41	-27.9612
370.8	7394.92	-27.6428
370.9	7359.78	-27.3255
371	7324.98	-27.0091
371.1	7290.52	-26.6938
371.2	7256.4	-26.3796
371.3	7222.62	-26.0663
371.4	7189.18	-25.7542
371.5	7156.08	-25.443
371.6	7123.33	-25.133
371.7	7090.91	-24.8239
371.8	7058.83	-24.516
371.9	7027.1	-24.209
372	6995.7	-23.9032
372.1	6964.65	-23.5984
372.2	6933.94	-23.2947
372.3	6903.57	-22.992
372.4	6873.54	-22.6904
372.5	6843.85	-22.3899
372.6	6814.5	-22.0904
372.7	6785.48	-21.792
372.8	6756.81	-21.4947
372.9	6728.48	-21.1985
373	6700.49	-20.9033
373.1	6672.84	-20.6093
373.2	6645.53	-20.3163
373.3	6618.55	-20.0244
373.4	6591.91	-19.7336
373.5	6565.62	-19.4438
373.6	6539.65	-19.1552
373.7	6514.03	-18.8676
373.8	6488.74	-18.5811
373.9	6463.79	-18.2957
374	6439.17	-18.0114
374.1	6414.89	-17.7282
374.2	6390.94	-17.4461
374.3	6367.33	-17.1651
374.4	6344.05	-16.8852
374.5	6321.1	-16.6063
374.6	6298.49	-16.3286
374.7	6276.2	-16.0519
374.8	6254.25	-15.7764
374.9	6232.63	-15.5019
375	6211.34	-15.2285
375.1	6190.38	-14.9563
375.2	6169.74	-14.6851
375.3	6149.44	-14.415
375.4	6129.46	-14.146
375.5	6109.8	-13.8781
375.6	6090.48	-13.6113
375.7	6071.47	-13.3456
375.8	6052.8	-13.081
375.9	6034.44	-12.8175
376	6016.41	-12.5551
376.1	5998.7	-12.2938
376.2	5981.31	-12.0336
376.3	5964.24	-11.7744
376.4	5947.48	-11.5164
376.5	5931.05	-11.2595
376.6	5914.94	-11.0036
376.7	5899.14	-10.7489
376.8	5883.65	-10.4952
376.9	5868.48	-10.2426
377	5853.63	-9.99116
377.1	5839.09	-9.74078
377.2	5824.86	-9.49149
377.3	5810.94	-9.24329
377.4	5797.33	-8.99617
377.5	5784.03	-8.75015
377.6	5771.03	-8.50521
377.7	5758.35	-8.26137
377.8	5745.97	-8.0186
377.9	5733.9	-7.77693
378	5722.13	-7.53634
378.1	5710.66	-7.29684
378.2	5699.49	-7.05842
378.3	5688.63	-6.82108
378.4	5678.06	-6.58483
378.5	5667.8	-6.34966
378.6	5657.83	-6.11557
378.7	5648.16	-5.88256
378.8	5638.78	-5.65063
378.9	5629.7	-5.41978
379	5620.92	-5.19001
379.1	5612.42	-4.96131
379.2	5604.22	-4.73369
379.3	5596.3	-4.50714
379.4	5588.68	-4.28167
379.5	5581.34	-4.05727
379.6	5574.29	-3.83394
379.7	5567.53	-3.61168
379.8	5561.05	-3.3905
379.9	5554.86	-3.17038
380	5548.94	-2.95133
380.1	5543.31	-2.73334
380.2	5537.96	-2.51643
380.3	5532.89	-2.30058
380.4	5528.09	-2.08579
380.5	5523.58	-1.87206
380.6	5519.33	-1.6594
380.7	5515.37	-1.4478
380.8	5511.67	-1.23726
380.9	5508.25	-1.02777
381	5505.1	-0.81935
381.1	5502.22	-0.61198
381.2	5499.6	-0.40566
381.3	5497.26	-0.2004
381.4	5495.18	0.00381
381.5	5493.36	0.20696
381.6	5491.81	0.40906
381.7	5490.52	0.61012
381.8	5489.5	0.81012
381.9	5488.73	1.00907
382	5488.23	1.20699
382.1	5487.98	1.40385
382.2	5487.99	1.59967
382.3	5488.25	1.79444
382.4	5488.77	1.98818
382.5	5489.55	2.18087
382.6	5490.57	2.37252
382.7	5491.85	2.56313
382.8	5493.37	2.75271
382.9	5495.15	2.94125
383	5497.17	3.12875
383.1	5499.44	3.31522
383.2	5501.96	3.50065
383.3	5504.72	3.68506
383.4	5507.72	3.86843
383.5	5510.96	4.05077
383.6	5514.44	4.23208
383.7	5518.17	4.41236
383.8	5522.13	4.59162
383.9	5526.33	4.76985
384	5530.77	4.94706
384.1	5535.44	5.12324
384.2	5540.34	5.2984
384.3	5545.48	5.47254
384.4	5550.84	5.64566
384.5	5556.44	5.81776
384.6	5562.27	5.98884
384.7	5568.33	6.15891
384.8	5574.61	6.32796
384.9	5581.12	6.49599
385	5587.85	6.66302
385.1	5594.81	6.82903
385.2	5601.99	6.99402
385.3	5609.39	7.15801
385.4	5617.01	7.32099
385.5	5624.85	7.48296
385.6	5632.9	7.64393
385.7	5641.18	7.80388
385.8	5649.67	7.96284
385.9	5658.37	8.12079
386	5667.29	8.27774
386.1	5676.42	8.43368
386.2	5685.76	8.58863
386.3	5695.32	8.74258
386.4	5705.08	8.89552
386.5	5715.05	9.04748
386.6	5725.22	9.19843
386.7	5735.61	9.34839
386.8	5746.19	9.49736
386.9	5756.98	9.64534
387	5767.98	9.79232
387.1	5779.17	9.93832
387.2	5790.57	10.0833
387.3	5802.17	10.2273
387.4	5813.96	10.3704
387.5	5825.95	10.5124
387.6	5838.14	10.6535
387.7	5850.52	10.7936
387.8	5863.1	10.9327
387.9	5875.87	11.0708
388	5888.83	11.2079
388.1	5901.99	11.344
388.2	5915.33	11.4792
388.3	5928.87	11.6134
388.4	5942.59	11.7467
388.5	5956.5	11.8789
388.6	5970.59	12.0102
388.7	5984.87	12.1405
388.8	5999.34	12.2698
388.9	6013.99	12.3982
389	6028.82	12.5256
389.1	6043.83	12.652
389.2	6059.02	12.7775
389.3	6074.39	12.902
389.4	6089.94	13.0255
389.5	6105.66	13.1481
389.6	6121.57	13.2697
389.7	6137.64	13.3904
389.8	6153.89	13.5101
389.9	6170.32	13.6288
390	6186.92	13.7466
390.1	6203.69	13.8634
390.2	6220.63	13.9793
390.3	6237.74	14.0942
390.4	6255.01	14.2082
390.5	6272.46	14.3212
390.6	6290.07	14.4333
390.7	6307.85	14.5444
390.8	6325.79	14.6546
390.9	6343.9	14.7638
391	6362.17	14.8721
391.1	6380.6	14.9795
391.2	6399.2	15.0859
391.3	6417.95	15.1914
391.4	6436.86	15.2959
391.5	6455.93	15.3995
391.6	6475.16	15.5022
391.7	6494.55	15.6039
391.8	6514.09	15.7047
391.9	6533.79	15.8046
392	6553.64	15.9035
392.1	6573.64	16.0015
392.2	6593.8	16.0986
392.3	6614.1	16.1948
392.4	6634.56	16.29
392.5	6655.17	16.3843
392.6	6675.92	16.4777
392.7	6696.83	16.5702
392.8	6717.88	16.6618
392.9	6739.07	16.7524
393	6760.41	16.8422
393.1	6781.9	16.931
393.2	6803.53	17.0189
393.3	6825.3	17.1059
393.4	6847.21	17.192
393.5	6869.27	17.2771
393.6	6891.46	17.3614
393.7	6913.8	17.4448
393.8	6936.27	17.5273
393.9	6958.88	17.6089
394	6981.62	17.6895
394.1	7004.5	17.7693
394.2	7027.52	17.8482
394.3	7050.67	17.9262
394.4	7073.95	18.0033
394.5	7097.37	18.0795
394.6	7120.92	18.1549
394.7	7144.59	18.2293
394.8	7168.4	18.3029
394.9	7192.34	18.3756
395	7216.4	18.4474
395.1	7240.6	18.5183
395.2	7264.91	18.5883
395.3	7289.36	18.6575
395.4	7313.93	18.7258
395.5	7338.62	18.7932
395.6	7363.44	18.8598
395.7	7388.38	18.9255
395.8	7413.44	18.9903
395.9	7438.62	19.0542
396	7463.92	19.1174
396.1	7489.34	19.1796
396.2	7514.88	19.241
396.3	7540.53	19.3015
396.4	7566.31	19.3612
396.5	7592.2	19.42
396.6	7618.2	19.478
396.7	7644.32	19.5352
396.8	7670.55	19.5915
396.9	7696.89	19.6469
397	7723.34	19.7015
397.1	7749.91	19.7553
397.2	7776.58	19.8082
397.3	7803.37	19.8603
397.4	7830.26	19.9116
397.5	7857.26	19.9621
397.6	7884.37	20.0117
397.7	7911.58	20.0605
397.8	7938.9	20.1085
397.9	7966.32	20.1556
398	7993.85	20.202
398.1	8021.48	20.2475
398.2	8049.21	20.2922
398.3	8077.04	20.3361
398.4	8104.97	20.3792
398.5	8133	20.4215
398.6	8161.13	20.463
398.7	8189.36	20.5037
398.8	8217.68	20.5435
398.9	8246.1	20.5826
399	8274.61	20.6209
399.1	8303.22	20.6585
399.2	8331.92	20.6952
399.3	8360.72	20.7311
399.4	8389.61	20.7663
399.5	8418.58	20.8007
399.6	8447.65	20.8343
399.7	8476.81	20.8671
399.8	8506.05	20.8991
399.9	8535.39	20.9304
400	8564.81	20.9609
400.1	8594.31	20.9907
400.2	8623.9	21.0197
400.3	8653.58	21.0479
400.4	8683.34	21.0754
400.5	8713.18	21.1021
400.6	8743.1	21.1281
400.7	8773.1	21.1533
400.8	8803.18	21.1778
400.9	8833.35	21.2016
401	8863.59	21.2246
401.1	8893.9	21.2469
401.2	8924.3	21.2684
401.3	8954.77	21.2892
401.4	8985.31	21.3093
401.5	9015.93	21.3286
401.6	9046.62	21.3473
401.7	9077.38	21.3652
401.8	9108.22	21.3824
401.9	9139.12	21.3989
402	9170.09	21.4147
402.1	9201.14	21.4297
402.2	9232.25	21.4441
402.3	9263.42	21.4578
402.4	9294.67	21.4707
402.5	9325.97	21.483
402.6	9357.35	21.4946
402.7	9388.78	21.5055
402.8	9420.28	21.5157
402.9	9451.84	21.5253
403	9483.46	21.5341
403.1	9515.13	21.5423
403.2	9546.87	21.5498
403.3	9578.67	21.5567
403.4	9610.52	21.5628
403.5	9642.42	21.5684
403.6	9674.39	21.5732
403.7	9706.4	21.5774
403.8	9738.47	21.581
403.9	9770.59	21.5839
404	9802.77	21.5861
404.1	9834.99	21.5877
404.2	9867.26	21.5887
404.3	9899.58	21.589
404.4	9931.95	21.5887
404.5	9964.37	21.5878
404.6	9996.83	21.5862
404.7	10029.3	21.584
404.8	10061.9	21.5812
404.9	10094.5	21.5778
405	10127.1	21.5738
405.1	10159.8	21.5692
405.2	10192.5	21.5639
405.3	10225.2	21.5581
405.4	10258	21.5516
405.5	10290.9	21.5446
405.6	10323.7	21.537
405.7	10356.6	21.5287
405.8	10389.6	21.5199
405.9	10422.5	21.5105
406	10455.5	21.5006
406.1	10488.5	21.49
406.2	10521.6	21.4789
406.3	10554.7	21.4673
406.4	10587.8	21.455
406.5	10620.9	21.4422
406.6	10654.1	21.4289
406.7	10687.3	21.4149
406.8	10720.5	21.4005
406.9	10753.8	21.3855
407	10787	21.3699
407.1	10820.3	21.3538
407.2	10853.6	21.3372
407.3	10886.9	21.32
407.4	10920.3	21.3024
407.5	10953.6	21.2842
407.6	10987	21.2654
407.7	11020.4	21.2462
407.8	11053.8	21.2264
407.9	11087.2	21.2061
408	11120.6	21.1853
408.1	11154	21.1641
408.2	11187.5	21.1423
408.3	11220.9	21.12
408.4	11254.4	21.0972
408.5	11287.8	21.074
408.6	11321.3	21.0502
408.7	11354.8	21.026
408.8	11388.3	21.0013
408.9	11421.7	20.9761
409	11455.2	20.9505
409.1	11488.7	20.9244
409.2	11522.2	20.8978
409.3	11555.7	20.8708
409.4	11589.1	20.8433
409.5	11622.6	20.8153
409.6	11656.1	20.7869
409.7	11689.5	20.7581
409.8	11723	20.7288
409.9	11756.4	20.6991
410	11789.8	20.669
410.1	11823.2	20.6384
410.2	11856.6	20.6074
410.3	11890	20.576
410.4	11923.4	20.5441
410.5	11956.8	20.5119
410.6	11990.1	20.4792
410.7	12023.5	20.4461
410.8	12056.8	20.4127
410.9	12090.1	20.3788
411	12123.3	20.3445
411.1	12156.6	20.3098
411.2	12189.8	20.2748
411.3	12223	20.2393
411.4	12256.2	20.2035
411.5	12289.3	20.1673
411.6	12322.4	20.1307
411.7	12355.5	20.0938
411.8	12388.6	20.0565
411.9	12421.6	20.0188
412	12454.6	19.9808
412.1	12487.6	19.9424
412.2	12520.5	19.9036
412.3	12553.4	19.8645
412.4	12586.3	19.8251
412.5	12619.1	19.7853
412.6	12651.9	19.7452
412.7	12684.6	19.7047
412.8	12717.3	19.6639
412.9	12750	19.6228
413	12782.6	19.5814
413.1	12815.2	19.5396
413.2	12847.7	19.4976
413.3	12880.2	19.4552
413.4	12912.6	19.4125
413.5	12945	19.3695
413.6	12977.3	19.3262
413.7	13009.6	19.2826
413.8	13041.8	19.2387
413.9	13074	19.1945
414	13106.1	19.15
414.1	13138.2	19.1053
414.2	13170.2	19.0602
414.3	13202.1	19.0149
414.4	13234	18.9693
414.5	13265.8	18.9234
414.6	13297.6	18.8773
414.7	13329.3	18.8309
414.8	13360.9	18.7843
414.9	13392.5	18.7374
415	13424	18.6902
415.1	13455.5	18.6428
415.2	13486.8	18.5952
415.3	13518.2	18.5473
415.4	13549.4	18.4991
415.5	13580.5	18.4508
415.6	13611.6	18.4022
415.7	13642.7	18.3533
415.8	13673.6	18.3043
415.9	13704.5	18.255
416	13735.2	18.2055
416.1	13766	18.1558
416.2	13796.6	18.1059
416.3	13827.1	18.0558
416.4	13857.6	18.0054
416.5	13888	17.9549
416.6	13918.3	17.9042
416.7	13948.5	17.8532
416.8	13978.6	17.8021
416.9	14008.7	17.7508
417	14038.6	17.6993
417.1	14068.5	17.6476
417.2	14098.2	17.5958
417.3	14127.9	17.5437
417.4	14157.5	17.4915
417.5	14187	17.4392
417.6	14216.4	17.3866
417.7	14245.7	17.3339
417.8	14274.9	17.2811
417.9	14304	17.228
418	14333	17.1749
418.1	14361.9	17.1216
418.2	14390.7	17.0681
418.3	14419.4	17.0145
418.4	14448	16.9607
418.5	14476.5	16.9068
418.6	14504.9	16.8528
418.7	14533.2	16.7987
418.8	14561.4	16.7444
418.9	14589.4	16.69
419	14617.4	16.6354
419.1	14645.2	16.5808
419.2	14672.9	16.526
419.3	14700.6	16.4711
419.4	14728.1	16.4161
419.5	14755.5	16.361
419.6	14782.7	16.3058
419.7	14809.9	16.2505
419.8	14836.9	16.1951
419.9	14863.8	16.1396
420	14890.6	16.084
420.1	14917.3	16.0283
420.2	14943.9	15.9726
420.3	14970.3	15.9167
420.4	14996.6	15.8608
420.5	15022.8	15.8048
420.6	15048.8	15.7487
420.7	15074.7	15.6925
420.8	15100.5	15.6363
420.9	15126.2	15.58
421	15151.7	15.5236
421.1	15177.1	15.4671
421.2	15202.4	15.4106
421.3	15227.6	15.3541
421.4	15252.6	15.2975
421.5	15277.4	15.2408
421.6	15302.2	15.1841
421.7	15326.8	15.1273
421.8	15351.2	15.0706
421.9	15375.5	15.0137
422	15399.7	14.9568
422.1	15423.8	14.8999
422.2	15447.7	14.843
422.3	15471.4	14.786
422.4	15495	14.729
422.5	15518.5	14.6719
422.6	15541.8	14.6149
422.7	15565	14.5578
422.8	15588	14.5007
422.9	15610.9	14.4435
423	15633.6	14.3864
423.1	15656.2	14.3293
423.2	15678.6	14.2721
423.3	15700.9	14.2149
423.4	15723.1	14.1578
423.5	15745	14.1006
423.6	15766.8	14.0434
423.7	15788.5	13.9862
423.8	15810	13.9291
423.9	15831.4	13.8719
424	15852.6	13.8148
424.1	15873.6	13.7576
424.2	15894.5	13.7005
424.3	15915.2	13.6434
424.4	15935.8	13.5863
424.5	15956.2	13.5292
424.6	15976.4	13.4721
424.7	15996.5	13.4151
424.8	16016.4	13.3581
424.9	16036.1	13.3011
425	16055.7	13.2442
425.1	16075.1	13.1873
425.2	16094.4	13.1304
425.3	16113.5	13.0735
425.4	16132.4	13.0167
425.5	16151.1	12.9599
425.6	16169.7	12.9032
425.7	16188.1	12.8465
425.8	16206.4	12.7899
425.9	16224.4	12.7333
426	16242.3	12.6767
426.1	16260	12.6203
426.2	16277.6	12.5638
426.3	16295	12.5074
426.4	16312.2	12.4511
426.5	16329.2	12.3948
426.6	16346	12.3386
426.7	16362.7	12.2825
426.8	16379.2	12.2264
426.9	16395.5	12.1704
427	16411.7	12.1144
427.1	16427.6	12.0585
427.2	16443.4	12.0027
427.3	16459	11.947
427.4	16474.4	11.8913
427.5	16489.7	11.8358
427.6	16504.7	11.7802
427.7	16519.6	11.7248
427.8	16534.3	11.6694
427.9	16548.8	11.6142
428	16563.1	11.559
428.1	16577.2	11.5039
428.2	16591.2	11.4489
428.3	16605	11.394
428.4	16618.5	11.3391
428.5	16631.9	11.2844
428.6	16645.2	11.2297
428.7	16658.2	11.1752
428.8	16671	11.1207
428.9	16683.7	11.0663
429	16696.1	11.0121
429.1	16708.4	10.9579
429.2	16720.5	10.9038
429.3	16732.3	10.8499
429.4	16744	10.796
429.5	16755.6	10.7423
429.6	16766.9	10.6886
429.7	16778	10.6351
429.8	16788.9	10.5816
429.9	16799.7	10.5283
430	16810.2	10.4751
430.1	16820.6	10.422
430.2	16830.7	10.369
430.3	16840.7	10.3161
430.4	16850.5	10.2634
430.5	16860.1	10.2108
430.6	16869.4	10.1582
430.7	16878.6	10.1058
430.8	16887.6	10.0535
430.9	16896.4	10.0014
431	16905	9.94935
431.1	16913.4	9.89744
431.2	16921.6	9.84565
431.3	16929.7	9.79399
431.4	16937.5	9.74246
431.5	16945.1	9.69105
431.6	16952.5	9.63977
431.7	16959.7	9.58863
431.8	16966.8	9.53761
431.9	16973.6	9.48673
432	16980.2	9.43597
432.1	16986.7	9.38535
432.2	16992.9	9.33487
432.3	16998.9	9.28452
432.4	17004.8	9.23431
432.5	17010.4	9.18424
432.6	17015.8	9.1343
432.7	17021.1	9.0845
432.8	17026.1	9.03484
432.9	17031	8.98532
433	17035.6	8.93594
433.1	17040	8.88671
433.2	17044.3	8.83762
433.3	17048.3	8.78867
433.4	17052.2	8.73986
433.5	17055.8	8.6912
433.6	17059.3	8.64269
433.7	17062.5	8.59432
433.8	17065.5	8.5461
433.9	17068.4	8.49803
434	17071	8.4501
434.1	17073.5	8.40233
434.2	17075.7	8.3547
434.3	17077.7	8.30722
434.4	17079.6	8.2599
434.5	17081.2	8.21272
434.6	17082.7	8.1657
434.7	17083.9	8.11883
434.8	17084.9	8.07212
434.9	17085.8	8.02556
435	17086.4	7.97915
435.1	17086.9	7.9329
435.2	17087.1	7.8868
435.3	17087.1	7.84085
435.4	17087	7.79507
435.5	17086.6	7.74944
435.6	17086.1	7.70397
435.7	17085.3	7.65865
435.8	17084.3	7.6135
435.9	17083.2	7.5685
436	17081.8	7.52366
436.1	17080.3	7.47898
436.2	17078.5	7.43446
436.3	17076.6	7.3901
436.4	17074.4	7.3459
436.5	17072.1	7.30186
436.6	17069.5	7.25798
436.7	17066.8	7.21426
436.8	17063.9	7.17071
436.9	17060.7	7.12731
437	17057.4	7.08408
437.1	17053.9	7.04101
437.2	17050.1	6.99811
437.3	17046.2	6.95537
437.4	17042.1	6.91279
437.5	17037.8	6.87037
437.6	17033.3	6.82812
437.7	17028.5	6.78603
437.8	17023.6	6.74411
437.9	17018.5	6.70235
438	17013.3	6.66076
438.1	17007.8	6.61933
438.2	17002.1	6.57806
438.3	16996.2	6.53696
438.4	16990.1	6.49603
438.5	16983.9	6.45526
438.6	16977.4	6.41466
438.7	16970.8	6.37422
438.8	16964	6.33395
438.9	16956.9	6.29385
439	16949.7	6.25391
439.1	16942.3	6.21414
439.2	16934.7	6.17453
439.3	16926.9	6.13509
439.4	16918.9	6.09582
439.5	16910.8	6.05672
439.6	16902.4	6.01778
439.7	16893.9	5.979
439.8	16885.1	5.94039
[truncated: 1,203 more rows]

## Sheet: Fig5b_Experimental spectra
Wavelength in nm	Abs in a.u.	CD in mdeg
550	0	0
549	0.00549	-0.15958
548	0.01136	-0.54741
547	0.01748	-0.83287
546	0.0228	-1.20821
545	0.02995	-1.25477
544	0.03848	-1.6069
543	0.04872	-2.02002
542	0.06	-2.46142
541	0.06808	-2.67174
540	0.0811	-3.04245
539	0.09434	-3.59808
538	0.10571	-4.1239
537	0.1204	-4.6044
536	0.13511	-5.11747
535	0.14908	-5.64564
534	0.16555	-6.44772
533	0.18134	-7.12026
532	0.19888	-7.76042
531	0.21463	-8.32591
530	0.23727	-9.32558
529	0.25377	-10.0284
528	0.27649	-10.5097
527	0.29841	-11.5591
526	0.31861	-12.5955
525	0.34179	-13.4522
524	0.36735	-14.4582
523	0.39319	-15.7183
522	0.41855	-16.7234
521	0.44653	-17.6385
520	0.47385	-18.8115
519	0.50073	-19.9482
518	0.53201	-21.3209
517	0.55823	-22.1244
516	0.58848	-23.5957
515	0.62146	-24.8568
514	0.64751	-26.2101
513	0.68212	-27.5231
512	0.71035	-29.1461
511	0.73943	-29.9706
510	0.76991	-31.3412
509	0.80106	-32.5773
508	0.82972	-34.7214
507	0.86192	-35.6103
506	0.88991	-37.4169
505	0.91632	-38.5061
504	0.94466	-40.1549
503	0.96647	-40.5355
502	0.99172	-41.4572
501	1.01797	-43.3839
500	1.04091	-44.5489
499	1.05667	-44.8858
498	1.0735	-45.2039
497	1.08815	-46.5091
496	1.10292	-46.0333
495	1.11512	-47.7056
494	1.12461	-47.3633
493	1.12748	-46.6048
492	1.135	-47.7137
491	1.1366	-47.12
490	1.13721	-46.2537
489	1.13053	-46.0125
488	1.12978	-46.7377
487	1.12736	-46.0124
486	1.12124	-45.5954
485	1.11428	-45.5871
484	1.10787	-45.1761
483	1.0975	-44.4452
482	1.08862	-43.1984
481	1.07699	-42.2083
480	1.0662	-41.0692
479	1.05659	-39.9983
478	1.04369	-39.563
477	1.03255	-38.4544
476	1.02031	-37.1682
475	1.0073	-35.2652
474	1.00159	-33.8675
473	0.98882	-32.7493
472	0.97952	-31.327
471	0.96454	-30.141
470	0.94956	-28.8819
469	0.93846	-26.9681
468	0.92679	-25.5124
467	0.91322	-23.9105
466	0.90277	-22.4656
465	0.88773	-21.625
464	0.87424	-19.9432
463	0.86034	-18.362
462	0.84698	-17.2237
461	0.83263	-15.8646
460	0.81653	-14.0314
459	0.79939	-12.5401
458	0.78758	-11.0122
457	0.77122	-9.31158
456	0.75745	-8.44468
455	0.74271	-5.9653
454	0.72843	-4.54801
453	0.71113	-2.54629
452	0.6966	-0.92086
451	0.68295	0.64226
450	0.67245	2.67341
449	0.66126	4.36659
448	0.64551	5.93399
447	0.63188	7.69092
446	0.6223	9.60219
445	0.61145	11.5898
444	0.59991	12.7201
443	0.59139	14.7302
442	0.58008	16.3002
441	0.57298	17.719
440	0.56411	19.0225
439	0.55302	20.7663
438	0.5461	21.8163
437	0.53547	22.7991
436	0.52593	23.8471
435	0.51577	24.6542
434	0.50715	25.7619
433	0.4977	26.316
432	0.48817	26.7032
431	0.47788	27.2306
430	0.47029	27.5823
429	0.4595	28.0438
428	0.44908	28.1332
427	0.43965	28.3441
426	0.42978	28.3717
425	0.41886	28.0809
424	0.40938	28.1748
423	0.39884	27.9856
422	0.38818	27.668
421	0.37796	27.6263
420	0.36638	27.1719
419	0.35725	27.0804
418	0.34486	26.7094
417	0.33464	26.4323
416	0.32453	26.3038
415	0.31263	25.5935
414	0.30112	25.3996
413	0.29051	25.2652
412	0.28162	24.6923
411	0.27357	24.1638
410	0.26536	23.6419
409	0.25403	23.178
408	0.24606	22.8586
407	0.24032	22.3699
406	0.23441	21.815
405	0.22973	21.2693
404	0.22224	20.4935
403	0.21407	19.8061
402	0.20683	19.1168
401	0.20052	18.0972
400	0.19344	17.7627
399	0.18379	17.0749
398	0.17663	16.3204
397	0.16884	15.4555
396	0.16153	14.7562
395	0.15176	14.3153
394	0.14375	13.7269
393	0.13706	13.1966
392	0.13007	12.6573
391	0.1235	12.2094
390	0.11862	11.6904
389	0.11392	11.4236
388	0.10769	10.9506
387	0.10342	10.5702
386	0.10051	10.0119
385	0.09682	9.58208
384	0.09526	9.40076
383	0.09413	8.90243
382	0.09217	8.60714
381	0.09134	8.19968
380	0.08994	7.95593
379	0.08937	7.81121
378	0.09057	7.53376
377	0.09233	7.66999
376	0.09312	7.49516
375	0.09853	7.71834
374	0.10588	7.86782
373	0.11598	8.36312
372	0.12635	9.03495
371	0.13926	9.62014
370	0.15787	10.2802
369	0.17902	11.0974
368	0.20251	11.7974
367	0.23029	12.8557
366	0.25712	13.7209
365	0.28489	14.5485
364	0.31802	15.7009
363	0.35333	16.8536
362	0.38995	18.2309
361	0.4299	19.8713
360	0.47518	21.8898
359	0.52258	23.8296
358	0.57233	26.3214
357	0.62746	28.8321
356	0.68296	31.7041
355	0.74337	34.5415
354	0.79797	37.1053
353	0.85026	39.0967
352	0.89991	42.1012
351	0.9404	42.8935
350	0.97304	44.6434
349	1.00606	46.7525
348	1.02324	47.1389
347	1.03912	47.7261
346	1.0461	48.6237
345	1.04909	49.5762
344	1.04699	49.9555
343	1.03998	49.7026
342	1.03371	50.8732
341	1.02685	51.1511
340	1.0226	51.773
339	1.02387	52.6829
338	1.02357	53.4757
337	1.02885	55.6172
336	1.0338	55.92
335	1.0409	57.4052
334	1.04649	58.2859
333	1.05196	58.4684
332	1.05059	58.7091
331	1.04923	60.3309
330	1.04069	59.9728
329	1.03199	60.5673
328	1.0174	60.7843
327	1.00132	59.83
326	0.98439	59.2836
325	0.96854	58.7119
324	0.95287	57.9153
323	0.94504	58.0217
322	0.93838	57.4868
321	0.93145	56.3875
320	0.92762	56.4837
319	0.92352	55.7401
318	0.91896	54.2584
317	0.91768	54.3835
316	0.91197	53.4954
315	0.90663	51.3114
314	0.89536	49.9624
313	0.88659	49.5509
312	0.87499	47.5402
311	0.86547	46.4331
310	0.85547	44.5803
309	0.85213	44.0349
308	0.84801	42.8383
307	0.8454	40.3621
306	0.84618	38.7138
305	0.8451	37.6759
304	0.84678	36.141
303	0.84452	34.223
302	0.84255	32.6482
301	0.84068	30.4526
300	0.8406	28.6841
299	0.84267	26.8874
298	0.84981	24.5978
297	0.86066	22.5376
296	0.87556	20.1516
295	0.89345	16.3315
294	0.91139	14.0756
293	0.92929	10.8409
292	0.94736	7.45812
291	0.9623	4.29427
290	0.97467	0.80299
289	0.98199	-2.86427
288	0.98423	-6.33837
287	0.98493	-9.82408
286	0.98129	-12.4389
285	0.98041	-15.571
284	0.98255	-17.4772
283	0.98315	-19.8624
282	0.98378	-22.3709
281	0.99117	-24.1286
280	0.99546	-26.729
279	1.00123	-27.0077
278	1.00599	-28.1367
277	1.01002	-29.4979
276	1.01246	-29.429
275	1.01688	-29.5548
274	1.01763	-30.3954
273	1.02117	-29.324
272	1.02747	-30.195
271	1.02894	-27.4324
270	1.02773	-26.9123
269	1.02555	-26.6887
268	1.0355	-25.212
267	1.04004	-24.2105
266	1.04603	-23.6799
265	1.05612	-22.8815
264	1.07027	-22.4724
263	1.08582	-22.3773
262	1.09661	-20.8095
261	1.1091	-20.272
260	1.12788	-19.9106
259	1.13411	-18.0733
258	1.14382	-18.5629
257	1.15348	-16.1089
256	1.16223	-15.1693
255	1.16664	-12.6352
254	1.17606	-12.4192
253	1.18688	-11.7929
252	1.18502	-9.83848
251	1.18237	-10.9735
250	1.18513	-11.3527
249	1.18109	-11.3716
248	1.17097	-10.5754
247	1.1574	-11.1994
246	1.15088	-13.0179
245	1.14371	-14.91
244	1.13597	-14.8612
243	1.13093	-17.9673
242	1.12084	-20.0294
241	1.11979	-21.4823
240	1.11925	-24.3785
239	1.11176	-27.3274
238	1.11132	-27.3626
237	1.11187	-30.1268
236	1.1281	-29.7837
235	1.16116	-28.0925
234	1.17636	-26.0105
233	1.19938	-20.8417
232	1.20885	-19.598
231	1.24023	-17.4509
230	1.27546	-17.1473
229	1.25953	-13.0403
228	1.27195	-11.279
227	1.275	-7.9446
226	1.29113	-12.6013
225	1.27481	-6.21763
224	1.2754	-10.9706
223	1.24803	-6.11022
222	1.24348	-6.89538
221	1.24559	-11.2473
220	1.22137	-11.3521
219	1.21677	-11.2612
218	1.2261	-9.01608
217	1.20756	-14.133
216	1.206	-6.8324
215	1.14975	-9.81388
214	1.10541	-18.5537
213	1.06933	-11.5954
212	1.05037	-8.08147
211	0.98333	-7.39511
210	0.9334	-9.85028
209	0.87735	-8.24596
208	0.79189	-7.05034
207	0.67992	-6.03945
206	0.59482	-9.12378
205	0.45481	-8.14842
204	0.28473	-15.1354
203	0.07302	-10.3659
202	-0.17887	-7.31664
201	-0.41215	-20.7459
200	-0.64353	-5.99537

## Sheet: Fig5b_Theoretical spectra
Wavelength in nm	Abs.	CD
550	747.794	-1.02382
549.9	752.03	-1.02961
549.8	756.288	-1.03544
549.7	760.568	-1.04129
549.6	764.87	-1.04717
549.5	769.194	-1.05309
549.4	773.54	-1.05903
549.3	777.909	-1.06501
549.2	782.3	-1.07101
549.1	786.714	-1.07705
549	791.15	-1.08312
548.9	795.609	-1.08921
548.8	800.091	-1.09534
548.7	804.596	-1.1015
548.6	809.124	-1.1077
548.5	813.675	-1.11392
548.4	818.249	-1.12018
548.3	822.846	-1.12646
548.2	827.467	-1.13278
548.1	832.112	-1.13913
548	836.78	-1.14552
547.9	841.472	-1.15193
547.8	846.188	-1.15838
547.7	850.927	-1.16486
547.6	855.691	-1.17138
547.5	860.479	-1.17792
547.4	865.291	-1.1845
547.3	870.127	-1.19112
547.2	874.988	-1.19776
547.1	879.873	-1.20444
547	884.783	-1.21116
546.9	889.718	-1.2179
546.8	894.678	-1.22468
546.7	899.662	-1.2315
546.6	904.672	-1.23835
546.5	909.707	-1.24523
546.4	914.767	-1.25215
546.3	919.852	-1.2591
546.2	924.963	-1.26609
546.1	930.1	-1.27311
546	935.262	-1.28017
545.9	940.451	-1.28726
545.8	945.665	-1.29439
545.7	950.905	-1.30155
545.6	956.171	-1.30875
545.5	961.463	-1.31599
545.4	966.782	-1.32326
545.3	972.128	-1.33057
545.2	977.5	-1.33791
545.1	982.898	-1.34529
545	988.323	-1.3527
544.9	993.776	-1.36016
544.8	999.255	-1.36765
544.7	1004.76	-1.37517
544.6	1010.29	-1.38274
544.5	1015.86	-1.39034
544.4	1021.44	-1.39798
544.3	1027.06	-1.40565
544.2	1032.7	-1.41337
544.1	1038.38	-1.42112
544	1044.07	-1.42891
543.9	1049.8	-1.43673
543.8	1055.56	-1.4446
543.7	1061.34	-1.45251
543.6	1067.15	-1.46045
543.5	1072.99	-1.46843
543.4	1078.86	-1.47645
543.3	1084.76	-1.48451
543.2	1090.69	-1.49261
543.1	1096.64	-1.50075
543	1102.63	-1.50892
542.9	1108.64	-1.51714
542.8	1114.68	-1.5254
542.7	1120.76	-1.5337
542.6	1126.86	-1.54204
542.5	1132.99	-1.55041
542.4	1139.15	-1.55883
542.3	1145.34	-1.56729
542.2	1151.56	-1.57579
542.1	1157.81	-1.58433
542	1164.1	-1.59291
541.9	1170.41	-1.60154
541.8	1176.75	-1.6102
541.7	1183.12	-1.61891
541.6	1189.52	-1.62766
541.5	1195.96	-1.63645
541.4	1202.42	-1.64528
541.3	1208.92	-1.65415
541.2	1215.45	-1.66307
541.1	1222	-1.67203
541	1228.59	-1.68103
540.9	1235.22	-1.69007
540.8	1241.87	-1.69916
540.7	1248.55	-1.70829
540.6	1255.27	-1.71747
540.5	1262.02	-1.72668
540.4	1268.8	-1.73595
540.3	1275.61	-1.74525
540.2	1282.46	-1.7546
540.1	1289.33	-1.76399
540	1296.24	-1.77343
539.9	1303.19	-1.78291
539.8	1310.16	-1.79244
539.7	1317.17	-1.80201
539.6	1324.21	-1.81163
539.5	1331.29	-1.82129
539.4	1338.4	-1.831
539.3	1345.54	-1.84075
539.2	1352.71	-1.85055
539.1	1359.92	-1.86039
539	1367.16	-1.87028
538.9	1374.44	-1.88022
538.8	1381.75	-1.8902
538.7	1389.1	-1.90023
538.6	1396.48	-1.91031
538.5	1403.89	-1.92043
538.4	1411.34	-1.9306
538.3	1418.82	-1.94082
538.2	1426.34	-1.95108
538.1	1433.89	-1.96139
538	1441.48	-1.97175
537.9	1449.1	-1.98216
537.8	1456.76	-1.99261
537.7	1464.45	-2.00311
537.6	1472.18	-2.01367
537.5	1479.95	-2.02427
537.4	1487.75	-2.03492
537.3	1495.59	-2.04561
537.2	1503.46	-2.05636
537.1	1511.37	-2.06715
537	1519.31	-2.078
536.9	1527.29	-2.08889
536.8	1535.31	-2.09984
536.7	1543.37	-2.11083
536.6	1551.46	-2.12187
536.5	1559.59	-2.13297
536.4	1567.75	-2.14411
536.3	1575.96	-2.15531
536.2	1584.2	-2.16655
536.1	1592.48	-2.17785
536	1600.79	-2.1892
535.9	1609.14	-2.2006
535.8	1617.54	-2.21205
535.7	1625.97	-2.22355
535.6	1634.43	-2.2351
535.5	1642.94	-2.24671
535.4	1651.48	-2.25836
535.3	1660.06	-2.27007
535.2	1668.69	-2.28184
535.1	1677.35	-2.29365
535	1686.04	-2.30552
534.9	1694.78	-2.31744
534.8	1703.56	-2.32941
534.7	1712.38	-2.34144
534.6	1721.23	-2.35352
534.5	1730.13	-2.36565
534.4	1739.06	-2.37784
534.3	1748.04	-2.39008
534.2	1757.05	-2.40238
534.1	1766.1	-2.41473
534	1775.2	-2.42713
533.9	1784.33	-2.43959
533.8	1793.51	-2.45211
533.7	1802.73	-2.46468
533.6	1811.98	-2.4773
533.5	1821.28	-2.48998
533.4	1830.62	-2.50271
533.3	1840	-2.51551
533.2	1849.42	-2.52835
533.1	1858.88	-2.54125
533	1868.39	-2.55421
532.9	1877.93	-2.56723
532.8	1887.52	-2.5803
532.7	1897.15	-2.59343
532.6	1906.82	-2.60661
532.5	1916.54	-2.61986
532.4	1926.29	-2.63316
532.3	1936.09	-2.64652
532.2	1945.93	-2.65993
532.1	1955.81	-2.6734
532	1965.74	-2.68693
531.9	1975.71	-2.70052
531.8	1985.72	-2.71417
531.7	1995.78	-2.72788
531.6	2005.88	-2.74164
531.5	2016.02	-2.75546
531.4	2026.21	-2.76935
531.3	2036.44	-2.78329
531.2	2046.71	-2.79729
531.1	2057.03	-2.81135
531	2067.39	-2.82547
530.9	2077.79	-2.83965
530.8	2088.24	-2.85389
530.7	2098.74	-2.86819
530.6	2109.28	-2.88255
530.5	2119.86	-2.89697
530.4	2130.49	-2.91145
530.3	2141.17	-2.92599
530.2	2151.89	-2.94059
530.1	2162.65	-2.95526
530	2173.46	-2.96999
529.9	2184.32	-2.98477
529.8	2195.22	-2.99962
529.7	2206.17	-3.01453
529.6	2217.16	-3.02951
529.5	2228.2	-3.04454
529.4	2239.29	-3.05964
529.3	2250.42	-3.0748
529.2	2261.6	-3.09002
529.1	2272.82	-3.10531
529	2284.09	-3.12066
528.9	2295.41	-3.13607
528.8	2306.78	-3.15155
528.7	2318.19	-3.16709
528.6	2329.65	-3.18269
528.5	2341.16	-3.19836
528.4	2352.71	-3.21409
528.3	2364.31	-3.22988
528.2	2375.96	-3.24574
528.1	2387.66	-3.26167
528	2399.41	-3.27766
527.9	2411.2	-3.29371
527.8	2423.05	-3.30983
527.7	2434.94	-3.32601
527.6	2446.88	-3.34226
527.5	2458.86	-3.35858
527.4	2470.9	-3.37496
527.3	2482.99	-3.39141
527.2	2495.12	-3.40792
527.1	2507.31	-3.4245
527	2519.54	-3.44114
526.9	2531.82	-3.45786
526.8	2544.15	-3.47463
526.7	2556.54	-3.49148
526.6	2568.97	-3.50839
526.5	2581.45	-3.52537
526.4	2593.98	-3.54242
526.3	2606.56	-3.55953
526.2	2619.2	-3.57671
526.1	2631.88	-3.59396
526	2644.61	-3.61128
525.9	2657.39	-3.62867
525.8	2670.23	-3.64612
525.7	2683.11	-3.66364
525.6	2696.05	-3.68124
525.5	2709.04	-3.6989
525.4	2722.08	-3.71662
525.3	2735.17	-3.73442
525.2	2748.31	-3.75229
525.1	2761.5	-3.77022
525	2774.75	-3.78823
524.9	2788.04	-3.80631
524.8	2801.39	-3.82445
524.7	2814.79	-3.84267
524.6	2828.25	-3.86095
524.5	2841.75	-3.87931
524.4	2855.31	-3.89773
524.3	2868.92	-3.91623
524.2	2882.58	-3.9348
524.1	2896.3	-3.95344
524	2910.07	-3.97214
523.9	2923.89	-3.99092
523.8	2937.77	-4.00978
523.7	2951.69	-4.0287
523.6	2965.68	-4.04769
523.5	2979.71	-4.06676
523.4	2993.8	-4.08589
523.3	3007.94	-4.1051
523.2	3022.14	-4.12439
523.1	3036.39	-4.14374
523	3050.69	-4.16317
522.9	3065.05	-4.18266
522.8	3079.47	-4.20224
522.7	3093.93	-4.22188
522.6	3108.46	-4.2416
522.5	3123.03	-4.26139
522.4	3137.66	-4.28125
522.3	3152.35	-4.30119
522.2	3167.09	-4.3212
522.1	3181.89	-4.34128
522	3196.74	-4.36144
521.9	3211.64	-4.38167
521.8	3226.61	-4.40198
521.7	3241.62	-4.42235
521.6	3256.69	-4.44281
521.5	3271.82	-4.46334
521.4	3287.01	-4.48394
521.3	3302.25	-4.50461
521.2	3317.54	-4.52536
521.1	3332.9	-4.54619
521	3348.3	-4.56709
520.9	3363.77	-4.58807
520.8	3379.29	-4.60912
520.7	3394.87	-4.63025
520.6	3410.5	-4.65145
520.5	3426.19	-4.67273
520.4	3441.94	-4.69408
520.3	3457.74	-4.71551
520.2	3473.61	-4.73701
520.1	3489.52	-4.75859
520	3505.5	-4.78025
519.9	3521.53	-4.80198
519.8	3537.62	-4.82379
519.7	3553.77	-4.84568
519.6	3569.98	-4.86764
519.5	3586.24	-4.88968
519.4	3602.56	-4.91179
519.3	3618.94	-4.93399
519.2	3635.37	-4.95625
519.1	3651.87	-4.9786
519	3668.42	-5.00102
518.9	3685.03	-5.02352
518.8	3701.7	-5.0461
518.7	3718.43	-5.06876
518.6	3735.21	-5.09149
518.5	3752.06	-5.1143
518.4	3768.96	-5.13719
518.3	3785.92	-5.16015
518.2	3802.94	-5.18319
518.1	3820.02	-5.20632
518	3837.15	-5.22952
517.9	3854.35	-5.25279
517.8	3871.61	-5.27615
517.7	3888.92	-5.29958
517.6	3906.3	-5.32309
517.5	3923.73	-5.34668
517.4	3941.22	-5.37035
517.3	3958.77	-5.3941
517.2	3976.38	-5.41792
517.1	3994.06	-5.44183
517	4011.79	-5.46581
516.9	4029.58	-5.48987
516.8	4047.43	-5.51401
516.7	4065.34	-5.53823
516.6	4083.31	-5.56253
516.5	4101.34	-5.58691
516.4	4119.43	-5.61137
516.3	4137.58	-5.6359
516.2	4155.79	-5.66052
516.1	4174.06	-5.68521
516	4192.39	-5.70999
515.9	4210.78	-5.73484
515.8	4229.23	-5.75977
515.7	4247.74	-5.78478
515.6	4266.31	-5.80988
515.5	4284.95	-5.83505
515.4	4303.64	-5.8603
515.3	4322.39	-5.88563
515.2	4341.21	-5.91104
515.1	4360.09	-5.93653
515	4379.02	-5.9621
514.9	4398.02	-5.98775
514.8	4417.08	-6.01348
514.7	4436.2	-6.03929
514.6	4455.38	-6.06518
514.5	4474.62	-6.09115
514.4	4493.92	-6.1172
514.3	4513.29	-6.14333
514.2	4532.71	-6.16954
514.1	4552.2	-6.19582
514	4571.74	-6.22219
513.9	4591.35	-6.24864
513.8	4611.02	-6.27517
513.7	4630.75	-6.30178
513.6	4650.55	-6.32847
513.5	4670.4	-6.35524
513.4	4690.32	-6.38209
513.3	4710.29	-6.40902
513.2	4730.33	-6.43603
513.1	4750.43	-6.46312
513	4770.6	-6.49029
512.9	4790.82	-6.51754
512.8	4811.1	-6.54487
512.7	4831.45	-6.57228
512.6	4851.86	-6.59977
512.5	4872.33	-6.62734
512.4	4892.86	-6.65499
512.3	4913.45	-6.68273
512.2	4934.11	-6.71054
512.1	4954.83	-6.73843
512	4975.61	-6.7664
511.9	4996.45	-6.79445
511.8	5017.35	-6.82258
511.7	5038.31	-6.85079
511.6	5059.34	-6.87908
511.5	5080.43	-6.90745
511.4	5101.58	-6.9359
511.3	5122.79	-6.96443
511.2	5144.06	-6.99304
511.1	5165.4	-7.02172
511	5186.79	-7.05049
510.9	5208.25	-7.07934
510.8	5229.77	-7.10827
510.7	5251.35	-7.13727
510.6	5273	-7.16636
510.5	5294.7	-7.19552
510.4	5316.47	-7.22477
510.3	5338.3	-7.25409
510.2	5360.19	-7.2835
510.1	5382.14	-7.31298
510	5404.16	-7.34254
509.9	5426.24	-7.37218
509.8	5448.37	-7.4019
509.7	5470.57	-7.43169
509.6	5492.83	-7.46157
509.5	5515.16	-7.49153
509.4	5537.54	-7.52156
509.3	5559.99	-7.55167
509.2	5582.49	-7.58186
509.1	5605.06	-7.61213
509	5627.69	-7.64247
508.9	5650.38	-7.6729
508.8	5673.14	-7.7034
508.7	5695.95	-7.73398
508.6	5718.83	-7.76464
508.5	5741.76	-7.79537
508.4	5764.76	-7.82618
508.3	5787.82	-7.85707
508.2	5810.94	-7.88804
508.1	5834.12	-7.91908
508	5857.37	-7.9502
507.9	5880.67	-7.9814
507.8	5904.03	-8.01268
507.7	5927.46	-8.04403
507.6	5950.94	-8.07545
507.5	5974.49	-8.10696
507.4	5998.1	-8.13854
507.3	6021.77	-8.17019
507.2	6045.49	-8.20192
507.1	6069.28	-8.23373
507	6093.13	-8.26561
506.9	6117.04	-8.29757
506.8	6141.01	-8.3296
506.7	6165.04	-8.36171
506.6	6189.13	-8.39389
506.5	6213.28	-8.42615
506.4	6237.49	-8.45848
506.3	6261.76	-8.49089
506.2	6286.09	-8.52337
506.1	6310.48	-8.55592
506	6334.93	-8.58855
505.9	6359.44	-8.62125
505.8	6384.01	-8.65403
505.7	6408.63	-8.68688
505.6	6433.32	-8.7198
505.5	6458.07	-8.75279
505.4	6482.87	-8.78586
505.3	6507.74	-8.819
505.2	6532.66	-8.85221
505.1	6557.64	-8.88549
505	6582.68	-8.91884
504.9	6607.78	-8.95227
504.8	6632.93	-8.98577
504.7	6658.15	-9.01934
504.6	6683.42	-9.05297
504.5	6708.75	-9.08668
504.4	6734.14	-9.12046
504.3	6759.59	-9.15431
504.2	6785.09	-9.18823
504.1	6810.65	-9.22222
504	6836.27	-9.25628
503.9	6861.95	-9.29041
503.8	6887.68	-9.3246
503.7	6913.47	-9.35887
503.6	6939.32	-9.3932
503.5	6965.23	-9.4276
503.4	6991.19	-9.46207
503.3	7017.21	-9.4966
503.2	7043.28	-9.53121
503.1	7069.41	-9.56588
503	7095.59	-9.60061
502.9	7121.84	-9.63542
502.8	7148.13	-9.67028
502.7	7174.49	-9.70522
502.6	7200.89	-9.74022
502.5	7227.36	-9.77528
502.4	7253.88	-9.81041
502.3	7280.45	-9.8456
502.2	7307.08	-9.88086
502.1	7333.76	-9.91618
502	7360.5	-9.95156
501.9	7387.29	-9.98701
501.8	7414.13	-10.0225
501.7	7441.03	-10.0581
501.6	7467.98	-10.0937
501.5	7494.99	-10.1294
501.4	7522.05	-10.1652
501.3	7549.16	-10.201
501.2	7576.32	-10.2369
501.1	7603.54	-10.2728
501	7630.81	-10.3088
500.9	7658.13	-10.3449
500.8	7685.51	-10.381
500.7	7712.94	-10.4172
500.6	7740.41	-10.4534
500.5	7767.94	-10.4897
500.4	7795.52	-10.526
500.3	7823.15	-10.5624
500.2	7850.84	-10.5989
500.1	7878.57	-10.6354
500	7906.35	-10.672
499.9	7934.19	-10.7086
499.8	7962.07	-10.7453
499.7	7990	-10.782
499.6	8017.99	-10.8188
499.5	8046.02	-10.8557
499.4	8074.1	-10.8926
499.3	8102.23	-10.9296
499.2	8130.4	-10.9666
499.1	8158.63	-11.0036
499	8186.91	-11.0407
498.9	8215.23	-11.0779
498.8	8243.6	-11.1151
498.7	8272.01	-11.1524
498.6	8300.48	-11.1897
498.5	8328.99	-11.227
498.4	8357.54	-11.2644
498.3	8386.15	-11.3019
498.2	8414.79	-11.3394
498.1	8443.49	-11.377
498	8472.23	-11.4146
497.9	8501.01	-11.4522
497.8	8529.84	-11.4899
497.7	8558.72	-11.5276
497.6	8587.64	-11.5654
497.5	8616.6	-11.6032
497.4	8645.6	-11.6411
497.3	8674.65	-11.679
497.2	8703.75	-11.717
497.1	8732.88	-11.755
497	8762.06	-11.793
496.9	8791.28	-11.8311
496.8	8820.54	-11.8692
496.7	8849.85	-11.9074
496.6	8879.19	-11.9456
496.5	8908.58	-11.9838
496.4	8938	-12.0221
496.3	8967.47	-12.0604
496.2	8996.98	-12.0987
496.1	9026.52	-12.1371
496	9056.11	-12.1755
495.9	9085.73	-12.214
495.8	9115.4	-12.2525
495.7	9145.1	-12.291
495.6	9174.84	-12.3296
495.5	9204.62	-12.3681
495.4	9234.43	-12.4068
495.3	9264.28	-12.4454
495.2	9294.17	-12.4841
495.1	9324.1	-12.5228
495	9354.06	-12.5616
494.9	9384.05	-12.6004
494.8	9414.09	-12.6392
494.7	9444.15	-12.678
494.6	9474.25	-12.7168
494.5	9504.39	-12.7557
494.4	9534.56	-12.7946
494.3	9564.76	-12.8336
494.2	9595	-12.8725
494.1	9625.26	-12.9115
494	9655.56	-12.9505
493.9	9685.9	-12.9895
493.8	9716.26	-13.0286
493.7	9746.65	-13.0677
493.6	9777.08	-13.1067
493.5	9807.54	-13.1458
493.4	9838.02	-13.185
493.3	9868.54	-13.2241
493.2	9899.08	-13.2633
493.1	9929.65	-13.3025
493	9960.26	-13.3417
492.9	9990.89	-13.3809
492.8	10021.5	-13.4201
492.7	10052.2	-13.4593
492.6	10082.9	-13.4986
492.5	10113.7	-13.5378
492.4	10144.4	-13.5771
492.3	10175.2	-13.6164
492.2	10206	-13.6557
492.1	10236.9	-13.695
492	10267.7	-13.7343
491.9	10298.6	-13.7736
491.8	10329.5	-13.813
491.7	10360.5	-13.8523
491.6	10391.4	-13.8916
491.5	10422.4	-13.931
491.4	10453.4	-13.9703
491.3	10484.4	-14.0096
491.2	10515.4	-14.049
491.1	10546.5	-14.0883
491	10577.6	-14.1277
490.9	10608.7	-14.167
490.8	10639.8	-14.2064
490.7	10670.9	-14.2457
490.6	10702.1	-14.2851
490.5	10733.2	-14.3244
490.4	10764.4	-14.3637
490.3	10795.6	-14.403
490.2	10826.9	-14.4424
490.1	10858.1	-14.4817
490	10889.3	-14.521
489.9	10920.6	-14.5603
489.8	10951.9	-14.5995
489.7	10983.2	-14.6388
489.6	11014.5	-14.6781
489.5	11045.8	-14.7173
489.4	11077.1	-14.7565
489.3	11108.4	-14.7957
489.2	11139.8	-14.8349
489.1	11171.1	-14.8741
489	11202.5	-14.9133
488.9	11233.9	-14.9524
488.8	11265.3	-14.9916
488.7	11296.7	-15.0307
488.6	11328.1	-15.0697
488.5	11359.5	-15.1088
488.4	11390.9	-15.1478
488.3	11422.3	-15.1868
488.2	11453.8	-15.2258
488.1	11485.2	-15.2648
488	11516.6	-15.3037
487.9	11548.1	-15.3426
487.8	11579.5	-15.3815
487.7	11611	-15.4203
487.6	11642.4	-15.4591
487.5	11673.9	-15.4979
487.4	11705.3	-15.5367
487.3	11736.8	-15.5754
487.2	11768.2	-15.6141
487.1	11799.7	-15.6527
487	11831.1	-15.6913
486.9	11862.6	-15.7299
486.8	11894	-15.7684
486.7	11925.5	-15.8069
486.6	11956.9	-15.8453
486.5	11988.3	-15.8837
486.4	12019.8	-15.922
486.3	12051.2	-15.9603
486.2	12082.6	-15.9986
486.1	12114	-16.0368
486	12145.5	-16.075
485.9	12176.9	-16.1131
485.8	12208.3	-16.1512
485.7	12239.6	-16.1892
485.6	12271	-16.2271
485.5	12302.4	-16.265
485.4	12333.7	-16.3029
485.3	12365.1	-16.3407
485.2	12396.4	-16.3784
485.1	12427.7	-16.4161
485	12459	-16.4537
484.9	12490.3	-16.4913
484.8	12521.6	-16.5287
484.7	12552.9	-16.5662
484.6	12584.1	-16.6035
484.5	12615.4	-16.6409
484.4	12646.6	-16.6781
484.3	12677.8	-16.7153
484.2	12709	-16.7524
484.1	12740.1	-16.7894
484	12771.3	-16.8263
483.9	12802.4	-16.8632
483.8	12833.5	-16.9
483.7	12864.6	-16.9368
483.6	12895.6	-16.9734
483.5	12926.7	-17.01
483.4	12957.7	-17.0465
483.3	12988.7	-17.0829
483.2	13019.7	-17.1193
483.1	13050.6	-17.1556
483	13081.5	-17.1917
482.9	13112.4	-17.2278
482.8	13143.3	-17.2638
482.7	13174.1	-17.2997
482.6	13204.9	-17.3356
482.5	13235.7	-17.3713
482.4	13266.5	-17.407
482.3	13297.2	-17.4425
482.2	13327.9	-17.478
482.1	13358.5	-17.5134
482	13389.1	-17.5486
481.9	13419.7	-17.5838
481.8	13450.3	-17.6189
481.7	13480.8	-17.6539
481.6	13511.3	-17.6887
481.5	13541.8	-17.7235
481.4	13572.2	-17.7582
481.3	13602.6	-17.7928
481.2	13632.9	-17.8272
481.1	13663.2	-17.8616
481	13693.5	-17.8958
480.9	13723.7	-17.9299
480.8	13753.9	-17.964
480.7	13784	-17.9979
480.6	13814.1	-18.0316
480.5	13844.2	-18.0653
480.4	13874.2	-18.0989
480.3	13904.2	-18.1323
480.2	13934.1	-18.1656
480.1	13964	-18.1988
480	13993.8	-18.2319
479.9	14023.6	-18.2649
479.8	14053.3	-18.2977
479.7	14083	-18.3304
479.6	14112.7	-18.363
479.5	14142.3	-18.3954
479.4	14171.8	-18.4277
479.3	14201.3	-18.4599
479.2	14230.7	-18.4919
479.1	14260.1	-18.5239
479	14289.5	-18.5556
478.9	14318.7	-18.5873
478.8	14348	-18.6188
478.7	14377.1	-18.6501
478.6	14406.2	-18.6813
478.5	14435.3	-18.7124
478.4	14464.3	-18.7433
478.3	14493.2	-18.7741
478.2	14522.1	-18.8047
478.1	14551	-18.8352
478	14579.7	-18.8655
477.9	14608.4	-18.8957
477.8	14637.1	-18.9258
477.7	14665.6	-18.9556
477.6	14694.1	-18.9853
477.5	14722.6	-19.0149
477.4	14751	-19.0443
477.3	14779.3	-19.0735
477.2	14807.5	-19.1026
477.1	14835.7	-19.1315
477	14863.9	-19.1603
476.9	14891.9	-19.1888
476.8	14919.9	-19.2172
476.7	14947.8	-19.2455
476.6	14975.6	-19.2736
476.5	15003.4	-19.3014
476.4	15031.1	-19.3292
476.3	15058.7	-19.3567
476.2	15086.3	-19.3841
476.1	15113.7	-19.4113
476	15141.1	-19.4383
475.9	15168.5	-19.4651
475.8	15195.7	-19.4918
475.7	15222.9	-19.5182
475.6	15250	-19.5445
475.5	15277	-19.5706
475.4	15303.9	-19.5965
475.3	15330.8	-19.6222
475.2	15357.5	-19.6477
475.1	15384.2	-19.673
475	15410.8	-19.6981
474.9	15437.4	-19.7231
474.8	15463.8	-19.7478
474.7	15490.2	-19.7723
474.6	15516.4	-19.7967
474.5	15542.6	-19.8208
474.4	15568.7	-19.8447
474.3	15594.7	-19.8684
474.2	15620.6	-19.8919
474.1	15646.5	-19.9152
474	15672.2	-19.9383
473.9	15697.9	-19.9612
473.8	15723.4	-19.9839
473.7	15748.9	-20.0063
473.6	15774.3	-20.0285
473.5	15799.6	-20.0506
473.4	15824.7	-20.0724
473.3	15849.8	-20.0939
473.2	15874.8	-20.1153
473.1	15899.7	-20.1364
473	15924.5	-20.1573
472.9	15949.2	-20.178
472.8	15973.8	-20.1984
472.7	15998.3	-20.2186
472.6	16022.8	-20.2386
472.5	16047.1	-20.2584
472.4	16071.3	-20.2779
472.3	16095.4	-20.2971
472.2	16119.4	-20.3162
472.1	16143.3	-20.335
472	16167	-20.3535
471.9	16190.7	-20.3718
471.8	16214.3	-20.3899
471.7	16237.8	-20.4077
471.6	16261.1	-20.4253
471.5	16284.4	-20.4426
471.4	16307.6	-20.4597
471.3	16330.6	-20.4765
471.2	16353.5	-20.493
471.1	16376.3	-20.5093
471	16399	-20.5254
470.9	16421.6	-20.5412
470.8	16444.1	-20.5567
470.7	16466.5	-20.572
470.6	16488.7	-20.587
470.5	16510.9	-20.6017
470.4	16532.9	-20.6162
470.3	16554.8	-20.6304
470.2	16576.6	-20.6443
470.1	16598.3	-20.658
470	16619.8	-20.6714
469.9	16641.2	-20.6845
469.8	16662.5	-20.6973
469.7	16683.7	-20.7099
469.6	16704.8	-20.7222
469.5	16725.8	-20.7342
469.4	16746.6	-20.7459
469.3	16767.3	-20.7573
469.2	16787.9	-20.7685
469.1	16808.3	-20.7793
469	16828.6	-20.7899
468.9	16848.8	-20.8002
468.8	16868.9	-20.8102
468.7	16888.8	-20.8198
468.6	16908.7	-20.8292
468.5	16928.4	-20.8383
468.4	16947.9	-20.8472
468.3	16967.3	-20.8557
468.2	16986.6	-20.8639
468.1	17005.8	-20.8718
468	17024.8	-20.8794
467.9	17043.7	-20.8866
467.8	17062.5	-20.8936
467.7	17081.2	-20.9003
467.6	17099.7	-20.9067
467.5	17118	-20.9127
467.4	17136.2	-20.9185
467.3	17154.3	-20.9239
467.2	17172.3	-20.929
467.1	17190.1	-20.9338
467	17207.8	-20.9383
466.9	17225.3	-20.9424
466.8	17242.7	-20.9462
466.7	17260	-20.9497
466.6	17277.1	-20.9529
466.5	17294.1	-20.9557
466.4	17310.9	-20.9583
466.3	17327.6	-20.9605
466.2	17344.2	-20.9623
466.1	17360.6	-20.9638
466	17376.8	-20.965
465.9	17393	-20.9659
465.8	17408.9	-20.9664
465.7	17424.8	-20.9666
465.6	17440.4	-20.9664
465.5	17456	-20.9659
465.4	17471.3	-20.965
465.3	17486.6	-20.9638
465.2	17501.7	-20.9623
465.1	17516.6	-20.9604
465	17531.4	-20.9581
464.9	17546	-20.9556
464.8	17560.5	-20.9526
464.7	17574.8	-20.9493
464.6	17589	-20.9457
464.5	17603.1	-20.9416
464.4	17616.9	-20.9373
464.3	17630.7	-20.9325
464.2	17644.2	-20.9274
464.1	17657.6	-20.922
464	17670.9	-20.9162
463.9	17684	-20.91
463.8	17696.9	-20.9034
463.7	17709.7	-20.8965
463.6	17722.4	-20.8892
463.5	17734.8	-20.8816
463.4	17747.1	-20.8735
463.3	17759.3	-20.8651
463.2	17771.3	-20.8563
463.1	17783.1	-20.8472
463	17794.8	-20.8376
462.9	17806.3	-20.8277
462.8	17817.7	-20.8174
462.7	17828.9	-20.8067
462.6	17839.9	-20.7957
462.5	17850.8	-20.7842
462.4	17861.5	-20.7724
462.3	17872	-20.7602
462.2	17882.4	-20.7475
462.1	17892.6	-20.7345
462	17902.6	-20.7211
461.9	17912.5	-20.7074
461.8	17922.2	-20.6932
461.7	17931.8	-20.6786
461.6	17941.2	-20.6636
461.5	17950.4	-20.6483
461.4	17959.5	-20.6325
461.3	17968.3	-20.6163
461.2	17977.1	-20.5997
461.1	17985.6	-20.5828
461	17994	-20.5654
460.9	18002.2	-20.5476
460.8	18010.2	-20.5294
460.7	18018.1	-20.5108
460.6	18025.8	-20.4918
460.5	18033.3	-20.4724
460.4	18040.7	-20.4525
460.3	18047.9	-20.4323
460.2	18054.9	-20.4116
460.1	18061.8	-20.3905
460	18068.4	-20.369
459.9	18074.9	-20.3471
459.8	18081.3	-20.3248
459.7	18087.4	-20.3021
459.6	18093.4	-20.2789
459.5	18099.2	-20.2553
459.4	18104.9	-20.2313
459.3	18110.3	-20.2068
459.2	18115.6	-20.182
459.1	18120.7	-20.1567
459	18125.7	-20.1309
458.9	18130.4	-20.1048
458.8	18135	-20.0782
458.7	18139.4	-20.0512
458.6	18143.7	-20.0238
458.5	18147.7	-19.9959
458.4	18151.6	-19.9676
458.3	18155.3	-19.9388
458.2	18158.9	-19.9096
458.1	18162.2	-19.88
458	18165.4	-19.85
457.9	18168.4	-19.8195
457.8	18171.2	-19.7885
457.7	18173.9	-19.7571
457.6	18176.4	-19.7253
457.5	18178.6	-19.6931
457.4	18180.8	-19.6604
457.3	18182.7	-19.6272
457.2	18184.5	-19.5936
457.1	18186	-19.5596
457	18187.4	-19.5251
456.9	18188.7	-19.4901
456.8	18189.7	-19.4547
456.7	18190.6	-19.4189
456.6	18191.2	-19.3826
456.5	18191.8	-19.3458
456.4	18192.1	-19.3086
456.3	18192.2	-19.271
456.2	18192.2	-19.2329
456.1	18192	-19.1943
456	18191.6	-19.1553
455.9	18191	-19.1158
455.8	18190.3	-19.0759
455.7	18189.3	-19.0355
455.6	18188.2	-18.9946
455.5	18186.9	-18.9533
455.4	18185.5	-18.9115
455.3	18183.8	-18.8693
455.2	18182	-18.8266
455.1	18180	-18.7834
455	18177.8	-18.7398
454.9	18175.4	-18.6957
454.8	18172.9	-18.6512
454.7	18170.2	-18.6061
454.6	18167.3	-18.5606
454.5	18164.2	-18.5147
454.4	18160.9	-18.4683
454.3	18157.5	-18.4214
454.2	18153.8	-18.374
454.1	18150	-18.3262
454	18146	-18.2779
453.9	18141.9	-18.2291
453.8	18137.5	-18.1799
453.7	18133	-18.1302
453.6	18128.3	-18.08
453.5	18123.4	-18.0293
453.4	18118.4	-17.9782
453.3	18113.1	-17.9266
453.2	18107.7	-17.8745
453.1	18102.1	-17.822
453	18096.3	-17.769
452.9	18090.4	-17.7155
452.8	18084.3	-17.6615
452.7	18078	-17.607
452.6	18071.5	-17.5521
452.5	18064.8	-17.4967
452.4	18058	-17.4408
452.3	18051	-17.3845
452.2	18043.8	-17.3276
452.1	18036.4	-17.2703
452	18028.8	-17.2125
451.9	18021.1	-17.1542
451.8	18013.2	-17.0955
451.7	18005.2	-17.0362
451.6	17996.9	-16.9765
451.5	17988.5	-16.9164
451.4	17979.9	-16.8557
451.3	17971.1	-16.7945
451.2	17962.2	-16.7329
451.1	17953	-16.6708
451	17943.7	-16.6082
450.9	17934.3	-16.5451
450.8	17924.6	-16.4816
450.7	17914.8	-16.4176
450.6	17904.8	-16.3531
450.5	17894.6	-16.2881
450.4	17884.3	-16.2226
450.3	17873.8	-16.1566
450.2	17863.1	-16.0902
450.1	17852.3	-16.0233
450	17841.3	-15.9559
449.9	17830.1	-15.888
449.8	17818.7	-15.8197
449.7	17807.2	-15.7508
449.6	17795.5	-15.6815
449.5	17783.6	-15.6117
449.4	17771.6	-15.5414
449.3	17759.4	-15.4707
449.2	17747	-15.3994
449.1	17734.5	-15.3277
449	17721.7	-15.2555
448.9	17708.9	-15.1829
448.8	17695.8	-15.1097
448.7	17682.6	-15.036
448.6	17669.3	-14.9619
448.5	17655.7	-14.8873
448.4	17642	-14.8123
448.3	17628.2	-14.7367
448.2	17614.2	-14.6607
448.1	17600	-14.5842
448	17585.6	-14.5072
447.9	17571.1	-14.4297
447.8	17556.4	-14.3518
447.7	17541.6	-14.2734
447.6	17526.6	-14.1945
447.5	17511.5	-14.1151
447.4	17496.2	-14.0353
447.3	17480.7	-13.955
447.2	17465.1	-13.8742
447.1	17449.3	-13.7929
447	17433.3	-13.7112
446.9	17417.2	-13.629
446.8	17401	-13.5463
446.7	17384.6	-13.4632
446.6	17368	-13.3796
446.5	17351.3	-13.2955
446.4	17334.4	-13.2109
446.3	17317.4	-13.1259
446.2	17300.3	-13.0404
446.1	17282.9	-12.9545
446	17265.5	-12.868
445.9	17247.8	-12.7811
445.8	17230.1	-12.6938
445.7	17212.1	-12.606
445.6	17194.1	-12.5177
445.5	17175.8	-12.4289
445.4	17157.5	-12.3397
445.3	17139	-12.2501
445.2	17120.3	-12.1599
445.1	17101.5	-12.0694
445	17082.6	-11.9783
444.9	17063.5	-11.8868
444.8	17044.3	-11.7948
444.7	17024.9	-11.7024
444.6	17005.4	-11.6096
444.5	16985.7	-11.5162
444.4	16965.9	-11.4225
444.3	16946	-11.3282
444.2	16925.9	-11.2336
444.1	16905.7	-11.1384
444	16885.4	-11.0428
443.9	16864.9	-10.9468
443.8	16844.3	-10.8504
443.7	16823.5	-10.7535
443.6	16802.6	-10.6561
443.5	16781.6	-10.5583
443.4	16760.4	-10.4601
443.3	16739.2	-10.3614
443.2	16717.7	-10.2622
443.1	16696.2	-10.1627
443	16674.5	-10.0627
442.9	16652.7	-9.96226
442.8	16630.8	-9.8614
442.7	16608.8	-9.7601
442.6	16586.6	-9.65838
442.5	16564.3	-9.55622
442.4	16541.8	-9.45363
442.3	16519.3	-9.35062
442.2	16496.6	-9.24718
442.1	16473.8	-9.14332
442	16450.9	-9.03904
441.9	16427.9	-8.93433
441.8	16404.7	-8.82921
441.7	16381.4	-8.72367
441.6	16358	-8.61771
441.5	16334.5	-8.51133
441.4	16310.9	-8.40454
441.3	16287.2	-8.29735
441.2	16263.3	-8.18974
441.1	16239.4	-8.08172
441	16215.3	-7.9733
440.9	16191.1	-7.86447
440.8	16166.8	-7.75524
440.7	16142.4	-7.6456
440.6	16117.9	-7.53557
440.5	16093.3	-7.42514
440.4	16068.6	-7.31431
440.3	16043.7	-7.20309
440.2	16018.8	-7.09148
440.1	15993.7	-6.97947
440	15968.6	-6.86708
439.9	15943.4	-6.7543
439.8	15918	-6.64113
439.7	15892.6	-6.52759
439.6	15867	-6.41366
439.5	15841.4	-6.29935
439.4	15815.7	-6.18467
439.3	15789.8	-6.06961
439.2	15763.9	-5.95417
439.1	15737.9	-5.83837
439	15711.8	-5.7222
438.9	15685.6	-5.60566
438.8	15659.3	-5.48876
438.7	15632.9	-5.37149
438.6	15606.4	-5.25387
438.5	15579.8	-5.13588
438.4	15553.2	-5.01754
438.3	15526.4	-4.89885
438.2	15499.6	-4.7798
438.1	15472.7	-4.66041
438	15445.7	-4.54067
437.9	15418.7	-4.42059
437.8	15391.5	-4.30016
437.7	15364.3	-4.17939
437.6	15337	-4.05829
437.5	15309.6	-3.93685
437.4	15282.1	-3.81508
437.3	15254.6	-3.69298
437.2	15227	-3.57055
437.1	15199.3	-3.4478
437	15171.5	-3.32472
436.9	15143.7	-3.20132
436.8	15115.8	-3.07761
436.7	15087.8	-2.95358
436.6	15059.7	-2.82924
436.5	15031.6	-2.70458
436.4	15003.5	-2.57962
436.3	14975.2	-2.45436
436.2	14946.9	-2.32879
436.1	14918.5	-2.20293
436	14890.1	-2.07677
435.9	14861.6	-1.95031
435.8	14833.1	-1.82356
435.7	14804.4	-1.69652
435.6	14775.8	-1.5692
435.5	14747	-1.4416
435.4	14718.3	-1.31372
435.3	14689.4	-1.18555
435.2	14660.5	-1.05712
435.1	14631.6	-0.92841
435	14602.6	-0.79943
434.9	14573.5	-0.67019
434.8	14544.4	-0.54069
434.7	14515.3	-0.41092
434.6	14486.1	-0.2809
434.5	14456.8	-0.15063
434.4	14427.6	-0.0201
434.3	14398.2	0.11067
434.2	14368.8	0.24169
434.1	14339.4	0.37295
434	14310	0.50445
433.9	14280.5	0.63619
433.8	14250.9	0.76815
433.7	14221.4	0.90035
433.6	14191.7	1.03277
433.5	14162.1	1.16542
433.4	14132.4	1.29828
433.3	14102.7	1.43136
433.2	14072.9	1.56466
433.1	14043.1	1.69816
433	14013.3	1.83187
432.9	13983.5	1.96579
432.8	13953.6	2.0999
432.7	13923.7	2.23421
432.6	13893.8	2.36872
432.5	13863.8	2.50341
432.4	13833.9	2.63829
432.3	13803.9	2.77336
432.2	13773.8	2.9086
432.1	13743.8	3.04403
432	13713.7	3.17962
431.9	13683.6	3.31538
431.8	13653.5	3.45131
431.7	13623.4	3.58741
431.6	13593.3	3.72366
431.5	13563.1	3.86007
431.4	13532.9	3.99662
431.3	13502.8	4.13333
431.2	13472.6	4.27018
431.1	13442.4	4.40718
431	13412.2	4.54431
430.9	13381.9	4.68157
430.8	13351.7	4.81897
430.7	13321.5	4.95649
430.6	13291.2	5.09413
430.5	13261	5.2319
430.4	13230.7	5.36978
430.3	13200.5	5.50777
430.2	13170.2	5.64587
430.1	13139.9	5.78407
430	13109.7	5.92237
429.9	13079.4	6.06077
429.8	13049.2	6.19926
429.7	13018.9	6.33785
429.6	12988.7	6.47651
429.5	12958.4	6.61526
429.4	12928.2	6.75409
429.3	12897.9	6.89298
429.2	12867.7	7.03195
429.1	12837.5	7.17099
429	12807.3	7.31008
428.9	12777.1	7.44924
428.8	12746.9	7.58844
428.7	12716.7	7.7277
428.6	12686.5	7.867
428.5	12656.4	8.00635
428.4	12626.3	8.14573
428.3	12596.1	8.28515
428.2	12566	8.42459
428.1	12536	8.56407
428	12505.9	8.70356
427.9	12475.9	8.84307
427.8	12445.8	8.9826
427.7	12415.8	9.12213
427.6	12385.8	9.26167
427.5	12355.9	9.40121
427.4	12326	9.54075
427.3	12296.1	9.68028
427.2	12266.2	9.8198
427.1	12236.3	9.9593
427	12206.5	10.0988
426.9	12176.7	10.2382
426.8	12146.9	10.3777
426.7	12117.2	10.5171
426.6	12087.5	10.6564
426.5	12057.8	10.7957
426.4	12028.1	10.935
426.3	11998.5	11.0742
426.2	11969	11.2134
426.1	11939.4	11.3525
426	11909.9	11.4916
425.9	11880.4	11.6306
425.8	11851	11.7695
425.7	11821.6	11.9083
425.6	11792.2	12.0471
425.5	11762.9	12.1858
425.4	11733.7	12.3244
425.3	11704.4	12.4628
425.2	11675.2	12.6013
425.1	11646.1	12.7395
425	11617	12.8777
424.9	11587.9	13.0158
424.8	11558.9	13.1538
424.7	11529.9	13.2916
424.6	11501	13.4293
424.5	11472.1	13.5669
424.4	11443.3	13.7044
424.3	11414.5	13.8417
424.2	11385.8	13.9789
424.1	11357.1	14.1159
424	11328.5	14.2528
423.9	11299.9	14.3896
423.8	11271.4	14.5261
423.7	11242.9	14.6626
423.6	11214.5	14.7988
423.5	11186.1	14.9349
423.4	11157.8	15.0708
423.3	11129.5	15.2065
423.2	11101.3	15.342
423.1	11073.2	15.4773
423	11045.1	15.6125
422.9	11017.1	15.7474
422.8	10989.1	15.8821
422.7	10961.2	16.0167
422.6	10933.3	16.151
422.5	10905.5	16.2851
422.4	10877.8	16.419
422.3	10850.1	16.5526
422.2	10822.5	16.686
422.1	10795	16.8192
422	10767.5	16.9521
421.9	10740	17.0848
421.8	10712.7	17.2173
421.7	10685.4	17.3495
421.6	10658.2	17.4814
421.5	10631	17.6131
421.4	10603.9	17.7445
421.3	10576.9	17.8756
421.2	10549.9	18.0065
421.1	10523	18.137
421	10496.2	18.2673
420.9	10469.4	18.3973
420.8	10442.7	18.527
420.7	10416.1	18.6564
420.6	10389.5	18.7855
420.5	10363.1	18.9143
420.4	10336.6	19.0428
420.3	10310.3	19.171
420.2	10284	19.2988
420.1	10257.8	19.4263
420	10231.7	19.5535
419.9	10205.6	19.6803
419.8	10179.7	19.8068
419.7	10153.7	19.933
419.6	10127.9	20.0588
419.5	10102.1	20.1842
419.4	10076.5	20.3093
419.3	10050.8	20.4341
419.2	10025.3	20.5584
419.1	9999.84	20.6824
419	9974.45	20.806
418.9	9949.14	20.9293
418.8	9923.9	21.0521
418.7	9898.74	21.1746
418.6	9873.65	21.2967
418.5	9848.64	21.4183
418.4	9823.71	21.5396
418.3	9798.86	21.6605
418.2	9774.08	21.7809
418.1	9749.39	21.9009
418	9724.77	22.0205
417.9	9700.22	22.1397
417.8	9675.76	22.2585
417.7	9651.38	22.3768
417.6	9627.07	22.4947
417.5	9602.84	22.6121
417.4	9578.7	22.7291
417.3	9554.63	22.8457
417.2	9530.64	22.9617
417.1	9506.73	23.0774
417	9482.9	23.1925
416.9	9459.15	23.3072
416.8	9435.48	23.4215
416.7	9411.89	23.5352
416.6	9388.39	23.6485
416.5	9364.96	23.7612
416.4	9341.61	23.8735
416.3	9318.35	23.9853
416.2	9295.16	24.0966
416.1	9272.06	24.2074
416	9249.03	24.3177
415.9	9226.09	24.4275
415.8	9203.23	24.5367
415.7	9180.45	24.6455
415.6	9157.75	24.7537
415.5	9135.13	24.8614
415.4	9112.59	24.9685
415.3	9090.14	25.0751
415.2	9067.76	25.1812
415.1	9045.47	25.2868
415	9023.26	25.3917
414.9	9001.13	25.4962
414.8	8979.08	25.6001
414.7	8957.11	25.7034
414.6	8935.22	25.8061
414.5	8913.41	25.9083
414.4	8891.69	26.0099
414.3	8870.04	26.111
414.2	8848.48	26.2115
414.1	8827	26.3113
414	8805.6	26.4106
413.9	8784.27	26.5093
413.8	8763.03	26.6075
413.7	8741.87	26.705
413.6	8720.79	26.8019
413.5	8699.8	26.8982
413.4	8678.88	26.9939
413.3	8658.04	27.089
413.2	8637.28	27.1834
413.1	8616.6	27.2773
413	8596	27.3705
412.9	8575.48	27.4631
412.8	8555.04	27.555
412.7	8534.68	27.6464
412.6	8514.39	27.737
412.5	8494.19	27.8271
412.4	8474.06	27.9165
412.3	8454.02	28.0052
412.2	8434.05	28.0933
412.1	8414.16	28.1808
412	8394.34	28.2676
411.9	8374.61	28.3537
411.8	8354.95	28.4391
411.7	8335.37	28.5239
411.6	8315.86	28.608
411.5	8296.44	28.6915
411.4	8277.08	28.7742
411.3	8257.81	28.8563
411.2	8238.61	28.9377
411.1	8219.49	29.0184
411	8200.44	29.0984
410.9	8181.47	29.1777
410.8	8162.57	29.2564
410.7	8143.74	29.3343
410.6	8124.99	29.4115
410.5	8106.32	29.488
410.4	8087.72	29.5638
410.3	8069.19	29.6389
410.2	8050.73	29.7133
410.1	8032.35	29.787
410	8014.04	29.8599
409.9	7995.8	29.9321
409.8	7977.63	30.0036
409.7	7959.54	30.0743
409.6	7941.52	30.1444
409.5	7923.56	30.2137
409.4	7905.68	30.2822
409.3	7887.86	30.35
409.2	7870.12	30.4171
409.1	7852.45	30.4835
409	7834.84	30.549
408.9	7817.3	30.6139
408.8	7799.84	30.678
408.7	7782.43	30.7413
408.6	7765.1	30.8039
408.5	7747.83	30.8657
408.4	7730.63	30.9267
408.3	7713.5	30.987
408.2	7696.43	31.0466
408.1	7679.43	31.1053
408	7662.49	31.1633
407.9	7645.62	31.2206
407.8	7628.81	31.277
407.7	7612.06	31.3327
407.6	7595.38	31.3876
407.5	7578.76	31.4417
407.4	7562.21	31.495
407.3	7545.71	31.5476
407.2	7529.28	31.5994
407.1	7512.91	31.6504
407	7496.6	31.7005
406.9	7480.35	31.75
406.8	7464.16	31.7986
406.7	7448.03	31.8464
406.6	7431.96	31.8934
406.5	7415.94	31.9397
406.4	7399.99	31.9851
406.3	7384.09	32.0297
406.2	7368.25	32.0736
406.1	7352.46	32.1166
406	7336.74	32.1589
405.9	7321.07	32.2003
405.8	7305.45	32.2409
405.7	7289.89	32.2807
405.6	7274.38	32.3198
405.5	7258.93	32.358
405.4	7243.53	32.3954
405.3	7228.18	32.4319
405.2	7212.89	32.4677
405.1	7197.65	32.5027
405	7182.46	32.5368
404.9	7167.32	32.5702
404.8	7152.23	32.6027
404.7	7137.19	32.6344
404.6	7122.2	32.6653
404.5	7107.26	32.6954
404.4	7092.37	32.7246
404.3	7077.53	32.7531
404.2	7062.74	32.7807
404.1	7047.99	32.8075
404	7033.29	32.8335
403.9	7018.64	32.8586
403.8	7004.03	32.883
403.7	6989.47	32.9065
403.6	6974.95	32.9292
403.5	6960.48	32.9511
403.4	6946.05	32.9722
403.3	6931.66	32.9924
403.2	6917.32	33.0118
403.1	6903.02	33.0305
403	6888.76	33.0482
402.9	6874.55	33.0652
402.8	6860.37	33.0813
402.7	6846.24	33.0967
402.6	6832.15	33.1112
402.5	6818.09	33.1249
402.4	6804.08	33.1377
402.3	6790.1	33.1498
402.2	6776.17	33.161
402.1	6762.27	33.1714
402	6748.41	33.181
401.9	6734.58	33.1898
401.8	6720.79	33.1978
401.7	6707.04	33.2049
401.6	6693.33	33.2113
401.5	6679.65	33.2168
401.4	6666	33.2215
401.3	6652.39	33.2254
401.2	6638.81	33.2285
401.1	6625.27	33.2308
401	6611.76	33.2323
400.9	6598.28	33.233
400.8	6584.84	33.2328
400.7	6571.42	33.2319
400.6	6558.04	33.2302
400.5	6544.69	33.2276
400.4	6531.37	33.2243
400.3	6518.08	33.2201
400.2	6504.82	33.2152
400.1	6491.59	33.2094
400	6478.38	33.2029
399.9	6465.21	33.1956
399.8	6452.06	33.1875
399.7	6438.95	33.1786
399.6	6425.86	33.1689
399.5	6412.79	33.1584
399.4	6399.76	33.1472
399.3	6386.75	33.1351
399.2	6373.76	33.1223
399.1	6360.8	33.1087
399	6347.87	33.0943
398.9	6334.96	33.0792
398.8	6322.08	33.0633
398.7	6309.22	33.0466
398.6	6296.38	33.0291
398.5	6283.57	33.0109
398.4	6270.78	32.9919
398.3	6258.02	32.9722
398.2	6245.27	32.9517
398.1	6232.55	32.9304
398	6219.85	32.9084
397.9	6207.17	32.8857
397.8	6194.52	32.8622
397.7	6181.88	32.8379
397.6	6169.27	32.813
397.5	6156.67	32.7872
397.4	6144.1	32.7608
397.3	6131.55	32.7336
397.2	6119.01	32.7057
397.1	6106.5	32.677
397	6094.01	32.6477
396.9	6081.53	32.6176
396.8	6069.07	32.5868
396.7	6056.64	32.5553
396.6	6044.22	32.5231
396.5	6031.81	32.4901
396.4	6019.43	32.4565
396.3	6007.06	32.4222
396.2	5994.72	32.3871
396.1	5982.38	32.3514
396	5970.07	32.315
395.9	5957.77	32.2779
395.8	5945.5	32.2402
395.7	5933.23	32.2017
395.6	5920.99	32.1626
395.5	5908.76	32.1228
395.4	5896.54	32.0824
395.3	5884.35	32.0412
395.2	5872.16	31.9995
395.1	5860	31.957
395	5847.85	31.914
394.9	5835.72	31.8702
394.8	5823.6	31.8259
394.7	5811.5	31.7809
394.6	5799.41	31.7353
394.5	5787.34	31.689
394.4	5775.28	31.6421
394.3	5763.25	31.5946
394.2	5751.22	31.5465
394.1	5739.21	31.4978
394	5727.22	31.4484
393.9	5715.24	31.3985
393.8	5703.28	31.348
393.7	5691.33	31.2969
393.6	5679.4	31.2452
393.5	5667.48	31.1929
393.4	5655.58	31.14
393.3	5643.69	31.0866
393.2	5631.82	31.0326
393.1	5619.97	30.978
393	5608.13	30.9229
392.9	5596.31	30.8673
392.8	5584.5	30.8111
392.7	5572.71	30.7543
392.6	5560.94	30.697
392.5	5549.18	30.6392
392.4	5537.43	30.5809
392.3	5525.71	30.522
392.2	5514	30.4626
392.1	5502.31	30.4027
392	5490.63	30.3423
391.9	5478.97	30.2815
391.8	5467.33	30.2201
391.7	5455.71	30.1582
391.6	5444.1	30.0959
391.5	5432.52	30.0331
391.4	5420.95	29.9698
391.3	5409.4	29.906
391.2	5397.86	29.8418
391.1	5386.35	29.7772
391	5374.86	29.7121
390.9	5363.38	29.6465
390.8	5351.93	29.5806
390.7	5340.49	29.5142
390.6	5329.08	29.4474
390.5	5317.68	29.3801
390.4	5306.31	29.3125
390.3	5294.96	29.2444
390.2	5283.63	29.176
390.1	5272.32	29.1072
390	5261.04	29.0379
389.9	5249.77	28.9683
389.8	5238.54	28.8984
389.7	5227.32	28.8281
389.6	5216.13	28.7574
389.5	5204.96	28.6863
389.4	5193.82	28.615
389.3	5182.7	28.5432
389.2	5171.61	28.4712
389.1	5160.55	28.3988
389	5149.51	28.3261
388.9	5138.5	28.2531
388.8	5127.51	28.1798
388.7	5116.56	28.1062
388.6	5105.63	28.0323
388.5	5094.74	27.9581
388.4	5083.87	27.8837
388.3	5073.03	27.8089
388.2	5062.23	27.734
388.1	5051.45	27.6587
388	5040.71	27.5832
387.9	5030	27.5075
387.8	5019.32	27.4315
387.7	5008.68	27.3553
387.6	4998.07	27.2789
387.5	4987.5	27.2022
387.4	4976.96	27.1254
387.3	4966.46	27.0484
387.2	4956	26.9711
387.1	4945.57	26.8937
387	4935.19	26.8161
386.9	4924.84	26.7383
386.8	4914.53	26.6604
386.7	4904.26	26.5823
386.6	4894.04	26.5041
386.5	4883.85	26.4257
386.4	4873.71	26.3472
386.3	4863.62	26.2686
386.2	4853.56	26.1898
386.1	4843.56	26.111
386	4833.59	26.032
385.9	4823.68	25.953
385.8	4813.81	25.8738
385.7	4803.99	25.7946
385.6	4794.22	25.7153
385.5	4784.51	25.6359
385.4	4774.84	25.5565
385.3	4765.22	25.477
385.2	4755.66	25.3975
385.1	4746.15	25.318
385	4736.69	25.2384
384.9	4727.29	25.1588
384.8	4717.95	25.0792
384.7	4708.67	24.9996
384.6	4699.44	24.92
384.5	4690.27	24.8404
384.4	4681.16	24.7609
384.3	4672.12	24.6813
384.2	4663.13	24.6018
384.1	4654.21	24.5223
384	4645.36	24.4429
383.9	4636.56	24.3636
383.8	4627.84	24.2843
383.7	4619.18	24.2051
383.6	4610.59	24.126
383.5	4602.07	24.047
383.4	4593.62	23.968
383.3	4585.24	23.8892
383.2	4576.94	23.8105
383.1	4568.71	23.7319
383	4560.55	23.6535
382.9	4552.47	23.5752
382.8	4544.47	23.497
382.7	4536.54	23.419
382.6	4528.7	23.3411
382.5	4520.93	23.2635
382.4	4513.25	23.186
382.3	4505.65	23.1087
382.2	4498.13	23.0316
382.1	4490.7	22.9547
382	4483.36	22.878
381.9	4476.1	22.8015
381.8	4468.93	22.7252
381.7	4461.86	22.6492
381.6	4454.87	22.5735
381.5	4447.98	22.498
381.4	4441.18	22.4227
381.3	4434.47	22.3477
381.2	4427.87	22.273
381.1	4421.36	22.1986
381	4414.94	22.1245
380.9	4408.63	22.0507
380.8	4402.42	21.9771
380.7	4396.32	21.9039
380.6	4390.32	21.8311
380.5	4384.42	21.7585
380.4	4378.63	21.6863
380.3	4372.95	21.6145
380.2	4367.38	21.543
380.1	4361.92	21.4718
380	4356.57	21.4011
379.9	4351.34	21.3307
379.8	4346.22	21.2607
379.7	4341.21	21.1911
379.6	4336.33	21.1219
379.5	4331.56	21.0532
379.4	4326.92	20.9848
379.3	4322.4	20.9169
379.2	4318	20.8494
379.1	4313.72	20.7824
379	4309.58	20.7158
378.9	4305.56	20.6497
378.8	4301.67	20.584
378.7	4297.91	20.5189
378.6	4294.28	20.4542
378.5	4290.79	20.39
378.4	4287.43	20.3263
378.3	4284.21	20.2631
378.2	4281.12	20.2004
378.1	4278.18	20.1383
378	4275.38	20.0767
377.9	4272.72	20.0156
377.8	4270.2	19.9551
377.7	4267.83	19.8951
377.6	4265.61	19.8357
377.5	4263.54	19.7769
377.4	4261.61	19.7186
377.3	4259.84	19.6609
377.2	4258.22	19.6039
377.1	4256.76	19.5474
377	4255.45	19.4915
376.9	4254.3	19.4363
376.8	4253.31	19.3816
376.7	4252.48	19.3276
376.6	4251.81	19.2743
376.5	4251.31	19.2216
376.4	4250.97	19.1695
376.3	4250.8	19.1181
376.2	4250.8	19.0674
376.1	4250.97	19.0174
376	4251.31	18.968
375.9	4251.82	18.9193
375.8	4252.51	18.8713
375.7	4253.38	18.8241
375.6	4254.42	18.7775
375.5	4255.64	18.7317
375.4	4257.05	18.6866
375.3	4258.63	18.6422
375.2	4260.41	18.5985
375.1	4262.36	18.5557
375	4264.51	18.5135
374.9	4266.84	18.4722
374.8	4269.37	18.4316
374.7	4272.09	18.3917
374.6	4275	18.3527
374.5	4278.11	18.3144
374.4	4281.41	18.277
374.3	4284.91	18.2403
374.2	4288.62	18.2045
374.1	4292.52	18.1695
374	4296.63	18.1353
373.9	4300.94	18.1019
373.8	4305.46	18.0694
373.7	4310.19	18.0377
373.6	4315.12	18.0068
373.5	4320.27	17.9768
373.4	4325.63	17.9477
373.3	4331.21	17.9195
373.2	4337	17.8921
373.1	4343	17.8656
373	4349.23	17.84
372.9	4355.68	17.8153
372.8	4362.35	17.7915
372.7	4369.24	17.7686
372.6	4376.35	17.7466
372.5	4383.7	17.7255
372.4	4391.27	17.7053
372.3	4399.07	17.6861
372.2	4407.1	17.6678
372.1	4415.36	17.6505
372	4423.86	17.6341
371.9	4432.59	17.6186
371.8	4441.56	17.6041
371.7	4450.77	17.5906
371.6	4460.22	17.5781
371.5	4469.91	17.5665
371.4	4479.84	17.5559
371.3	4490.02	17.5463
371.2	4500.44	17.5376
371.1	4511.11	17.53
371	4522.02	17.5234
370.9	4533.19	17.5177
370.8	4544.61	17.5131
370.7	4556.28	17.5095
370.6	4568.2	17.507
370.5	4580.38	17.5054
370.4	4592.81	17.5049
370.3	4605.51	17.5054
370.2	4618.46	17.507
370.1	4631.67	17.5096
370	4645.15	17.5132
369.9	4658.88	17.5179
369.8	4672.89	17.5237
369.7	4687.15	17.5305
369.6	4701.69	17.5384
369.5	4716.49	17.5474
369.4	4731.56	17.5574
369.3	4746.9	17.5685
369.2	4762.52	17.5807
369.1	4778.41	17.594
369	4794.57	17.6084
368.9	4811	17.6239
368.8	4827.71	17.6404
368.7	4844.7	17.6581
368.6	4861.97	17.6769
368.5	4879.52	17.6967
368.4	4897.35	17.7177
368.3	4915.46	17.7398
368.2	4933.85	17.7631
368.1	4952.53	17.7874
368	4971.49	17.8129
367.9	4990.74	17.8395
367.8	5010.27	17.8672
367.7	5030.1	17.896
367.6	5050.21	17.926
367.5	5070.61	17.9572
367.4	5091.3	17.9894
367.3	5112.28	18.0229
367.2	5133.55	18.0574
367.1	5155.12	18.0931
367	5176.98	18.13
366.9	5199.14	18.168
366.8	5221.59	18.2071
366.7	5244.33	18.2475
366.6	5267.38	18.2889
366.5	5290.72	18.3316
366.4	5314.36	18.3754
366.3	5338.29	18.4203
366.2	5362.53	18.4664
366.1	5387.07	18.5137
366	5411.91	18.5622
365.9	5437.04	18.6118
365.8	5462.48	18.6626
365.7	5488.23	18.7145
365.6	5514.27	18.7676
365.5	5540.62	18.822
365.4	5567.27	18.8774
365.3	5594.22	18.9341
365.2	5621.48	18.9919
365.1	5649.05	19.0509
365	5676.92	19.111
364.9	5705.09	19.1723
364.8	5733.57	19.2349
364.7	5762.36	19.2985
364.6	5791.45	19.3634
364.5	5820.84	19.4294
364.4	5850.55	19.4966
364.3	5880.56	19.565
364.2	5910.87	19.6345
364.1	5941.49	19.7052
364	5972.42	19.7771
363.9	6003.66	19.8501
363.8	6035.2	19.9243
363.7	6067.04	19.9997
363.6	6099.2	20.0763
363.5	6131.66	20.154
363.4	6164.42	20.2328
363.3	6197.49	20.3129
363.2	6230.87	20.3941
363.1	6264.55	20.4764
363	6298.54	20.5599
362.9	6332.83	20.6446
362.8	6367.42	20.7304
362.7	6402.32	20.8173
362.6	6437.53	20.9054
362.5	6473.03	20.9947
362.4	6508.84	21.085
362.3	6544.94	21.1766
362.2	6581.35	21.2692
362.1	6618.06	21.363
362	6655.07	21.4579
361.9	6692.38	21.554
361.8	6729.99	21.6511
361.7	6767.89	21.7494
361.6	6806.1	21.8488
361.5	6844.59	21.9493
361.4	6883.39	22.0509
361.3	6922.47	22.1536
361.2	6961.85	22.2574
361.1	7001.52	22.3623
361	7041.48	22.4683
360.9	7081.74	22.5754
360.8	7122.28	22.6836
360.7	7163.11	22.7928
360.6	7204.22	22.9031
360.5	7245.62	23.0145
360.4	7287.31	23.1269
360.3	7329.27	23.2404
360.2	7371.52	23.3549
360.1	7414.05	23.4705
360	7456.85	23.5871
359.9	7499.93	23.7047
359.8	7543.29	23.8234
359.7	7586.92	23.9431
359.6	7630.82	24.0638
359.5	7675	24.1855
359.4	7719.44	24.3082
359.3	7764.15	24.4319
359.2	7809.12	24.5566
359.1	7854.36	24.6822
359	7899.85	24.8088
358.9	7945.61	24.9365
358.8	7991.62	25.065
358.7	8037.89	25.1945
358.6	8084.41	25.325
358.5	8131.19	25.4563
358.4	8178.21	25.5886
358.3	8225.48	25.7218
358.2	8272.99	25.856
358.1	8320.74	25.991
358	8368.74	26.1269
357.9	8416.97	26.2637
357.8	8465.44	26.4014
357.7	8514.13	26.54
357.6	8563.06	26.6793
357.5	8612.22	26.8196
357.4	8661.6	26.9607
357.3	8711.2	27.1026
357.2	8761.02	27.2453
357.1	8811.06	27.3889
357	8861.31	27.5332
356.9	8911.77	27.6783
356.8	8962.44	27.8242
356.7	9013.32	27.9709
356.6	9064.39	28.1183
356.5	9115.67	28.2665
356.4	9167.14	28.4154
356.3	9218.8	28.565
356.2	9270.66	28.7154
356.1	9322.7	28.8664
356	9374.92	29.0181
355.9	9427.32	29.1706
355.8	9479.9	29.3237
355.7	9532.65	29.4774
355.6	9585.57	29.6318
355.5	9638.66	29.7868
355.4	9691.9	29.9424
355.3	9745.31	30.0987
355.2	9798.87	30.2555
355.1	9852.58	30.4129
355	9906.45	30.5709
354.9	9960.45	30.7294
354.8	10014.6	30.8885
354.7	10068.9	31.0481
354.6	10123.3	31.2083
354.5	10177.8	31.3689
354.4	10232.5	31.53
354.3	10287.3	31.6916
354.2	10342.2	31.8537
354.1	10397.2	32.0162
354	10452.3	32.1791
353.9	10507.5	32.3425
353.8	10562.9	32.5063
353.7	10618.3	32.6704
353.6	10673.8	32.8349
353.5	10729.4	32.9998
353.4	10785	33.1651
353.3	10840.8	33.3306
353.2	10896.6	33.4965
353.1	10952.5	33.6627
353	11008.5	33.8292
352.9	11064.5	33.9959
352.8	11120.6	34.1629
352.7	11176.7	34.3302
352.6	11232.8	34.4976
352.5	11289	34.6653
352.4	11345.3	34.8332
352.3	11401.5	35.0012
352.2	11457.8	35.1694
352.1	11514.2	35.3377
352	11570.5	35.5062
351.9	11626.8	35.6748
351.8	11683.2	35.8434
351.7	11739.5	36.0122
351.6	11795.8	36.181
351.5	11852.2	36.3498
351.4	11908.5	36.5187
351.3	11964.8	36.6876
351.2	12021	36.8565
351.1	12077.3	37.0253
351	12133.5	37.1941
350.9	12189.6	37.3628
350.8	12245.7	37.5315
350.7	12301.8	37.7
350.6	12357.8	37.8685
350.5	12413.7	38.0368
350.4	12469.6	38.205
350.3	12525.3	38.373
350.2	12581	38.5408
[truncated: 1,102 more rows]

## Sheet: Fig5c_Experimental spectra
Wavelength in nm	Abs in a.u.	CD in mdeg
550	0.09193	-0.58762
549	0.09284	-0.36489
548	0.09357	-0.47911
547	0.09331	-0.52145
546	0.09364	-0.56607
545	0.09268	-0.59422
544	0.09243	-0.66753
543	0.09278	-0.62984
542	0.09242	-0.81777
541	0.09252	-0.36009
540	0.09193	-0.54563
539	0.09417	-0.45713
538	0.09276	-0.63152
537	0.09171	-0.54678
536	0.09185	-0.62922
535	0.09509	-0.50799
534	0.09587	-0.52563
533	0.09597	-0.37827
532	0.09358	-0.40627
531	0.09468	-0.23152
530	0.09495	-0.40371
529	0.09539	-0.37487
528	0.09702	-0.20196
527	0.09771	-0.07263
526	0.09786	-0.23671
525	0.09829	0.05608
524	0.09913	0.1013
523	0.09839	0.22783
522	0.10141	0.1913
521	0.10242	0.50647
520	0.10518	0.50521
519	0.10722	0.78157
518	0.10817	0.96032
517	0.111	1.12563
516	0.11117	1.25591
515	0.11617	1.59523
514	0.11767	1.77595
513	0.12279	1.94332
512	0.12589	2.43554
511	0.12931	2.74471
510	0.1345	3.19195
509	0.13966	3.69845
508	0.14312	3.79232
507	0.14879	4.49144
506	0.15587	5.06072
505	0.16414	5.51858
504	0.17068	6.45543
503	0.18058	6.95942
502	0.18855	7.65505
501	0.19769	8.5492
500	0.20823	9.56132
499	0.2194	10.5728
498	0.23191	11.4922
497	0.23958	12.6593
496	0.2578	13.6737
495	0.27167	14.8777
494	0.28732	16.5394
493	0.30226	17.9415
492	0.32298	19.4559
491	0.33914	20.7741
490	0.36011	22.3954
489	0.37751	24.0135
488	0.39708	25.7565
487	0.41883	27.5285
486	0.44294	29.6215
485	0.46773	31.5668
484	0.4906	33.6861
483	0.51838	36.0426
482	0.54131	38.0517
481	0.56855	40.0789
480	0.59598	42.5133
479	0.62093	44.6368
478	0.64868	46.9996
477	0.6794	49.4333
476	0.70509	51.5771
475	0.73132	54.3405
474	0.75862	56.3462
473	0.78805	58.6962
472	0.81335	60.6718
471	0.84143	62.5146
470	0.86675	65.3494
469	0.8892	67.1622
468	0.91496	69.194
467	0.94202	70.7365
466	0.95812	71.9248
465	0.97871	73.5683
464	0.99448	74.5375
463	1.0091	75.9628
462	1.02361	76.9835
461	1.03444	77.3798
460	1.04174	77.3194
459	1.04811	77.5919
458	1.04824	77.4214
457	1.04964	77.0831
456	1.04616	76.3117
455	1.04441	75.5935
454	1.03637	74.8491
453	1.02809	73.4512
452	1.02108	71.8041
451	1.01179	70.2729
450	1.00157	69.0011
449	0.99586	67.3886
448	0.98357	65.0407
447	0.97148	63.2956
446	0.96103	61.1352
445	0.94864	59.1916
444	0.93759	56.834
443	0.92856	54.5925
442	0.91919	52.8106
441	0.90786	50.98
440	0.90075	48.5303
439	0.89466	46.9904
438	0.88411	44.3877
437	0.87692	42.6587
436	0.86809	40.6208
435	0.85862	38.2846
434	0.84961	36.2771
433	0.83972	34.3845
432	0.82932	31.778
431	0.81918	29.9464
430	0.80576	27.7093
429	0.7933	25.288
428	0.78012	23.0444
427	0.76665	20.8645
426	0.7539	18.8127
425	0.74062	16.5924
424	0.72746	14.624
423	0.71527	12.7352
422	0.70535	10.5571
421	0.69683	8.5985
420	0.68681	7.09691
419	0.67876	4.96163
418	0.672	2.70706
417	0.66271	0.88694
416	0.65483	-1.42306
415	0.64621	-3.01712
414	0.63906	-4.83034
413	0.63116	-6.76022
412	0.62314	-8.33537
411	0.6174	-9.83082
410	0.60888	-11.4291
409	0.59838	-12.3586
408	0.58979	-13.5095
407	0.57864	-14.6509
406	0.56739	-15.8468
405	0.55929	-17.1661
404	0.54773	-18.2169
403	0.53416	-19.6865
402	0.52514	-21.1714
401	0.51489	-21.9139
400	0.50787	-22.9155
399	0.49626	-23.7244
398	0.48836	-24.2454
397	0.48165	-24.8531
396	0.47389	-25.4594
395	0.46456	-25.2777
394	0.45898	-24.9727
393	0.45369	-24.6195
392	0.44779	-24.2459
391	0.43984	-23.05
390	0.43252	-21.8964
389	0.42637	-20.9731
388	0.41706	-19.6765
387	0.40914	-18.1792
386	0.40094	-17.3576
385	0.39155	-16.7233
384	0.38738	-16.5806
383	0.37724	-17.0341
382	0.36968	-17.8116
381	0.36181	-18.4901
380	0.35858	-19.0948
379	0.35241	-19.7564
378	0.34788	-19.9769
377	0.34045	-19.7565
376	0.3359	-19.5889
375	0.33256	-19.1389
374	0.32662	-18.338
373	0.32073	-17.1332
372	0.3168	-16.0827
371	0.31183	-14.6131
370	0.30687	-13.141
369	0.30204	-11.6183
368	0.29877	-10.2447
367	0.29421	-9.12019
366	0.289	-8.53498
365	0.28724	-8.0944
364	0.28277	-7.93727
363	0.28315	-8.18249
362	0.27838	-8.68273
361	0.27664	-9.00595
360	0.27811	-9.03797
359	0.27575	-9.22683
358	0.27708	-9.34236
357	0.27889	-9.27014
356	0.28178	-9.15812
355	0.28332	-9.01281
354	0.28765	-8.99707
353	0.29546	-8.83701
352	0.30187	-9.38663
351	0.31523	-9.94917
350	0.32959	-10.6717
349	0.35216	-12.1625
348	0.37386	-14.0568
347	0.40321	-16.3294
346	0.43872	-19.2058
345	0.47895	-22.3214
344	0.52299	-25.6267
343	0.56804	-29.1748
342	0.61685	-32.512
341	0.66546	-36.3001
340	0.72242	-40.5323
339	0.7872	-44.9268
338	0.85323	-49.5432
337	0.93626	-55.4261
336	1.03758	-62.6439
335	1.13927	-69.4033
334	1.25098	-77.6504
333	1.3691	-85.6934
332	1.46331	-92.3863
331	1.52974	-94.759
330	1.57072	-98.7125
329	1.58109	-100.905
328	1.56062	-98.9588
327	1.52245	-94.2504
326	1.47977	-92.0789
325	1.42754	-88.4137
324	1.39091	-86.6621
323	1.37134	-85.7183
322	1.37135	-86.4064
321	1.38881	-88.2285
320	1.43034	-91.7504
319	1.48514	-95.8778
318	1.54619	-100.704
317	1.61517	-104.493
316	1.66925	-109.019
315	1.70962	-110.664
314	1.71896	-111.386
313	1.6976	-106.438
312	1.65895	-102.467
311	1.60359	-96.6326
310	1.55626	-92.502
309	1.5225	-85.8281
308	1.50077	-83.6925
307	1.49808	-83.217
306	1.50773	-80.6488
305	1.52986	-80.9177
304	1.54598	-78.1356
303	1.57197	-78.7364
302	1.57828	-77.6894
301	1.57397	-72.5904
300	1.56883	-72.0857
299	1.56054	-70.2515
298	1.54295	-63.1768
297	1.54361	-64.047
296	1.55679	-59.1833
295	1.58245	-59.0017
294	1.61846	-58.0599
293	1.66109	-57.4798
292	1.70235	-56.7483
291	1.7338	-57.0682
290	1.73906	-55.1221
289	1.7298	-59.4023
288	1.70252	-54.9823
287	1.66955	-51.0247
286	1.63271	-51.0892
285	1.6119	-47.4299
284	1.59979	-49.2561
283	1.60341	-47.0681
282	1.61964	-45.0828
281	1.63411	-41.1313
280	1.6636	-40.2937
279	1.71832	-38.0763
278	1.82111	-32.4958
277	1.85336	-27.5775
276	1.74363	-26.3083
275	1.7121	-18.2648
274	1.89243	-25.5963
273	1.74476	-9.68461
272	1.7799	-9.57806
271	1.84853	-6.49177
270	1.88321	-3.95393
269	1.84514	3.3819
268	1.81513	-0.66641
267	1.79336	-2.60101
266	1.80218	1.95555
265	1.8109	10.223
264	1.77704	13.9767
263	1.74344	6.56966
262	1.73687	13.7025
261	1.70898	9.96946
260	1.70714	17.279
259	1.70262	13.3427
258	1.7058	10.202
257	1.71824	12.4706
256	1.74188	14.8632
255	1.73728	16.4213
254	1.72075	16.5285
253	1.74046	20.7782
252	1.75651	26.399
251	1.78746	26.0288
250	1.8261	40.398
249	1.80993	40.7395
248	1.84504	46.3768
247	1.85748	54.9823
246	1.8724	57.9942
245	1.85504	53.8326
244	1.8901	55.9287
243	1.88483	61.9943
242	1.88149	63.1922
241	1.90505	64.829
240	1.92361	68.1101
239	1.99556	69.045
238	2.01175	69.4061
237	2.04156	62.1019
236	2.12984	65.2714
235	2.37149	35.6697
234	3.43443	-6.36685
233	7.81119	49.9749
232	7.71559	265.205
231	7.61099	373.691
230	2.95496	-130.897
229	2.60831	-78.1715
228	7.52072	899.81
227	7.4704	212.034
226	2.68686	-172.139
225	4.03203	-2357.53
224	3.22828	-590.426
223	7.33382	159.987
222	3.24329	-219.472
221	7.27052	25.7887
220	7.24741	1123.23
219	7.2298	274.459
218	2.69525	-175.969
217	3.01688	-687.435
216	2.66524	-456.205
215	7.07638	37.8612
214	7.01774	900.559
213	6.93207	21.0121
212	6.83628	-331.357
211	6.71934	135.736
210	2.5402	-210.279
209	6.4269	1509.14
208	6.26939	71.4079
207	1.79599	-288.494
206	5.93068	44453
205	0.92469	-60.688
204	5.63439	79.5767
203	0.75887	-18.0908
202	5.5413	129.072
201	5.5	-128.187
200	5.5	-58.8749

## Sheet: Fig5c_Theoretical Spectra
Wavelength in nm	Abs.	CD
290	18388.4	-21.0908
290.1	18290.8	-21.2195
290.2	18193.5	-21.3458
290.3	18096.4	-21.4699
290.4	17999.4	-21.5918
290.5	17902.8	-21.7115
290.6	17806.3	-21.829
290.7	17710.2	-21.9444
290.8	17614.2	-22.0578
290.9	17518.6	-22.1691
291	17423.3	-22.2785
291.1	17328.2	-22.386
291.2	17233.5	-22.4916
291.3	17139.1	-22.5954
291.4	17045	-22.6975
291.5	16951.3	-22.7978
291.6	16857.9	-22.8965
291.7	16764.9	-22.9936
291.8	16672.3	-23.0891
291.9	16580	-23.1831
292	16488.2	-23.2757
292.1	16396.8	-23.3669
292.2	16305.8	-23.4567
292.3	16215.2	-23.5453
292.4	16125.1	-23.6327
292.5	16035.4	-23.7188
292.6	15946.2	-23.8039
292.7	15857.4	-23.8879
292.8	15769.2	-23.9709
292.9	15681.4	-24.053
293	15594.2	-24.1342
293.1	15507.5	-24.2146
293.2	15421.3	-24.2942
293.3	15335.6	-24.3731
293.4	15250.5	-24.4513
293.5	15166	-24.529
293.6	15082	-24.6061
293.7	14998.7	-24.6828
293.8	14915.9	-24.7591
293.9	14833.7	-24.835
294	14752.1	-24.9106
294.1	14671.2	-24.986
294.2	14590.8	-25.0613
294.3	14511.2	-25.1364
294.4	14432.1	-25.2115
294.5	14353.8	-25.2866
294.6	14276.1	-25.3617
294.7	14199.1	-25.437
294.8	14122.8	-25.5125
294.9	14047.2	-25.5882
295	13972.3	-25.6643
295.1	13898.1	-25.7407
295.2	13824.7	-25.8176
295.3	13752	-25.8949
295.4	13680.1	-25.9728
295.5	13608.9	-26.0513
295.6	13538.5	-26.1305
295.7	13468.8	-26.2104
295.8	13400	-26.2911
295.9	13332	-26.3727
296	13264.7	-26.4551
296.1	13198.3	-26.5385
296.2	13132.7	-26.6229
296.3	13067.9	-26.7084
296.4	13004	-26.795
296.5	12940.9	-26.8828
296.6	12878.7	-26.9718
296.7	12817.3	-27.0622
296.8	12756.9	-27.1539
296.9	12697.3	-27.247
297	12638.5	-27.3416
297.1	12580.7	-27.4376
297.2	12523.8	-27.5353
297.3	12467.8	-27.6346
297.4	12412.8	-27.7355
297.5	12358.6	-27.8382
297.6	12305.4	-27.9427
297.7	12253.2	-28.0489
297.8	12201.9	-28.1571
297.9	12151.5	-28.2672
298	12102.1	-28.3792
298.1	12053.7	-28.4933
298.2	12006.3	-28.6095
298.3	11959.9	-28.7278
298.4	11914.4	-28.8482
298.5	11869.9	-28.9709
298.6	11826.5	-29.0958
298.7	11784	-29.223
298.8	11742.6	-29.3526
298.9	11702.2	-29.4845
299	11662.8	-29.6189
299.1	11624.4	-29.7558
299.2	11587.1	-29.8952
299.3	11550.9	-30.0371
299.4	11515.6	-30.1816
299.5	11481.4	-30.3288
299.6	11448.3	-30.4786
299.7	11416.3	-30.6311
299.8	11385.3	-30.7864
299.9	11355.3	-30.9445
300	11326.5	-31.1053
300.1	11298.7	-31.2691
300.2	11272	-31.4356
300.3	11246.4	-31.6052
300.4	11221.9	-31.7776
300.5	11198.5	-31.9531
300.6	11176.1	-32.1315
300.7	11154.9	-32.313
300.8	11134.7	-32.4975
300.9	11115.7	-32.6851
301	11097.8	-32.8758
301.1	11080.9	-33.0697
301.2	11065.2	-33.2667
301.3	11050.6	-33.4669
301.4	11037.1	-33.6703
301.5	11024.7	-33.877
301.6	11013.4	-34.0869
301.7	11003.3	-34.3001
301.8	10994.2	-34.5165
301.9	10986.3	-34.7363
302	10979.5	-34.9594
302.1	10973.8	-35.1858
302.2	10969.2	-35.4155
302.3	10965.7	-35.6487
302.4	10963.4	-35.8852
302.5	10962.2	-36.1251
302.6	10962	-36.3683
302.7	10963	-36.615
302.8	10965.2	-36.8651
302.9	10968.4	-37.1187
303	10972.7	-37.3757
303.1	10978.2	-37.636
303.2	10984.7	-37.8999
303.3	10992.4	-38.1672
303.4	11001.1	-38.4379
303.5	11011	-38.7121
303.6	11021.9	-38.9897
303.7	11034	-39.2708
303.8	11047.1	-39.5553
303.9	11061.4	-39.8432
304	11076.7	-40.1346
304.1	11093.1	-40.4295
304.2	11110.5	-40.7277
304.3	11129.1	-41.0294
304.4	11148.7	-41.3344
304.5	11169.4	-41.6429
304.6	11191.1	-41.9548
304.7	11213.9	-42.27
304.8	11237.8	-42.5887
304.9	11262.7	-42.9106
305	11288.6	-43.236
305.1	11315.5	-43.5646
305.2	11343.5	-43.8965
305.3	11372.5	-44.2318
305.4	11402.6	-44.5703
305.5	11433.6	-44.9121
305.6	11465.6	-45.2571
305.7	11498.6	-45.6053
305.8	11532.7	-45.9567
305.9	11567.7	-46.3113
306	11603.6	-46.669
306.1	11640.6	-47.0298
306.2	11678.5	-47.3937
306.3	11717.3	-47.7607
306.4	11757.1	-48.1307
306.5	11797.8	-48.5037
306.6	11839.4	-48.8797
306.7	11882	-49.2586
306.8	11925.5	-49.6404
306.9	11969.8	-50.0251
307	12015.1	-50.4127
307.1	12061.2	-50.8031
307.2	12108.2	-51.1962
307.3	12156.1	-51.5921
307.4	12204.8	-51.9906
307.5	12254.4	-52.3918
307.6	12304.7	-52.7957
307.7	12355.9	-53.2021
307.8	12407.9	-53.6111
307.9	12460.8	-54.0225
308	12514.4	-54.4364
308.1	12568.7	-54.8527
308.2	12623.9	-55.2714
308.3	12679.7	-55.6924
308.4	12736.4	-56.1156
308.5	12793.7	-56.5411
308.6	12851.8	-56.9688
308.7	12910.6	-57.3986
308.8	12970.1	-57.8304
308.9	13030.2	-58.2643
309	13091.1	-58.7002
309.1	13152.5	-59.1379
309.2	13214.7	-59.5776
309.3	13277.4	-60.0191
309.4	13340.8	-60.4623
309.5	13404.8	-60.9072
309.6	13469.4	-61.3538
309.7	13534.5	-61.802
309.8	13600.2	-62.2518
309.9	13666.5	-62.703
310	13733.3	-63.1556
310.1	13800.6	-63.6096
310.2	13868.5	-64.065
310.3	13936.8	-64.5215
310.4	14005.6	-64.9793
310.5	14074.9	-65.4382
310.6	14144.7	-65.8982
310.7	14214.8	-66.3591
310.8	14285.4	-66.821
310.9	14356.5	-67.2838
311	14427.9	-67.7474
311.1	14499.7	-68.2118
311.2	14571.8	-68.6768
311.3	14644.3	-69.1425
311.4	14717.2	-69.6087
311.5	14790.4	-70.0755
311.6	14863.8	-70.5426
311.7	14937.6	-71.0101
311.8	15011.6	-71.478
311.9	15086	-71.946
312	15160.5	-72.4142
312.1	15235.3	-72.8825
312.2	15310.3	-73.3509
312.3	15385.5	-73.8192
312.4	15460.9	-74.2874
312.5	15536.4	-74.7554
312.6	15612.1	-75.2232
312.7	15688	-75.6906
312.8	15764	-76.1577
312.9	15840	-76.6244
313	15916.2	-77.0905
313.1	15992.4	-77.556
313.2	16068.8	-78.0209
313.3	16145.1	-78.485
313.4	16221.5	-78.9484
313.5	16297.9	-79.4109
313.6	16374.3	-79.8724
313.7	16450.7	-80.333
313.8	16527	-80.7924
313.9	16603.3	-81.2508
314	16679.5	-81.7079
314.1	16755.7	-82.1637
314.2	16831.8	-82.6182
314.3	16907.7	-83.0713
314.4	16983.5	-83.5228
314.5	17059.2	-83.9729
314.6	17134.8	-84.4212
314.7	17210.1	-84.8679
314.8	17285.3	-85.3129
314.9	17360.3	-85.756
315	17435.1	-86.1972
315.1	17509.6	-86.6364
315.2	17583.9	-87.0736
315.3	17657.9	-87.5087
315.4	17731.6	-87.9416
315.5	17805.1	-88.3723
315.6	17878.3	-88.8007
315.7	17951.1	-89.2267
315.8	18023.6	-89.6502
315.9	18095.7	-90.0713
316	18167.5	-90.4898
316.1	18238.9	-90.9057
316.2	18310	-91.3189
316.3	18380.6	-91.7293
316.4	18450.8	-92.1369
316.5	18520.5	-92.5416
316.6	18589.8	-92.9434
316.7	18658.7	-93.3422
316.8	18727.1	-93.7378
316.9	18795	-94.1304
317	18862.3	-94.5198
317.1	18929.2	-94.9059
317.2	18995.6	-95.2887
317.3	19061.4	-95.6681
317.4	19126.6	-96.0442
317.5	19191.3	-96.4167
317.6	19255.4	-96.7857
317.7	19318.9	-97.151
317.8	19381.9	-97.5128
317.9	19444.2	-97.8708
318	19505.8	-98.2251
318.1	19566.9	-98.5755
318.2	19627.3	-98.9221
318.3	19687	-99.2647
318.4	19746	-99.6034
318.5	19804.4	-99.9381
318.6	19862	-100.269
318.7	19919	-100.595
318.8	19975.2	-100.917
318.9	20030.7	-101.235
319	20085.5	-101.549
319.1	20139.5	-101.859
319.2	20192.8	-102.164
319.3	20245.3	-102.465
319.4	20297	-102.761
319.5	20347.9	-103.053
319.6	20398	-103.34
319.7	20447.3	-103.623
319.8	20495.8	-103.901
319.9	20543.5	-104.174
320	20590.3	-104.443
320.1	20636.3	-104.707
320.2	20681.4	-104.966
320.3	20725.7	-105.22
320.4	20769.1	-105.47
320.5	20811.6	-105.715
320.6	20853.3	-105.954
320.7	20894	-106.189
320.8	20933.9	-106.419
320.9	20972.8	-106.644
321	21010.9	-106.864
321.1	21048	-107.079
321.2	21084.2	-107.288
321.3	21119.4	-107.493
321.4	21153.7	-107.692
321.5	21187.1	-107.886
321.6	21219.5	-108.076
321.7	21251	-108.259
321.8	21281.5	-108.438
321.9	21311	-108.611
322	21339.6	-108.78
322.1	21367.2	-108.942
322.2	21393.8	-109.1
322.3	21419.4	-109.252
322.4	21444.1	-109.399
322.5	21467.7	-109.54
322.6	21490.3	-109.676
322.7	21512	-109.807
322.8	21532.6	-109.932
322.9	21552.2	-110.052
323	21570.9	-110.167
323.1	21588.5	-110.276
323.2	21605	-110.379
323.3	21620.6	-110.477
323.4	21635.2	-110.57
323.5	21648.7	-110.657
323.6	21661.2	-110.739
323.7	21672.6	-110.815
323.8	21683.1	-110.886
323.9	21692.5	-110.951
324	21700.9	-111.011
324.1	21708.2	-111.065
324.2	21714.6	-111.114
324.3	21719.9	-111.157
324.4	21724.1	-111.195
324.5	21727.3	-111.228
324.6	21729.5	-111.255
324.7	21730.7	-111.276
324.8	21730.8	-111.292
324.9	21729.9	-111.303
325	21728	-111.308
325.1	21725	-111.308
325.2	21721	-111.302
325.3	21716	-111.291
325.4	21709.9	-111.275
325.5	21702.9	-111.253
325.6	21694.8	-111.226
325.7	21685.7	-111.194
325.8	21675.5	-111.156
325.9	21664.4	-111.113
326	21652.2	-111.064
326.1	21639.1	-111.01
326.2	21624.9	-110.951
326.3	21609.7	-110.887
326.4	21593.5	-110.818
326.5	21576.3	-110.743
326.6	21558.2	-110.663
326.7	21539	-110.578
326.8	21518.9	-110.488
326.9	21497.7	-110.393
327	21475.6	-110.293
327.1	21452.5	-110.187
327.2	21428.5	-110.077
327.3	21403.5	-109.962
327.4	21377.5	-109.841
327.5	21350.6	-109.716
327.6	21322.7	-109.586
327.7	21293.9	-109.451
327.8	21264.1	-109.311
327.9	21233.4	-109.166
328	21201.8	-109.017
328.1	21169.3	-108.863
328.2	21135.8	-108.704
328.3	21101.4	-108.54
328.4	21066.1	-108.372
328.5	21030	-108.199
328.6	20992.9	-108.022
328.7	20955	-107.84
328.8	20916.1	-107.653
328.9	20876.4	-107.463
329	20835.9	-107.267
329.1	20794.5	-107.068
329.2	20752.2	-106.864
329.3	20709.1	-106.655
329.4	20665.1	-106.443
329.5	20620.3	-106.226
329.6	20574.7	-106.005
329.7	20528.3	-105.78
329.8	20481.1	-105.551
329.9	20433.1	-105.318
330	20384.3	-105.08
330.1	20334.7	-104.839
330.2	20284.3	-104.594
330.3	20233.2	-104.345
330.4	20181.3	-104.093
330.5	20128.7	-103.836
330.6	20075.3	-103.576
330.7	20021.2	-103.312
330.8	19966.4	-103.045
330.9	19910.8	-102.774
331	19854.6	-102.499
331.1	19797.7	-102.221
331.2	19740	-101.94
331.3	19681.7	-101.655
331.4	19622.7	-101.367
331.5	19563.1	-101.075
331.6	19502.8	-100.781
331.7	19441.8	-100.483
331.8	19380.2	-100.182
331.9	19318	-99.8778
332	19255.2	-99.5708
332.1	19191.8	-99.2608
332.2	19127.8	-98.9478
332.3	19063.2	-98.632
332.4	18998	-98.3134
332.5	18932.2	-97.992
332.6	18865.9	-97.6679
332.7	18799	-97.3411
332.8	18731.6	-97.0118
332.9	18663.7	-96.6798
333	18595.2	-96.3454
333.1	18526.2	-96.0086
333.2	18456.8	-95.6693
333.3	18386.8	-95.3278
333.4	18316.4	-94.9839
333.5	18245.4	-94.6378
333.6	18174.1	-94.2896
333.7	18102.2	-93.9392
333.8	18029.9	-93.5867
333.9	17957.2	-93.2322
334	17884.1	-92.8758
334.1	17810.6	-92.5175
334.2	17736.6	-92.1573
334.3	17662.3	-91.7953
334.4	17587.5	-91.4316
334.5	17512.4	-91.0662
334.6	17436.9	-90.6992
334.7	17361.1	-90.3305
334.8	17284.9	-89.9604
334.9	17208.4	-89.5888
335	17131.6	-89.2157
335.1	17054.4	-88.8413
335.2	16977	-88.4656
335.3	16899.2	-88.0886
335.4	16821.2	-87.7104
335.5	16742.9	-87.331
335.6	16664.3	-86.9506
335.7	16585.4	-86.5691
335.8	16506.3	-86.1866
335.9	16427	-85.8032
336	16347.4	-85.4189
336.1	16267.6	-85.0337
336.2	16187.6	-84.6478
336.3	16107.4	-84.2611
336.4	16027	-83.8738
336.5	15946.5	-83.4858
336.6	15865.7	-83.0973
336.7	15784.8	-82.7082
336.8	15703.7	-82.3186
336.9	15622.5	-81.9286
337	15541.2	-81.5383
337.1	15459.7	-81.1476
337.2	15378.1	-80.7567
337.3	15296.4	-80.3655
337.4	15214.6	-79.9741
337.5	15132.6	-79.5827
337.6	15050.7	-79.1911
337.7	14968.6	-78.7995
337.8	14886.5	-78.408
337.9	14804.3	-78.0165
338	14722.1	-77.6252
338.1	14639.8	-77.2339
338.2	14557.5	-76.843
338.3	14475.1	-76.4522
338.4	14392.8	-76.0618
338.5	14310.5	-75.6717
338.6	14228.1	-75.282
338.7	14145.8	-74.8928
338.8	14063.5	-74.5041
338.9	13981.2	-74.1158
339	13898.9	-73.7282
339.1	13816.7	-73.3412
339.2	13734.5	-72.9548
339.3	13652.4	-72.5692
339.4	13570.4	-72.1843
339.5	13488.4	-71.8002
339.6	13406.5	-71.4169
339.7	13324.7	-71.0346
339.8	13243	-70.6531
339.9	13161.4	-70.2726
340	13079.9	-69.8931
340.1	12998.5	-69.5147
340.2	12917.3	-69.1373
340.3	12836.2	-68.761
340.4	12755.2	-68.3859
340.5	12674.4	-68.0121
340.6	12593.7	-67.6394
340.7	12513.2	-67.268
340.8	12432.8	-66.898
340.9	12352.7	-66.5293
341	12272.7	-66.1619
341.1	12192.8	-65.796
341.2	12113.2	-65.4316
341.3	12033.8	-65.0686
341.4	11954.6	-64.7072
341.5	11875.6	-64.3474
341.6	11796.8	-63.9891
341.7	11718.2	-63.6325
341.8	11639.9	-63.2775
341.9	11561.8	-62.9243
342	11483.9	-62.5727
342.1	11406.3	-62.2229
342.2	11329	-61.875
342.3	11251.8	-61.5288
342.4	11175	-61.1845
342.5	11098.4	-60.8421
342.6	11022.1	-60.5016
342.7	10946.1	-60.163
342.8	10870.4	-59.8264
342.9	10794.9	-59.4918
343	10719.8	-59.1592
343.1	10644.9	-58.8287
343.2	10570.4	-58.5003
343.3	10496.2	-58.1739
343.4	10422.2	-57.8497
343.5	10348.6	-57.5277
343.6	10275.3	-57.2079
343.7	10202.4	-56.8902
343.8	10129.7	-56.5748
343.9	10057.5	-56.2616
344	9985.51	-55.9507
344.1	9913.9	-55.6422
344.2	9842.64	-55.3359
344.3	9771.73	-55.032
344.4	9701.18	-54.7305
344.5	9630.98	-54.4313
344.6	9561.15	-54.1346
344.7	9491.69	-53.8402
344.8	9422.59	-53.5484
344.9	9353.87	-53.259
345	9285.53	-52.972
345.1	9217.57	-52.6876
345.2	9149.99	-52.4057
345.3	9082.8	-52.1264
345.4	9016	-51.8496
345.5	8949.59	-51.5753
345.6	8883.58	-51.3037
345.7	8817.97	-51.0346
345.8	8752.75	-50.7682
345.9	8687.95	-50.5044
346	8623.55	-50.2433
346.1	8559.55	-49.9848
346.2	8495.98	-49.7289
346.3	8432.81	-49.4758
346.4	8370.06	-49.2254
346.5	8307.74	-48.9776
346.6	8245.83	-48.7326
346.7	8184.35	-48.4904
346.8	8123.29	-48.2508
346.9	8062.66	-48.0141
347	8002.46	-47.78
347.1	7942.69	-47.5488
347.2	7883.36	-47.3203
347.3	7824.46	-47.0947
347.4	7766	-46.8718
347.5	7707.97	-46.6517
347.6	7650.39	-46.4345
347.7	7593.24	-46.22
347.8	7536.54	-46.0084
347.9	7480.28	-45.7996
348	7424.47	-45.5937
348.1	7369.11	-45.3906
348.2	7314.19	-45.1903
348.3	7259.73	-44.9929
348.4	7205.71	-44.7984
348.5	7152.14	-44.6067
348.6	7099.03	-44.4179
348.7	7046.36	-44.2319
348.8	6994.16	-44.0488
348.9	6942.4	-43.8686
349	6891.1	-43.6912
349.1	6840.26	-43.5168
349.2	6789.87	-43.3451
349.3	6739.94	-43.1764
349.4	6690.47	-43.0106
349.5	6641.45	-42.8476
349.6	6592.89	-42.6875
349.7	6544.79	-42.5302
349.8	6497.15	-42.3759
349.9	6449.96	-42.2244
350	6403.24	-42.0757
350.1	6356.97	-41.93
350.2	6311.17	-41.7871
350.3	6265.82	-41.647
350.4	6220.93	-41.5099
350.5	6176.5	-41.3755
350.6	6132.53	-41.2441
350.7	6089.01	-41.1154
350.8	6045.96	-40.9896
350.9	6003.36	-40.8666
351	5961.22	-40.7465
351.1	5919.54	-40.6292
351.2	5878.31	-40.5147
351.3	5837.54	-40.403
351.4	5797.22	-40.2942
351.5	5757.36	-40.1881
351.6	5717.96	-40.0848
351.7	5679	-39.9843
351.8	5640.51	-39.8865
351.9	5602.46	-39.7916
352	5564.86	-39.6994
352.1	5527.72	-39.6099
352.2	5491.03	-39.5232
352.3	5454.78	-39.4392
352.4	5418.98	-39.358
352.5	5383.63	-39.2794
352.6	5348.73	-39.2035
352.7	5314.27	-39.1304
352.8	5280.26	-39.0599
352.9	5246.68	-38.9921
353	5213.55	-38.9269
353.1	5180.86	-38.8644
353.2	5148.61	-38.8045
353.3	5116.8	-38.7473
353.4	5085.43	-38.6926
353.5	5054.49	-38.6406
353.6	5023.99	-38.5911
353.7	4993.91	-38.5442
353.8	4964.27	-38.4999
353.9	4935.06	-38.4581
354	4906.28	-38.4188
354.1	4877.93	-38.3821
354.2	4850	-38.3478
354.3	4822.5	-38.3161
354.4	4795.42	-38.2868
354.5	4768.76	-38.26
354.6	4742.52	-38.2356
354.7	4716.7	-38.2136
354.8	4691.29	-38.1941
354.9	4666.3	-38.1769
355	4641.72	-38.1621
355.1	4617.55	-38.1497
355.2	4593.8	-38.1397
355.3	4570.45	-38.1319
355.4	4547.5	-38.1265
355.5	4524.96	-38.1234
355.6	4502.83	-38.1226
355.7	4481.09	-38.124
355.8	4459.75	-38.1276
355.9	4438.81	-38.1335
356	4418.27	-38.1416
356.1	4398.11	-38.1519
356.2	4378.35	-38.1644
356.3	4358.98	-38.179
356.4	4339.99	-38.1957
356.5	4321.39	-38.2146
356.6	4303.18	-38.2356
356.7	4285.34	-38.2586
356.8	4267.89	-38.2837
356.9	4250.81	-38.3108
357	4234.1	-38.34
357.1	4217.77	-38.3711
357.2	4201.81	-38.4042
357.3	4186.22	-38.4393
357.4	4171	-38.4764
357.5	4156.14	-38.5153
357.6	4141.65	-38.5562
357.7	4127.51	-38.5989
357.8	4113.74	-38.6435
357.9	4100.32	-38.6899
358	4087.25	-38.7381
358.1	4074.54	-38.7881
358.2	4062.17	-38.8399
358.3	4050.16	-38.8935
358.4	4038.49	-38.9488
358.5	4027.16	-39.0058
358.6	4016.17	-39.0644
358.7	4005.53	-39.1248
358.8	3995.22	-39.1868
358.9	3985.24	-39.2504
359	3975.6	-39.3156
359.1	3966.29	-39.3824
359.2	3957.3	-39.4507
359.3	3948.65	-39.5206
359.4	3940.31	-39.5919
359.5	3932.3	-39.6648
359.6	3924.6	-39.7391
359.7	3917.22	-39.8149
359.8	3910.16	-39.8921
359.9	3903.41	-39.9707
360	3896.97	-40.0506
360.1	3890.84	-40.1319
360.2	3885.01	-40.2146
360.3	3879.49	-40.2985
360.4	3874.27	-40.3837
360.5	3869.34	-40.4702
360.6	3864.72	-40.5579
360.7	3860.39	-40.6469
360.8	3856.35	-40.737
360.9	3852.6	-40.8282
361	3849.14	-40.9207
361.1	3845.96	-41.0142
361.2	3843.07	-41.1088
361.3	3840.46	-41.2045
361.4	3838.12	-41.3013
361.5	3836.07	-41.399
361.6	3834.29	-41.4978
361.7	3832.78	-41.5975
361.8	3831.54	-41.6982
361.9	3830.57	-41.7998
362	3829.86	-41.9024
362.1	3829.42	-42.0058
362.2	3829.24	-42.11
362.3	3829.32	-42.2151
362.4	3829.65	-42.321
362.5	3830.24	-42.4277
362.6	3831.08	-42.5352
362.7	3832.18	-42.6433
362.8	3833.52	-42.7522
362.9	3835.1	-42.8618
363	3836.93	-42.9721
363.1	3839.01	-43.0829
363.2	3841.32	-43.1945
363.3	3843.87	-43.3065
363.4	3846.65	-43.4192
363.5	3849.67	-43.5324
363.6	3852.92	-43.6461
363.7	3856.4	-43.7604
363.8	3860.1	-43.8751
363.9	3864.03	-43.9902
364	3868.19	-44.1058
364.1	3872.56	-44.2218
364.2	3877.15	-44.3381
364.3	3881.96	-44.4549
364.4	3886.99	-44.5719
364.5	3892.22	-44.6892
364.6	3897.67	-44.8069
364.7	3903.32	-44.9248
364.8	3909.19	-45.0429
364.9	3915.25	-45.1612
365	3921.52	-45.2798
365.1	3927.99	-45.3984
365.2	3934.66	-45.5173
365.3	3941.52	-45.6362
365.4	3948.58	-45.7553
365.5	3955.84	-45.8744
365.6	3963.28	-45.9936
365.7	3970.91	-46.1128
365.8	3978.73	-46.232
365.9	3986.74	-46.3511
366	3994.93	-46.4703
366.1	4003.3	-46.5894
366.2	4011.85	-46.7083
366.3	4020.58	-46.8272
366.4	4029.48	-46.9459
366.5	4038.56	-47.0645
366.6	4047.81	-47.1829
366.7	4057.23	-47.3011
366.8	4066.82	-47.419
366.9	4076.58	-47.5368
367	4086.5	-47.6542
367.1	4096.58	-47.7714
367.2	4106.83	-47.8882
367.3	4117.24	-48.0047
367.4	4127.81	-48.1209
367.5	4138.53	-48.2366
367.6	4149.41	-48.352
367.7	4160.44	-48.467
367.8	4171.62	-48.5815
367.9	4182.96	-48.6955
368	4194.44	-48.809
368.1	4206.07	-48.9221
368.2	4217.84	-49.0346
368.3	4229.76	-49.1465
368.4	4241.82	-49.2579
368.5	4254.02	-49.3687
368.6	4266.36	-49.4789
368.7	4278.84	-49.5884
368.8	4291.45	-49.6973
368.9	4304.2	-49.8055
369	4317.08	-49.913
369.1	4330.09	-50.0198
369.2	4343.24	-50.1258
369.3	4356.51	-50.2311
369.4	4369.91	-50.3357
369.5	4383.43	-50.4394
369.6	4397.08	-50.5423
369.7	4410.85	-50.6444
369.8	4424.74	-50.7456
369.9	4438.76	-50.8459
370	4452.89	-50.9454
370.1	4467.14	-51.0439
370.2	4481.51	-51.1415
370.3	4495.99	-51.2382
370.4	4510.58	-51.3338
370.5	4525.29	-51.4285
370.6	4540.11	-51.5222
370.7	4555.03	-51.6149
370.8	4570.07	-51.7065
370.9	4585.21	-51.7971
371	4600.46	-51.8865
371.1	4615.82	-51.9749
371.2	4631.28	-52.0622
371.3	4646.84	-52.1483
371.4	4662.5	-52.2333
371.5	4678.26	-52.3171
371.6	4694.12	-52.3998
371.7	4710.08	-52.4812
371.8	4726.14	-52.5614
371.9	4742.29	-52.6404
372	4758.54	-52.7182
372.1	4774.88	-52.7946
372.2	4791.31	-52.8698
372.3	4807.84	-52.9437
372.4	4824.45	-53.0162
372.5	4841.16	-53.0875
372.6	4857.95	-53.1574
372.7	4874.83	-53.2259
372.8	4891.8	-53.2931
372.9	4908.85	-53.3588
373	4925.99	-53.4232
373.1	4943.21	-53.4861
373.2	4960.52	-53.5476
373.3	4977.9	-53.6076
373.4	4995.37	-53.6662
373.5	5012.92	-53.7233
373.6	5030.55	-53.7789
373.7	5048.25	-53.833
373.8	5066.04	-53.8856
373.9	5083.9	-53.9366
374	5101.83	-53.9861
374.1	5119.85	-54.0341
374.2	5137.93	-54.0804
374.3	5156.09	-54.1252
374.4	5174.32	-54.1683
374.5	5192.63	-54.2099
374.6	5211.01	-54.2498
374.7	5229.45	-54.2881
374.8	5247.97	-54.3248
374.9	5266.56	-54.3597
375	5285.21	-54.3931
375.1	5303.94	-54.4247
375.2	5322.73	-54.4546
375.3	5341.59	-54.4828
375.4	5360.51	-54.5093
375.5	5379.5	-54.5341
375.6	5398.55	-54.5571
375.7	5417.67	-54.5784
375.8	5436.85	-54.5979
375.9	5456.1	-54.6157
376	5475.4	-54.6316
376.1	5494.77	-54.6458
376.2	5514.2	-54.6581
376.3	5533.69	-54.6687
376.4	5553.25	-54.6775
376.5	5572.86	-54.6844
376.6	5592.53	-54.6894
376.7	5612.26	-54.6927
376.8	5632.05	-54.694
376.9	5651.89	-54.6935
377	5671.79	-54.6912
377.1	5691.75	-54.6869
377.2	5711.77	-54.6808
377.3	5731.84	-54.6728
377.4	5751.97	-54.6628
377.5	5772.16	-54.651
377.6	5792.4	-54.6372
377.7	5812.69	-54.6215
377.8	5833.04	-54.6039
377.9	5853.44	-54.5843
378	5873.89	-54.5628
378.1	5894.4	-54.5393
378.2	5914.96	-54.5139
378.3	5935.57	-54.4865
378.4	5956.24	-54.4572
378.5	5976.95	-54.4258
378.6	5997.72	-54.3925
378.7	6018.54	-54.3572
378.8	6039.41	-54.3199
378.9	6060.33	-54.2806
379	6081.3	-54.2393
379.1	6102.32	-54.196
379.2	6123.39	-54.1507
379.3	6144.51	-54.1034
379.4	6165.68	-54.054
379.5	6186.9	-54.0027
379.6	6208.17	-53.9493
379.7	6229.49	-53.8938
379.8	6250.85	-53.8364
379.9	6272.26	-53.7769
380	6293.72	-53.7153
380.1	6315.23	-53.6517
380.2	6336.79	-53.5861
380.3	6358.39	-53.5184
380.4	6380.04	-53.4487
380.5	6401.74	-53.3769
380.6	6423.48	-53.3031
380.7	6445.28	-53.2272
380.8	6467.11	-53.1492
380.9	6489	-53.0692
381	6510.93	-52.9871
381.1	6532.91	-52.9029
381.2	6554.93	-52.8167
381.3	6577	-52.7285
381.4	6599.12	-52.6381
381.5	6621.28	-52.5457
381.6	6643.48	-52.4512
381.7	6665.74	-52.3547
381.8	6688.03	-52.2561
381.9	6710.38	-52.1554
382	6732.77	-52.0526
382.1	6755.2	-51.9478
382.2	6777.68	-51.841
382.3	6800.2	-51.732
382.4	6822.77	-51.621
382.5	6845.39	-51.5079
382.6	6868.05	-51.3928
382.7	6890.75	-51.2756
382.8	6913.5	-51.1564
382.9	6936.29	-51.035
383	6959.13	-50.9117
383.1	6982.02	-50.7863
383.2	7004.94	-50.6588
383.3	7027.92	-50.5293
383.4	7050.93	-50.3977
383.5	7073.99	-50.2641
383.6	7097.1	-50.1285
383.7	7120.25	-49.9908
383.8	7143.44	-49.8511
383.9	7166.68	-49.7093
384	7189.96	-49.5655
384.1	7213.29	-49.4197
384.2	7236.66	-49.2719
384.3	7260.08	-49.122
384.4	7283.54	-48.9702
384.5	7307.04	-48.8163
384.6	7330.59	-48.6604
384.7	7354.18	-48.5026
384.8	7377.82	-48.3427
384.9	7401.5	-48.1809
385	7425.23	-48.017
385.1	7449	-47.8512
385.2	7472.81	-47.6834
385.3	7496.67	-47.5136
385.4	7520.57	-47.3419
385.5	7544.52	-47.1682
385.6	7568.5	-46.9926
385.7	7592.54	-46.815
385.8	7616.62	-46.6354
385.9	7640.74	-46.454
386	7664.9	-46.2706
386.1	7689.11	-46.0853
386.2	7713.37	-45.898
386.3	7737.66	-45.7089
386.4	7762	-45.5178
386.5	7786.39	-45.3249
386.6	7810.82	-45.13
386.7	7835.29	-44.9333
386.8	7859.81	-44.7347
386.9	7884.37	-44.5343
387	7908.97	-44.3319
387.1	7933.62	-44.1278
387.2	7958.31	-43.9218
387.3	7983.04	-43.7139
387.4	8007.82	-43.5042
387.5	8032.64	-43.2927
387.6	8057.51	-43.0794
387.7	8082.41	-42.8643
387.8	8107.37	-42.6474
387.9	8132.36	-42.4287
388	8157.4	-42.2082
388.1	8182.48	-41.986
388.2	8207.6	-41.762
388.3	8232.77	-41.5363
388.4	8257.98	-41.3088
388.5	8283.23	-41.0795
388.6	8308.53	-40.8486
388.7	8333.86	-40.6159
388.8	8359.24	-40.3816
388.9	8384.67	-40.1455
389	8410.13	-39.9078
389.1	8435.64	-39.6684
389.2	8461.19	-39.4273
389.3	8486.78	-39.1846
389.4	8512.41	-38.9402
389.5	8538.09	-38.6942
389.6	8563.8	-38.4465
389.7	8589.56	-38.1973
389.8	8615.36	-37.9464
389.9	8641.2	-37.694
390	8667.08	-37.44
390.1	8693.01	-37.1844
390.2	8718.97	-36.9273
390.3	8744.97	-36.6686
390.4	8771.02	-36.4083
390.5	8797.1	-36.1466
390.6	8823.23	-35.8833
390.7	8849.39	-35.6185
390.8	8875.6	-35.3523
390.9	8901.84	-35.0846
391	8928.12	-34.8153
391.1	8954.45	-34.5447
391.2	8980.81	-34.2726
391.3	9007.21	-33.999
391.4	9033.64	-33.7241
391.5	9060.12	-33.4477
391.6	9086.63	-33.1699
391.7	9113.18	-32.8908
391.8	9139.77	-32.6103
391.9	9166.4	-32.3284
392	9193.06	-32.0452
392.1	9219.76	-31.7606
392.2	9246.5	-31.4747
392.3	9273.27	-31.1875
392.4	9300.08	-30.899
392.5	9326.92	-30.6093
392.6	9353.8	-30.3182
392.7	9380.71	-30.0259
392.8	9407.66	-29.7324
392.9	9434.64	-29.4376
393	9461.66	-29.1416
393.1	9488.7	-28.8444
393.2	9515.79	-28.546
393.3	9542.9	-28.2464
393.4	9570.05	-27.9457
393.5	9597.23	-27.6438
393.6	9624.44	-27.3408
393.7	9651.68	-27.0366
393.8	9678.95	-26.7313
393.9	9706.26	-26.425
394	9733.59	-26.1175
394.1	9760.95	-25.809
394.2	9788.35	-25.4994
394.3	9815.77	-25.1888
394.4	9843.22	-24.8771
394.5	9870.7	-24.5644
394.6	9898.2	-24.2508
394.7	9925.73	-23.9361
394.8	9953.29	-23.6204
394.9	9980.88	-23.3038
395	10008.5	-22.9862
395.1	10036.1	-22.6678
395.2	10063.8	-22.3483
395.3	10091.5	-22.028
395.4	10119.2	-21.7068
395.5	10146.9	-21.3847
395.6	10174.7	-21.0618
395.7	10202.4	-20.738
395.8	10230.2	-20.4134
395.9	10258	-20.0879
396	10285.9	-19.7616
396.1	10313.7	-19.4346
396.2	10341.6	-19.1068
396.3	10369.5	-18.7782
396.4	10397.4	-18.4488
396.5	10425.4	-18.1187
396.6	10453.3	-17.7879
396.7	10481.3	-17.4564
396.8	10509.2	-17.1242
396.9	10537.2	-16.7914
397	10565.3	-16.4578
397.1	10593.3	-16.1237
397.2	10621.3	-15.7888
397.3	10649.4	-15.4534
397.4	10677.4	-15.1174
397.5	10705.5	-14.7807
397.6	10733.6	-14.4435
397.7	10761.7	-14.1058
397.8	10789.8	-13.7675
397.9	10817.9	-13.4286
398	10846	-13.0893
398.1	10874.1	-12.7494
398.2	10902.2	-12.4091
398.3	10930.4	-12.0682
398.4	10958.5	-11.7269
398.5	10986.6	-11.3852
398.6	11014.8	-11.0431
398.7	11042.9	-10.7005
398.8	11071.1	-10.3575
398.9	11099.2	-10.0142
399	11127.4	-9.67042
399.1	11155.5	-9.32634
399.2	11183.7	-8.9819
399.3	11211.8	-8.63715
399.4	11240	-8.29207
399.5	11268.1	-7.9467
399.6	11296.2	-7.60105
399.7	11324.4	-7.25512
399.8	11352.5	-6.90894
399.9	11380.6	-6.56252
400	11408.7	-6.21586
400.1	11436.8	-5.869
400.2	11464.9	-5.52194
400.3	11493	-5.1747
400.4	11521	-4.82728
400.5	11549.1	-4.47971
400.6	11577.1	-4.13201
400.7	11605.1	-3.78417
400.8	11633.2	-3.43622
400.9	11661.2	-3.08817
401	11689.1	-2.74005
401.1	11717.1	-2.39185
401.2	11745	-2.04359
401.3	11772.9	-1.6953
401.4	11800.8	-1.34698
401.5	11828.7	-0.99864
401.6	11856.6	-0.65031
401.7	11884.4	-0.30199
401.8	11912.2	0.0463
401.9	11940	0.39455
402	11967.8	0.74274
402.1	11995.5	1.09086
402.2	12023.2	1.43889
402.3	12050.9	1.78683
402.4	12078.5	2.13465
402.5	12106.1	2.48234
402.6	12133.7	2.8299
402.7	12161.2	3.1773
402.8	12188.8	3.52454
402.9	12216.2	3.87159
403	12243.7	4.21845
403.1	12271.1	4.5651
403.2	12298.4	4.91153
403.3	12325.8	5.25773
403.4	12353.1	5.60368
403.5	12380.3	5.94936
403.6	12407.5	6.29477
403.7	12434.7	6.63989
403.8	12461.8	6.98471
403.9	12488.8	7.32922
404	12515.9	7.6734
404.1	12542.8	8.01723
404.2	12569.8	8.36072
404.3	12596.6	8.70383
404.4	12623.5	9.04657
404.5	12650.3	9.38891
404.6	12677	9.73085
404.7	12703.6	10.0724
404.8	12730.3	10.4135
404.9	12756.8	10.7541
405	12783.3	11.0943
405.1	12809.8	11.434
405.2	12836.1	11.7733
405.3	12862.5	12.112
405.4	12888.7	12.4502
405.5	12914.9	12.788
405.6	12941.1	13.1251
405.7	12967.1	13.4618
405.8	12993.2	13.7979
405.9	13019.1	14.1334
406	13045	14.4683
406.1	13070.8	14.8027
406.2	13096.5	15.1364
406.3	13122.2	15.4696
406.4	13147.8	15.8021
406.5	13173.3	16.1339
406.6	13198.7	16.4652
406.7	13224.1	16.7957
406.8	13249.4	17.1256
406.9	13274.6	17.4548
407	13299.7	17.7833
407.1	13324.8	18.1111
407.2	13349.8	18.4382
407.3	13374.7	18.7645
407.4	13399.5	19.0901
407.5	13424.2	19.4149
407.6	13448.8	19.739
407.7	13473.4	20.0623
407.8	13497.9	20.3849
407.9	13522.2	20.7066
408	13546.5	21.0275
408.1	13570.7	21.3476
408.2	13594.8	21.6669
408.3	13618.8	21.9853
408.4	13642.8	22.3029
408.5	13666.6	22.6196
408.6	13690.3	22.9355
408.7	13713.9	23.2504
408.8	13737.5	23.5645
408.9	13760.9	23.8777
409	13784.2	24.19
409.1	13807.5	24.5013
409.2	13830.6	24.8117
409.3	13853.6	25.1212
409.4	13876.5	25.4297
409.5	13899.4	25.7373
409.6	13922.1	26.0439
409.7	13944.7	26.3495
409.8	13967.2	26.6542
409.9	13989.5	26.9578
410	14011.8	27.2604
410.1	14034	27.562
410.2	14056	27.8626
410.3	14078	28.1622
410.4	14099.8	28.4607
410.5	14121.5	28.7581
410.6	14143	29.0545
410.7	14164.5	29.3498
410.8	14185.9	29.6441
410.9	14207.1	29.9372
411	14228.2	30.2293
411.1	14249.2	30.5202
411.2	14270	30.8101
411.3	14290.8	31.0988
411.4	14311.4	31.3864
411.5	14331.8	31.6728
411.6	14352.2	31.9581
411.7	14372.4	32.2423
411.8	14392.5	32.5253
411.9	14412.5	32.8071
412	14432.3	33.0878
412.1	14452	33.3672
412.2	14471.6	33.6455
412.3	14491	33.9226
412.4	14510.3	34.1984
412.5	14529.5	34.4731
412.6	14548.5	34.7465
412.7	14567.4	35.0187
412.8	14586.1	35.2897
412.9	14604.7	35.5594
413	14623.2	35.8279
413.1	14641.5	36.0951
413.2	14659.7	36.3611
413.3	14677.7	36.6257
413.4	14695.6	36.8892
413.5	14713.4	37.1513
413.6	14731	37.4121
413.7	14748.4	37.6717
413.8	14765.8	37.9299
413.9	14782.9	38.1868
414	14799.9	38.4425
414.1	14816.8	38.6967
414.2	14833.5	38.9497
414.3	14850	39.2013
414.4	14866.4	39.4517
414.5	14882.7	39.7006
414.6	14898.8	39.9482
414.7	14914.7	40.1945
414.8	14930.5	40.4394
414.9	14946.1	40.6829
415	14961.6	40.9251
415.1	14976.9	41.1659
415.2	14992	41.4053
415.3	15007	41.6433
415.4	15021.8	41.8799
415.5	15036.5	42.1151
415.6	15051	42.349
415.7	15065.3	42.5814
415.8	15079.5	42.8124
415.9	15093.5	43.042
416	15107.3	43.2702
416.1	15121	43.497
416.2	15134.5	43.7223
416.3	15147.9	43.9462
416.4	15161	44.1687
416.5	15174	44.3897
416.6	15186.9	44.6093
416.7	15199.5	44.8275
416.8	15212	45.0442
416.9	15224.3	45.2594
417	15236.5	45.4732
417.1	15248.5	45.6855
417.2	15260.3	45.8963
417.3	15271.9	46.1057
417.4	15283.3	46.3136
417.5	15294.6	46.5201
417.6	15305.7	46.725
417.7	15316.6	46.9285
417.8	15327.4	47.1305
417.9	15337.9	47.331
418	15348.3	47.53
418.1	15358.5	47.7275
418.2	15368.6	47.9236
418.3	15378.4	48.1181
418.4	15388.1	48.3111
418.5	15397.6	48.5027
418.6	15406.9	48.6927
418.7	15416	48.8812
418.8	15425	49.0682
418.9	15433.7	49.2537
419	15442.3	49.4377
419.1	15450.7	49.6202
419.2	15458.9	49.8011
419.3	15466.9	49.9805
419.4	15474.8	50.1585
419.5	15482.4	50.3348
419.6	15489.9	50.5097
419.7	15497.2	50.683
419.8	15504.2	50.8548
419.9	15511.2	51.0251
420	15517.9	51.1939
420.1	15524.4	51.3611
420.2	15530.7	51.5268
420.3	15536.9	51.691
420.4	15542.9	51.8536
420.5	15548.6	52.0147
420.6	15554.2	52.1742
420.7	15559.6	52.3323
420.8	15564.8	52.4888
420.9	15569.8	52.6437
421	15574.7	52.7971
421.1	15579.3	52.949
421.2	15583.7	53.0993
421.3	15588	53.2481
421.4	15592.1	53.3954
421.5	15595.9	53.5411
421.6	15599.6	53.6852
421.7	15603.1	53.8279
421.8	15606.4	53.969
421.9	15609.5	54.1085
422	15612.4	54.2466
422.1	15615.1	54.383
422.2	15617.6	54.518
422.3	15619.9	54.6514
422.4	15622.1	54.7833
422.5	15624	54.9136
422.6	15625.7	55.0424
422.7	15627.3	55.1696
422.8	15628.6	55.2954
422.9	15629.8	55.4196
423	15630.8	55.5422
423.1	15631.5	55.6633
423.2	15632.1	55.7829
423.3	15632.5	55.901
423.4	15632.7	56.0175
423.5	15632.7	56.1326
423.6	15632.5	56.246
423.7	15632.1	56.358
423.8	15631.5	56.4684
423.9	15630.7	56.5773
424	15629.7	56.6847
424.1	15628.6	56.7906
424.2	15627.2	56.895
424.3	15625.6	56.9978
424.4	15623.9	57.0991
424.5	15621.9	57.199
424.6	15619.8	57.2973
424.7	15617.5	57.3941
424.8	15614.9	57.4894
424.9	15612.2	57.5832
425	15609.3	57.6754
425.1	15606.2	57.7662
425.2	15602.9	57.8555
425.3	15599.4	57.9433
425.4	15595.7	58.0296
425.5	15591.8	58.1144
425.6	15587.7	58.1978
425.7	15583.4	58.2796
425.8	15578.9	58.36
425.9	15574.3	58.4388
426	15569.4	58.5162
426.1	15564.4	58.5922
426.2	15559.2	58.6666
426.3	15553.7	58.7396
426.4	15548.1	58.8111
426.5	15542.3	58.8812
426.6	15536.3	58.9498
426.7	15530.1	59.017
426.8	15523.7	59.0827
426.9	15517.1	59.1469
427	15510.4	59.2097
427.1	15503.4	59.271
427.2	15496.3	59.331
427.3	15489	59.3894
427.4	15481.4	59.4465
427.5	15473.7	59.5021
427.6	15465.8	59.5563
427.7	15457.8	59.609
427.8	15449.5	59.6604
427.9	15441	59.7103
428	15432.4	59.7588
428.1	15423.6	59.8059
428.2	15414.5	59.8516
428.3	15405.3	59.8959
428.4	15396	59.9389
428.5	15386.4	59.9804
428.6	15376.6	60.0205
428.7	15366.7	60.0593
428.8	15356.6	60.0966
428.9	15346.3	60.1326
429	15335.8	60.1672
429.1	15325.1	60.2005
429.2	15314.3	60.2324
429.3	15303.2	60.2629
429.4	15292	60.2921
429.5	15280.6	60.3199
429.6	15269.1	60.3464
429.7	15257.3	60.3715
429.8	15245.4	60.3953
429.9	15233.3	60.4178
430	15221	60.4389
430.1	15208.5	60.4588
430.2	15195.9	60.4772
430.3	15183.1	60.4944
430.4	15170.1	60.5103
430.5	15156.9	60.5249
430.6	15143.6	60.5382
430.7	15130.1	60.5502
430.8	15116.4	60.5608
430.9	15102.5	60.5702
431	15088.5	60.5784
431.1	15074.3	60.5852
431.2	15059.9	60.5908
431.3	15045.4	60.5951
431.4	15030.7	60.5982
431.5	15015.8	60.6
431.6	15000.8	60.6005
431.7	14985.6	60.5998
431.8	14970.2	60.5979
431.9	14954.6	60.5947
432	14938.9	60.5904
432.1	14923	60.5847
432.2	14907	60.5779
432.3	14890.8	60.5699
432.4	14874.4	60.5606
432.5	14857.9	60.5502
432.6	14841.2	60.5385
432.7	14824.4	60.5256
432.8	14807.4	60.5116
432.9	14790.2	60.4964
433	14772.9	60.48
433.1	14755.4	60.4625
433.2	14737.7	60.4438
433.3	14719.9	60.4239
433.4	14702	60.4029
433.5	14683.9	60.3807
433.6	14665.6	60.3574
433.7	14647.2	60.3329
433.8	14628.6	60.3073
433.9	14609.9	60.2806
434	14591	60.2528
434.1	14572	60.2239
434.2	14552.9	60.1938
434.3	14533.5	60.1627
434.4	14514.1	60.1305
434.5	14494.5	60.0971
434.6	14474.7	60.0627
434.7	14454.8	60.0272
434.8	14434.7	59.9907
434.9	14414.5	59.953
435	14394.2	59.9143
435.1	14373.7	59.8746
435.2	14353.1	59.8338
435.3	14332.3	59.792
435.4	14311.4	59.7491
435.5	14290.4	59.7052
435.6	14269.2	59.6603
435.7	14247.9	59.6144
435.8	14226.5	59.5674
435.9	14204.9	59.5195
436	14183.1	59.4705
436.1	14161.3	59.4206
436.2	14139.3	59.3697
436.3	14117.2	59.3177
436.4	14094.9	59.2648
436.5	14072.5	59.211
436.6	14050	59.1562
436.7	14027.4	59.1004
436.8	14004.6	59.0436
436.9	13981.7	58.986
437	13958.7	58.9273
437.1	13935.6	58.8678
437.2	13912.3	58.8073
437.3	13888.9	58.7459
437.4	13865.4	58.6836
437.5	13841.8	58.6204
437.6	13818	58.5563
437.7	13794.1	58.4913
437.8	13770.1	58.4254
437.9	13746	58.3586
438	13721.8	58.291
438.1	13697.4	58.2224
438.2	13673	58.153
438.3	13648.4	58.0828
438.4	13623.7	58.0117
438.5	13598.9	57.9397
438.6	13574	57.8669
438.7	13549	57.7933
438.8	13523.9	57.7189
438.9	13498.6	57.6436
439	13473.3	57.5675
439.1	13447.8	57.4906
439.2	13422.3	57.413
439.3	13396.6	57.3345
439.4	13370.8	57.2552
439.5	13345	57.1751
439.6	13319	57.0943
439.7	13292.9	57.0127
439.8	13266.7	56.9303
439.9	13240.5	56.8472
440	13214.1	56.7633
440.1	13187.6	56.6787
440.2	13161.1	56.5934
440.3	13134.4	56.5073
440.4	13107.6	56.4205
440.5	13080.8	56.3329
440.6	13053.8	56.2447
440.7	13026.8	56.1557
440.8	12999.7	56.066
440.9	12972.5	55.9757
441	12945.2	55.8846
441.1	12917.8	55.7929
441.2	12890.3	55.7005
441.3	12862.8	55.6074
441.4	12835.1	55.5137
441.5	12807.4	55.4193
441.6	12779.6	55.3242
441.7	12751.7	55.2285
441.8	12723.7	55.1322
441.9	12695.6	55.0352
442	12667.5	54.9376
442.1	12639.3	54.8394
442.2	12611	54.7406
442.3	12582.6	54.6412
442.4	12554.2	54.5411
442.5	12525.7	54.4405
442.6	12497.1	54.3393
442.7	12468.4	54.2375
442.8	12439.7	54.135
442.9	12410.9	54.0321
443	12382	53.9286
443.1	12353	53.8245
443.2	12324	53.7198
443.3	12295	53.6146
443.4	12265.8	53.5089
443.5	12236.6	53.4026
443.6	12207.3	53.2958
443.7	12178	53.1885
443.8	12148.6	53.0807
443.9	12119.1	52.9723
444	12089.6	52.8634
444.1	12060	52.7541
444.2	12030.4	52.6442
444.3	12000.7	52.5339
444.4	11971	52.4231
444.5	11941.1	52.3118
444.6	11911.3	52.2
444.7	11881.4	52.0877
444.8	11851.4	51.975
444.9	11821.4	51.8619
445	11791.3	51.7483
445.1	11761.2	51.6342
445.2	11731	51.5198
445.3	11700.8	51.4049
445.4	11670.5	51.2895
445.5	11640.2	51.1738
445.6	11609.9	51.0576
445.7	11579.5	50.941
445.8	11549	50.824
445.9	11518.5	50.7067
446	11488	50.5889
446.1	11457.4	50.4708
446.2	11426.8	50.3522
446.3	11396.2	50.2334
446.4	11365.5	50.1141
446.5	11334.8	49.9945
446.6	11304	49.8745
446.7	11273.2	49.7541
446.8	11242.4	49.6334
446.9	11211.5	49.5124
447	11180.6	49.391
447.1	11149.7	49.2694
447.2	11118.7	49.1473
447.3	11087.8	49.025
447.4	11056.7	48.9023
447.5	11025.7	48.7794
447.6	10994.6	48.6561
447.7	10963.5	48.5326
447.8	10932.4	48.4087
447.9	10901.2	48.2846
448	10870.1	48.1602
448.1	10838.9	48.0355
448.2	10807.6	47.9105
448.3	10776.4	47.7853
448.4	10745.1	47.6598
448.5	10713.8	47.534
448.6	10682.5	47.408
448.7	10651.2	47.2818
448.8	10619.9	47.1553
448.9	10588.5	47.0286
449	10557.2	46.9016
449.1	10525.8	46.7744
449.2	10494.4	46.647
449.3	10463	46.5194
449.4	10431.5	46.3916
449.5	10400.1	46.2636
449.6	10368.7	46.1353
449.7	10337.2	46.0069
449.8	10305.7	45.8783
449.9	10274.3	45.7495
450	10242.8	45.6205
450.1	10211.3	45.4913
450.2	10179.8	45.362
450.3	10148.3	45.2325
450.4	10116.8	45.1028
450.5	10085.3	44.973
450.6	10053.8	44.843
450.7	10022.3	44.7129
450.8	9990.74	44.5826
450.9	9959.22	44.4522
451	9927.71	44.3217
451.1	9896.2	44.191
451.2	9864.68	44.0602
451.3	9833.17	43.9293
451.4	9801.67	43.7983
451.5	9770.17	43.6671
451.6	9738.67	43.5359
451.7	9707.18	43.4045
451.8	9675.69	43.2731
451.9	9644.21	43.1415
452	9612.74	43.0099
452.1	9581.28	42.8782
452.2	9549.82	42.7463
452.3	9518.38	42.6145
452.4	9486.94	42.4825
452.5	9455.52	42.3505
452.6	9424.11	42.2184
452.7	9392.71	42.0863
452.8	9361.33	41.9541
452.9	9329.95	41.8218
453	9298.6	41.6895
453.1	9267.26	41.5572
453.2	9235.93	41.4248
453.3	9204.62	41.2924
453.4	9173.33	41.1599
453.5	9142.06	41.0274
453.6	9110.8	40.8949
453.7	9079.57	40.7624
453.8	9048.35	40.6299
453.9	9017.16	40.4973
454	8985.98	40.3648
454.1	8954.83	40.2322
454.2	8923.7	40.0996
454.3	8892.59	39.9671
454.4	8861.51	39.8345
454.5	8830.45	39.702
454.6	8799.42	39.5695
454.7	8768.41	39.437
454.8	8737.43	39.3045
454.9	8706.48	39.172
455	8675.55	39.0396
455.1	8644.65	38.9072
455.2	8613.78	38.7748
455.3	8582.94	38.6425
455.4	8552.13	38.5102
455.5	8521.35	38.378
455.6	8490.6	38.2458
455.7	8459.88	38.1137
455.8	8429.2	37.9816
455.9	8398.55	37.8496
456	8367.93	37.7177
456.1	8337.34	37.5858
456.2	8306.79	37.454
456.3	8276.27	37.3223
456.4	8245.79	37.1906
456.5	8215.35	37.059
456.6	8184.94	36.9275
456.7	8154.57	36.7961
456.8	8124.23	36.6648
456.9	8093.94	36.5336
457	8063.68	36.4025
457.1	8033.46	36.2715
457.2	8003.28	36.1405
457.3	7973.14	36.0097
457.4	7943.05	35.879
457.5	7912.99	35.7484
457.6	7882.98	35.6179
457.7	7853	35.4876
457.8	7823.07	35.3573
457.9	7793.19	35.2272
458	7763.34	35.0972
458.1	7733.55	34.9673
458.2	7703.79	34.8376
458.3	7674.08	34.708
458.4	7644.42	34.5785
458.5	7614.8	34.4492
458.6	7585.23	34.32
458.7	7555.7	34.191
458.8	7526.23	34.0621
458.9	7496.8	33.9333
459	7467.42	33.8048
459.1	7438.08	33.6763
459.2	7408.8	33.5481
459.3	7379.56	33.42
459.4	7350.38	33.292
459.5	7321.25	33.1642
459.6	7292.16	33.0366
459.7	7263.13	32.9092
459.8	7234.15	32.7819
459.9	7205.22	32.6548
460	7176.34	32.5279
460.1	7147.52	32.4012
460.2	7118.75	32.2746
460.3	7090.03	32.1482
460.4	7061.36	32.0221
460.5	7032.75	31.8961
460.6	7004.2	31.7703
460.7	6975.7	31.6447
460.8	6947.25	31.5193
460.9	6918.86	31.3941
461	6890.53	31.2691
461.1	6862.25	31.1443
461.2	6834.03	31.0197
461.3	6805.87	30.8953
461.4	6777.76	30.7711
461.5	6749.72	30.6471
461.6	6721.73	30.5234
461.7	6693.79	30.3998
461.8	6665.92	30.2765
461.9	6638.11	30.1534
462	6610.35	30.0305
462.1	6582.66	29.9078
462.2	6555.02	29.7854
462.3	6527.44	29.6632
462.4	6499.93	29.5412
462.5	6472.48	29.4195
462.6	6445.08	29.298
462.7	6417.75	29.1767
462.8	6390.48	29.0556
462.9	6363.27	28.9348
463	6336.13	28.8142
463.1	6309.05	28.6939
463.2	6282.02	28.5738
463.3	6255.07	28.454
463.4	6228.17	28.3344
463.5	6201.34	28.215
463.6	6174.58	28.0959
463.7	6147.87	27.9771
463.8	6121.23	27.8585
463.9	6094.66	27.7401
464	6068.15	27.622
464.1	6041.71	27.5042
464.2	6015.33	27.3866
464.3	5989.02	27.2693
464.4	5962.77	27.1522
464.5	5936.59	27.0355
464.6	5910.47	26.9189
464.7	5884.42	26.8027
464.8	5858.44	26.6867
464.9	5832.52	26.5709
465	5806.67	26.4555
465.1	5780.89	26.3403
465.2	5755.17	26.2254
465.3	5729.53	26.1107
465.4	5703.95	25.9963
465.5	5678.44	25.8823
465.6	5652.99	25.7684
465.7	5627.62	25.6549
465.8	5602.31	25.5416
465.9	5577.07	25.4287
466	5551.9	25.316
466.1	5526.8	25.2035
466.2	5501.77	25.0914
466.3	5476.81	24.9795
466.4	5451.91	24.868
466.5	5427.09	24.7567
466.6	5402.33	24.6457
466.7	5377.65	24.535
466.8	5353.04	24.4246
466.9	5328.49	24.3145
467	5304.02	24.2046
467.1	5279.61	24.0951
467.2	5255.28	23.9858
467.3	5231.02	23.8769
467.4	5206.83	23.7682
467.5	5182.71	23.6599
467.6	5158.66	23.5518
467.7	5134.68	23.444
467.8	5110.77	23.3365
467.9	5086.93	23.2294
468	5063.17	23.1225
468.1	5039.47	23.0159
468.2	5015.85	22.9096
468.3	4992.3	22.8037
468.4	4968.82	22.698
468.5	4945.42	22.5926
468.6	4922.08	22.4876
468.7	4898.82	22.3828
468.8	4875.63	22.2784
468.9	4852.51	22.1742
469	4829.46	22.0704
469.1	4806.49	21.9669
469.2	4783.59	21.8636
469.3	4760.76	21.7607
469.4	4738	21.6581
469.5	4715.31	21.5558
469.6	4692.7	21.4538
469.7	4670.16	21.3522
469.8	4647.7	21.2508
469.9	4625.3	21.1497
470	4602.98	21.049
470.1	4580.73	20.9485
470.2	4558.56	20.8484
470.3	4536.46	20.7486
470.4	4514.43	20.6491
470.5	4492.47	20.5499
470.6	4470.59	20.4511
470.7	4448.78	20.3525
470.8	4427.04	20.2543
470.9	4405.38	20.1563
471	4383.79	20.0587
471.1	4362.27	19.9614
471.2	4340.82	19.8645
471.3	4319.45	19.7678
471.4	4298.15	19.6714
471.5	4276.93	19.5754
471.6	4255.77	19.4797
471.7	4234.69	19.3843
471.8	4213.69	19.2892
471.9	4192.76	19.1945
472	4171.9	19.1
472.1	4151.11	19.0059
472.2	4130.4	18.9121
472.3	4109.75	18.8186
472.4	4089.19	18.7254
472.5	4068.69	18.6326
472.6	4048.27	18.54
472.7	4027.92	18.4478
472.8	4007.65	18.3559
472.9	3987.45	18.2643
473	3967.32	18.173
473.1	3947.26	18.0821
473.2	3927.28	17.9915
473.3	3907.36	17.9012
473.4	3887.53	17.8112
473.5	3867.76	17.7215
473.6	3848.07	17.6322
473.7	3828.45	17.5431
473.8	3808.9	17.4544
473.9	3789.43	17.366
474	3770.02	17.2779
474.1	3750.69	17.1902
474.2	3731.44	17.1027
474.3	3712.25	17.0156
474.4	3693.14	16.9288
474.5	3674.1	16.8423
474.6	3655.13	16.7562
474.7	3636.23	16.6703
474.8	3617.41	16.5848
474.9	3598.66	16.4995
475	3579.98	16.4146
475.1	3561.37	16.33
475.2	3542.83	16.2458
475.3	3524.37	16.1618
475.4	3505.97	16.0782
475.5	3487.65	15.9949
475.6	3469.4	15.9119
475.7	3451.22	15.8292
475.8	3433.12	15.7468
475.9	3415.08	15.6648
476	3397.11	15.583
476.1	3379.22	15.5016
476.2	3361.4	15.4205
476.3	3343.64	15.3397
476.4	3325.96	15.2592
476.5	3308.35	15.1791
476.6	3290.81	15.0992
476.7	3273.34	15.0196
476.8	3255.94	14.9404
476.9	3238.61	14.8615
477	3221.35	14.7829
477.1	3204.16	14.7046
477.2	3187.04	14.6266
477.3	3170	14.5489
477.4	3153.02	14.4716
477.5	3136.11	14.3945
477.6	3119.27	14.3178
477.7	3102.49	14.2413
477.8	3085.79	14.1652
477.9	3069.16	14.0894
478	3052.6	14.0139
478.1	3036.1	13.9387
478.2	3019.68	13.8638
478.3	3003.32	13.7892
478.4	2987.03	13.7149
478.5	2970.81	13.641
478.6	2954.66	13.5673
478.7	2938.58	13.4939
478.8	2922.56	13.4208
478.9	2906.61	13.3481
479	2890.73	13.2756
479.1	2874.92	13.2035
479.2	2859.18	13.1316
479.3	2843.5	13.0601
479.4	2827.89	12.9888
479.5	2812.35	12.9179
479.6	2796.87	12.8473
479.7	2781.47	12.7769
479.8	2766.12	12.7069
479.9	2750.85	12.6371
480	2735.64	12.5677
480.1	2720.5	12.4985
480.2	2705.42	12.4297
480.3	2690.41	12.3611
480.4	2675.47	12.2928
480.5	2660.59	12.2249
480.6	2645.78	12.1572
480.7	2631.03	12.0898
480.8	2616.35	12.0228
480.9	2601.73	11.956
481	2587.18	11.8895
481.1	2572.69	11.8232
481.2	2558.27	11.7573
481.3	2543.91	11.6917
481.4	2529.62	11.6264
481.5	2515.39	11.5613
481.6	2501.22	11.4966
481.7	2487.12	11.4321
481.8	2473.09	11.3679
481.9	2459.11	11.304
482	2445.2	11.2404
482.1	2431.36	11.1771
482.2	2417.57	11.114
482.3	2403.85	11.0513
482.4	2390.19	10.9888
482.5	2376.6	10.9266
482.6	2363.07	10.8647
482.7	2349.6	10.8031
482.8	2336.19	10.7417
482.9	2322.84	10.6807
483	2309.56	10.6199
483.1	2296.33	10.5594
483.2	2283.17	10.4991
483.3	2270.07	10.4392
483.4	2257.04	10.3795
483.5	2244.06	10.3201
483.6	2231.14	10.261
483.7	2218.29	10.2021
483.8	2205.49	10.1435
483.9	2192.75	10.0852
484	2180.08	10.0272
484.1	2167.46	9.96943
484.2	2154.91	9.91194
484.3	2142.41	9.85471
484.4	2129.98	9.79776
484.5	2117.6	9.74107
484.6	2105.28	9.68466
484.7	2093.03	9.6285
484.8	2080.83	9.57262
484.9	2068.68	9.517
485	2056.6	9.46164
485.1	2044.58	9.40655
485.2	2032.61	9.35172
485.3	2020.7	9.29716
485.4	2008.85	9.24286
485.5	1997.06	9.18881
485.6	1985.32	9.13503
485.7	1973.64	9.08151
485.8	1962.02	9.02824
485.9	1950.46	8.97523
486	1938.95	8.92248
486.1	1927.5	8.86999
486.2	1916.1	8.81775
486.3	1904.76	8.76576
486.4	1893.48	8.71403
486.5	1882.25	8.66256
486.6	1871.08	8.61133
486.7	1859.96	8.56036
486.8	1848.9	8.50963
486.9	1837.89	8.45916
487	1826.94	8.40894
487.1	1816.04	8.35896
487.2	1805.2	8.30923
487.3	1794.41	8.25975
487.4	1783.68	8.21052
487.5	1773	8.16153
487.6	1762.37	8.11278
487.7	1751.8	8.06428
487.8	1741.28	8.01602
487.9	1730.81	7.968
488	1720.4	7.92022
488.1	1710.04	7.87269
488.2	1699.73	7.82539
488.3	1689.48	7.77833
488.4	1679.27	7.73151
488.5	1669.12	7.68493
488.6	1659.02	7.63858
488.7	1648.98	7.59247
488.8	1638.98	7.54659
488.9	1629.04	7.50095
489	1619.14	7.45554
489.1	1609.3	7.41036
489.2	1599.51	7.36542
489.3	1589.77	7.3207
489.4	1580.08	7.27621
489.5	1570.44	7.23196
489.6	1560.85	7.18793
489.7	1551.31	7.14413
489.8	1541.82	7.10055
[truncated: 602 more rows]

## Sheet: Fig5d_Experimental spectra
Wavelength in nm	Abs in a.u.	CD in mdeg
550	0	0
549	-0.000506	-0.07643
548	-0.000626	-0.0829
547	0.000664	0.01319
546	0.00251	-0.18554
545	-0.0005	0.07904
544	-0.000825	-0.12069
543	0.000329	0.03715
542	-0.000861	-0.03698
541	-8e-05	0.06705
540	-0.00173	0.04537
539	0.000278	0.07008
538	9.8e-05	-0.06775
537	-0.000614	-0.05073
536	-0.000105	-0.10662
535	0.00101	0.00357
534	-0.000684	-0.10264
533	0.00181	0.00715
532	-0.000319	-0.07346
531	0.00109	0.06597
530	0.000909	-0.1318
529	0.000123	-0.08022
528	0.00119	0.03811
527	0.00243	0.01678
526	0.0016	-0.07399
525	0.00262	0.05772
524	0.00118	-0.02299
523	0.000553	-0.10409
522	0.00247	-0.09179
521	0.00264	-0.04019
520	0.00255	-0.09749
519	0.00387	-0.08602
518	0.00186	-0.02527
517	0.0023	-0.01598
516	0.0027	0.03558
515	0.00312	0.09483
514	0.00423	-0.09352
513	0.00615	-0.19276
512	0.00644	-0.1593
511	0.00605	-0.13263
510	0.00639	-0.1067
509	0.00658	-0.11444
508	0.00562	-0.25552
507	0.0039	-0.11183
506	0.00559	-0.15286
505	0.00828	-0.11338
504	0.00598	-0.16127
503	0.01069	-0.14868
502	0.00804	-0.13105
501	0.00695	-0.18968
500	0.00888	0.01062
499	0.01026	-0.04886
498	0.0097	-0.14161
497	0.00744	0.03146
496	0.01177	-0.12934
495	0.01128	-0.16735
494	0.01077	-0.10435
493	0.01012	0.03091
492	0.01266	-0.08559
491	0.01134	0.000667
490	0.01432	-0.18667
489	0.01371	-0.14364
488	0.01525	-0.08766
487	0.01599	0.03965
486	0.01802	-0.14404
485	0.0154	-0.11833
484	0.01568	-0.074
483	0.01887	0.0306
482	0.01696	0.0634
481	0.02017	0.04419
480	0.01798	0.16567
479	0.02215	0.10728
478	0.02079	-0.02881
477	0.02169	-0.09489
476	0.02113	-0.00938
475	0.01991	0.20519
474	0.02187	-0.07077
473	0.02239	0.06511
472	0.025	-0.07383
471	0.02479	-0.00746
470	0.02206	0.18528
469	0.02039	0.12073
468	0.02206	0.06962
467	0.02415	0.10629
466	0.02236	0.01651
465	0.02312	0.00108
464	0.02479	0.0897
463	0.02452	0.12747
462	0.02494	0.11718
461	0.02644	0.14085
460	0.0263	0.07611
459	0.02767	0.07358
458	0.02628	0.1236
457	0.02718	0.1753
456	0.02678	0.1192
455	0.02911	0.02658
454	0.02752	0.04704
453	0.02677	0.06567
452	0.027	0.08784
451	0.02778	0.12184
450	0.02855	0.04245
449	0.03205	0.06339
448	0.03037	0.02917
447	0.03018	0.10863
446	0.02838	0.06972
445	0.02743	0.02086
444	0.02858	0.02115
443	0.02987	0.04475
442	0.03093	0.13419
441	0.03029	0.01611
440	0.02999	-0.0637
439	0.03134	0.00678
438	0.03063	-0.00632
437	0.03149	-0.00198
436	0.03139	-0.01839
435	0.03039	-0.07276
434	0.03181	0.02863
433	0.03274	-0.05052
432	0.03281	0.01313
431	0.03372	-0.11432
430	0.03345	-0.08971
429	0.033	-0.13659
428	0.03397	-0.1486
427	0.03306	-0.14611
426	0.03391	-0.17911
425	0.03432	-0.1717
424	0.03521	-0.12894
423	0.03583	-0.1707
422	0.03627	-0.10322
421	0.03517	-0.23767
420	0.03656	-0.11135
419	0.03594	-0.25815
418	0.03716	-0.23736
417	0.03791	-0.26486
416	0.03704	-0.40015
415	0.03759	-0.30594
414	0.03959	-0.18505
413	0.03809	-0.25963
412	0.03852	-0.34564
411	0.03987	-0.26833
410	0.04032	-0.33358
409	0.04116	-0.35012
408	0.03946	-0.37564
407	0.03885	-0.27618
406	0.0386	-0.44192
405	0.0409	-0.34187
404	0.03996	-0.37361
403	0.03996	-0.43098
402	0.04072	-0.56203
401	0.04038	-0.49578
400	0.04231	-0.54703
399	0.03967	-0.52284
398	0.04042	-0.47187
397	0.04221	-0.5245
396	0.04309	-0.54253
395	0.04226	-0.6485
394	0.04291	-0.27556
393	0.04512	-0.57618
392	0.04455	-0.35036
391	0.04554	-0.44066
390	0.04663	-0.55487
389	0.04601	-0.57743
388	0.04562	-0.39244
387	0.04818	-0.49699
386	0.04884	-0.30427
385	0.0489	-0.48285
384	0.05135	-0.47904
383	0.04988	-0.41575
382	0.04963	-0.54769
381	0.04994	-0.5322
380	0.05346	-0.48212
379	0.05432	-0.62936
378	0.05242	-0.46355
377	0.05302	-0.46679
376	0.05304	-0.35141
375	0.05511	-0.46691
374	0.05409	-0.45269
373	0.05344	-0.57693
372	0.05514	-0.42702
371	0.05692	-0.60597
370	0.05797	-0.35501
369	0.05659	-0.40269
368	0.05934	-0.48729
367	0.06183	-0.53242
366	0.06265	-0.46219
365	0.06385	-0.5779
364	0.06389	-0.5843
363	0.06688	-0.63817
362	0.06734	-0.66943
361	0.06786	-0.72801
360	0.0694	-0.67663
359	0.07127	-0.6948
358	0.07321	-0.69273
357	0.07516	-0.76592
356	0.07652	-0.69029
355	0.07737	-0.69874
354	0.07568	-0.74704
353	0.07745	-0.60129
352	0.07776	-0.73008
351	0.08107	-0.66952
350	0.08149	-0.75891
349	0.08311	-0.71703
348	0.08435	-0.95108
347	0.08449	-0.74052
346	0.08848	-0.76153
345	0.09001	-0.66653
344	0.09107	-0.8444
343	0.09317	-0.78749
342	0.09338	-0.74389
341	0.09302	-0.87409
340	0.09544	-0.74377
339	0.0973	-0.89446
338	0.09968	-0.84996
337	0.10113	-0.80744
336	0.104	-0.97113
335	0.10569	-0.9886
334	0.11051	-0.94573
333	0.11475	-1.00505
332	0.11794	-0.98116
331	0.12172	-0.96735
330	0.12259	-1.01237
329	0.12418	-0.97481
328	0.12936	-0.8202
327	0.14066	-0.77751
326	0.15699	-0.60042
325	0.17572	-0.59504
324	0.20613	-0.38179
323	0.25176	-0.12492
322	0.31439	0.20632
321	0.40553	0.91089
320	0.52282	1.56265
319	0.66876	2.8144
318	0.83176	4.47609
317	1.01685	6.34133
316	1.17271	7.17793
315	1.28863	8.81288
314	1.33702	7.56407
313	1.31768	6.46753
312	1.2637	3.94245
311	1.21131	1.23874
310	1.18187	-0.52408
309	1.1824	-2.67218
308	1.2031	-4.29828
307	1.2333	-6.26776
306	1.27132	-8.54636
305	1.30084	-11.0648
304	1.32359	-13.075
303	1.33294	-14.5661
302	1.32321	-15.726
301	1.29615	-17.1666
300	1.25744	-17.6307
299	1.21871	-19.7048
298	1.1825	-20.1283
297	1.15472	-21.0229
296	1.13947	-22.5157
295	1.13466	-23.7986
294	1.12617	-24.7063
293	1.116	-25.7606
292	1.10295	-25.7291
291	1.08662	-26.5109
290	1.06834	-25.9627
289	1.04496	-24.6895
288	1.02154	-25.1123
287	0.99705	-24.6249
286	0.97623	-23.3457
285	0.95717	-21.8196
284	0.94293	-20.76
283	0.93143	-20.0188
282	0.92232	-17.5883
281	0.9136	-17.0011
280	0.91572	-14.6716
279	0.95581	-14.057
278	1.06033	-12.4121
277	1.06839	-11.4282
276	0.94462	-9.85594
275	0.91735	-8.18328
274	0.93121	-7.5115
273	0.94198	-7.03843
272	0.96739	-5.0961
271	1.01215	-6.00363
270	1.04423	-4.12141
269	1.00857	-4.75038
268	0.9986	-4.00265
267	1.00913	-3.51171
266	1.03596	-4.00769
265	1.07876	-4.20376
264	1.14632	-3.14968
263	1.23236	-2.71291
262	1.35687	-3.80133
261	1.52767	-2.72943
260	1.77538	-2.71445
259	2.08294	-10.4627
258	2.38049	-29.3362
257	2.67085	-57.2869
256	2.89592	-132.673
255	2.88044	-161.917
254	2.81192	-101.898
253	2.75913	-89.6654
252	2.66828	-59.9772
251	2.71139	-70.4554
250	2.71726	-74.0264
249	2.63822	-63.2813
248	2.61342	-72.9654
247	2.53965	-40.4272
246	2.45349	-38.405
245	2.38573	-34.711
244	2.26857	-30.5517
243	2.12344	-17.3471
242	2.06321	-20.0326
241	2.00213	-15.6211
240	1.98228	-22.9759
239	1.9925	-30.5699
238	2.04713	-33.7424
237	2.10333	-32.9508
236	2.24422	-50.589
235	2.41649	-81.9065
234	2.70799	-130.3
233	3.02012	-370.515
232	2.63106	-146.544
231	2.42391	-131.828
230	2.31174	-129.684
229	2.35163	-159.999
228	2.32307	-108.365
227	2.36977	-151.896
226	2.19427	-126.996
225	2.35791	-190.969
224	2.30032	-179.597
223	2.26949	-171.488
222	2.33765	-219.116
221	2.15503	-151.046
220	2.21471	-219.534
219	2.3321	-198.343
218	2.23489	-212.652
217	7.0527	2309.89
216	2.15085	-208.631
215	2.08087	-162.824
214	2.03655	-204.687
213	1.99684	-206.661
212	1.87752	-218.174
211	2.12135	-371.1
210	1.80277	-341.171
209	1.61392	-167.484
208	1.41458	-161.45
207	1.37831	-320.125
206	0.87053	-116.728
205	0.77671	-152.012
204	0.65236	-80.6872
203	0.5288	-154.271
202	0.47622	-144.147
201	0.32509	-97.6037
200	0.45875	-163.579

## Sheet: Fig5d_Theoretical spectra
Wavelength in nm	Abs.	CD
370	9.8e-05	0
369.9	0.000102	0
369.8	0.000107	0
369.7	0.000113	0
369.6	0.000118	0
369.5	0.000124	0
369.4	0.00013	0
369.3	0.000136	0
369.2	0.000142	0
369.1	0.000149	0
369	0.000156	0
368.9	0.000164	0
368.8	0.000171	0
368.7	0.00018	0
368.6	0.000188	0
368.5	0.000197	0
368.4	0.000207	0
368.3	0.000216	0
368.2	0.000227	0
368.1	0.000237	0
368	0.000249	0
367.9	0.00026	0
367.8	0.000273	0
367.7	0.000286	0
367.6	0.000299	0
367.5	0.000313	0
367.4	0.000328	0
367.3	0.000344	0
367.2	0.00036	0
367.1	0.000377	0
367	0.000395	0
366.9	0.000413	0
366.8	0.000433	0
366.7	0.000453	0
366.6	0.000475	0
366.5	0.000497	0
366.4	0.00052	0
366.3	0.000545	0
366.2	0.00057	0
366.1	0.000597	0
366	0.000625	0
365.9	0.000654	0
365.8	0.000685	0
365.7	0.000717	0
365.6	0.00075	0
365.5	0.000785	0
365.4	0.000822	0
365.3	0.00086	0
365.2	0.0009	0
365.1	0.000942	0
365	0.000986	0
364.9	0.00103	0
364.8	0.00108	0
364.7	0.00113	0
364.6	0.00118	0
364.5	0.00124	0
364.4	0.00129	0
364.3	0.00135	0
364.2	0.00142	0
364.1	0.00148	0
364	0.00155	0
363.9	0.00162	0
363.8	0.00169	0
363.7	0.00177	0
363.6	0.00186	0
363.5	0.00194	0
363.4	0.00203	0
363.3	0.00212	0
363.2	0.00222	0
363.1	0.00232	0
363	0.00243	0
362.9	0.00254	0
362.8	0.00265	0
362.7	0.00278	0
362.6	0.0029	0
362.5	0.00303	0
362.4	0.00317	0
362.3	0.00332	0
362.2	0.00347	0
362.1	0.00362	0
362	0.00379	0
361.9	0.00396	0
361.8	0.00414	0
361.7	0.00433	0
361.6	0.00452	0
361.5	0.00473	0
361.4	0.00494	0
361.3	0.00516	0
361.2	0.0054	0
361.1	0.00564	0
361	0.00589	0
360.9	0.00616	0
360.8	0.00643	0
360.7	0.00672	0
360.6	0.00702	0
360.5	0.00734	0
360.4	0.00767	0
360.3	0.00801	0
360.2	0.00837	0
360.1	0.00874	0
360	0.00913	0
359.9	0.00954	0
359.8	0.00996	0
359.7	0.0104	0
359.6	0.01087	0
359.5	0.01135	0
359.4	0.01185	0
359.3	0.01238	0
359.2	0.01293	0
359.1	0.0135	0
359	0.01409	0
358.9	0.01472	0
358.8	0.01537	0
358.7	0.01604	0
358.6	0.01675	0
358.5	0.01749	0
358.4	0.01825	0
358.3	0.01905	0
358.2	0.01989	0
358.1	0.02076	0
358	0.02167	0
357.9	0.02262	0
357.8	0.02361	0
357.7	0.02464	0
357.6	0.02571	0
357.5	0.02683	0
357.4	0.028	0
357.3	0.02922	0
357.2	0.03049	0
357.1	0.03181	0
357	0.03319	0
356.9	0.03462	0
356.8	0.03612	0
356.7	0.03768	0
356.6	0.03931	0
356.5	0.04101	0
356.4	0.04277	0
356.3	0.04461	0
356.2	0.04653	0
356.1	0.04853	0
356	0.05062	0
355.9	0.05278	0
355.8	0.05504	0
355.7	0.0574	0
355.6	0.05985	0
355.5	0.06241	0
355.4	0.06507	0
355.3	0.06784	0
355.2	0.07073	0
355.1	0.07374	0
355	0.07687	0
354.9	0.08013	0
354.8	0.08353	0
354.7	0.08706	0
354.6	0.09075	0
354.5	0.09458	0
354.4	0.09857	0
354.3	0.10273	0
354.2	0.10705	0
354.1	0.11156	0
354	0.11624	0
353.9	0.12112	0
353.8	0.1262	0
353.7	0.13148	0
353.6	0.13699	0
353.5	0.14271	0
353.4	0.14867	0
353.3	0.15487	0
353.2	0.16132	0
353.1	0.16803	0
353	0.17501	0
352.9	0.18227	0
352.8	0.18983	0
352.7	0.19769	0
352.6	0.20587	0
352.5	0.21437	0
352.4	0.22322	0
352.3	0.23242	0
352.2	0.24199	0
352.1	0.25194	0
352	0.2623	0
351.9	0.27306	0
351.8	0.28425	0
351.7	0.29588	0
351.6	0.30798	0
351.5	0.32056	0
351.4	0.33363	0
351.3	0.34722	0
351.2	0.36135	0
351.1	0.37604	0
351	0.3913	0
350.9	0.40717	0
350.8	0.42365	0
350.7	0.44079	0
350.6	0.45859	0
350.5	0.47709	0
350.4	0.49632	0
350.3	0.51629	0
350.2	0.53704	0
350.1	0.5586	0
350	0.581	0
349.9	0.60426	0
349.8	0.62843	0
349.7	0.65353	0
349.6	0.6796	0
349.5	0.70668	0
349.4	0.7348	0
349.3	0.764	0
349.2	0.79432	0
349.1	0.8258	0
349	0.85849	0
348.9	0.89243	0
348.8	0.92766	0
348.7	0.96424	0
348.6	1.00221	0
348.5	1.04163	0
348.4	1.08254	0
348.3	1.12499	0
348.2	1.16906	0
348.1	1.21479	0
348	1.26224	0
347.9	1.31149	0
347.8	1.36258	0
347.7	1.41559	0
347.6	1.47059	0
347.5	1.52765	0
347.4	1.58684	0
347.3	1.64824	0
347.2	1.71193	0
347.1	1.77798	0
347	1.84649	0
346.9	1.91754	0
346.8	1.99122	0
346.7	2.06762	0
346.6	2.14685	0
346.5	2.22899	0
346.4	2.31415	0
346.3	2.40244	0
346.2	2.49397	0
346.1	2.58884	0
346	2.68719	0
345.9	2.78912	0
345.8	2.89476	0
345.7	3.00425	0
345.6	3.1177	0
345.5	3.23528	0
345.4	3.3571	0
345.3	3.48332	0
345.2	3.6141	0
345.1	3.74958	0
345	3.88993	0
344.9	4.03532	0
344.8	4.18591	0
344.7	4.34188	0
344.6	4.50342	0
344.5	4.67071	0
344.4	4.84395	0
344.3	5.02334	0
344.2	5.20909	0
344.1	5.40141	0
344	5.60051	0
343.9	5.80664	0
343.8	6.02001	0
343.7	6.24088	0
343.6	6.46949	0
343.5	6.7061	0
343.4	6.95097	0
343.3	7.20437	0
343.2	7.46659	0
343.1	7.73792	0
343	8.01866	0
342.9	8.30911	0
342.8	8.60959	0
342.7	8.92042	0
342.6	9.24196	0
342.5	9.57453	0
342.4	9.9185	0
342.3	10.2742	0
342.2	10.6421	0
342.1	11.0225	0
342	11.4159	0
341.9	11.8226	0
341.8	12.2431	0
341.7	12.6777	0
341.6	13.1271	0
341.5	13.5916	0
341.4	14.0717	0
341.3	14.5679	0
341.2	15.0807	0
341.1	15.6107	0
341	16.1583	0
340.9	16.7241	0
340.8	17.3087	0
340.7	17.9127	0
340.6	18.5366	0
340.5	19.1811	0
340.4	19.8469	0
340.3	20.5345	0
340.2	21.2446	0
340.1	21.978	0
340	22.7354	0
339.9	23.5174	0
339.8	24.3248	0
339.7	25.1584	0
339.6	26.019	0
339.5	26.9073	0
339.4	27.8243	0
339.3	28.7708	0
339.2	29.7477	0
339.1	30.7558	0
339	31.7961	0
338.9	32.8695	0
338.8	33.9771	0
338.7	35.1198	0
338.6	36.2987	0
338.5	37.5148	0
338.4	38.7692	0
338.3	40.0631	0
338.2	41.3975	0
338.1	42.7736	0
338	44.1927	0
337.9	45.6561	0
337.8	47.1648	0
337.7	48.7203	0
337.6	50.3239	0
337.5	51.977	0
337.4	53.6809	0
337.3	55.4372	0
337.2	57.2471	0
337.1	59.1124	0
337	61.0345	0
336.9	63.0151	0
336.8	65.0556	0
336.7	67.1579	0
336.6	69.3236	0
336.5	71.5545	0
336.4	73.8523	0
336.3	76.2189	0
336.2	78.6562	0
336.1	81.166	0
336	83.7505	0
335.9	86.4115	0
335.8	89.1511	0
335.7	91.9715	0
335.6	94.8747	0
335.5	97.8631	0
335.4	100.939	0
335.3	104.104	0
335.2	107.362	0
335.1	110.714	0
335	114.163	0
334.9	117.711	0
334.8	121.362	0
334.7	125.117	0
334.6	128.98	0
334.5	132.952	0
334.4	137.038	0
334.3	141.24	0
334.2	145.561	0
334.1	150.003	0
334	154.57	0
333.9	159.266	0
333.8	164.093	0
333.7	169.054	0
333.6	174.153	0
333.5	179.393	0
333.4	184.779	0
333.3	190.312	0
333.2	195.998	0
333.1	201.839	0
333	207.84	0
332.9	214.004	0
332.8	220.335	0
332.7	226.838	0
332.6	233.516	0
332.5	240.373	0
332.4	247.415	0
332.3	254.644	0
332.2	262.066	0
332.1	269.684	0
332	277.505	0
331.9	285.531	0
331.8	293.768	0
331.7	302.222	0
331.6	310.896	0
331.5	319.795	0
331.4	328.926	0
331.3	338.292	0
331.2	347.9	0
331.1	357.755	0
331	367.862	0
330.9	378.226	0
330.8	388.854	0
330.7	399.751	0
330.6	410.923	0
330.5	422.376	0
330.4	434.115	0
330.3	446.148	0
330.2	458.481	0
330.1	471.119	0
330	484.069	0
329.9	497.338	0
329.8	510.932	0
329.7	524.858	0
329.6	539.123	0
329.5	553.734	0
329.4	568.698	0
329.3	584.022	0
329.2	599.713	0
329.1	615.779	0
329	632.226	0
328.9	649.064	0
328.8	666.299	0
328.7	683.939	0
328.6	701.992	0
328.5	720.465	0
328.4	739.368	0
328.3	758.708	0
328.2	778.494	0
328.1	798.733	0
328	819.434	0
327.9	840.607	0
327.8	862.259	0
327.7	884.4	0
327.6	907.037	0
327.5	930.181	0
327.4	953.841	0
327.3	978.025	0
327.2	1002.74	0
327.1	1028	0
327	1053.82	0
326.9	1080.19	0
326.8	1107.14	0
326.7	1134.67	0
326.6	1162.79	0
326.5	1191.51	0
326.4	1220.84	0
326.3	1250.8	0
326.2	1281.38	0
326.1	1312.61	0
326	1344.49	0
325.9	1377.03	0
325.8	1410.25	0
325.7	1444.14	0
325.6	1478.74	0
325.5	1514.03	0
325.4	1550.05	0
325.3	1586.78	0
325.2	1624.26	0
325.1	1662.48	0
325	1701.47	0
324.9	1741.22	0
324.8	1781.75	0
324.7	1823.08	0
324.6	1865.21	0
324.5	1908.15	0
324.4	1951.92	0
324.3	1996.52	0
324.2	2041.98	0
324.1	2088.29	0
324	2135.47	0
323.9	2183.54	0
323.8	2232.5	0
323.7	2282.36	0
323.6	2333.14	0
323.5	2384.85	0
323.4	2437.49	0
323.3	2491.08	0
323.2	2545.64	0
323.1	2601.16	0
323	2657.67	0
322.9	2715.18	0
322.8	2773.69	0
322.7	2833.21	0
322.6	2893.77	0
322.5	2955.36	0
322.4	3018	0
322.3	3081.7	0
322.2	3146.47	0
322.1	3212.33	0
322	3279.27	0
321.9	3347.32	0
321.8	3416.48	0
321.7	3486.76	0
321.6	3558.17	0
321.5	3630.73	0
321.4	3704.44	0
321.3	3779.31	0
321.2	3855.35	0
321.1	3932.58	0
321	4010.99	0
320.9	4090.61	0
320.8	4171.43	0
320.7	4253.46	0
320.6	4336.73	0
320.5	4421.22	0
320.4	4506.96	0
320.3	4593.94	0
320.2	4682.19	0
320.1	4771.69	0
320	4862.47	0
319.9	4954.52	0
319.8	5047.86	0
319.7	5142.49	0
319.6	5238.42	0
319.5	5335.65	0
319.4	5434.18	0
319.3	5534.03	0
319.2	5635.2	0
319.1	5737.68	0
319	5841.5	0
318.9	5946.64	0
318.8	6053.12	0
318.7	6160.93	0
318.6	6270.08	0
318.5	6380.58	0
318.4	6492.41	0
318.3	6605.6	0
318.2	6720.12	0
318.1	6836	0
318	6953.22	0
317.9	7071.79	0
317.8	7191.7	0
317.7	7312.96	0
317.6	7435.56	0
317.5	7559.51	0
317.4	7684.79	0
317.3	7811.41	0
317.2	7939.37	0
317.1	8068.65	0
317	8199.26	0
316.9	8331.19	0
316.8	8464.43	0
316.7	8598.98	0
316.6	8734.84	0
316.5	8871.99	0
316.4	9010.42	0
316.3	9150.14	0
316.2	9291.13	0
316.1	9433.38	0
316	9576.88	0
315.9	9721.62	0
315.8	9867.6	0
315.7	10014.8	0
315.6	10163.2	0
315.5	10312.8	0
315.4	10463.6	0
315.3	10615.5	0
315.2	10768.6	0
315.1	10922.8	0
315	11078.2	0
314.9	11234.7	0
314.8	11392.2	0
314.7	11550.8	0
314.6	11710.5	0
314.5	11871.2	0
314.4	12032.9	0
314.3	12195.6	0
314.2	12359.3	0
314.1	12523.9	0
314	12689.5	0
313.9	12856	0
313.8	13023.3	0
313.7	13191.6	0
313.6	13360.6	0
313.5	13530.5	0
313.4	13701.1	0
313.3	13872.5	0
313.2	14044.6	0
313.1	14217.5	0
313	14391	0
312.9	14565.1	0
312.8	14739.9	0
312.7	14915.2	0
312.6	15091.1	0
312.5	15267.5	0
312.4	15444.4	0
312.3	15621.8	0
312.2	15799.6	0
312.1	15977.7	0
312	16156.3	0
311.9	16335.1	0
311.8	16514.3	0
311.7	16693.7	0
311.6	16873.3	0
311.5	17053	0
311.4	17232.9	0
311.3	17412.9	0
311.2	17593	0
311.1	17773.1	0
311	17953.2	0
310.9	18133.2	0
310.8	18313.1	0
310.7	18492.9	0
310.6	18672.5	0
310.5	18851.8	0
310.4	19031	0
310.3	19209.7	0
310.2	19388.2	0
310.1	19566.2	0
310	19743.9	0
309.9	19921	0
309.8	20097.6	0
309.7	20273.6	0
309.6	20449.1	0
309.5	20623.8	0
309.4	20797.9	0
309.3	20971.2	0
309.2	21143.7	0
309.1	21315.4	0
309	21486.1	0
308.9	21656	0
308.8	21824.9	0
308.7	21992.7	0
308.6	22159.5	0
308.5	22325.1	0
308.4	22489.6	0
308.3	22652.8	0
308.2	22814.9	0
308.1	22975.6	0
308	23134.9	0
307.9	23292.9	0
307.8	23449.4	0
307.7	23604.4	0
307.6	23757.9	0
307.5	23909.7	0
307.4	24060	0
307.3	24208.6	0
307.2	24355.5	0
307.1	24500.6	0
307	24643.9	0
306.9	24785.3	0
306.8	24924.9	0
306.7	25062.5	0
306.6	25198.1	0
306.5	25331.7	0
306.4	25463.3	0
306.3	25592.7	0
306.2	25719.9	0
306.1	25845	0
306	25967.8	0
305.9	26088.4	0
305.8	26206.6	0
305.7	26322.5	0
305.6	26436	0
305.5	26547	0
305.4	26655.6	0
305.3	26761.7	1.16468e-06
305.2	26865.2	1.16468e-06
305.1	26966.2	1.16468e-06
305	27064.5	1.16468e-06
304.9	27160.3	1.16468e-06
304.8	27253.3	1.16468e-06
304.7	27343.6	1.16468e-06
304.6	27431.2	1.16468e-06
304.5	27516	1.16468e-06
304.4	27597.9	1.16468e-06
304.3	27677.1	1.16468e-06
304.2	27753.4	1.16468e-06
304.1	27826.8	1.16468e-06
304	27897.3	1.16468e-06
303.9	27964.8	1.16468e-06
303.8	28029.4	1.16468e-06
303.7	28091	1.16468e-06
303.6	28149.6	1.16468e-06
303.5	28205.2	1.16468e-06
303.4	28257.7	1.16468e-06
303.3	28307.1	1.16468e-06
303.2	28353.4	1.16468e-06
303.1	28396.6	1.16468e-06
303	28436.7	1.16468e-06
302.9	28473.6	2.32936e-06
302.8	28507.4	2.32936e-06
302.7	28538	2.32936e-06
302.6	28565.4	2.32936e-06
302.5	28589.6	2.32936e-06
302.4	28610.6	2.32936e-06
302.3	28628.4	2.32936e-06
302.2	28643	2.32936e-06
302.1	28654.3	2.32936e-06
302	28662.4	2.32936e-06
301.9	28667.3	2.32936e-06
301.8	28668.9	2.32936e-06
301.7	28667.2	3.49404e-06
301.6	28662.3	3.49404e-06
301.5	28654.2	3.49404e-06
301.4	28642.7	3.49404e-06
301.3	28628.1	3.49404e-06
301.2	28610.2	3.49404e-06
301.1	28589	3.49404e-06
301	28564.6	3.49404e-06
300.9	28537	4.65872e-06
300.8	28506.1	4.65872e-06
300.7	28472	4.65872e-06
300.6	28434.8	4.65872e-06
300.5	28394.3	4.65872e-06
300.4	28350.6	5.8234e-06
300.3	28303.8	5.8234e-06
300.2	28253.7	5.8234e-06
300.1	28200.6	5.8234e-06
300	28144.3	5.8234e-06
299.9	28084.9	6.98808e-06
299.8	28022.5	6.98808e-06
299.7	27956.9	6.98808e-06
299.6	27888.3	6.98808e-06
299.5	27816.7	8.15276e-06
299.4	27742	8.15276e-06
299.3	27664.4	8.15276e-06
299.2	27583.8	9.31744e-06
299.1	27500.2	9.31744e-06
299	27413.8	9.31744e-06
298.9	27324.5	1.04821e-05
298.8	27232.3	1.04821e-05
298.7	27137.3	1.04821e-05
298.6	27039.5	1.16468e-05
298.5	26938.9	1.16468e-05
298.4	26835.6	1.28115e-05
298.3	26729.6	1.28115e-05
298.2	26620.9	1.39762e-05
298.1	26509.6	1.39762e-05
298	26395.7	1.51408e-05
297.9	26279.3	1.51408e-05
297.8	26160.3	1.63055e-05
297.7	26038.8	1.74702e-05
297.6	25914.9	1.74702e-05
297.5	25788.6	1.86349e-05
297.4	25659.9	1.97996e-05
297.3	25528.9	1.97996e-05
297.2	25395.6	2.09642e-05
297.1	25260	2.21289e-05
297	25122.3	2.32936e-05
296.9	24982.3	2.32936e-05
296.8	24840.3	2.44583e-05
296.7	24696.2	2.5623e-05
296.6	24550	2.67876e-05
296.5	24401.9	2.79523e-05
296.4	24251.9	2.9117e-05
296.3	24099.9	3.02817e-05
296.2	23946.1	3.14464e-05
296.1	23790.5	3.37757e-05
296	23633.1	3.49404e-05
295.9	23474.1	3.61051e-05
295.8	23313.3	3.72698e-05
295.7	23151	3.95991e-05
295.6	22987.1	4.07638e-05
295.5	22821.7	4.30932e-05
295.4	22654.8	4.42578e-05
295.3	22486.6	4.65872e-05
295.2	22316.9	4.89166e-05
295.1	22146	5.00812e-05
295	21973.7	5.24106e-05
294.9	21800.3	5.474e-05
294.8	21625.7	5.70693e-05
294.7	21449.9	5.93987e-05
294.6	21273.2	6.1728e-05
294.5	21095.3	6.52221e-05
294.4	20916.6	6.75514e-05
294.3	20736.9	7.10455e-05
294.2	20556.3	7.33748e-05
294.1	20375	7.68689e-05
294	20192.8	7.91982e-05
293.9	20010	8.26923e-05
293.8	19826.4	8.61863e-05
293.7	19642.3	8.96804e-05
293.6	19457.6	9.43391e-05
293.5	19272.4	9.78331e-05
293.4	19086.7	0.000102492
293.3	18900.5	0.000105986
293.2	18714	0.000110645
293.1	18527.2	0.000115303
293	18340.1	0.000119962
292.9	18152.8	0.000124621
292.8	17965.3	0.000130444
292.7	17777.6	0.000135103
292.6	17589.9	0.000140926
292.5	17402.1	0.00014675
292.4	17214.3	0.000152573
292.3	17026.6	0.000159561
292.2	16838.9	0.000165385
292.1	16651.4	0.000172373
292	16464.1	0.000179361
291.9	16277	0.000186349
291.8	16090.1	0.000194502
291.7	15903.6	0.000202654
291.6	15717.4	0.000210807
291.5	15531.6	0.00021896
291.4	15346.3	0.000228277
291.3	15161.4	0.000237595
291.2	14977	0.000246912
291.1	14793.2	0.000257394
291	14609.9	0.000266712
290.9	14427.3	0.000278359
290.8	14245.4	0.000288841
290.7	14064.1	0.000300487
290.6	13883.6	0.000313299
290.5	13703.9	0.00032611
290.4	13524.9	0.000338922
290.3	13346.8	0.000351733
290.2	13169.6	0.000366874
290.1	12993.3	0.00038085
290	12817.9	0.000395991
289.9	12643.5	0.000412297
289.8	12470.1	0.000428602
289.7	12297.7	0.000444908
289.6	12126.3	0.000463543
289.5	11956.1	0.000481013
289.4	11787	0.000500812
289.3	11619	0.000520612
289.2	11452.2	0.000540412
289.1	11286.6	0.00056254
289	11122.1	0.000584669
288.9	10959	0.000606798
288.8	10797.1	0.000631257
288.7	10636.5	0.000655715
288.6	10477.2	0.000681338
288.5	10319.2	0.000708125
288.4	10162.6	0.000736078
288.3	10007.4	0.00076403
288.2	9853.59	0.000794312
288.1	9701.17	0.000825758
288	9550.19	0.000857204
287.9	9400.65	0.00089098
287.8	9252.59	0.000924756
287.7	9106.01	0.000960861
287.6	8960.92	0.000998131
287.5	8817.36	0.00104
287.4	8675.32	0.00108
287.3	8534.82	0.00112
287.2	8395.89	0.00116
287.1	8258.52	0.00121
287	8122.74	0.00125
286.9	7988.55	0.0013
286.8	7855.96	0.00135
286.7	7725	0.0014
286.6	7595.66	0.00145
286.5	7467.95	0.00151
286.4	7341.9	0.00157
286.3	7217.49	0.00163
286.2	7094.76	0.00169
286.1	6973.69	0.00175
286	6854.3	0.00182
285.9	6736.6	0.00188
285.8	6620.6	0.00196
285.7	6506.29	0.00203
285.6	6393.69	0.00211
285.5	6282.8	0.00218
285.4	6173.63	0.00227
285.3	6066.19	0.00235
285.2	5960.47	0.00244
285.1	5856.49	0.00253
285	5754.24	0.00262
284.9	5653.74	0.00272
284.8	5554.98	0.00282
284.7	5457.98	0.00292
284.6	5362.73	0.00303
284.5	5269.24	0.00314
284.4	5177.51	0.00326
284.3	5087.55	0.00338
284.2	4999.36	0.0035
284.1	4912.94	0.00363
284	4828.31	0.00376
283.9	4745.45	0.0039
283.8	4664.38	0.00404
283.7	4585.09	0.00419
283.6	4507.6	0.00434
283.5	4431.91	0.0045
283.4	4358.01	0.00466
283.3	4285.93	0.00483
283.2	4215.65	0.00501
283.1	4147.19	0.00519
283	4080.54	0.00537
282.9	4015.72	0.00556
282.8	3952.73	0.00577
282.7	3891.58	0.00597
282.6	3832.27	0.00618
282.5	3774.8	0.0064
282.4	3719.19	0.00663
282.3	3665.45	0.00687
282.2	3613.57	0.00711
282.1	3563.57	0.00736
282	3515.45	0.00762
281.9	3469.23	0.00789
281.8	3424.91	0.00817
281.7	3382.51	0.00845
281.6	3342.03	0.00875
281.5	3303.48	0.00906
281.4	3266.88	0.00937
281.3	3232.24	0.0097
281.2	3199.57	0.01004
281.1	3168.88	0.01039
281	3140.19	0.01075
280.9	3113.51	0.01112
280.8	3088.86	0.0115
280.7	3066.25	0.0119
280.6	3045.7	0.01231
280.5	3027.23	0.01273
280.4	3010.85	0.01317
280.3	2996.58	0.01362
280.2	2984.44	0.01408
280.1	2974.46	0.01456
280	2966.65	0.01505
279.9	2961.03	0.01556
279.8	2957.62	0.01609
279.7	2956.46	0.01664
279.6	2957.56	0.0172
279.5	2960.94	0.01778
279.4	2966.64	0.01837
279.3	2974.68	0.01899
279.2	2985.08	0.01962
279.1	2997.87	0.02028
279	3013.08	0.02095
278.9	3030.75	0.02165
278.8	3050.89	0.02237
278.7	3073.55	0.02311
278.6	3098.74	0.02387
278.5	3126.51	0.02466
278.4	3156.89	0.02547
278.3	3189.91	0.02631
278.2	3225.6	0.02717
278.1	3264	0.02806
278	3305.15	0.02897
277.9	3349.07	0.02991
277.8	3395.82	0.03089
277.7	3445.42	0.03189
277.6	3497.91	0.03292
277.5	3553.34	0.03398
277.4	3611.74	0.03507
277.3	3673.15	0.0362
277.2	3737.61	0.03736
277.1	3805.16	0.03855
277	3875.84	0.03978
276.9	3949.7	0.04105
276.8	4026.78	0.04235
276.7	4107.11	0.04369
276.6	4190.74	0.04507
276.5	4277.72	0.0465
276.4	4368.08	0.04796
276.3	4461.87	0.04946
276.2	4559.13	0.05101
276.1	4659.9	0.0526
276	4764.23	0.05424
275.9	4872.17	0.05593
275.8	4983.74	0.05766
275.7	5099	0.05945
275.6	5217.99	0.06128
275.5	5340.75	0.06317
275.4	5467.32	0.06511
275.3	5597.75	0.0671
275.2	5732.07	0.06915
275.1	5870.32	0.07126
275	6012.55	0.07342
274.9	6158.79	0.07565
274.8	6309.08	0.07793
274.7	6463.46	0.08028
274.6	6621.96	0.0827
274.5	6784.63	0.08518
274.4	6951.49	0.08773
274.3	7122.59	0.09035
274.2	7297.94	0.09304
274.1	7477.58	0.0958
274	7661.55	0.09864
273.9	7849.87	0.10155
273.8	8042.56	0.10454
273.7	8239.65	0.10761
273.6	8441.17	0.11076
273.5	8647.13	0.114
273.4	8857.56	0.11732
273.3	9072.47	0.12073
273.2	9291.88	0.12422
273.1	9515.8	0.12781
273	9744.25	0.13149
272.9	9977.23	0.13527
272.8	10214.7	0.13914
272.7	10456.8	0.14311
272.6	10703.4	0.14719
272.5	10954.5	0.15137
272.4	11210.2	0.15565
272.3	11470.5	0.16004
272.2	11735.2	0.16455
272.1	12004.4	0.16916
272	12278.2	0.17389
271.9	12556.4	0.17874
271.8	12839.1	0.18371
271.7	13126.2	0.1888
271.6	13417.7	0.19402
271.5	13713.5	0.19936
271.4	14013.7	0.20484
271.3	14318.2	0.21044
271.2	14627	0.21618
271.1	14939.9	0.22206
271	15257	0.22808
270.9	15578.2	0.23424
270.8	15903.4	0.24055
270.7	16232.6	0.24701
270.6	16565.7	0.25362
270.5	16902.7	0.26038
270.4	17243.4	0.2673
270.3	17587.8	0.27438
270.2	17935.9	0.28162
270.1	18287.4	0.28903
270	18642.4	0.29661
269.9	19000.7	0.30436
269.8	19362.2	0.31228
269.7	19726.8	0.32038
269.6	20094.5	0.32866
269.5	20465.1	0.33713
269.4	20838.5	0.34578
269.3	21214.6	0.35463
269.2	21593.2	0.36366
269.1	21974.2	0.3729
269	22357.5	0.38233
268.9	22742.9	0.39196
268.8	23130.4	0.4018
268.7	23519.7	0.41185
268.6	23910.8	0.42211
268.5	24303.3	0.43259
268.4	24697.3	0.44329
268.3	25092.6	0.4542
268.2	25488.8	0.46535
268.1	25886	0.47672
268	26284	0.48832
267.9	26682.5	0.50016
267.8	27081.3	0.51223
267.7	27480.4	0.52455
267.6	27879.4	0.53711
267.5	28278.3	0.54992
267.4	28676.8	0.56298
267.3	29074.7	0.57629
267.2	29471.9	0.58986
267.1	29868.1	0.60369
267	30263.1	0.61778
266.9	30656.7	0.63214
266.8	31048.8	0.64677
266.7	31439.1	0.66167
266.6	31827.4	0.67684
266.5	32213.4	0.6923
266.4	32597	0.70803
266.3	32978	0.72405
266.2	33356.1	0.74036
266.1	33731.2	0.75695
266	34102.9	0.77384
265.9	34471.2	0.79102
265.8	34835.7	0.8085
265.7	35196.3	0.82628
265.6	35552.7	0.84436
265.5	35904.7	0.86275
265.4	36252.1	0.88144
265.3	36594.7	0.90044
265.2	36932.2	0.91976
265.1	37264.5	0.93938
265	37591.4	0.95932
264.9	37912.6	0.97958
264.8	38227.9	1.00016
264.7	38537.1	1.02106
264.6	38840	1.04228
264.5	39136.4	1.06382
264.4	39426.2	1.08569
264.3	39709	1.10788
264.2	39984.8	1.1304
264.1	40253.3	1.15325
264	40514.3	1.17643
263.9	40767.7	1.19993
263.8	41013.3	1.22376
263.7	41251	1.24793
263.6	41480.4	1.27242
263.5	41701.6	1.29724
263.4	41914.3	1.3224
263.3	42118.4	1.34788
263.2	42313.7	1.37369
263.1	42500.1	1.39982
263	42677.4	1.42629
262.9	42845.6	1.45308
262.8	43004.4	1.48019
262.7	43153.9	1.50762
262.6	43293.8	1.53538
262.5	43424.1	1.56345
262.4	43544.7	1.59185
262.3	43655.5	1.62055
262.2	43756.4	1.64956
262.1	43847.3	1.67889
262	43928.2	1.70851
261.9	43998.9	1.73844
261.8	44059.6	1.76866
261.7	44110	1.79918
261.6	44150.2	1.82999
261.5	44180.2	1.86108
261.4	44199.9	1.89244
261.3	44209.3	1.92409
261.2	44208.3	1.95599
261.1	44197.2	1.98816
261	44175.7	2.02059
260.9	44143.9	2.05326
260.8	44102	2.08618
260.7	44049.8	2.11933
260.6	43987.5	2.15271
260.5	43915.1	2.18631
260.4	43832.6	2.22012
260.3	43740.2	2.25413
260.2	43637.8	2.28833
260.1	43525.7	2.32272
260	43403.8	2.35728
259.9	43272.4	2.392
259.8	43131.4	2.42688
259.7	42981	2.46189
259.6	42821.3	2.49704
259.5	42652.5	2.53231
259.4	42474.6	2.56768
259.3	42287.9	2.60314
259.2	42092.5	2.63869
259.1	41888.5	2.6743
259	41676.1	2.70996
258.9	41455.5	2.74566
258.8	41226.8	2.78139
258.7	40990.2	2.81712
258.6	40746	2.85285
258.5	40494.2	2.88855
258.4	40235.2	2.92421
258.3	39969	2.95981
258.2	39696	2.99533
258.1	39416.3	3.03076
258	39130.1	3.06608
257.9	38837.6	3.10126
257.8	38539.2	3.1363
257.7	38234.9	3.17116
257.6	37925.1	3.20583
257.5	37610	3.24029
257.4	37289.7	3.27451
257.3	36964.6	3.30848
257.2	36634.9	3.34217
257.1	36300.8	3.37555
257	35962.6	3.40861
256.9	35620.5	3.44132
256.8	35274.7	3.47366
256.7	34925.6	3.50559
256.6	34573.3	3.53711
256.5	34218.1	3.56817
256.4	33860.3	3.59875
256.3	33500.1	3.62884
256.2	33137.7	3.65839
256.1	32773.4	3.68738
256	32407.5	3.71579
255.9	32040.1	3.74358
255.8	31671.6	3.77073
255.7	31302.1	3.7972
255.6	30931.9	3.82297
255.5	30561.3	3.84801
255.4	30190.4	3.87228
255.3	29819.6	3.89576
255.2	29448.9	3.9184
255.1	29078.7	3.94019
255	28709.2	3.96108
254.9	28340.6	3.98105
254.8	27973.1	4.00006
254.7	27606.9	4.01808
254.6	27242.3	4.03507
254.5	26879.3	4.051
254.4	26518.3	4.06583
254.3	26159.3	4.07954
254.2	25802.7	4.09208
254.1	25448.5	4.10342
254	25097	4.11352
253.9	24748.3	4.12235
253.8	24402.6	4.12987
253.7	24060	4.13605
253.6	23720.8	4.14084
253.5	23385	4.14422
253.4	23052.8	4.14614
253.3	22724.3	4.14656
253.2	22399.7	4.14546
253.1	22079.1	4.14279
253	21762.5	4.13851
252.9	21450.2	4.13259
252.8	21142.3	4.12498
252.7	20838.7	4.11566
252.6	20539.7	4.10459
252.5	20245.3	4.09171
252.4	19955.6	4.07701
252.3	19670.7	4.06043
252.2	19390.6	4.04195
252.1	19115.4	4.02153
252	18845.2	3.99912
251.9	18580.1	3.97469
251.8	18320	3.94821
251.7	18065	3.91963
251.6	17815.1	3.88892
251.5	17570.5	3.85605
251.4	17331	3.82097
251.3	17096.8	3.78366
251.2	16867.8	3.74407
251.1	16644.1	3.70217
251	16425.6	3.65793
250.9	16212.3	3.61132
250.8	16004.3	3.56229
250.7	15801.5	3.51081
250.6	15604	3.45687
250.5	15411.6	3.40041
250.4	15224.4	3.34141
250.3	15042.4	3.27984
250.2	14865.4	3.21566
250.1	14693.5	3.14886
250	14526.7	3.07939
249.9	14364.8	3.00723
249.8	14207.9	2.93236
249.7	14055.8	2.85475
249.6	13908.6	2.77436
249.5	13766.1	2.69118
249.4	13628.3	2.60519
249.3	13495.2	2.51635
249.2	13366.7	2.42464
249.1	13242.6	2.33006
249	13123	2.23256
248.9	13007.7	2.13215
248.8	12896.8	2.02879
248.7	12790	1.92247
248.6	12687.3	1.81317
248.5	12588.7	1.70089
248.4	12494.1	1.5856
248.3	12403.3	1.4673
248.2	12316.4	1.34597
248.1	12233.1	1.22161
248	12153.5	1.0942
247.9	12077.4	0.96373
247.8	12004.7	0.83022
247.7	11935.4	0.69364
247.6	11869.4	0.55399
247.5	11806.6	0.41128
247.4	11746.9	0.26551
247.3	11690.2	0.11667
247.2	11636.4	-0.03523
247.1	11585.5	-0.19019
247	11537.4	-0.3482
246.9	11491.9	-0.50924
246.8	11449.1	-0.67333
246.7	11408.7	-0.84043
246.6	11370.9	-1.01054
246.5	11335.4	-1.18365
246.4	11302.2	-1.35973
246.3	11271.2	-1.53877
246.2	11242.4	-1.72076
246.1	11215.7	-1.90566
246	11191	-2.09347
245.9	11168.3	-2.28414
245.8	11147.5	-2.47766
245.7	11128.6	-2.674
245.6	11111.5	-2.87312
245.5	11096.1	-3.075
245.4	11082.5	-3.27961
245.3	11070.5	-3.4869
245.2	11060.2	-3.69684
245.1	11051.5	-3.90938
245	11044.4	-4.1245
244.9	11038.8	-4.34215
244.8	11034.8	-4.56228
244.7	11032.4	-4.78484
244.6	11031.4	-5.0098
244.5	11032	-5.23709
244.4	11034.1	-5.46667
244.3	11037.7	-5.69849
244.2	11042.9	-5.93248
244.1	11049.6	-6.1686
244	11057.9	-6.40678
243.9	11067.8	-6.64696
243.8	11079.4	-6.88909
243.7	11092.7	-7.13309
243.6	11107.7	-7.37891
243.5	11124.5	-7.62648
243.4	11143.2	-7.87572
243.3	11163.8	-8.12657
243.2	11186.4	-8.37895
243.1	11211.2	-8.6328
243	11238.1	-8.88804
242.9	11267.3	-9.14459
242.8	11298.8	-9.40238
242.7	11332.9	-9.66132
242.6	11369.6	-9.92134
242.5	11409	-10.1823
242.4	11451.4	-10.4443
242.3	11496.7	-10.707
242.2	11545.2	-10.9705
242.1	11597.1	-11.2347
242	11652.4	-11.4994
241.9	11711.5	-11.7646
241.8	11774.4	-12.0302
241.7	11841.3	-12.2961
241.6	11912.5	-12.5622
241.5	11988.1	-12.8284
241.4	12068.4	-13.0946
241.3	12153.5	-13.3608
241.2	12243.8	-13.6268
241.1	12339.4	-13.8925
241	12440.5	-14.1578
240.9	12547.5	-14.4228
240.8	12660.6	-14.6871
240.7	12780	-14.9508
240.6	12906	-15.2138
240.5	13038.9	-15.4759
240.4	13179	-15.7371
240.3	13326.5	-15.9972
240.2	13481.7	-16.2562
240.1	13645	-16.5139
240	13816.6	-16.7703
239.9	13996.8	-17.0253
239.8	14186	-17.2787
239.7	14384.4	-17.5305
239.6	14592.4	-17.7805
239.5	14810.2	-18.0287
239.4	15038.3	-18.275
239.3	15276.8	-18.5193
239.2	15526.2	-18.7614
239.1	15786.7	-19.0013
239	16058.7	-19.2389
238.9	16342.5	-19.4741
238.8	16638.4	-19.7067
238.7	16946.7	-19.9368
238.6	17267.7	-20.1641
238.5	17601.8	-20.3887
238.4	17949.2	-20.6105
238.3	18310.2	-20.8292
238.2	18685.1	-21.0449
238.1	19074.3	-21.2574
238	19477.9	-21.4668
237.9	19896.2	-21.6728
237.8	20329.6	-21.8754
237.7	20778.2	-22.0746
237.6	21242.2	-22.2702
237.5	21722	-22.4622
237.4	22217.7	-22.6504
237.3	22729.6	-22.8349
237.2	23257.7	-23.0156
237.1	23802.3	-23.1923
237	24363.5	-23.365
236.9	24941.4	-23.5336
236.8	25536.2	-23.6981
236.7	26147.9	-23.8584
236.6	26776.7	-24.0145
236.5	27422.6	-24.1662
236.4	28085.6	-24.3136
236.3	28765.6	-24.4565
236.2	29462.8	-24.595
236.1	30177.1	-24.7289
236	30908.4	-24.8582
235.9	31656.6	-24.9829
235.8	32421.6	-25.103
235.7	33203.2	-25.2183
235.6	34001.4	-25.3289
235.5	34815.8	-25.4347
235.4	35646.3	-25.5356
235.3	36492.6	-25.6317
235.2	37354.4	-25.7229
235.1	38231.4	-25.8092
235	39123.2	-25.8906
234.9	40029.6	-25.967
234.8	40950	-26.0384
234.7	41884	-26.1048
234.6	42831.2	-26.1663
234.5	43791.1	-26.2227
234.4	44763	-26.274
234.3	45746.6	-26.3204
234.2	46741	-26.3617
234.1	47745.9	-26.3979
234	48760.4	-26.4291
233.9	49783.9	-26.4553
233.8	50815.7	-26.4765
233.7	51855.1	-26.4926
233.6	52901.3	-26.5037
233.5	53953.4	-26.5098
233.4	55010.7	-26.511
233.3	56072.3	-26.5071
233.2	57137.3	-26.4984
233.1	58204.9	-26.4847
233	59274.1	-26.4661
232.9	60344	-26.4427
232.8	61413.6	-26.4144
232.7	62482	-26.3814
232.6	63548.2	-26.3436
232.5	64611.2	-26.3011
232.4	65669.9	-26.2538
232.3	66723.3	-26.202
232.2	67770.3	-26.1455
232.1	68810.1	-26.0845
232	69841.3	-26.019
231.9	70863.1	-25.949
231.8	71874.4	-25.8746
231.7	72874	-25.7959
231.6	73861	-25.7129
231.5	74834.3	-25.6257
231.4	75792.7	-25.5342
231.3	76735.4	-25.4387
231.2	77661.2	-25.3391
231.1	78569.2	-25.2355
231	79458.3	-25.128
230.9	80327.5	-25.0167
230.8	81175.9	-24.9016
230.7	82002.5	-24.7827
230.6	82806.4	-24.6602
230.5	83586.7	-24.5341
230.4	84342.5	-24.4046
230.3	85073	-24.2716
230.2	85777.3	-24.1352
230.1	86454.7	-23.9956
230	87104.4	-23.8528
380.1	5543.31	-23.7068
380.2	5537.96	-23.5578
380.3	5532.89	-23.4059
380.4	5528.09	-23.2511
380.5	5523.58	-23.0935
380.6	5519.33	-22.9331
380.7	5515.37	-22.7702
380.8	5511.67	-22.6046
380.9	5508.25	-22.4366
381	5505.1	-22.2662
381.1	5502.22	-22.0935
381.2	5499.6	-21.9186
381.3	5497.26	-21.7415
381.4	5495.18	-21.5624
381.5	5493.36	-21.3813
381.6	5491.81	-21.1983
381.7	5490.52	-21.0135
381.8	5489.5	-20.827
381.9	5488.73	-20.6388
382	5488.23	-20.449
382.1	5487.98	-20.2578
382.2	5487.99	-20.0652
382.3	5488.25	-19.8712
382.4	5488.77	-19.676
382.5	5489.55	-19.4796
382.6	5490.57	-19.2822
382.7	5491.85	-19.0837
382.8	5493.37	-18.8843
382.9	5495.15	-18.684
383	5497.17	-18.483
383.1	5499.44	-18.2812
383.2	5501.96	-18.0788
383.3	5504.72	-17.8759
383.4	5507.72	-17.6724
383.5	5510.96	-17.4686
383.6	5514.44	-17.2643
383.7	5518.17	-17.0598
383.8	5522.13	-16.8551
383.9	5526.33	-16.6502
384	5530.77	-16.4452
384.1	5535.44	-16.2402
384.2	5540.34	-16.0352
384.3	5545.48	-15.8303
384.4	5550.84	-15.6255
384.5	5556.44	-15.421
384.6	5562.27	-15.2167
384.7	5568.33	-15.0127
384.8	5574.61	-14.8091
384.9	5581.12	-14.6059
385	5587.85	-14.4032
385.1	5594.81	-14.201
385.2	5601.99	-13.9994
385.3	5609.39	-13.7983
385.4	5617.01	-13.5979
385.5	5624.85	-13.3982
385.6	5632.9	-13.1992
385.7	5641.18	-13.001
385.8	5649.67	-12.8036
385.9	5658.37	-12.6071
386	5667.29	-12.4114
386.1	5676.42	-12.2166
386.2	5685.76	-12.0228
386.3	5695.32	-11.8299
386.4	5705.08	-11.638
386.5	5715.05	-11.4471
386.6	5725.22	-11.2572
386.7	5735.61	-11.0685
386.8	5746.19	-10.8808
386.9	5756.98	-10.6942
387	5767.98	-10.5087
387.1	5779.17	-10.3243
387.2	5790.57	-10.1411
387.3	5802.17	-9.95902
387.4	5813.96	-9.77812
387.5	5825.95	-9.59841
387.6	5838.14	-9.41987
387.7	5850.52	-9.24252
387.8	5863.1	-9.06636
387.9	5875.87	-8.89139
388	5888.83	-8.71762
388.1	5901.99	-8.54505
388.2	5915.33	-8.37366
388.3	5928.87	-8.20347
388.4	5942.59	-8.03446
388.5	5956.5	-7.86662
388.6	5970.59	-7.69995
388.7	5984.87	-7.53444
388.8	5999.34	-7.37008
388.9	6013.99	-7.20685
389	6028.82	-7.04475
389.1	6043.83	-6.88375
389.2	6059.02	-6.72384
389.3	6074.39	-6.565
389.4	6089.94	-6.40721
389.5	6105.66	-6.25046
389.6	6121.57	-6.09472
389.7	6137.64	-5.93996
389.8	6153.89	-5.78617
389.9	6170.32	-5.63331
390	6186.92	-5.48136
390.1	6203.69	-5.33029
390.2	6220.63	-5.18008
390.3	6237.74	-5.03069
390.4	6255.01	-4.88209
390.5	6272.46	-4.73425
390.6	6290.07	-4.58714
390.7	6307.85	-4.44071
390.8	6325.79	-4.29494
390.9	6343.9	-4.14979
391	6362.17	-4.00522
391.1	6380.6	-3.86119
391.2	6399.2	-3.71766
391.3	6417.95	-3.57459
391.4	6436.86	-3.43194
391.5	6455.93	-3.28967
391.6	6475.16	-3.14773
391.7	6494.55	-3.00608
391.8	6514.09	-2.86468
391.9	6533.79	-2.72348
392	6553.64	-2.58243
392.1	6573.64	-2.44148
392.2	6593.8	-2.30059
392.3	6614.1	-2.15971
392.4	6634.56	-2.01879
392.5	6655.17	-1.87778
392.6	6675.92	-1.73663
392.7	6696.83	-1.59529
392.8	6717.88	-1.45371
392.9	6739.07	-1.31183
393	6760.41	-1.1696
393.1	6781.9	-1.02697
393.2	6803.53	-0.88389
393.3	6825.3	-0.7403
393.4	6847.21	-0.59615
393.5	6869.27	-0.45139
393.6	6891.46	-0.30595
393.7	6913.8	-0.15979
393.8	6936.27	-0.01285
393.9	6958.88	0.13493
394	6981.62	0.28359
394.1	7004.5	0.43321
394.2	7027.52	0.58382
394.3	7050.67	0.73549
394.4	7073.95	0.88828
394.5	7097.37	1.04223
394.6	7120.92	1.1974
394.7	7144.59	1.35385
394.8	7168.4	1.51164
394.9	7192.34	1.67081
395	7216.4	1.83142
395.1	7240.6	1.99353
395.2	7264.91	2.15719
395.3	7289.36	2.32244
395.4	7313.93	2.48935
395.5	7338.62	2.65797
395.6	7363.44	2.82834
395.7	7388.38	3.00052
395.8	7413.44	3.17455
395.9	7438.62	3.35049
396	7463.92	3.52839
396.1	7489.34	3.70828
396.2	7514.88	3.89022
396.3	7540.53	4.07426
396.4	7566.31	4.26043
396.5	7592.2	4.44878
396.6	7618.2	4.63935
396.7	7644.32	4.83219
396.8	7670.55	5.02732
396.9	7696.89	5.22479
397	7723.34	5.42464
397.1	7749.91	5.6269
397.2	7776.58	5.8316
397.3	7803.37	6.03878
397.4	7830.26	6.24846
397.5	7857.26	6.46067
397.6	7884.37	6.67544
397.7	7911.58	6.8928
397.8	7938.9	7.11276
397.9	7966.32	7.33535
398	7993.85	7.56059
398.1	8021.48	7.78848
398.2	8049.21	8.01905
398.3	8077.04	8.25231
398.4	8104.97	8.48827
398.5	8133	8.72693
398.6	8161.13	8.96829
398.7	8189.36	9.21237
398.8	8217.68	9.45915
398.9	8246.1	9.70865
399	8274.61	9.96084
399.1	8303.22	10.2157
399.2	8331.92	10.4733
399.3	8360.72	10.7335
399.4	8389.61	10.9964
399.5	8418.58	11.2619
399.6	8447.65	11.5301
399.7	8476.81	11.8008
399.8	8506.05	12.074
399.9	8535.39	12.3498
400	8564.81	12.6281
400.1	8594.31	12.9088
400.2	8623.9	13.1919
400.3	8653.58	13.4774
400.4	8683.34	13.7652
400.5	8713.18	14.0553
400.6	8743.1	14.3476
400.7	8773.1	14.642
400.8	8803.18	14.9385
400.9	8833.35	15.237
401	8863.59	15.5376
401.1	8893.9	15.8399
401.2	8924.3	16.1442
401.3	8954.77	16.4501
401.4	8985.31	16.7577
401.5	9015.93	17.0669
401.6	9046.62	17.3776
401.7	9077.38	17.6897
401.8	9108.22	18.0031
401.9	9139.12	18.3176
402	9170.09	18.6333
402.1	9201.14	18.95
402.2	9232.25	19.2676
402.3	9263.42	19.586
402.4	9294.67	19.9051
402.5	9325.97	20.2247
402.6	9357.35	20.5448
402.7	9388.78	20.8652
402.8	9420.28	21.1858
402.9	9451.84	21.5066
403	9483.46	21.8272
403.1	9515.13	22.1477
403.2	9546.87	22.4678
403.3	9578.67	22.7875
403.4	9610.52	23.1067
403.5	9642.42	23.4251
403.6	9674.39	23.7426
403.7	9706.4	24.0591
403.8	9738.47	24.3745
403.9	9770.59	24.6886
404	9802.77	25.0013
404.1	9834.99	25.3123
404.2	9867.26	25.6216
404.3	9899.58	25.929
404.4	9931.95	26.2344
404.5	9964.37	26.5375
404.6	9996.83	26.8383
404.7	10029.3	27.1366
404.8	10061.9	27.4322
404.9	10094.5	27.7249
405	10127.1	28.0148
405.1	10159.8	28.3014
405.2	10192.5	28.5848
405.3	10225.2	28.8647
405.4	10258	29.1411
405.5	10290.9	29.4137
405.6	10323.7	29.6823
405.7	10356.6	29.947
405.8	10389.6	30.2074
405.9	10422.5	30.4634
406	10455.5	30.715
406.1	10488.5	30.9618
406.2	10521.6	31.2039
406.3	10554.7	31.4411
406.4	10587.8	31.6732
406.5	10620.9	31.9
406.6	10654.1	32.1215
406.7	10687.3	32.3375
406.8	10720.5	32.5479
406.9	10753.8	32.7526
407	10787	32.9514
407.1	10820.3	33.1442
407.2	10853.6	33.3309
407.3	10886.9	33.5114
407.4	10920.3	33.6856
407.5	10953.6	33.8533
407.6	10987	34.0145
407.7	11020.4	34.169
407.8	11053.8	34.3169
407.9	11087.2	34.4579
408	11120.6	34.592
408.1	11154	34.7192
408.2	11187.5	34.8393
408.3	11220.9	34.9522
408.4	11254.4	35.058
408.5	11287.8	35.1566
408.6	11321.3	35.2478
408.7	11354.8	35.3317
408.8	11388.3	35.4081
408.9	11421.7	35.4772
409	11455.2	35.5388
409.1	11488.7	35.5928
409.2	11522.2	35.6394
409.3	11555.7	35.6784
409.4	11589.1	35.7099
409.5	11622.6	35.7338
409.6	11656.1	35.7502
409.7	11689.5	35.759
409.8	11723	35.7603
409.9	11756.4	35.754
410	11789.8	35.7403
410.1	11823.2	35.7191
410.2	11856.6	35.6904
410.3	11890	35.6544
410.4	11923.4	35.611
410.5	11956.8	35.5603
410.6	11990.1	35.5023
410.7	12023.5	35.4372
410.8	12056.8	35.365
410.9	12090.1	35.2857
411	12123.3	35.1994
411.1	12156.6	35.1062
411.2	12189.8	35.0063
411.3	12223	34.8996
411.4	12256.2	34.7863
411.5	12289.3	34.6664
411.6	12322.4	34.5402
411.7	12355.5	34.4076
411.8	12388.6	34.2689
411.9	12421.6	34.1241
412	12454.6	33.9733
412.1	12487.6	33.8167
412.2	12520.5	33.6543
412.3	12553.4	33.4864
412.4	12586.3	33.313
412.5	12619.1	33.1343
412.6	12651.9	32.9505
412.7	12684.6	32.7616
412.8	12717.3	32.5677
412.9	12750	32.3692
413	12782.6	32.166
413.1	12815.2	31.9584
413.2	12847.7	31.7464
413.3	12880.2	31.5303
413.4	12912.6	31.3102
413.5	12945	31.0862
413.6	12977.3	30.8585
413.7	13009.6	30.6273
413.8	13041.8	30.3926
413.9	13074	30.1546
414	13106.1	29.9135
414.1	13138.2	29.6695
414.2	13170.2	29.4227
414.3	13202.1	29.1731
414.4	13234	28.9211
414.5	13265.8	28.6666
414.6	13297.6	28.4099
414.7	13329.3	28.1511
414.8	13360.9	27.8904
414.9	13392.5	27.6277
415	13424	27.3634
415.1	13455.5	27.0975
415.2	13486.8	26.8302
415.3	13518.2	26.5615
415.4	13549.4	26.2916
415.5	13580.5	26.0206
415.6	13611.6	25.7486
415.7	13642.7	25.4758
415.8	13673.6	25.2021
415.9	13704.5	24.9277
416	13735.2	24.6528
416.1	13766	24.3774
416.2	13796.6	24.1015
416.3	13827.1	23.8253
416.4	13857.6	23.5489
416.5	13888	23.2722
416.6	13918.3	22.9955
416.7	13948.5	22.7186
416.8	13978.6	22.4417
416.9	14008.7	22.1649
417	14038.6	21.8882
417.1	14068.5	21.6116
417.2	14098.2	21.3351
417.3	14127.9	21.0588
417.4	14157.5	20.7827
417.5	14187	20.5069
417.6	14216.4	20.2313
417.7	14245.7	19.9559
417.8	14274.9	19.6808
417.9	14304	19.406
418	14333	19.1314
418.1	14361.9	18.857
418.2	14390.7	18.5829
418.3	14419.4	18.309
418.4	14448	18.0353
418.5	14476.5	17.7617
418.6	14504.9	17.4883
418.7	14533.2	17.2149
418.8	14561.4	16.9416
418.9	14589.4	16.6683
419	14617.4	16.395
419.1	14645.2	16.1216
419.2	14672.9	15.8481
419.3	14700.6	15.5744
419.4	14728.1	15.3005
419.5	14755.5	15.0263
419.6	14782.7	14.7517
419.7	14809.9	14.4767
419.8	14836.9	14.2012
419.9	14863.8	13.9252
420	14890.6	13.6486
420.1	14917.3	13.3712
420.2	14943.9	13.0932
420.3	14970.3	12.8144
420.4	14996.6	12.5346
420.5	15022.8	12.254
420.6	15048.8	11.9723
420.7	15074.7	11.6896
420.8	15100.5	11.4057
420.9	15126.2	11.1206
421	15151.7	10.8343
421.1	15177.1	10.5467
421.2	15202.4	10.2576
421.3	15227.6	9.96717
421.4	15252.6	9.67522
421.5	15277.4	9.38173
421.6	15302.2	9.08665
421.7	15326.8	8.78993
421.8	15351.2	8.49154
421.9	15375.5	8.19143
422	15399.7	7.88956
422.1	15423.8	7.5859
422.2	15447.7	7.28042
422.3	15471.4	6.97309
422.4	15495	6.6639
422.5	15518.5	6.35281
422.6	15541.8	6.03983
422.7	15565	5.72492
422.8	15588	5.40809
422.9	15610.9	5.08933
423	15633.6	4.76865
423.1	15656.2	4.44604
423.2	15678.6	4.1215
423.3	15700.9	3.79506
423.4	15723.1	3.46673
423.5	15745	3.13651
423.6	15766.8	2.80444
423.7	15788.5	2.47053
423.8	15810	2.13482
423.9	15831.4	1.79732
424	15852.6	1.45808
424.1	15873.6	1.11712
424.2	15894.5	0.77448
424.3	15915.2	0.4302
424.4	15935.8	0.08433
424.5	15956.2	-0.26312
424.6	15976.4	-0.61208
424.7	15996.5	-0.96253
424.8	16016.4	-1.31441
424.9	16036.1	-1.66769
425	16055.7	-2.02233
425.1	16075.1	-2.37829
425.2	16094.4	-2.73553
425.3	16113.5	-3.09401
425.4	16132.4	-3.45369
425.5	16151.1	-3.81456
425.6	16169.7	-4.17657
425.7	16188.1	-4.5397
425.8	16206.4	-4.90394
425.9	16224.4	-5.26926
426	16242.3	-5.63565
426.1	16260	-6.00311
426.2	16277.6	-6.37163
426.3	16295	-6.74121
426.4	16312.2	-7.11188
426.5	16329.2	-7.48364
426.6	16346	-7.85653
426.7	16362.7	-8.23057
426.8	16379.2	-8.6058
426.9	16395.5	-8.98228
427	16411.7	-9.36006
427.1	16427.6	-9.73921
427.2	16443.4	-10.1198
427.3	16459	-10.5019
427.4	16474.4	-10.8857
427.5	16489.7	-11.2712
427.6	16504.7	-11.6585
427.7	16519.6	-12.0478
427.8	16534.3	-12.4392
427.9	16548.8	-12.8329
428	16563.1	-13.2289
428.1	16577.2	-13.6276
428.2	16591.2	-14.029
428.3	16605	-14.4333
428.4	16618.5	-14.8408
428.5	16631.9	-15.2516
428.6	16645.2	-15.6661
428.7	16658.2	-16.0842
428.8	16671	-16.5064
428.9	16683.7	-16.9329
429	16696.1	-17.3639
429.1	16708.4	-17.7997
429.2	16720.5	-18.2405
429.3	16732.3	-18.6866
429.4	16744	-19.1383
429.5	16755.6	-19.5958
429.6	16766.9	-20.0595
429.7	16778	-20.5296
429.8	16788.9	-21.0065
429.9	16799.7	-21.4903
430	16810.2	-21.9815
430.1	16820.6	-22.4802
430.2	16830.7	-22.9868
430.3	16840.7	-23.5015
430.4	16850.5	-24.0246
430.5	16860.1	-24.5564
430.6	16869.4	-25.0971
430.7	16878.6	-25.647
430.8	16887.6	-26.2063
430.9	16896.4	-26.7753
431	16905	-27.354
431.1	16913.4	-27.9428
431.2	16921.6	-28.5418
431.3	16929.7	-29.151
431.4	16937.5	-29.7708
431.5	16945.1	-30.4011
431.6	16952.5	-31.0421
431.7	16959.7	-31.6937
431.8	16966.8	-32.356
431.9	16973.6	-33.0291
432	16980.2	-33.7128
432.1	16986.7	-34.407
432.2	16992.9	-35.1117
432.3	16998.9	-35.8267
432.4	17004.8	-36.5517
432.5	17010.4	-37.2866
432.6	17015.8	-38.0311
432.7	17021.1	-38.7848
432.8	17026.1	-39.5473
432.9	17031	-40.3182
433	17035.6	-41.0971
433.1	17040	-41.8834
433.2	17044.3	-42.6764
433.3	17048.3	-43.4757
433.4	17052.2	-44.2804
433.5	17055.8	-45.0898
433.6	17059.3	-45.9031
433.7	17062.5	-46.7195
433.8	17065.5	-47.5379
433.9	17068.4	-48.3575
434	17071	-49.1771
434.1	17073.5	-49.9957
434.2	17075.7	-50.8121
434.3	17077.7	-51.625
434.4	17079.6	-52.4332
434.5	17081.2	-53.2353
434.6	17082.7	-54.0299
434.7	17083.9	-54.8156
434.8	17084.9	-55.5908
434.9	17085.8	-56.3539
435	17086.4	-57.1034
435.1	17086.9	-57.8376
435.2	17087.1	-58.5547
435.3	17087.1	-59.253
435.4	17087	-59.9307
435.5	17086.6	-60.5859
435.6	17086.1	-61.2167
435.7	17085.3	-61.8212
435.8	17084.3	-62.3974
435.9	17083.2	-62.9435
436	17081.8	-63.4573
436.1	17080.3	-63.9368
436.2	17078.5	-64.38
436.3	17076.6	-64.7849
436.4	17074.4	-65.1494
436.5	17072.1	-65.4715
436.6	17069.5	-65.749
436.7	17066.8	-65.9801
436.8	17063.9	-66.1626
436.9	17060.7	-66.2946
437	17057.4	-66.374
437.1	17053.9	-66.3991
437.2	17050.1	-66.3678
437.3	17046.2	-66.2783
437.4	17042.1	-66.1289
437.5	17037.8	-65.9178
437.6	17033.3	-65.6433
437.7	17028.5	-65.3039
437.8	17023.6	-64.8979
437.9	17018.5	-64.4241
438	17013.3	-63.881
438.1	17007.8	-63.2674
438.2	17002.1	-62.5821
438.3	16996.2	-61.8242
438.4	16990.1	-60.9927
438.5	16983.9	-60.0868
438.6	16977.4	-59.1058
438.7	16970.8	-58.0492
438.8	16964	-56.9166
438.9	16956.9	-55.7079
439	16949.7	-54.4227
439.1	16942.3	-53.0612
439.2	16934.7	-51.6236
439.3	16926.9	-50.1103
439.4	16918.9	-48.5217
439.5	16910.8	-46.8586
439.6	16902.4	-45.1218
439.7	16893.9	-43.3123
439.8	16885.1	-41.4314
[truncated: 1,202 more rows]

## Sheet: Fig5e_A-B-C_cycle
nm	isomer A_-160 °C_Abs. in a.u.	isomer A_-160 °C_CD in mdeg	Isomer B_161 sec_-160 °C_Abs. in a.u.	Isomer B_161 sec_-160 °C_CD in mdeg	Isomer C_-108 °C_dark_Abs. in a.u.	Isomer C_-108 °C_dark_CD in mdeg
550	0.18844	0.18053	0.3117	1.19316	0.16717	-2.01046
549	0.18891	-0.07167	0.31689	1.48022	0.16726	-2.16242
548	0.18872	0.24363	0.32126	1.72017	0.16572	-2.04849
547	0.18814	0.21041	0.3287	2.30356	0.16729	-2.0997
546	0.18843	0.13911	0.3355	2.26732	0.16618	-2.09818
545	0.1871	0.11778	0.34228	2.66708	0.16507	-2.13342
544	0.18902	0.21394	0.34961	2.73401	0.16687	-2.2286
543	0.18861	-0.04415	0.35973	3.32103	0.16783	-2.15664
542	0.18907	0.23943	0.3702	3.52205	0.16825	-2.11472
541	0.18866	0.13085	0.38033	4.05801	0.16759	-2.35396
540	0.18833	0.13857	0.39143	4.44659	0.16788	-2.43511
539	0.18989	0.05551	0.40453	4.96829	0.16957	-2.26191
538	0.19013	0.22971	0.41799	5.51373	0.17046	-2.10841
537	0.18995	-0.00647	0.43252	5.91084	0.17009	-2.18435
536	0.18943	0.12602	0.44786	6.48257	0.16939	-2.43025
535	0.18855	-0.04525	0.46091	7.14337	0.16863	-2.38748
534	0.18959	0.08652	0.47711	7.72062	0.16959	-2.36555
533	0.19016	-0.02046	0.49401	8.1939	0.17091	-2.32925
532	0.18943	0.11475	0.51353	8.99544	0.17062	-2.38344
531	0.19049	0.05674	0.52856	9.55556	0.17031	-2.42484
530	0.19113	0.23125	0.55094	10.2855	0.17085	-2.44545
529	0.19064	0.19166	0.56724	11.2778	0.17179	-2.21959
528	0.19243	-0.03128	0.58862	11.8581	0.17204	-2.44654
527	0.19117	0.04167	0.61289	12.7202	0.17118	-2.33144
526	0.18949	0.11109	0.6319	13.6464	0.1705	-2.49035
525	0.19095	0.09661	0.65642	14.4151	0.17203	-2.59644
524	0.19379	0.17307	0.68112	15.5059	0.17497	-2.45277
523	0.19528	0.05539	0.70677	16.404	0.17648	-2.43649
522	0.19677	0.17749	0.73261	17.4592	0.17697	-2.47701
521	0.19841	0.10044	0.75979	19.0003	0.17918	-2.58098
520	0.19879	0.25164	0.78938	19.8614	0.17906	-2.83619
519	0.20207	0.03157	0.8175	20.8398	0.18151	-2.95425
518	0.20747	0.24177	0.84833	21.8425	0.18395	-3.14613
517	0.20968	0.16965	0.87513	22.9232	0.18495	-3.33309
516	0.21488	0.17006	0.90462	23.8671	0.18937	-3.16106
515	0.22134	0.22477	0.93791	25.7036	0.19231	-3.19888
514	0.22656	0.35477	0.96445	26.2941	0.19282	-3.4753
513	0.23703	0.24852	0.9981	28.3192	0.19829	-3.47347
512	0.24628	0.43509	1.027	29.052	0.20131	-3.73254
511	0.25932	0.3971	1.05362	30.038	0.20644	-4.03955
510	0.27495	0.73434	1.08336	31.5675	0.21288	-4.03142
509	0.2933	0.68269	1.11537	33.1828	0.21867	-4.21813
508	0.31579	0.81615	1.14188	33.2432	0.22451	-4.3415
507	0.34375	0.86691	1.17256	34.607	0.23291	-4.81265
506	0.37292	1.46893	1.19989	35.832	0.24086	-4.86186
505	0.40718	1.24637	1.22466	37.0642	0.24981	-5.28802
504	0.44934	1.63035	1.25178	37.739	0.2621	-5.61524
503	0.48878	1.40883	1.27054	38.9028	0.27269	-5.82742
502	0.54029	1.67934	1.29413	40.7319	0.28476	-6.39147
501	0.6022	1.87461	1.31781	40.5012	0.29902	-6.71341
500	0.66368	1.8588	1.33782	41.0715	0.31526	-7.16786
499	0.71988	2.07885	1.35159	42.0817	0.32831	-7.76121
498	0.78183	2.1336	1.37079	42.8378	0.34679	-8.21052
497	0.85162	2.1046	1.3833	43.1912	0.36376	-8.87168
496	0.92018	1.57204	1.39577	43.5375	0.38248	-9.61462
495	0.99469	1.8085	1.40506	44.7816	0.40299	-10.2253
494	1.06574	1.89072	1.41542	44.6391	0.42318	-10.9231
493	1.13037	0.89294	1.42282	45.4197	0.44434	-11.8935
492	1.19864	0.55494	1.42909	45.1725	0.46702	-12.988
491	1.25317	0.31235	1.42849	45.7347	0.48495	-13.6319
490	1.31932	0.14017	1.42349	45.0866	0.51105	-14.6839
489	1.36382	0.1123	1.41967	43.8476	0.53239	-15.5697
488	1.41599	-2.22437	1.41365	44.3798	0.55382	-16.8071
487	1.46196	-0.58625	1.41211	44.6619	0.58184	-17.8972
486	1.50167	-2.20238	1.40384	43.0968	0.6047	-19.3402
485	1.53678	-2.3888	1.40063	43.9022	0.63409	-20.457
484	1.55953	-3.67914	1.39106	42.4063	0.65578	-21.7821
483	1.58066	-3.01423	1.38276	43.0368	0.68277	-23.2464
482	1.59503	-4.24327	1.37331	42.0155	0.70831	-24.7991
481	1.60371	-5.45107	1.36203	40.8664	0.73316	-26.1455
480	1.60439	-5.24138	1.35028	40.0255	0.75817	-27.6639
479	1.6056	-6.94886	1.33918	38.8776	0.78241	-28.7924
478	1.60479	-7.61376	1.3257	38.0181	0.80637	-30.7954
477	1.59394	-9.45841	1.31393	36.541	0.83342	-32.4342
476	1.58186	-9.96689	1.30117	35.4733	0.85513	-33.664
475	1.56511	-10.3248	1.28729	34.4284	0.87873	-35.3243
474	1.55189	-11.2092	1.28194	33.549	0.90665	-36.8421
473	1.53078	-11.824	1.27339	32.5319	0.93015	-38.3851
472	1.5152	-13.2058	1.26111	31.2823	0.95151	-39.895
471	1.49684	-13.4667	1.24905	29.7195	0.97458	-41.1834
470	1.47385	-14.2719	1.23716	28.9886	0.99587	-43.0398
469	1.4552	-14.7359	1.22652	27.4212	1.01931	-44.3109
468	1.4371	-15.3019	1.21462	26.3671	1.03954	-45.4796
467	1.41914	-15.5678	1.20116	24.5751	1.05514	-46.1098
466	1.40783	-15.9578	1.18895	23.8661	1.07019	-47.0573
465	1.38985	-15.9219	1.17406	21.5978	1.08472	-48.3502
464	1.37832	-15.8559	1.16236	20.6217	1.09909	-49.1546
463	1.3637	-16.0791	1.14806	18.7232	1.10925	-49.7168
462	1.35206	-16.8128	1.13314	18.0896	1.11785	-49.9489
461	1.34192	-16.5289	1.11846	16.1181	1.12494	-50.7084
460	1.3286	-17.0212	1.10337	14.1484	1.12523	-50.8296
459	1.31747	-17.5624	1.08856	13.2757	1.12821	-50.646
458	1.30889	-17.7506	1.07627	11.8757	1.12722	-50.1708
457	1.28995	-18.5088	1.05913	10.0599	1.12376	-50.2361
456	1.27863	-17.926	1.04268	9.05378	1.11797	-49.374
455	1.26604	-17.5982	1.0301	7.10291	1.1118	-48.3563
454	1.25041	-19.2474	1.01431	5.66075	1.1032	-48.1724
453	1.23504	-19.0027	1	4.48131	1.09354	-47.2141
452	1.21561	-19.1169	0.98662	2.62804	1.08409	-46.549
451	1.20107	-19.0152	0.97201	0.3396	1.07292	-45.9425
450	1.18296	-19.7978	0.96209	-1.31275	1.06393	-44.613
449	1.16528	-20.0247	0.95227	-3.02917	1.05484	-43.4262
448	1.14299	-19.686	0.93645	-4.98393	1.04095	-42.2099
447	1.1197	-19.8029	0.92255	-6.43975	1.02766	-40.8784
446	1.09981	-19.862	0.9126	-8.21825	1.01901	-40.0974
445	1.07813	-20.8181	0.90111	-10.2227	1.00783	-39.0192
444	1.05787	-20.3471	0.88958	-12.0417	0.99591	-38.0001
443	1.036	-21.0487	0.88099	-13.733	0.98722	-36.5174
442	1.01374	-20.637	0.87018	-15.359	0.97692	-35.6835
441	0.99582	-20.7755	0.86326	-16.6395	0.96678	-34.4019
440	0.97435	-20.8161	0.85409	-18.0243	0.95994	-33.0543
439	0.95266	-20.4535	0.84407	-19.4165	0.95091	-31.7878
438	0.93357	-20.2857	0.83479	-20.2411	0.94098	-30.9732
437	0.91392	-19.8474	0.82636	-21.8193	0.9298	-29.79
436	0.89718	-19.8828	0.81883	-22.8142	0.92263	-28.5089
435	0.87818	-19.9733	0.80904	-23.6147	0.91349	-27.1359
434	0.86368	-19.7581	0.7998	-24.4638	0.90387	-26.1433
433	0.84521	-19.5852	0.79106	-25.3079	0.89258	-25.0129
432	0.82914	-19.3535	0.782	-25.3664	0.88049	-23.6554
431	0.81189	-19.2543	0.7729	-26.3155	0.86834	-22.5753
430	0.79633	-19.148	0.76451	-26.7581	0.85659	-21.1577
429	0.77961	-18.7491	0.75456	-27.0065	0.84262	-19.987
428	0.76436	-18.9062	0.74425	-27.315	0.82894	-18.5588
427	0.74969	-18.5933	0.73421	-27.4051	0.81605	-17.1107
426	0.7358	-18.5077	0.72503	-27.3467	0.80286	-16.1018
425	0.71987	-17.8975	0.71539	-27.3298	0.78931	-14.4691
424	0.70478	-17.5725	0.70458	-27.2706	0.77867	-13.2872
423	0.68931	-17.3261	0.69455	-26.8348	0.76677	-11.9716
422	0.67471	-17.0213	0.68466	-26.5563	0.75692	-10.8202
421	0.66244	-16.1857	0.67582	-26.5495	0.7479	-9.57111
420	0.6458	-15.4573	0.66315	-26.3358	0.73781	-8.14394
419	0.63447	-15.1565	0.65438	-26.0651	0.73136	-6.9256
418	0.62048	-14.1333	0.64148	-25.7598	0.72332	-5.55097
417	0.60674	-13.2787	0.6311	-25.508	0.71664	-4.57891
416	0.59426	-12.3563	0.62023	-25.1396	0.70756	-2.8882
415	0.582	-11.5233	0.60834	-24.7286	0.69981	-1.60463
414	0.56986	-10.5312	0.5975	-24.744	0.69168	-0.13155
413	0.55809	-9.91921	0.58807	-24.1821	0.68318	0.77202
412	0.54697	-8.8272	0.57786	-23.7435	0.67353	1.69089
411	0.53719	-8.16296	0.56997	-23.24	0.66681	2.69273
410	0.52649	-7.65903	0.5635	-22.8969	0.65806	3.46072
409	0.51427	-7.00325	0.55318	-22.2705	0.64824	4.19627
408	0.50616	-6.61745	0.54387	-21.8748	0.63912	4.92609
407	0.49712	-6.16364	0.53671	-21.2208	0.62945	5.37525
406	0.49061	-5.65343	0.53188	-20.9201	0.61954	6.24937
405	0.48219	-5.00145	0.52446	-19.9201	0.60989	6.82715
404	0.47356	-4.78408	0.51871	-19.3834	0.59912	7.44876
403	0.46462	-4.11451	0.51119	-18.5679	0.58809	8.21834
402	0.45623	-3.76405	0.5041	-18.1335	0.57834	9.03019
401	0.44792	-3.29805	0.49829	-17.2138	0.56978	9.65204
400	0.44045	-2.65674	0.4894	-16.5088	0.56024	10.2418
399	0.43164	-1.88199	0.48019	-15.7841	0.54997	10.719
398	0.42601	-1.28178	0.47368	-15.1768	0.54214	11.221
397	0.4192	-0.18014	0.46554	-14.4065	0.53411	11.7349
396	0.41408	0.50416	0.45896	-13.7631	0.52913	11.6162
395	0.40715	1.56694	0.44897	-13.3295	0.51932	11.846
394	0.40076	2.4952	0.44115	-12.7031	0.51184	11.9169
393	0.39501	2.85503	0.43465	-12.0896	0.50547	11.775
392	0.39002	3.94192	0.42613	-11.7021	0.49848	11.3938
391	0.38702	4.24446	0.42026	-11.0561	0.49097	11.0373
390	0.38402	4.80905	0.41866	-10.7333	0.48591	10.4315
389	0.37931	5.10281	0.4096	-10.2327	0.48066	9.49627
388	0.37566	5.24008	0.4055	-9.91853	0.4722	8.78322
387	0.3718	5.36062	0.40116	-9.59283	0.46499	7.87206
386	0.36927	5.75811	0.39789	-8.87992	0.45829	7.50526
385	0.3658	5.72292	0.39392	-8.49394	0.44996	6.96188
384	0.36483	5.79932	0.3921	-8.17371	0.44229	7.04604
383	0.36188	6.41133	0.39008	-7.56119	0.43631	7.31934
382	0.36023	6.7022	0.38783	-7.4947	0.42969	7.63833
381	0.36252	7.17232	0.38717	-7.15585	0.42493	8.31387
380	0.36283	7.71835	0.3874	-6.7984	0.41923	8.83404
379	0.36316	8.54877	0.38627	-6.53663	0.41421	9.03083
378	0.36587	9.51577	0.38654	-6.47591	0.40973	9.2399
377	0.37076	10.3312	0.38838	-6.65276	0.40459	9.55058
376	0.37602	11.195	0.38903	-6.52006	0.40292	9.35773
375	0.38596	12.2193	0.39546	-6.56701	0.39836	9.31082
374	0.39923	13.3589	0.4003	-6.94343	0.39584	8.65936
373	0.42204	14.6762	0.41187	-7.4394	0.39339	8.366
372	0.44738	16.1349	0.42229	-8.09428	0.39158	7.5379
371	0.48181	17.7969	0.43444	-8.59652	0.39066	6.76902
370	0.53055	20.5514	0.4519	-9.55584	0.39128	6.24253
369	0.59624	24.2255	0.4724	-10.2885	0.39269	5.66798
368	0.68198	29.0898	0.49338	-11.2408	0.39436	5.3912
367	0.78977	34.6607	0.51916	-12.4215	0.40357	5.01104
366	0.90887	41.6816	0.54353	-13.2474	0.41007	5.38243
365	1.05725	49.9465	0.57029	-14.6335	0.41863	5.85558
364	1.21028	59.5895	0.60048	-15.7201	0.43256	6.93313
363	1.3726	69.2145	0.63259	-17.1986	0.44866	8.07489
362	1.52828	78.501	0.66927	-19.1284	0.46511	8.9951
361	1.66235	87.331	0.70737	-20.706	0.48143	10.1779
360	1.77459	94.0986	0.74989	-22.8162	0.49834	11.3709
359	1.84702	101.765	0.79578	-24.7573	0.5113	12.3787
358	1.887	104.172	0.84521	-27.2614	0.52452	13.161
357	1.89685	104.825	0.90207	-29.9138	0.53433	13.4663
356	1.88232	104.211	0.95753	-32.7629	0.53918	13.6899
355	1.85391	100.306	1.01908	-35.3748	0.54128	13.42
354	1.80941	98.4451	1.07335	-38.2416	0.54231	13.5431
353	1.76155	94.82	1.12689	-40.4236	0.5436	13.2633
352	1.71903	94.0902	1.17439	-42.3033	0.54524	13.0546
351	1.67084	90.1562	1.21857	-44.4773	0.54524	13.2066
350	1.62838	85.2792	1.25213	-45.3504	0.55148	13.5023
349	1.5968	82.8267	1.28274	-46.7399	0.56256	13.9058
348	1.58065	82.8768	1.30131	-47.644	0.5766	14.2832
347	1.57152	83.1241	1.31637	-48.314	0.59806	15.5774
346	1.57666	81.0157	1.32511	-48.5951	0.62155	16.7127
345	1.59031	83.0861	1.32632	-49.696	0.64907	18.6126
344	1.60205	83.5031	1.32153	-50.509	0.68018	20.1364
343	1.6135	83.6541	1.32133	-51.462	0.71809	22.2519
342	1.61015	84.0117	1.3113	-50.548	0.75659	24.3722
341	1.59086	82.1937	1.30499	-51.146	0.79478	26.2968
340	1.55652	80.6942	1.30269	-52.5524	0.83761	28.1447
339	1.51012	76.9321	1.30224	-53.6078	0.88528	30.7756
338	1.45659	73.3598	1.30472	-54.6213	0.93517	32.9942
337	1.39353	67.7405	1.3077	-55.0801	0.99991	36.5299
336	1.33133	64.1229	1.31534	-56.0996	1.07673	39.1643
335	1.2754	60.3083	1.32273	-56.8313	1.16012	44.1791
334	1.21804	55.7957	1.32714	-57.7686	1.24503	47.8791
333	1.17076	52.8023	1.33441	-59.0725	1.34101	52.2772
332	1.12782	49.0038	1.33567	-59.0235	1.41216	56.3278
331	1.09303	46.3911	1.33568	-60.0165	1.46646	57.7772
330	1.06342	43.2933	1.32707	-60.1497	1.49155	58.7516
329	1.04132	40.8137	1.31664	-60.1766	1.49062	58.2505
328	1.02268	38.5404	1.30302	-60.156	1.4651	57.2226
327	1.00284	36.8613	1.28712	-58.8971	1.42161	54.7765
326	0.98498	34.5166	1.27191	-59.3587	1.3769	52.2423
325	0.96113	32.0107	1.2558	-58.3075	1.33019	50.0987
324	0.93578	29.9308	1.24388	-57.907	1.29233	48.1055
323	0.90729	27.4751	1.23437	-57.4179	1.26923	46.8704
322	0.87921	24.8487	1.22609	-57.1474	1.26583	47.1191
321	0.85233	22.1963	1.22249	-56.3845	1.28104	48.5436
320	0.82539	20.4845	1.21695	-55.745	1.31059	50.7933
319	0.8011	18.4046	1.21418	-55.2769	1.35213	51.9812
318	0.78402	16.7319	1.21105	-54.2758	1.40161	54.3742
317	0.77377	14.6112	1.20944	-53.7053	1.45369	57.2342
316	0.76801	13.5262	1.20326	-52.4945	1.49093	58.0443
315	0.77171	11.9358	1.19991	-51.9538	1.51226	58.8056
314	0.77772	10.8365	1.18869	-50.0188	1.51657	58.8977
313	0.78906	9.6448	1.17561	-48.5031	1.49887	56.8321
312	0.80343	9.12777	1.16802	-47.3045	1.46694	53.3095
311	0.82374	7.86338	1.1565	-46.3841	1.4272	50.3972
310	0.8458	6.72605	1.14671	-44.9189	1.39296	46.883
309	0.8702	5.78687	1.14002	-43.8995	1.36655	43.8329
308	0.89482	4.79365	1.13569	-41.4423	1.35465	42.8276
307	0.92593	3.60467	1.13268	-39.8068	1.35601	41.3995
306	0.95533	2.82307	1.13288	-38.6656	1.36764	39.7365
305	0.98561	2.37418	1.12896	-36.8111	1.38745	40.7798
304	1.02012	1.82492	1.12907	-35.5106	1.40824	39.8669
303	1.05306	0.81588	1.12877	-33.4296	1.42802	39.7518
302	1.08642	-1.20653	1.12398	-31.4914	1.43759	38.9118
301	1.11827	-1.6358	1.12449	-29.6933	1.44236	37.8937
300	1.14996	-1.98189	1.12414	-28.1917	1.43394	35.6518
299	1.18029	-2.31388	1.12587	-26.2626	1.42774	32.9833
298	1.21105	-2.90002	1.1305	-23.2905	1.42343	30.5899
297	1.24077	-3.98397	1.14024	-21.9864	1.4248	28.9932
296	1.26995	-4.72524	1.15403	-19.1097	1.43739	27.1147
295	1.29899	-4.42971	1.1687	-15.5929	1.46319	26.8053
294	1.32139	-2.77022	1.18729	-13.3605	1.49818	27.1536
293	1.34459	-0.85374	1.20446	-9.30122	1.53094	26.2778
292	1.36463	1.38307	1.21947	-7.28915	1.56374	28.208
291	1.37892	3.92501	1.23566	-4.16411	1.58327	27.4094
290	1.39436	7.1647	1.24461	-1.04475	1.58265	27.0598
289	1.40563	9.91672	1.25171	1.95185	1.57278	26.5886
288	1.40388	12.182	1.25579	5.73738	1.54612	25.2115
287	1.40506	15.455	1.25549	8.60331	1.51509	24.2264
286	1.39583	15.7515	1.25576	10.993	1.4799	23.0369
285	1.39241	15.3485	1.25507	13.9675	1.46437	21.0543
284	1.38177	15.8041	1.2583	17.4671	1.44962	21.5217
283	1.36511	13.7832	1.25957	19.536	1.45025	21.006
282	1.35124	13.1781	1.26067	20.8214	1.4543	20.3855
281	1.33544	10.9204	1.26497	23.2071	1.46783	19.5878
280	1.32009	8.10825	1.26811	25.2559	1.47573	19.0698
279	1.31636	6.51087	1.2739	26.6984	1.4811	16.7124
278	1.30658	5.00847	1.28017	26.4977	1.48098	14.941
277	1.30518	1.97192	1.28294	27.9491	1.47946	11.5894
276	1.31064	-1.09244	1.28219	27.1845	1.46957	9.75371
275	1.32498	-3.70351	1.28559	28.2738	1.45719	3.54734
274	1.35158	-4.45641	1.28875	28.6196	1.45437	-1.167
273	1.3708	-7.33707	1.28846	27.8467	1.45483	-2.43776
272	1.40405	-10.9738	1.29023	27.2811	1.45923	-5.03423
271	1.43912	-14.8973	1.29163	25.798	1.46888	-7.34289
270	1.47688	-15.8919	1.29222	25.8088	1.47972	-8.89158
269	1.51753	-19.7442	1.29179	24.1526	1.48384	-9.43875
268	1.55662	-20.5765	1.29349	23.7248	1.48664	-10.8658
267	1.58451	-23.6247	1.29669	21.4813	1.47768	-10.8712
266	1.62923	-24.4895	1.30464	22.1457	1.47308	-13.2286
265	1.66611	-28.8483	1.31488	20.7563	1.4644	-13.7552
264	1.6919	-25.8968	1.32516	18.8907	1.44649	-14.5811
263	1.70034	-22.248	1.34147	19.9108	1.42931	-15.6525
262	1.71719	-24.1267	1.35529	19.6084	1.4223	-16.757
261	1.71151	-23.0735	1.36496	18.1983	1.41467	-16.8296
260	1.69681	-18.5835	1.37723	16.6938	1.41064	-15.537
259	1.68134	-16.9887	1.38945	17.2067	1.40803	-16.2232
258	1.67862	-14.8962	1.40083	15.1424	1.41321	-16.6022
257	1.66997	-8.63242	1.40807	13.0167	1.41523	-16.2812
256	1.66706	-4.20284	1.41553	10.0369	1.42224	-16.8047
255	1.66387	-1.48354	1.4227	11.1606	1.42295	-16.2412
254	1.66211	0.30109	1.43183	9.42006	1.42389	-16.3635
253	1.65102	4.06113	1.43597	7.29421	1.42763	-17.5866
252	1.62785	5.04115	1.44147	10.2083	1.42367	-18.5418
251	1.61049	5.10931	1.44124	6.86235	1.42273	-22.6443
250	1.56772	5.42947	1.43278	8.47777	1.42995	-25.3711
249	1.54116	3.22079	1.42696	7.49503	1.44054	-30.6378
248	1.50558	0.23779	1.41973	9.2651	1.44206	-31.1004
247	1.47724	-2.16097	1.41468	9.51532	1.44714	-34.9985
246	1.44578	-3.31595	1.40456	9.88599	1.4456	-36.3536
245	1.42361	-3.82828	1.39688	12.2142	1.44128	-37.0652
244	1.39881	-5.24672	1.38631	12.7504	1.43561	-39.1332
243	1.3693	-7.1442	1.38008	13.366	1.42745	-39.5124
242	1.35167	-3.70325	1.37375	16.9505	1.42516	-40.7187
241	1.33244	-2.43478	1.36643	18.8695	1.42534	-43.0253
240	1.32486	0.38767	1.36577	20.4737	1.43996	-43.0471
239	1.3243	2.53131	1.35907	21.569	1.43854	-41.1369
238	1.32404	5.541	1.3608	21.7008	1.44396	-39.2154
237	1.34169	6.87994	1.36789	25.0124	1.46174	-39.588
236	1.35129	6.74196	1.37884	22.3099	1.4811	-38.6803
235	1.3797	9.00109	1.39764	21.2106	1.49892	-40.4199
234	1.42696	11.9448	1.41798	16.2243	1.5157	-42.9362
233	1.4935	15.7851	1.42342	15.1627	1.58716	-41.8896
232	1.53349	12.4853	1.43352	12.8971	1.67002	-40.3833
231	1.55808	19.4008	1.44327	8.60671	1.73087	-38.3257
230	1.62042	20.7735	1.45545	7.5696	1.76874	-32.9059
229	1.70697	29.0414	1.45793	0.95809	1.85235	-34.4336
228	1.81173	34.5681	1.4576	3.17205	1.93856	-22.1482
227	1.88504	17.1134	1.45695	4.40965	2.02953	-15.5809
226	2.08875	33.8104	1.44772	-0.31974	2.10545	-16.4102
225	2.18049	12.6581	1.44003	-0.78276	2.17696	-8.33531
224	2.30949	31.0381	1.42884	0.53857	2.32782	-11.7888
223	2.43998	29.4018	1.42474	-2.62909	2.25449	-18.1005
222	2.44506	-30.4587	1.41063	-4.51995	2.2228	25.6817
221	2.58419	-36.3739	1.38151	0.74083	2.42173	33.4093
220	2.56223	-40.4165	1.37785	-0.37625	2.60967	40.7642
219	2.73164	-4.4334	1.36082	-3.59024	2.51225	82.1436
218	2.78197	16.4123	1.34225	-3.98985	2.96524	105.344
217	2.83445	159.136	1.34674	0.59426	2.51164	86.4151
216	2.80999	98.1568	1.31896	-4.04144	2.59915	82.4688
215	2.74665	133.95	1.29011	-0.25994	3.00156	-11.2936
214	2.73615	128.562	1.2681	-2.07794	2.79427	101.157
213	2.60582	175.979	1.24542	-3.70261	2.67439	177.592
212	2.98359	376.399	1.21105	2.71329	2.52042	53.8297
211	3.23931	121.856	1.17434	1.28112	2.96922	400.611
210	2.93978	457.76	1.11244	-2.18909	2.54817	38.0731
209	2.51654	123.475	1.03141	-3.66028	2.56855	4.26832
208	2.7004	398.605	0.96037	-0.19841	2.46463	69.711
207	2.48029	274.431	0.86652	0.22431	2.2316	71.5774
206	2.66606	486.905	0.74966	0.96418	2.1493	76.9623
205	2.50216	807.687	0.61491	-0.0128	2.57049	604.968
204	2.01217	141.389	0.44275	5.04489	1.81051	135.102
203	2.18921	587.651	0.24366	3.59581	1.56029	47.0421
202	1.60295	168.537	0.01985	-0.15458	1.41261	107.741
201	1.73893	452.288	-0.21551	9.3056	1.36571	108.96
200	1.02354	208.194	-0.44875	-6.18336	1.34081	368.229

## Sheet: Fig5f_C-D-A_cycle
nm	Isomer C_-120 °C_Abs. in a.u.	Isomer C_-120 °C_CD in mdeg	Isomer D_79 min_-120 °C_Abs. in a.u.	Isomer D_79 min_-120 °C_CD in mdeg	Isomer A_-80 °C_dark_Abs. in a.u.	Isomer A_-80 °C_dark_CD in mdeg
550	0.09193	-0.58762	0	0	0.0868	-0.53855
549	0.09284	-0.36489	-0.000506	-0.07643	0.08794	-0.57565
548	0.09357	-0.47911	-0.000626	-0.0829	0.08712	-0.68894
547	0.09331	-0.52145	0.000664	0.01319	0.08708	-0.57298
546	0.09364	-0.56607	0.00251	-0.18554	0.08706	-0.63874
545	0.09268	-0.59422	-0.0005	0.07904	0.08768	-0.59426
544	0.09243	-0.66753	-0.000825	-0.12069	0.08746	-0.66921
543	0.09278	-0.62984	0.000329	0.03715	0.08761	-0.52526
542	0.09242	-0.81777	-0.000861	-0.03698	0.08649	-0.69705
541	0.09252	-0.36009	-8e-05	0.06705	0.08785	-0.53421
540	0.09193	-0.54563	-0.00173	0.04537	0.08788	-0.51597
539	0.09417	-0.45713	0.000278	0.07008	0.09	-0.4164
538	0.09276	-0.63152	9.8e-05	-0.06775	0.0886	-0.63165
537	0.09171	-0.54678	-0.000614	-0.05073	0.08834	-0.54575
536	0.09185	-0.62922	-0.000105	-0.10662	0.08894	-0.48897
535	0.09509	-0.50799	0.00101	0.00357	0.08935	-0.53988
534	0.09587	-0.52563	-0.000684	-0.10264	0.09147	-0.5818
533	0.09597	-0.37827	0.00181	0.00715	0.09262	-0.51129
532	0.09358	-0.40627	-0.000319	-0.07346	0.0918	-0.68585
531	0.09468	-0.23152	0.00109	0.06597	0.09431	-0.3945
530	0.09495	-0.40371	0.000909	-0.1318	0.09501	-0.59284
529	0.09539	-0.37487	0.000123	-0.08022	0.09634	-0.66988
528	0.09702	-0.20196	0.00119	0.03811	0.09784	-0.61345
527	0.09771	-0.07263	0.00243	0.01678	0.09948	-0.46766
526	0.09786	-0.23671	0.0016	-0.07399	0.10098	-0.55392
525	0.09829	0.05608	0.00262	0.05772	0.10208	-0.57754
524	0.09913	0.1013	0.00118	-0.02299	0.1035	-0.53808
523	0.09839	0.22783	0.000553	-0.10409	0.1059	-0.62731
522	0.10141	0.1913	0.00247	-0.09179	0.10928	-0.5695
521	0.10242	0.50647	0.00264	-0.04019	0.11193	-0.54984
520	0.10518	0.50521	0.00255	-0.09749	0.11712	-0.57561
519	0.10722	0.78157	0.00387	-0.08602	0.12181	-0.71235
518	0.10817	0.96032	0.00186	-0.02527	0.1248	-0.50369
517	0.111	1.12563	0.0023	-0.01598	0.13006	-0.76814
516	0.11117	1.25591	0.0027	0.03558	0.13455	-0.81792
515	0.11617	1.59523	0.00312	0.09483	0.14311	-0.86511
514	0.11767	1.77595	0.00423	-0.09352	0.15123	-0.97515
513	0.12279	1.94332	0.00615	-0.19276	0.16185	-1.18778
512	0.12589	2.43554	0.00644	-0.1593	0.1716	-1.26226
511	0.12931	2.74471	0.00605	-0.13263	0.18447	-1.28235
510	0.1345	3.19195	0.00639	-0.1067	0.19604	-1.30623
509	0.13966	3.69845	0.00658	-0.11444	0.21225	-1.51831
508	0.14312	3.79232	0.00562	-0.25552	0.2286	-1.8258
507	0.14879	4.49144	0.0039	-0.11183	0.24713	-1.79704
506	0.15587	5.06072	0.00559	-0.15286	0.26731	-2.02295
505	0.16414	5.51858	0.00828	-0.11338	0.29285	-2.22573
504	0.17068	6.45543	0.00598	-0.16127	0.31866	-2.45227
503	0.18058	6.95942	0.01069	-0.14868	0.35112	-2.67562
502	0.18855	7.65505	0.00804	-0.13105	0.37581	-2.72792
501	0.19769	8.5492	0.00695	-0.18968	0.41235	-2.85731
500	0.20823	9.56132	0.00888	0.01062	0.4471	-3.03917
499	0.2194	10.5728	0.01026	-0.04886	0.48698	-3.32961
498	0.23191	11.4922	0.0097	-0.14161	0.52116	-3.20092
497	0.23958	12.6593	0.00744	0.03146	0.55944	-3.26748
496	0.2578	13.6737	0.01177	-0.12934	0.60115	-3.49327
495	0.27167	14.8777	0.01128	-0.16735	0.64974	-3.38443
494	0.28732	16.5394	0.01077	-0.10435	0.69468	-3.10408
493	0.30226	17.9415	0.01012	0.03091	0.73873	-2.78194
492	0.32298	19.4559	0.01266	-0.08559	0.78344	-2.58142
491	0.33914	20.7741	0.01134	0.000667	0.81909	-2.48779
490	0.36011	22.3954	0.01432	-0.18667	0.86936	-2.21926
489	0.37751	24.0135	0.01371	-0.14364	0.90563	-1.88411
488	0.39708	25.7565	0.01525	-0.08766	0.94309	-1.49815
487	0.41883	27.5285	0.01599	0.03965	0.98579	-0.85547
486	0.44294	29.6215	0.01802	-0.14404	1.02055	-0.15853
485	0.46773	31.5668	0.0154	-0.11833	1.05584	0.61445
484	0.4906	33.6861	0.01568	-0.074	1.08373	1.41012
483	0.51838	36.0426	0.01887	0.0306	1.11215	2.12095
482	0.54131	38.0517	0.01696	0.0634	1.13278	2.77503
481	0.56855	40.0789	0.02017	0.04419	1.15299	4.00991
480	0.59598	42.5133	0.01798	0.16567	1.16538	4.59734
479	0.62093	44.6368	0.02215	0.10728	1.181	6.01166
478	0.64868	46.9996	0.02079	-0.02881	1.19063	6.2499
477	0.6794	49.4333	0.02169	-0.09489	1.19497	6.92467
476	0.70509	51.5771	0.02113	-0.00938	1.1981	7.8259
475	0.73132	54.3405	0.01991	0.20519	1.19585	9.15454
474	0.75862	56.3462	0.02187	-0.07077	1.19345	9.53147
473	0.78805	58.6962	0.02239	0.06511	1.18914	11.3108
472	0.81335	60.6718	0.025	-0.07383	1.18601	10.9872
471	0.84143	62.5146	0.02479	-0.00746	1.17881	11.67
470	0.86675	65.3494	0.02206	0.18528	1.16301	13.3644
469	0.8892	67.1622	0.02039	0.12073	1.15076	13.8796
468	0.91496	69.194	0.02206	0.06962	1.14309	14.4403
467	0.94202	70.7365	0.02415	0.10629	1.13626	14.6904
466	0.95812	71.9248	0.02236	0.01651	1.12328	15.172
465	0.97871	73.5683	0.02312	0.00108	1.11022	15.1611
464	0.99448	74.5375	0.02479	0.0897	1.10128	16.0108
463	1.0091	75.9628	0.02452	0.12747	1.08763	16.2921
462	1.02361	76.9835	0.02494	0.11718	1.07525	16.8183
461	1.03444	77.3798	0.02644	0.14085	1.06662	17.1589
460	1.04174	77.3194	0.0263	0.07611	1.05389	17.3711
459	1.04811	77.5919	0.02767	0.07358	1.04289	17.5317
458	1.04824	77.4214	0.02628	0.1236	1.03277	17.9523
457	1.04964	77.0831	0.02718	0.1753	1.02072	18.3133
456	1.04616	76.3117	0.02678	0.1192	1.00665	18.322
455	1.04441	75.5935	0.02911	0.02658	0.99798	18.7716
454	1.03637	74.8491	0.02752	0.04704	0.98648	19.0278
453	1.02809	73.4512	0.02677	0.06567	0.97189	19.1368
452	1.02108	71.8041	0.027	0.08784	0.96038	19.9259
451	1.01179	70.2729	0.02778	0.12184	0.94693	20.1119
450	1.00157	69.0011	0.02855	0.04245	0.93412	20.2873
449	0.99586	67.3886	0.03205	0.06339	0.92629	20.2827
448	0.98357	65.0407	0.03037	0.02917	0.90987	20.8777
447	0.97148	63.2956	0.03018	0.10863	0.89324	21.0163
446	0.96103	61.1352	0.02838	0.06972	0.87751	21.1981
445	0.94864	59.1916	0.02743	0.02086	0.86206	21.7085
444	0.93759	56.834	0.02858	0.02115	0.84739	21.6877
443	0.92856	54.5925	0.02987	0.04475	0.83211	22.0071
442	0.91919	52.8106	0.03093	0.13419	0.81566	22.0825
441	0.90786	50.98	0.03029	0.01611	0.80023	22.2979
440	0.90075	48.5303	0.02999	-0.0637	0.78563	22.401
439	0.89466	46.9904	0.03134	0.00678	0.77022	22.5141
438	0.88411	44.3877	0.03063	-0.00632	0.75544	22.2963
437	0.87692	42.6587	0.03149	-0.00198	0.74128	22.4083
436	0.86809	40.6208	0.03139	-0.01839	0.72491	22.4643
435	0.85862	38.2846	0.03039	-0.07276	0.7092	22.4629
434	0.84961	36.2771	0.03181	0.02863	0.69729	22.5141
433	0.83972	34.3845	0.03274	-0.05052	0.6825	22.3553
432	0.82932	31.778	0.03281	0.01313	0.67088	22.424
431	0.81918	29.9464	0.03372	-0.11432	0.65619	22.365
430	0.80576	27.7093	0.03345	-0.08971	0.64046	22.2067
429	0.7933	25.288	0.033	-0.13659	0.62756	21.866
428	0.78012	23.0444	0.03397	-0.1486	0.61682	21.6868
427	0.76665	20.8645	0.03306	-0.14611	0.60334	21.6104
426	0.7539	18.8127	0.03391	-0.17911	0.5921	21.2806
425	0.74062	16.5924	0.03432	-0.1717	0.5789	20.9258
424	0.72746	14.624	0.03521	-0.12894	0.56705	20.8489
423	0.71527	12.7352	0.03583	-0.1707	0.55503	20.4315
422	0.70535	10.5571	0.03627	-0.10322	0.54473	19.8506
421	0.69683	8.5985	0.03517	-0.23767	0.53207	19.4881
420	0.68681	7.09691	0.03656	-0.11135	0.52357	18.885
419	0.67876	4.96163	0.03594	-0.25815	0.5128	18.2032
418	0.672	2.70706	0.03716	-0.23736	0.50286	17.453
417	0.66271	0.88694	0.03791	-0.26486	0.49229	16.6423
416	0.65483	-1.42306	0.03704	-0.40015	0.4828	15.9889
415	0.64621	-3.01712	0.03759	-0.30594	0.47261	15.387
414	0.63906	-4.83034	0.03959	-0.18505	0.4627	14.5305
413	0.63116	-6.76022	0.03809	-0.25963	0.45297	13.7535
412	0.62314	-8.33537	0.03852	-0.34564	0.44303	12.9975
411	0.6174	-9.83082	0.03987	-0.26833	0.4368	12.2386
410	0.60888	-11.4291	0.04032	-0.33358	0.42807	11.364
409	0.59838	-12.3586	0.04116	-0.35012	0.41836	10.8104
408	0.58979	-13.5095	0.03946	-0.37564	0.40916	10.2222
407	0.57864	-14.6509	0.03885	-0.27618	0.40095	9.4818
406	0.56739	-15.8468	0.0386	-0.44192	0.39305	8.91583
405	0.55929	-17.1661	0.0409	-0.34187	0.38546	8.35201
404	0.54773	-18.2169	0.03996	-0.37361	0.3784	7.56482
403	0.53416	-19.6865	0.03996	-0.43098	0.3703	7.09064
402	0.52514	-21.1714	0.04072	-0.56203	0.3649	5.9099
401	0.51489	-21.9139	0.04038	-0.49578	0.35797	5.46877
400	0.50787	-22.9155	0.04231	-0.54703	0.35181	4.50468
399	0.49626	-23.7244	0.03967	-0.52284	0.34171	3.56576
398	0.48836	-24.2454	0.04042	-0.47187	0.33781	2.97794
397	0.48165	-24.8531	0.04221	-0.5245	0.33214	1.81515
396	0.47389	-25.4594	0.04309	-0.54253	0.32784	0.99028
395	0.46456	-25.2777	0.04226	-0.6485	0.3217	0.10049
394	0.45898	-24.9727	0.04291	-0.27556	0.31679	-0.59915
393	0.45369	-24.6195	0.04512	-0.57618	0.31225	-1.22875
392	0.44779	-24.2459	0.04455	-0.35036	0.30752	-1.91719
391	0.43984	-23.05	0.04554	-0.44066	0.30303	-2.60113
390	0.43252	-21.8964	0.04663	-0.55487	0.29967	-3.16428
389	0.42637	-20.9731	0.04601	-0.57743	0.29516	-3.69047
388	0.41706	-19.6765	0.04562	-0.39244	0.29109	-4.04144
387	0.40914	-18.1792	0.04818	-0.49699	0.28797	-4.67662
386	0.40094	-17.3576	0.04884	-0.30427	0.28471	-4.94605
385	0.39155	-16.7233	0.0489	-0.48285	0.28173	-5.30853
384	0.38738	-16.5806	0.05135	-0.47904	0.28234	-5.83002
383	0.37724	-17.0341	0.04988	-0.41575	0.27775	-6.1477
382	0.36968	-17.8116	0.04963	-0.54769	0.27786	-7.04148
381	0.36181	-18.4901	0.04994	-0.5322	0.27798	-7.61169
380	0.35858	-19.0948	0.05346	-0.48212	0.27924	-8.46992
379	0.35241	-19.7564	0.05432	-0.62936	0.27948	-9.3229
378	0.34788	-19.9769	0.05242	-0.46355	0.2802	-10.1054
377	0.34045	-19.7565	0.05302	-0.46679	0.28318	-10.7587
376	0.3359	-19.5889	0.05304	-0.35141	0.28568	-11.7935
375	0.33256	-19.1389	0.05511	-0.46691	0.29367	-12.6058
374	0.32662	-18.338	0.05409	-0.45269	0.30008	-13.7045
373	0.32073	-17.1332	0.05344	-0.57693	0.31155	-14.8254
372	0.3168	-16.0827	0.05514	-0.42702	0.32705	-16.1689
371	0.31183	-14.6131	0.05692	-0.60597	0.34952	-17.9973
370	0.30687	-13.141	0.05797	-0.35501	0.37437	-19.8762
369	0.30204	-11.6183	0.05659	-0.40269	0.40763	-22.4171
368	0.29877	-10.2447	0.05934	-0.48729	0.45313	-25.8816
367	0.29421	-9.12019	0.06183	-0.53242	0.50745	-29.8445
366	0.289	-8.53498	0.06265	-0.46219	0.57029	-34.6464
365	0.28724	-8.0944	0.06385	-0.5779	0.6482	-40.8103
364	0.28277	-7.93727	0.06389	-0.5843	0.73419	-47.4002
363	0.28315	-8.18249	0.06688	-0.63817	0.83609	-55.5715
362	0.27838	-8.68273	0.06734	-0.66943	0.94165	-63.911
361	0.27664	-9.00595	0.06786	-0.72801	1.05644	-72.7822
360	0.27811	-9.03797	0.0694	-0.67663	1.17418	-82.8091
359	0.27575	-9.22683	0.07127	-0.6948	1.28337	-92.2018
358	0.27708	-9.34236	0.07321	-0.69273	1.37388	-99.7766
357	0.27889	-9.27014	0.07516	-0.76592	1.45451	-106.824
356	0.28178	-9.15812	0.07652	-0.69029	1.51054	-112.795
355	0.28332	-9.01281	0.07737	-0.69874	1.54175	-114.701
354	0.28765	-8.99707	0.07568	-0.74704	1.5547	-115.996
353	0.29546	-8.83701	0.07745	-0.60129	1.55767	-117.523
352	0.30187	-9.38663	0.07776	-0.73008	1.54419	-116.421
351	0.31523	-9.94917	0.08107	-0.66952	1.51941	-114.46
350	0.32959	-10.6717	0.08149	-0.75891	1.49285	-112.682
349	0.35216	-12.1625	0.08311	-0.71703	1.4649	-109.54
348	0.37386	-14.0568	0.08435	-0.95108	1.43608	-107.177
347	0.40321	-16.3294	0.08449	-0.74052	1.40756	-104.991
346	0.43872	-19.2058	0.08848	-0.76153	1.39109	-103.013
345	0.47895	-22.3214	0.09001	-0.66653	1.38218	-102.499
344	0.52299	-25.6267	0.09107	-0.8444	1.37661	-102.074
343	0.56804	-29.1748	0.09317	-0.78749	1.37196	-101.128
342	0.61685	-32.512	0.09338	-0.74389	1.37568	-102.759
341	0.66546	-36.3001	0.09302	-0.87409	1.37681	-102.086
340	0.72242	-40.5323	0.09544	-0.74377	1.37008	-101.326
339	0.7872	-44.9268	0.0973	-0.89446	1.35556	-98.8764
338	0.85323	-49.5432	0.09968	-0.84996	1.33428	-97.6469
337	0.93626	-55.4261	0.10113	-0.80744	1.30285	-93.9352
336	1.03758	-62.6439	0.104	-0.97113	1.26602	-91.0124
335	1.13927	-69.4033	0.10569	-0.9886	1.22621	-86.9879
334	1.25098	-77.6504	0.11051	-0.94573	1.18306	-83.2173
333	1.3691	-85.6934	0.11475	-1.00505	1.13576	-78.5278
332	1.46331	-92.3863	0.11794	-0.98116	1.09342	-73.7759
331	1.52974	-94.759	0.12172	-0.96735	1.04925	-69.0174
330	1.57072	-98.7125	0.12259	-1.01237	1.01015	-65.3675
329	1.58109	-100.905	0.12418	-0.97481	0.97428	-61.8701
328	1.56062	-98.9588	0.12936	-0.8202	0.94404	-58.0107
327	1.52245	-94.2504	0.14066	-0.77751	0.92231	-54.6615
326	1.47977	-92.0789	0.15699	-0.60042	0.9034	-52.4004
325	1.42754	-88.4137	0.17572	-0.59504	0.88417	-49.3291
324	1.39091	-86.6621	0.20613	-0.38179	0.86737	-46.6951
323	1.37134	-85.7183	0.25176	-0.12492	0.85161	-43.786
322	1.37135	-86.4064	0.31439	0.20632	0.83674	-40.9557
321	1.38881	-88.2285	0.40553	0.91089	0.82214	-38.0193
320	1.43034	-91.7504	0.52282	1.56265	0.80946	-35.3468
319	1.48514	-95.8778	0.66876	2.8144	0.8015	-32.4858
318	1.54619	-100.704	0.83176	4.47609	0.79805	-29.9171
317	1.61517	-104.493	1.01685	6.34133	0.79843	-27.1797
316	1.66925	-109.019	1.17271	7.17793	0.8035	-25.1863
315	1.70962	-110.664	1.28863	8.81288	0.8115	-22.8227
314	1.71896	-111.386	1.33702	7.56407	0.81849	-21.0403
313	1.6976	-106.438	1.31768	6.46753	0.82259	-19.2463
312	1.65895	-102.467	1.2637	3.94245	0.82844	-17.9459
311	1.60359	-96.6326	1.21131	1.23874	0.83369	-16.3909
310	1.55626	-92.502	1.18187	-0.52408	0.84505	-15.1954
309	1.5225	-85.8281	1.1824	-2.67218	0.86356	-13.8705
308	1.50077	-83.6925	1.2031	-4.29828	0.88297	-13.0072
307	1.49808	-83.217	1.2333	-6.26776	0.91011	-11.4783
306	1.50773	-80.6488	1.27132	-8.54636	0.94037	-10.3033
305	1.52986	-80.9177	1.30084	-11.0648	0.97218	-9.26738
304	1.54598	-78.1356	1.32359	-13.075	1.0051	-8.01313
303	1.57197	-78.7364	1.33294	-14.5661	1.04184	-7.59832
302	1.57828	-77.6894	1.32321	-15.726	1.07593	-6.60857
301	1.57397	-72.5904	1.29615	-17.1666	1.10913	-5.64106
300	1.56883	-72.0857	1.25744	-17.6307	1.13799	-4.64175
299	1.56054	-70.2515	1.21871	-19.7048	1.16336	-3.52923
298	1.54295	-63.1768	1.1825	-20.1283	1.18868	-2.99038
297	1.54361	-64.047	1.15472	-21.0229	1.21164	-2.11838
296	1.55679	-59.1833	1.13947	-22.5157	1.23239	-2.11312
295	1.58245	-59.0017	1.13466	-23.7986	1.25855	-1.62263
294	1.61846	-58.0599	1.12617	-24.7063	1.27912	-2.11742
293	1.66109	-57.4798	1.116	-25.7606	1.30605	-4.21141
292	1.70235	-56.7483	1.10295	-25.7291	1.32866	-5.17247
291	1.7338	-57.0682	1.08662	-26.5109	1.34521	-7.62957
290	1.73906	-55.1221	1.06834	-25.9627	1.3685	-10.6371
289	1.7298	-59.4023	1.04496	-24.6895	1.37768	-11.2317
288	1.70252	-54.9823	1.02154	-25.1123	1.38588	-15.2228
287	1.66955	-51.0247	0.99705	-24.6249	1.38883	-17.0857
286	1.63271	-51.0892	0.97623	-23.3457	1.38616	-17.7506
285	1.6119	-47.4299	0.95717	-21.8196	1.38135	-19.4284
284	1.59979	-49.2561	0.94293	-20.76	1.37423	-19.2824
283	1.60341	-47.0681	0.93143	-20.0188	1.36299	-16.6506
282	1.61964	-45.0828	0.92232	-17.5883	1.35369	-15.594
281	1.63411	-41.1313	0.9136	-17.0011	1.35181	-12.6416
280	1.6636	-40.2937	0.91572	-14.6716	1.3525	-11.13
279	1.71832	-38.0763	0.95581	-14.057	1.38984	-9.44103
278	1.82111	-32.4958	1.06033	-12.4121	1.46864	-7.03299
277	1.85336	-27.5775	1.06839	-11.4282	1.50351	-3.11838
276	1.74363	-26.3083	0.94462	-9.85594	1.42637	0.07504
275	1.7121	-18.2648	0.91735	-8.18328	1.40045	4.48196
274	1.89243	-25.5963	0.93121	-7.5115	1.42911	6.86674
273	1.74476	-9.68461	0.94198	-7.03843	1.47095	8.85798
272	1.7799	-9.57806	0.96739	-5.0961	1.52116	11.9573
271	1.84853	-6.49177	1.01215	-6.00363	1.58352	14.5482
270	1.88321	-3.95393	1.04423	-4.12141	1.63925	16.7291
269	1.84514	3.3819	1.00857	-4.75038	1.65252	21.1808
268	1.81513	-0.66641	0.9986	-4.00265	1.67065	20.5523
267	1.79336	-2.60101	1.00913	-3.51171	1.69507	26.614
266	1.80218	1.95555	1.03596	-4.00769	1.73977	28.0536
265	1.8109	10.223	1.07876	-4.20376	1.76335	25.6348
264	1.77704	13.9767	1.14632	-3.14968	1.80194	27.9017
263	1.74344	6.56966	1.23236	-2.71291	1.82339	24.8738
262	1.73687	13.7025	1.35687	-3.80133	1.82816	19.522
261	1.70898	9.96946	1.52767	-2.72943	1.84379	22.6529
260	1.70714	17.279	1.77538	-2.71445	1.85569	24.0029
259	1.70262	13.3427	2.08294	-10.4627	1.85579	15.7196
258	1.7058	10.202	2.38049	-29.3362	1.8612	16.4217
257	1.71824	12.4706	2.67085	-57.2869	1.8829	7.20987
256	1.74188	14.8632	2.89592	-132.673	1.87563	5.19802
255	1.73728	16.4213	2.88044	-161.917	1.87805	-3.73203
254	1.72075	16.5285	2.81192	-101.898	1.87686	0.59113
253	1.74046	20.7782	2.75913	-89.6654	1.85588	-1.68949
252	1.75651	26.399	2.66828	-59.9772	1.83523	-3.04288
251	1.78746	26.0288	2.71139	-70.4554	1.81859	-4.32677
250	1.8261	40.398	2.71726	-74.0264	1.79256	-1.67206
249	1.80993	40.7395	2.63822	-63.2813	1.77666	3.18865
248	1.84504	46.3768	2.61342	-72.9654	1.74494	1.80041
247	1.85748	54.9823	2.53965	-40.4272	1.73141	3.85161
246	1.8724	57.9942	2.45349	-38.405	1.72278	7.76013
245	1.85504	53.8326	2.38573	-34.711	1.70701	9.95156
244	1.8901	55.9287	2.26857	-30.5517	1.67154	10.4668
243	1.88483	61.9943	2.12344	-17.3471	1.65205	7.39639
242	1.88149	63.1922	2.06321	-20.0326	1.64031	6.98171
241	1.90505	64.829	2.00213	-15.6211	1.63914	6.02495
240	1.92361	68.1101	1.98228	-22.9759	1.63599	2.02645
239	1.99556	69.045	1.9925	-30.5699	1.64712	0.48257
238	2.01175	69.4061	2.04713	-33.7424	1.67127	-6.54544
237	2.04156	62.1019	2.10333	-32.9508	1.71812	-12.5675
236	2.12984	65.2714	2.24422	-50.589	1.7904	-11.8709
235	2.37149	35.6697	2.41649	-81.9065	1.95441	-25.067
234	3.43443	-6.36685	2.70799	-130.3	2.42859	-81.3235
233	7.81119	49.9749	3.02012	-370.515	7.81119	2542.38
232	7.71559	265.205	2.63106	-146.544	7.71559	522.878
231	7.61099	373.691	2.42391	-131.828	7.61099	755.394
230	2.95496	-130.897	2.31174	-129.684	7.55761	4916.63
229	2.60831	-78.1715	2.35163	-159.999	3.35808	-1082.69
228	7.52072	899.81	2.32307	-108.365	7.52072	146.336
227	7.4704	212.034	2.36977	-151.896	7.4704	207.055
226	2.68686	-172.139	2.19427	-126.996	7.41963	160.198
225	4.03203	-2357.53	2.35791	-190.969	7.38618	276.669
224	3.22828	-590.426	2.30032	-179.597	7.36406	397.191
223	7.33382	159.987	2.26949	-171.488	7.33382	532.955
222	3.24329	-219.472	2.33765	-219.116	7.29846	539.613
221	7.27052	25.7887	2.15503	-151.046	7.27052	401.497
220	7.24741	1123.23	2.21471	-219.534	7.24741	246.377
219	7.2298	274.459	2.3321	-198.343	7.2298	213.571
218	2.69525	-175.969	2.23489	-212.652	7.20007	138.472
217	3.01688	-687.435	7.0527	2309.89	7.16003	196.35
216	2.66524	-456.205	2.15085	-208.631	7.12094	144.413
215	7.07638	37.8612	2.08087	-162.824	7.07638	206.129
214	7.01774	900.559	2.03655	-204.687	7.01774	173.499
213	6.93207	21.0121	1.99684	-206.661	6.93207	185.599
212	6.83628	-331.357	1.87752	-218.174	6.83628	180.013
211	6.71934	135.736	2.12135	-371.1	6.71934	198.894
210	2.5402	-210.279	1.80277	-341.171	6.58219	188.021
209	6.4269	1509.14	1.61392	-167.484	6.4269	216.925
208	6.26939	71.4079	1.41458	-161.45	6.26939	131.343
207	1.79599	-288.494	1.37831	-320.125	6.08823	132.256
206	5.93068	44453	0.87053	-116.728	5.93068	1424.2
205	0.92469	-60.688	0.77671	-152.012	5.75475	730.396
204	5.63439	79.5767	0.65236	-80.6872	5.63439	362.698
203	0.75887	-18.0908	0.5288	-154.271	5.56472	382.036
202	5.5413	129.072	0.47622	-144.147	5.5413	127.291
201	5.5	-128.187	0.32509	-97.6037	5.5	178.157
200	5.5	-58.8749	0.45875	-163.579	5.5	199.798
